# Supplementary material for: Biosynthetic gene cluster profiling predicts the positive association between antagonism and phylogeny in Bacillus
Source: Nat Commun. 2022 Feb 23;13:1023. doi: 10.1038/s41467-022-28668-z (PMC8866423; doi:10.1038/s41467-022-28668-z)
Supplement: Supplementary file 4 — Dataset 1 [file 41467_2022_28668_MOESM4_ESM.xlsx]

## Sheet: Supp. Data 1
Supplementary Data 1. Information of the 4,268 Bacillus genomes used for phylogenetic analysis and biosynthetic gene clusters (BGCs) prediction.
Genome ID	Species	Clade/Subclade	Description	BGCs network analysis
GCA_000003645.1_ASM364v1	cereus	cereus	CM000714.1 Bacillus cereus m1293 chromosome, whole genome shotgun sequence	√
GCA_000003925.1_ASM392v1	mycoides	cereus	CM000742.1 Bacillus mycoides DSM 2048 chromosome, whole genome shotgun sequence	√
GCA_000003955.1_ASM395v1	cereus	cereus	CM000741.1 Bacillus cereus AH1273 chromosome, whole genome shotgun sequence	√
GCA_000006155.2_ASM615v2	anthracis	cereus	AAAC01000001.1 Bacillus anthracis str. A2012 chromosome, whole genome shotgun sequence	√
GCA_000007825.1_ASM782v1	cereus	cereus	AE016877.1 Bacillus cereus ATCC 14579, complete genome	√
GCA_000007845.1_ASM784v1	anthracis	cereus	AE016879.1 Bacillus anthracis str. Ames, complete genome	√
GCA_000008005.1_ASM800v1	cereus	cereus	AE017194.1 Bacillus cereus ATCC 10987, complete genome	√
GCA_000008165.1_ASM816v1	anthracis	cereus	AE017225.1 Bacillus anthracis str. Sterne, complete genome	√
GCA_000008425.1_ASM842v1	licheniformis	subtilis/subtilis	AE017333.1 Bacillus licheniformis DSM 13 = ATCC 14580, complete genome	√
GCA_000008445.1_ASM844v1	anthracis	cereus	AE017334.2 Bacillus anthracis str. 'Ames Ancestor', complete genome	√
GCA_000009045.1_ASM904v1	subtilis	subtilis/subtilis	AL009126.3 Bacillus subtilis subsp. subtilis str. 168 complete genome	√
GCA_000011625.1_ASM1162v1	cereus	cereus	CP000001.1 Bacillus cereus E33L, complete genome	√
GCA_000011645.1_ASM1164v1	licheniformis	subtilis/subtilis	CP000002.3 Bacillus licheniformis ATCC 14580, complete genome	√
GCA_000013065.1_ASM1306v1	cereus	cereus	CP000227.1 Bacillus cereus Q1, complete genome	√
GCA_000015065.1_ASM1506v1	thuringiensis	cereus	CP000485.1 Bacillus thuringiensis str. Al Hakam, complete genome	√
GCA_000015785.2_ASM1578v2	amyloliquefaciens	subtilis/subtilis	CP000560.2 Bacillus amyloliquefaciens subsp. plantarum str. FZB42, complete genome	√
GCA_000017425.1_ASM1742v1	cytotoxicus	cereus	CP000764.1 Bacillus cytotoxicus NVH 391-98, complete genome	√
GCA_000017885.4_ASM1788v4	pumilus	subtilis/pumilus	CP000813.4 Bacillus pumilus SAFR-032 chromosome, complete genome	√
GCA_000018825.1_ASM1882v1	weihenstephanensis	cereus	CP000903.1 Bacillus weihenstephanensis KBAB4, complete genome	√
GCA_000021205.1_ASM2120v1	cereus	cereus	CP001176.1 Bacillus cereus B4264, complete genome	√
GCA_000021225.1_ASM2122v1	cereus	cereus	CP001177.1 Bacillus cereus AH187, complete genome	√
GCA_000021305.1_ASM2130v1	cereus	cereus	CP001186.1 Bacillus cereus G9842, complete genome	√
GCA_000021445.1_ASM2144v1	anthracis	cereus	CP001215.1 Bacillus anthracis str. CDC 684, complete genome	√
GCA_000021785.1_ASM2178v1	cereus	cereus	CP001283.1 Bacillus cereus AH820, complete genome	√
GCA_000022505.1_ASM2250v1	cereus	cereus	CP001407.1 Bacillus cereus 03BB102, complete genome	√
GCA_000022865.1_ASM2286v1	anthracis	cereus	CP001598.1 Bacillus anthracis str. A0248, complete genome	√
GCA_000025805.1_ASM2580v1	megaterium	megaterium	CP001982.1 Bacillus megaterium DSM319, complete genome	√
GCA_000025825.1_ASM2582v1	megaterium	megaterium	CP001983.1 Bacillus megaterium QM B1551, complete genome	√
GCA_000092165.1_ASM9216v1	thuringiensis	cereus	CP001903.1 Bacillus thuringiensis BMB171, complete genome	√
GCA_000143605.1_ASM14360v1	cereus	cereus	CP001746.1 Bacillus cereus biovar anthracis str. CI, complete genome	√
GCA_000146565.1_ASM14656v1	subtilis	subtilis/subtilis	CP002183.1 Bacillus subtilis subsp. spizizenii str. W23, complete genome	√
GCA_000155325.1_ASM15532v1	subtilis	subtilis/subtilis	CM000487.1 Bacillus subtilis subsp. subtilis str. 168 chromosome, whole genome shotgun sequence	√
GCA_000155355.1_ASM15535v1	subtilis	subtilis/subtilis	CM000489.1 Bacillus subtilis subsp. subtilis str. JH642 chromosome, whole genome shotgun sequence	√
GCA_000155375.1_ASM15537v1	subtilis	subtilis/subtilis	CM000490.1 Bacillus subtilis subsp. subtilis str. SMY chromosome, whole genome shotgun sequence	√
GCA_000160895.1_ASM16089v1	cereus	cereus	CM000715.1 Bacillus cereus ATCC 10876 chromosome, whole genome shotgun sequence	√
GCA_000160915.1_ASM16091v1	cereus	cereus	CM000716.1 Bacillus cereus BGSC 6E1 chromosome, whole genome shotgun sequence	√
GCA_000160935.1_ASM16093v1	cereus	cereus	CM000717.1 Bacillus cereus 172560W chromosome, whole genome shotgun sequence
GCA_000160955.1_ASM16095v1	wiedmannii	cereus	CM000718.1 Bacillus wiedmannii strain MM3 chromosome, whole genome shotgun sequence	√
GCA_000160975.1_ASM16097v1	mycoides	cereus	CM000719.1 Bacillus mycoides strain AH621 chromosome, whole genome shotgun sequence	√
GCA_000160995.1_ASM16099v1	cereus	cereus	CM000720.1 Bacillus cereus R309803 chromosome, whole genome shotgun sequence
GCA_000161015.1_ASM16101v1	cereus	cereus	CM000721.1 Bacillus cereus ATCC 4342 chromosome, whole genome shotgun sequence
GCA_000161035.1_ASM16103v1	cereus	cereus	CM000722.1 Bacillus cereus m1550 chromosome, whole genome shotgun sequence
GCA_000161055.1_ASM16105v1	cereus	cereus	CM000723.1 Bacillus cereus BDRD-ST24 chromosome, whole genome shotgun sequence
GCA_000161075.1_ASM16107v1	cereus	cereus	CM000724.1 Bacillus cereus BDRD-ST26 chromosome, whole genome shotgun sequence
GCA_000161095.1_ASM16109v1	cereus	cereus	CM000725.1 Bacillus cereus BDRD-ST196 chromosome, whole genome shotgun sequence
GCA_000161115.1_ASM16111v1	cereus	cereus	CM000726.1 Bacillus cereus BDRD-Cer4 chromosome, whole genome shotgun sequence
GCA_000161135.1_ASM16113v1	cereus	cereus	CM000727.1 Bacillus cereus 95/8201 chromosome, whole genome shotgun sequence
GCA_000161155.1_ASM16115v1	cereus	cereus	CM000728.1 Bacillus cereus Rock1-3 chromosome, whole genome shotgun sequence
GCA_000161175.1_ASM16117v1	cereus	cereus	CM000729.1 Bacillus cereus Rock1-15 chromosome, whole genome shotgun sequence
GCA_000161195.1_ASM16119v1	cereus	cereus	CM000730.1 Bacillus cereus Rock3-28 chromosome, whole genome shotgun sequence
GCA_000161215.1_ASM16121v1	cereus	cereus	CM000731.1 Bacillus cereus Rock3-29 chromosome, whole genome shotgun sequence
GCA_000161235.1_ASM16123v1	cereus	cereus	CM000732.1 Bacillus cereus Rock3-42 chromosome, whole genome shotgun sequence
GCA_000161255.1_ASM16125v1	cereus	cereus	CM000733.1 Bacillus cereus Rock3-44 chromosome, whole genome shotgun sequence
GCA_000161275.1_ASM16127v1	cereus	cereus	CM000734.1 Bacillus cereus Rock4-2 chromosome, whole genome shotgun sequence
GCA_000161295.1_ASM16129v1	cereus	cereus	CM000735.1 Bacillus cereus Rock4-18 chromosome, whole genome shotgun sequence
GCA_000161315.1_ASM16131v1	cereus	cereus	CM000736.1 Bacillus cereus F65185 chromosome, whole genome shotgun sequence
GCA_000161335.1_ASM16133v1	mycoides	cereus	CM000737.1 Bacillus mycoides strain AH603 chromosome, whole genome shotgun sequence	√
GCA_000161355.1_ASM16135v1	cereus	cereus	CM000738.1 Bacillus cereus AH676 chromosome, whole genome shotgun sequence
GCA_000161375.1_ASM16137v1	cereus	cereus	CM000739.1 Bacillus cereus AH1271 chromosome, whole genome shotgun sequence
GCA_000161395.1_ASM16139v1	cereus	cereus	CM000740.1 Bacillus cereus AH1272 chromosome, whole genome shotgun sequence
GCA_000161415.1_ASM16141v1	pseudomycoides	cereus	CM000743.1 Bacillus pseudomycoides strain Rock1-4 chromosome, whole genome shotgun sequence	√
GCA_000161435.1_ASM16143v1	pseudomycoides	cereus	CM000744.1 Bacillus pseudomycoides strain Rock3-17 chromosome, whole genome shotgun sequence	√
GCA_000161455.1_ASM16145v1	pseudomycoides	cereus	CM000745.1 Bacillus pseudomycoides DSM 12442 chromosome, whole genome shotgun sequence	√
GCA_000161475.1_ASM16147v1	thuringiensis	cereus	CM000746.1 Bacillus thuringiensis serovar tochigiensis BGSC 4Y1 chromosome, whole genome shotgun sequence	√
GCA_000161495.1_ASM16149v1	thuringiensis	cereus	CM000747.1 Bacillus thuringiensis Bt407 chromosome, whole genome shotgun sequence	√
GCA_000161515.1_ASM16151v1	thuringiensis	cereus	CM000748.1 Bacillus thuringiensis serovar thuringiensis str. T01001 chromosome, whole genome shotgun sequence	√
GCA_000161535.1_ASM16153v1	thuringiensis	cereus	CM000749.1 Bacillus thuringiensis serovar sotto str. T04001 chromosome, whole genome shotgun sequence	√
GCA_000161555.1_ASM16155v1	thuringiensis	cereus	CM000750.1 Bacillus thuringiensis serovar pakistani str. T13001 chromosome, whole genome shotgun sequence	√
GCA_000161575.1_ASM16157v1	thuringiensis	cereus	CM000751.1 Bacillus thuringiensis serovar kurstaki str. T03a001 chromosome, whole genome shotgun sequence	√
GCA_000161595.1_ASM16159v1	thuringiensis	cereus	CM000752.1 Bacillus thuringiensis serovar monterrey BGSC 4AJ1 chromosome, whole genome shotgun sequence	√
GCA_000161615.1_ASM16161v1	thuringiensis	cereus	CM000753.1 Bacillus thuringiensis serovar berliner ATCC 10792 chromosome, whole genome shotgun sequence	√
GCA_000161635.1_ASM16163v1	thuringiensis	cereus	CM000754.1 Bacillus thuringiensis serovar andalousiensis BGSC 4AW1 chromosome, whole genome shotgun sequence	√
GCA_000161655.1_ASM16165v1	thuringiensis	cereus	CM000755.1 Bacillus thuringiensis serovar pondicheriensis BGSC 4BA1 chromosome, whole genome shotgun sequence	√
GCA_000161675.1_ASM16167v1	thuringiensis	cereus	CM000756.1 Bacillus thuringiensis serovar huazhongensis BGSC 4BD1 chromosome, whole genome shotgun sequence	√
GCA_000161695.1_ASM16169v1	thuringiensis	cereus	CM000757.1 Bacillus thuringiensis serovar pulsiensis BGSC 4CC1 chromosome, whole genome shotgun sequence
GCA_000161715.1_ASM16171v1	thuringiensis	cereus	CM000758.1 Bacillus thuringiensis IBL 200 chromosome, whole genome shotgun sequence
GCA_000161735.1_ASM16173v1	thuringiensis	cereus	CM000759.1 Bacillus thuringiensis IBL 4222 chromosome, whole genome shotgun sequence
GCA_000165925.1_ASM16592v1	atrophaeus	subtilis/subtilis	CP002207.1 Bacillus atrophaeus 1942, complete genome	√
GCA_000167215.1_ASM16721v1	cereus	cereus	AAEK01000006.1 Bacillus cereus G9241 cont1862, whole genome shotgun sequence
GCA_000167235.1_ASM16723v1	anthracis	cereus	AAEN01000008.1 Bacillus anthracis str. CNEVA-9066 cont2217, whole genome shotgun sequence
GCA_000167255.1_ASM16725v1	anthracis	cereus	AAEO01000018.1 Bacillus anthracis str. A1055 cont233, whole genome shotgun sequence
GCA_000167275.1_ASM16727v1	anthracis	cereus	AAEP01000001.1 Bacillus anthracis str. Vollum cont2, whole genome shotgun sequence
GCA_000167295.1_ASM16729v1	anthracis	cereus	AAEQ01000023.1 Bacillus anthracis str. Kruger B cont994, whole genome shotgun sequence
GCA_000167315.1_ASM16731v1	anthracis	cereus	AAER01000019.1 Bacillus anthracis str. Western North America USA6153 cont1954, whole genome shotgun sequence
GCA_000167335.1_ASM16733v1	anthracis	cereus	AAES01000028.1 Bacillus anthracis str. Australia 94 cont39, whole genome shotgun sequence
GCA_000167695.1_ASM16769v1	thuringiensis	cereus	AAJM01000002.1 Bacillus thuringiensis serovar israelensis ATCC 35646 sq1940, whole genome shotgun sequence
GCA_000169195.2_ASM16919v2	coagulans	circulans	CP003056.1 Bacillus coagulans 36D1, complete genome	√
GCA_000171035.2_ASM17103v2	cereus	cereus	ABDL02000001.1 Bacillus cereus H3081.97 gcontig2_1113133506624, whole genome shotgun sequence
GCA_000171615.1_ASM17161v1	coahuilensis	circulans	ABFU01000007.1 Bacillus coahuilensis m4-4 1955101000007, whole genome shotgun sequence	√
GCA_000172815.1_ASM17281v1	pumilus	subtilis/pumilus	ABRX01000001.1 Bacillus pumilus ATCC 7061 BAT.Contig118, whole genome shotgun sequence
GCA_000177235.2_ASM17723v2	cellulosilyticus	circulans	CP002394.1 Bacillus cellulosilyticus DSM 2522, complete genome	√
GCA_000177295.1_ASM17729v1	cereus	cereus	ADFM01000014.1 Bacillus cereus SJ1, whole genome shotgun sequence
GCA_000177595.1_ASM17759v1	subtilis	subtilis/subtilis	ADGS01000001.1 Bacillus subtilis subsp. spizizenii ATCC 6633 contig00001, whole genome shotgun sequence
GCA_000181595.1_ASM18159v1	cereus	cereus	ABCZ02000001.1 Bacillus cereus W gcontig_1112316047577, whole genome shotgun sequence
GCA_000181615.1_ASM18161v1	cereus	cereus	ABDA02000001.1 Bacillus cereus AH1134 gcontig_1113129653792, whole genome shotgun sequence
GCA_000181635.1_ASM18163v1	cereus	cereus	ABDK02000001.1 Bacillus cereus NVH0597-99 gcontig2_1106432853383, whole genome shotgun sequence
GCA_000181655.1_ASM18165v1	cereus	cereus	ABDM02000002.1 Bacillus cereus 03BB108 gcontig_1112319162852, whole genome shotgun sequence
GCA_000181675.2_ASM18167v2	anthracis	cereus	ABDN02000001.1 Bacillus anthracis str. Tsiankovskii-I gcontig_1106613453182, whole genome shotgun sequence
GCA_000181835.1_ASM18183v1	anthracis	cereus	ABJC01000001.2 Bacillus anthracis str. A0488 isolate A BAC.Contig144, whole genome shotgun sequence
GCA_000181915.1_ASM18191v1	anthracis	cereus	ABKF01000002.1 Bacillus anthracis str. A0193 BAQ.Contig137, whole genome shotgun sequence
GCA_000181935.1_ASM18193v1	anthracis	cereus	ABKG01000001.1 Bacillus anthracis str. A0442 BAH.Contig172, whole genome shotgun sequence
GCA_000181995.1_ASM18199v1	anthracis	cereus	ABLH01000002.1 Bacillus anthracis str. A0465 BAM.Contig107, whole genome shotgun sequence
GCA_000182055.1_ASM18205v1	anthracis	cereus	ABLT01000001.1 Bacillus anthracis str. A0174 BAO.Contig145, whole genome shotgun sequence
GCA_000183765.2_ASM18376v2	subtilis	subtilis/subtilis	AEHM01000014.1 Bacillus subtilis gtP20b, whole genome shotgun sequence
GCA_000186085.1_ASM18608v1	subtilis	subtilis/subtilis	CM000488.1 Bacillus subtilis subsp. subtilis str. NCIB 3610 chromosome, whole genome shotgun sequence	√
GCA_000186745.1_ASM18674v1	subtilis	subtilis/subtilis	CP002468.1 Bacillus subtilis BSn5, complete genome	√
GCA_000190515.1_ASM19051v1	thuringiensis	cereus	CP002508.1 Bacillus thuringiensis serovar finitimus YBT-020 chromosome, complete genome
GCA_000193355.1_ASM19335v1	thuringiensis	cereus	CP001907.1 Bacillus thuringiensis serovar chinensis CT-43, complete genome
GCA_000195515.1_ASM19551v1	amyloliquefaciens	subtilis/subtilis	CP002627.1 Bacillus amyloliquefaciens TA208, complete genome	√
GCA_000196735.1_ASM19673v1	amyloliquefaciens	subtilis/subtilis	FN597644.1 Bacillus amyloliquefaciens DSM7 complete genome	√
GCA_000204275.1_ASM20427v1	amyloliquefaciens	subtilis/subtilis	CP002634.1 Bacillus amyloliquefaciens LL3, complete genome	√
GCA_000204685.2_ASM20468v2	atrophaeus	subtilis/subtilis	AEFO01000003.1 Bacillus atrophaeus str. Dugway contig00003, whole genome shotgun sequence
GCA_000204705.2_ASM20470v2	atrophaeus	subtilis/subtilis	AEFM01000002.1 Bacillus atrophaeus ATCC 9372-1 contig00002, whole genome shotgun sequence
GCA_000204725.2_ASM20472v2	atrophaeus	subtilis/subtilis	AEFP01000004.1 Bacillus atrophaeus Detrick-1 contig00004, whole genome shotgun sequence
GCA_000204745.2_ASM20474v2	atrophaeus	subtilis/subtilis	AEFQ01000001.1 Bacillus atrophaeus Detrick-2 contig00001, whole genome shotgun sequence
GCA_000204765.2_ASM20476v2	atrophaeus	subtilis/subtilis	AEFR01000003.1 Bacillus atrophaeus Detrick-3 contig00003, whole genome shotgun sequence
GCA_000204785.2_ASM20478v2	atrophaeus	subtilis/subtilis	AEFS01000006.1 Bacillus atrophaeus 1013-1 contig00006, whole genome shotgun sequence
GCA_000204805.2_ASM20480v2	atrophaeus	subtilis/subtilis	AEFT01000001.1 Bacillus atrophaeus 1013-2 contig00001, whole genome shotgun sequence
GCA_000204825.2_ASM20482v2	atrophaeus	subtilis/subtilis	AEFU01000001.1 Bacillus atrophaeus ATCC 9372-2 contig00001, whole genome shotgun sequence
GCA_000204845.2_ASM20484v2	atrophaeus	subtilis/subtilis	AEFV01000004.1 Bacillus atrophaeus ATCC 49822-1 contig00004, whole genome shotgun sequence
GCA_000204865.2_ASM20486v2	atrophaeus	subtilis/subtilis	AEFW01000001.1 Bacillus atrophaeus ATCC 49822-2 contig00002, whole genome shotgun sequence
GCA_000204885.2_ASM20488v2	atrophaeus	subtilis/subtilis	AEFX01000004.1 Bacillus atrophaeus BACI051-E contig00004, whole genome shotgun sequence
GCA_000204905.2_ASM20490v2	atrophaeus	subtilis/subtilis	AEFY01000007.1 Bacillus atrophaeus BACI051-N contig00009, whole genome shotgun sequence	√
GCA_000209795.2_ASM20979v2	subtilis	subtilis/subtilis	AP011541.2 Bacillus subtilis subsp. natto BEST195 DNA, complete genome	√
GCA_000217835.1_ASM21783v1	coagulans	circulans	CP002472.1 Bacillus coagulans 2-6, complete genome	√
GCA_000219895.1_ASM21989v1	anthracis	cereus	ABLB01000001.1 Bacillus anthracis str. A0389 BAK.Contig152, whole genome shotgun sequence
GCA_000221645.1_ASM22164v1	amyloliquefaciens	subtilis/subtilis	CP002927.1 Bacillus amyloliquefaciens XH7, complete genome	√
GCA_000223155.1_ASM22315v1	coagulans	circulans	AFWM01000208.1 Bacillus coagulans XZL4 contig000208, whole genome shotgun sequence
GCA_000225265.1_ASM22526v1	megaterium	megaterium	CP003017.1 Bacillus megaterium WSH-002, complete genome	√
GCA_000225935.1_ASM22593v1	altitudinis	subtilis/pumilus	JH137652.1 Bacillus altitudinis strain S-1 genomic scaffold scaffold6, whole genome shotgun sequence
GCA_000227465.1_ASM22746v1	subtilis	subtilis/subtilis	CP002905.1 Bacillus subtilis subsp. spizizenii TU-B-10, complete genome	√
GCA_000227485.1_ASM22748v1	subtilis	subtilis/subtilis	CP002906.1 Bacillus subtilis subsp. subtilis RO-NN-1, complete genome	√
GCA_000230755.2_ASM23075v2	subtilis	subtilis/subtilis	AGFW01000001.1 Bacillus subtilis subsp. subtilis str. SC-8 92_1, whole genome shotgun sequence
GCA_000238675.1_Baci_smit_7_3_47FAA_V1	smithii	circulans	JH414740.1 Bacillus smithii 7_3_47FAA genomic scaffold supercont1.3, whole genome shotgun sequence	√
GCA_000239195.1_ASM23919v1	cereus	cereus	CP003187.1 Bacillus cereus F837/76, complete genome
GCA_000242855.2_ASM24285v2	amyloliquefaciens	subtilis/subtilis	CP004065.1 Bacillus amyloliquefaciens IT-45, complete genome	√
GCA_000245035.2_ASM24503v2	subtilis	subtilis/subtilis	AFSG01000006.1 Bacillus subtilis subsp. spizizenii DV1-B-1 gbs3c.contig.5, whole genome shotgun sequence
GCA_000245295.1_ASM24529v1	subtilis	subtilis/subtilis	JH600124.1 Bacillus subtilis subsp. subtilis str. AUSI98 genomic scaffold contig7180000001148, whole genome shotgun sequence
GCA_000245315.1_ASM24531v1	vallismortis	subtilis/subtilis	JH600200.1 Bacillus vallismortis DV1-F-3 genomic scaffold scf7180000000872, whole genome shotgun sequence	√
GCA_000245335.1_ASM24533v1	mojavensis	subtilis/subtilis	JH600279.1 Bacillus mojavensis RO-H-1 genomic scaffold gbs2c.contig.2, whole genome shotgun sequence	√
GCA_000256545.1_ASM25654v1	cereus	cereus	AJGQ01000036.1 Bacillus cereus LCT-BC244 Scaffold5_1, whole genome shotgun sequence
GCA_000258125.2_ASM25812v2	licheniformis	subtilis/subtilis	CP012110.1 Bacillus licheniformis WX-02 genome
GCA_000258885.1_ASM25888v1	anthracis	cereus	CP002091.1 Bacillus anthracis str. H9401, complete genome	√
GCA_000260535.1_Blic5	licheniformis	subtilis/subtilis	AJLW01000002.1 Bacillus licheniformis 5-2-D contig000002, whole genome shotgun sequence
GCA_000260555.1_Blic10	licheniformis	subtilis/subtilis	AJLV01000013.1 Bacillus licheniformis 10-1-A contig000013, whole genome shotgun sequence
GCA_000262045.1_KCTC_13613_01	siamensis	subtilis/subtilis	AJVF01000013.1 Bacillus siamensis KCTC 13613 contig13, whole genome shotgun sequence	√
GCA_000262385.1_ASM26238v1	amyloliquefaciens	subtilis/subtilis	CP003332.1 Bacillus amyloliquefaciens Y2, complete genome	√
GCA_000262735.1_ASM26273v1	methanolicus	circulans	ADWW01000002.1 Bacillus methanolicus MGA3 contig_2, whole genome shotgun sequence	√
GCA_000262755.1_ASM26275v1	methanolicus	circulans	AFEU01000001.1 Bacillus methanolicus PB1 contig_1, whole genome shotgun sequence	√
GCA_000264395.1_C89_version_1	atrophaeus	subtilis/subtilis	AJRJ01000013.1 Bacillus atrophaeus C89 contig000013, whole genome shotgun sequence	√
GCA_000278385.1_ASM27838v1	anthracis	cereus	AGQP01000002.1 Bacillus anthracis str. Heroin Ba4599 ctg7180000092538, whole genome shotgun sequence
GCA_000283255.1_BE01	filamentosus	megaterium	ALIM01000014.1 Bacillus filamentosus strain 2102 contig21, whole genome shotgun sequence	√
GCA_000283675.1_ASM28367v1	cereus	cereus	AP007209.1 Bacillus cereus NC7401 genomic DNA, complete genome
GCA_000283695.1_ASM28369v1	amyloliquefaciens	subtilis/subtilis	HE617159.1 Bacillus amyloliquefaciens subsp. plantarum CAU B946 complete genome	√
GCA_000284395.1_ASM28439v1	amyloliquefaciens	subtilis/subtilis	HE774679.1 Bacillus amyloliquefaciens subsp. plantarum YAU B9601-Y2 complete genome
GCA_000285535.1_ASM28553v1	timonensis	subtilis/subtilis	HE610985.1 Bacillus timonensis genomic scaffold, scaffold00001, whole genome shotgun sequence
GCA_000290615.1_ASM29061v1	coagulans	circulans	ALAS01000251.1 Bacillus coagulans DSM 1 = ATCC 7050 strain DSM 1 contig000251, whole genome shotgun sequence
GCA_000290655.1_Baci_cere_VDM062_V1	cereus	cereus	JH791802.1 Bacillus cereus VDM062 genomic scaffold supercont1.1, whole genome shotgun sequence
GCA_000290675.1_Baci_cere_VDM034_V1	cereus	cereus	JH791809.1 Bacillus cereus VDM034 genomic scaffold supercont1.1, whole genome shotgun sequence
GCA_000290695.1_Baci_cere_VDM022_V1	mycoides	cereus	JH791837.1 Bacillus mycoides strain VDM022 genomic scaffold supercont1.1, whole genome shotgun sequence
GCA_000290715.1_Baci_cere_VD200_V1	cereus	cereus	JH791819.1 Bacillus cereus VD200 genomic scaffold supercont1.1, whole genome shotgun sequence
GCA_000290735.1_Baci_cere_VD169_V1	cereus	cereus	JH791833.1 Bacillus cereus VD169 genomic scaffold supercont1.1, whole genome shotgun sequence
GCA_000290755.1_Baci_cere_VD166_V1	cereus	cereus	JH791854.1 Bacillus cereus VD166 genomic scaffold supercont1.1, whole genome shotgun sequence
GCA_000290775.1_Baci_cere_VD156_V1	cereus	cereus	JH791865.1 Bacillus cereus VD156 genomic scaffold supercont1.1, whole genome shotgun sequence
GCA_000290795.1_Baci_cere_VD154_V1	cereus	cereus	JH791880.1 Bacillus cereus VD154 genomic scaffold supercont1.1, whole genome shotgun sequence
GCA_000290815.1_Baci_cere_VD148_V1	cereus	cereus	JH792156.1 Bacillus cereus VD148 genomic scaffold supercont1.1, whole genome shotgun sequence
GCA_000290835.1_Baci_cere_VD115_V1	cereus	cereus	JH792165.1 Bacillus cereus VD115 genomic scaffold supercont1.1, whole genome shotgun sequence
GCA_000290855.1_Baci_cere_VD107_V1	cereus	cereus	JH792232.1 Bacillus cereus VD107 genomic scaffold supercont1.1, whole genome shotgun sequence
GCA_000290875.1_Baci_cere_VD102_V1	cereus	cereus	JH792239.1 Bacillus cereus VD102 genomic scaffold supercont1.1, whole genome shotgun sequence
GCA_000290895.1_Baci_cere_VD078_V1	mycoides	cereus	JH792251.1 Bacillus mycoides strain VD078 genomic scaffold supercont1.1, whole genome shotgun sequence
GCA_000290915.1_Baci_cere_VD048_V1	cereus	cereus	JH792310.1 Bacillus cereus VD048 genomic scaffold supercont1.1, whole genome shotgun sequence
GCA_000290935.2_Baci_cere_IS075_V2	cereus	cereus	KE150018.1 Bacillus cereus IS075 genomic scaffold actac-supercont2.1, whole genome shotgun sequence
GCA_000290955.1_Baci_cere_VD022_G8177_V1	cereus	cereus	JH792279.1 Bacillus cereus VD022 genomic scaffold supercont1.1, whole genome shotgun sequence
GCA_000290975.2_Baci_cere_VD142_V2	cereus	cereus	KE150044.1 Bacillus cereus VD142 genomic scaffold actaa-supercont2.1, whole genome shotgun sequence
GCA_000290995.1_Baci_cere_AND1407_G13175_V1	cereus	cereus	JH792262.1 Bacillus cereus AND1407 genomic scaffold supercont1.1, whole genome shotgun sequence
GCA_000291015.1_Baci_cere_BAG1O-2_G13159_V1	toyonensis	cereus	JH792321.1 Bacillus toyonensis strain BAG1O-2 genomic scaffold supercont1.1, whole genome shotgun sequence
GCA_000291035.1_Baci_cere_BAG1X1-2_G13151_V1	cereus	cereus	JH792222.1 Bacillus cereus BAG1X1-2 genomic scaffold supercont1.1, whole genome shotgun sequence
GCA_000291055.1_Baci_cere_BAG1X1-3_G13172_V1	cereus	cereus	JH792182.1 Bacillus cereus BAG1X1-3 genomic scaffold supercont1.1, whole genome shotgun sequence
GCA_000291075.1_Baci_cere_HuA4-10_V1	cereus	cereus	JH792148.1 Bacillus cereus HuA4-10 genomic scaffold supercont1.1, whole genome shotgun sequence
GCA_000291095.1_Baci_cere_HuB4-10_V1	toyonensis	cereus	JH792135.1 Bacillus toyonensis strain HuB4-10 genomic scaffold supercont1.1, whole genome shotgun sequence
GCA_000291115.1_Baci_cere_HuB5-5_V1	cereus	cereus	JH792120.1 Bacillus cereus HuB5-5 genomic scaffold supercont1.1, whole genome shotgun sequence
GCA_000291135.1_Baci_cere_ISP3191_V1	cereus	cereus	JH792131.1 Bacillus cereus ISP3191 genomic scaffold supercont1.1, whole genome shotgun sequence
GCA_000291155.1_Baci_cere_MC67_V1	cereus	cereus	JH792113.1 Bacillus cereus MC67 genomic scaffold supercont1.1, whole genome shotgun sequence
GCA_000291175.1_Baci_cere_HuA2-4_V1	cereus	cereus	JH792097.1 Bacillus cereus HuA2-4 genomic scaffold supercont1.1, whole genome shotgun sequence
GCA_000291195.1_Baci_cere_MSX-A1_V1	cereus	cereus	JH792104.1 Bacillus cereus MSX-A1 genomic scaffold supercont1.1, whole genome shotgun sequence
GCA_000291215.1_Baci_cere_VD045_V1	cereus	cereus	JH792080.1 Bacillus cereus VD045 genomic scaffold supercont1.1, whole genome shotgun sequence
GCA_000291235.1_Baci_cere_MSX-A12_V1	cereus	cereus	JH792029.1 Bacillus cereus MSX-A12 genomic scaffold supercont1.1, whole genome shotgun sequence
GCA_000291255.1_Baci_cere_VD014_V1	cereus	cereus	JH792025.1 Bacillus cereus VD014 genomic scaffold supercont1.1, whole genome shotgun sequence
GCA_000291275.1_Baci_cere_MSX-D12_V1	cereus	cereus	JH792018.1 Bacillus cereus MSX-D12 genomic scaffold supercont1.1, whole genome shotgun sequence
GCA_000291295.1_Baci_cere_BAG5X1-1_V1	cereus	cereus	JH791996.1 Bacillus cereus BAG5X1-1 genomic scaffold supercont1.1, whole genome shotgun sequence
GCA_000291315.1_Baci_cere_CER074_V1	mycoides	cereus	JH791991.1 Bacillus mycoides strain CER074 genomic scaffold supercont1.1, whole genome shotgun sequence
GCA_000291335.1_Baci_cere_CER057_V1	mycoides	cereus	JH792011.1 Bacillus mycoides strain CER057 genomic scaffold supercont1.1, whole genome shotgun sequence
GCA_000291355.1_Baci_cere_BAG6X1-2_V1	cereus	cereus	JH791984.1 Bacillus cereus BAG6X1-2 genomic scaffold supercont1.1, whole genome shotgun sequence
GCA_000291375.1_Baci_cere_BAG5X2-1_G13204_V1	wiedmannii	cereus	JH791975.1 Bacillus wiedmannii strain BAG5X2-1 genomic scaffold supercont1.1, whole genome shotgun sequence
GCA_000291395.1_Baci_cere_BAG5O-1_G13200_V1	cereus	cereus	JH791945.1 Bacillus cereus BAG5O-1 genomic scaffold supercont1.1, whole genome shotgun sequence
GCA_000291415.1_Baci_cere_BAG4X12-1_G13198_V1	cereus	cereus	JH791951.1 Bacillus cereus BAG4X12-1 genomic scaffold supercont1.1, whole genome shotgun sequence
GCA_000291435.1_Baci_cere_BAG4O-1_G13205_V1	cereus	cereus	JH791942.1 Bacillus cereus BAG4O-1 genomic scaffold supercont1.1, whole genome shotgun sequence
GCA_000291455.1_Baci_cere_BAG3X2-2_G13194_V1	cereus	cereus	JH791968.1 Bacillus cereus BAG3X2-2 genomic scaffold supercont1.1, whole genome shotgun sequence
GCA_000291475.1_Baci_cere_BAG3X2-1_G13193_V1	cereus	cereus	JH791923.1 Bacillus cereus BAG3X2-1 genomic scaffold supercont1.1, whole genome shotgun sequence
GCA_000291495.1_Baci_cere_BAG2X1-2_G13195_V1	wiedmannii	cereus	JH791910.1 Bacillus wiedmannii strain BAG2X1-2 genomic scaffold supercont1.1, whole genome shotgun sequence
GCA_000291515.1_Baci_cere_BAG2X1-3_G13211_V1	cereus	cereus	JH791914.1 Bacillus cereus BAG2X1-3 genomic scaffold supercont1.1, whole genome shotgun sequence
GCA_000291535.1_Baci_cere_BAG3O-2_G13191_V1	cereus	cereus	JH791899.1 Bacillus cereus BAG3O-2 genomic scaffold supercont1.1, whole genome shotgun sequence
GCA_000291665.1_Baci_cere_BAG2X1-1_G13209_V1	cereus	cereus	JH792376.1 Bacillus cereus BAG2X1-1 genomic scaffold supercont1.1, whole genome shotgun sequence
GCA_000292415.1_ASM29241v1	cereus	cereus	CP003747.1 Bacillus cereus FRI-35, complete genome
GCA_000292455.1_ASM29245v1	thuringiensis	cereus	CP003752.1 Bacillus thuringiensis HD-771, complete genome
GCA_000292565.1_ASM29256v1	anthracis	cereus	ALNY01000003.1 Bacillus anthracis str. UR-1 contig03, whole genome shotgun sequence
GCA_000292705.1_ASM29270v1	thuringiensis	cereus	CP003763.1 Bacillus thuringiensis HD-789, complete genome
GCA_000293505.1_Baci_cere_BAG4X2-1_G13197_V1	cereus	cereus	JH804617.1 Bacillus cereus BAG4X2-1 genomic scaffold supercont1.1, whole genome shotgun sequence
GCA_000293525.1_Baci_cere_BAG60-1_G13196_V1	cereus	cereus	JH804624.1 Bacillus cereus BAG6O-1 genomic scaffold supercont1.1, whole genome shotgun sequence
GCA_000293545.1_Baci_cere_BAG60-2_G13207_V1	cereus	cereus	JH804628.1 Bacillus cereus BAG6O-2 genomic scaffold supercont1.1, whole genome shotgun sequence
GCA_000293565.1_Baci_cere_BAG6X1-1_G13210_V1	wiedmannii	cereus	JH804637.1 Bacillus wiedmannii strain BAG6X1-1 genomic scaffold supercont1.1, whole genome shotgun sequence
GCA_000293605.1_Baci_cere_BtB2-4_V1	mycoides	cereus	JH804642.1 Bacillus mycoides strain BtB2-4 genomic scaffold supercont1.1, whole genome shotgun sequence
GCA_000293685.1_Baci_cere_HD73_V1	cereus	cereus	JH804650.1 Bacillus cereus HD73 genomic scaffold supercont1.1, whole genome shotgun sequence
GCA_000293705.1_Baci_cere_HuA2-1_V1	cereus	cereus	JH804672.1 Bacillus cereus HuA2-1 genomic scaffold supercont1.1, whole genome shotgun sequence
GCA_000293725.1_Baci_cere_HuB1-1_V1	cereus	cereus	JH804683.1 Bacillus cereus HuB1-1 genomic scaffold supercont1.1, whole genome shotgun sequence
GCA_000293745.1_Baci_cere_HuB2-9_V1	cereus	cereus	JH804690.1 Bacillus cereus HuB2-9 genomic scaffold supercont1.1, whole genome shotgun sequence
GCA_000293765.1_ASM29376v1	subtilis	subtilis/subtilis	CP003783.1 Bacillus subtilis QB928, complete genome	√
GCA_000295695.2_ASM29569v2	anthracis	cereus	CP047131.1 Bacillus anthracis str. BF1 chromosome, complete genome
GCA_000299035.1_ASM29903v1	bingmayongensis	cereus	AKCS01000005.1 Bacillus bingmayongensis strain FJAT-13831 Scaffold3_1, whole genome shotgun sequence	√
GCA_000299555.1_BA06_V1.0	altitudinis	subtilis/pumilus	AMDH01000003.1 Bacillus altitudinis strain BA06 BA_1125, whole genome shotgun sequence
GCA_000299615.1_ASM29961v1	velezensis	subtilis/subtilis	AMPK01000004.1 Bacillus velezensis M27 contig4, whole genome shotgun sequence
GCA_000300475.1_ASM30047v1	thuringiensis	cereus	CP003687.1 Bacillus thuringiensis MC28, complete genome
GCA_000300535.1_ASM30053v1	xiamenensis	subtilis/pumilus	AMSH01000002.1 Bacillus xiamenensis strain HYC-10 contig2, whole genome shotgun sequence	√
GCA_000306745.1_ASM30674v1	thuringiensis	cereus	CP003889.1 Bacillus thuringiensis Bt407 strain 407 chromosome, complete genome
GCA_000307855.1_BAZO1.0	azotoformans	circulans	AJLR01000016.1 Bacillus azotoformans LMG 9581 contig16, whole genome shotgun sequence	√
GCA_000310045.1_Carbosap_v1	anthracis	cereus	ANAO01000001.1 Bacillus anthracis str. Carbosap contig00001, whole genome shotgun sequence
GCA_000315975.1_mt6	licheniformis	subtilis/subtilis	AMWQ01000009.1 Bacillus licheniformis CGMCC 3963 contigs9, whole genome shotgun sequence
GCA_000319475.1_ASM31947v1	velezensis	subtilis/subtilis	CP003838.1 Bacillus velezensis AS43.3 chromosome, complete genome	√
GCA_000319695.1_BA_3154assembly	anthracis	cereus	ANFF01000001.1 Bacillus anthracis str. 3154 BA_3154_2, whole genome shotgun sequence
GCA_000319715.1_BA_3166assembly	anthracis	cereus	ANFG01000003.1 Bacillus anthracis str. 3166 BA_3166_4, whole genome shotgun sequence
GCA_000321395.1_ASM32139v1	subtilis	subtilis/subtilis	CP003695.1 Bacillus subtilis subsp. subtilis str. BSP1, complete genome	√
GCA_000330805.1_ASM33080v1	amyloliquefaciens	subtilis/subtilis	KB206086.1 Bacillus amyloliquefaciens subsp. amyloliquefaciens DC-12 genomic scaffold Scaffold1, whole genome shotgun sequence
GCA_000331575.1_ASM33157v1	oryziterrae	circulans	ANOK01000003.1 Bacillus oryziterrae strain ZYK contig2, whole genome shotgun sequence	√
GCA_000332645.1_BSI1.0	subtilis	subtilis/subtilis	AMXN01000001.1 Bacillus subtilis subsp. inaquosorum KCTC 13429 14.BSI.1_1, whole genome shotgun sequence
GCA_000333915.1_XZL9_v1	coagulans	circulans	ANAP01000032.1 Bacillus coagulans XZL9 contig000032, whole genome shotgun sequence
GCA_000333935.1_H1_v1	coagulans	circulans	ANAQ01000187.1 Bacillus coagulans H-1 contig000187, whole genome shotgun sequence
GCA_000334875.3_ASM33487v3	megaterium	megaterium	CP032527.2 Bacillus megaterium NCT-2 chromosome, complete genome	√
GCA_000338315.1_BacF5	cereus	cereus	CM001787.1 Bacillus cereus F chromosome, whole genome shotgun sequence
GCA_000338735.1_ASM33873v1	subtilis	subtilis/subtilis	CP004019.1 Bacillus subtilis XF-1, complete genome
GCA_000338755.1_ASM33875v1	thuringiensis	cereus	CP004069.1 Bacillus thuringiensis serovar kurstaki str. HD73, complete genome
GCA_000340295.1_ASM34029v1	subtilis	subtilis/subtilis	ANIP01000003.1 Bacillus subtilis S1-4 S1-4_2, whole genome shotgun sequence
GCA_000341665.1_ASM34166v1	thuringiensis	cereus	CP004123.1 Bacillus thuringiensis serovar thuringiensis str. IS5056, complete genome
GCA_000341775.1_ASM34177v1	subtilis	subtilis/subtilis	AOTY01000001.1 Bacillus subtilis MB73/2 bacsub.contig.0, whole genome shotgun sequence
GCA_000341875.1_ASM34187v1	amyloliquefaciens	subtilis/subtilis	HF563562.1 Bacillus amyloliquefaciens subsp. plantarum UCMB5036 complete genome
GCA_000342025.1_BTHUDAR81934.1	thuringiensis	cereus	ANPK01000076.1 Bacillus thuringiensis DAR 81934 plasmid pNB4711 contig_76, whole genome shotgun sequence
GCA_000342105.1_Draft_Genome_Sequence_of_Bacillus_sonorensis_L12	sonorensis	subtilis/subtilis	AOFM01000002.1 Bacillus sonorensis L12 contig2, whole genome shotgun sequence	√
GCA_000344745.1_ASM34474v1	subtilis	subtilis/subtilis	CP003329.1 Bacillus subtilis subsp. subtilis 6051-HGW, complete genome
GCA_000349795.1_ASM34979v1	subtilis	subtilis/subtilis	CP004405.1 Bacillus subtilis subsp. subtilis str. BAB-1, complete genome
GCA_000353245.1_BStr_LAMA585_V1	stratosphericus	subtilis/pumilus	APAS01000013.1 Bacillus stratosphericus LAMA 585 Contig14, whole genome shotgun sequence	√
GCA_000359425.1_ASM35942v1	anthracis	cereus	CAVC010000019.1 Bacillus anthracis str. Sen2Col2 WGS project CAVC00000000 data, contig Scaffold_unique_Sen2Col2_Contig_19, whole genome shotgun sequence
GCA_000359445.1_ASM35944v1	anthracis	cereus	CAVD010000022.1 Bacillus anthracis str. Sen3 WGS project CAVD00000000 data, contig Scaffold_unique_Sen3_Contig_22, whole genome shotgun sequence
GCA_000359465.1_ASM35946v1	anthracis	cereus	CAVE010000017.1 Bacillus anthracis str. Gmb1 WGS project CAVE00000000 data, contig Scaffold_unique_Gmb1_Contig_17, whole genome shotgun sequence
GCA_000374345.1_ASM37434v1	acidiproducens	circulans	KB893982.1 Bacillus acidiproducens DSM 23148 genomic scaffold C232DRAFT_scaffold00007.7, whole genome shotgun sequence	√
GCA_000374565.1_ASM37456v1	fordii	circulans	KB894685.1 Bacillus fordii DSM 16014 genomic scaffold C509DRAFT_scaffold00001.1, whole genome shotgun sequence	√
GCA_000385965.2_ASM38596v2	atrophaeus	subtilis/subtilis	CP011802.1 Bacillus atrophaeus UCMB-5137 genome	√
GCA_000385985.1_Bacillus_subtilis_PS216	subtilis	subtilis/subtilis	AQGR01000002.1 Bacillus subtilis PS216 ctg7180000000193, whole genome shotgun sequence
GCA_000387405.2_bt_cbt_v2.0	thuringiensis	cereus	ARXZ02000002.1 Bacillus thuringiensis T01-328 contig000002, whole genome shotgun sequence
GCA_000398785.1_Baci_cere_TIAC219_V2	cereus	cereus	KB976008.1 Bacillus cereus TIAC219 genomic scaffold actab-supercont2.1, whole genome shotgun sequence
GCA_000398945.1_Baci_cere_Schrouff_V2	cereus	cereus	KB976107.1 Bacillus cereus str. Schrouff genomic scaffold acsZZ-supercont2.1, whole genome shotgun sequence
GCA_000398965.1_Baci_cere_HuA3-9_V1	cereus	cereus	KB976125.1 Bacillus cereus HuA3-9 genomic scaffold acqVv-supercont1.1, whole genome shotgun sequence
GCA_000398985.1_Baci_cere_HuA2-9_V1	cereus	cereus	KB976152.1 Bacillus cereus HuA2-9 genomic scaffold acqVt-supercont1.1, whole genome shotgun sequence
GCA_000399005.1_Baci_cere_BAG1X1-1_G13150_V1	cereus	cereus	KB976160.1 Bacillus cereus BAG1X1-1 genomic scaffold acfXz-supercont1.1, whole genome shotgun sequence
GCA_000399025.1_Baci_cere_VD133_V1	cereus	cereus	KB976173.1 Bacillus cereus VD133 genomic scaffold acqTw-supercont1.1, whole genome shotgun sequence
GCA_000399045.1_Baci_cere_VDM019_V1	mycoides	cereus	KB976196.1 Bacillus mycoides strain VDM019 genomic scaffold achrj-supercont1.1, whole genome shotgun sequence
GCA_000399065.1_Baci_cere_BAG1X2-1_G13156_V1	cereus	cereus	KB976207.1 Bacillus cereus BAG1X2-1 genomic scaffold acfXL-supercont1.1, whole genome shotgun sequence
GCA_000399085.1_Baci_cere_BAG1X2-2_V1	cereus	cereus	KB976220.1 Bacillus cereus BAG1X2-2 genomic scaffold achrl-supercont1.1, whole genome shotgun sequence
GCA_000399105.1_Baci_cere_BAG1X2-3_V1	cereus	cereus	KB976236.1 Bacillus cereus BAG1X2-3 genomic scaffold acrGT-supercont1.10, whole genome shotgun sequence
GCA_000399125.1_Baci_cere_VD196_V1	cereus	cereus	KB976254.1 Bacillus cereus VD196 genomic scaffold acqVw-supercont1.1, whole genome shotgun sequence
GCA_000399145.1_Baci_cere_VD021_V1	cereus	cereus	KB976273.1 Bacillus cereus VD021 genomic scaffold acqVy-supercont1.1, whole genome shotgun sequence
GCA_000399165.1_Baci_cere_BAG1O-1_V1	cereus	cereus	KB976290.1 Bacillus cereus BAG1O-1 genomic scaffold acrHm-supercont1.12, whole genome shotgun sequence
GCA_000399185.1_Baci_cere_K-5975c_V1	cereus	cereus	KB976300.1 Bacillus cereus K-5975c genomic scaffold achrv-supercont1.1, whole genome shotgun sequence
GCA_000399205.1_Baci_cere_IS845_00_V1	cereus	cereus	KB976311.1 Bacillus cereus IS845/00 genomic scaffold acqVA-supercont1.1, whole genome shotgun sequence
GCA_000399225.1_Baci_cere_IS195_V1	cereus	cereus	KB976325.1 Bacillus cereus IS195 genomic scaffold acqVz-supercont1.1, whole genome shotgun sequence
GCA_000399245.1_Baci_cere_MC118_V1	cereus	cereus	KB976339.1 Bacillus cereus MC118 genomic scaffold actXO-supercont1.10, whole genome shotgun sequence
GCA_000399265.1_Baci_cere_BAG2O-1_G13184_V1	cereus	cereus	KB976517.1 Bacillus cereus BAG2O-1 genomic scaffold acfXE-supercont1.1, whole genome shotgun sequence
GCA_000399285.1_Baci_cere_BAG2O-3_G13186_V1	cereus	cereus	KB976530.1 Bacillus cereus BAG2O-3 genomic scaffold acfXF-supercont1.1, whole genome shotgun sequence
GCA_000399305.1_Baci_cere_HuB4-4_V1	cereus	cereus	KB976537.1 Bacillus cereus HuB4-4 genomic scaffold acqVu-supercont1.1, whole genome shotgun sequence
GCA_000399325.1_Baci_cere_BAG5X12-1_G13199_V1	cereus	cereus	KB976553.1 Bacillus cereus BAG5X12-1 genomic scaffold acfXH-supercont1.1, whole genome shotgun sequence
GCA_000399345.1_Baci_cere_BMG1_7_V1	cereus	cereus	KB976560.1 Bacillus cereus BMG1.7 genomic scaffold acqVx-supercont1.1, whole genome shotgun sequence
GCA_000399365.1_Baci_cere_HuB13-1_V1	cereus	cereus	KB976600.1 Bacillus cereus HuB13-1 genomic scaffold acrGO-supercont1.10, whole genome shotgun sequence
GCA_000399385.1_Baci_cere_VD131_V1	cereus	cereus	KB976649.1 Bacillus cereus VD131 genomic scaffold acrHi-supercont1.11, whole genome shotgun sequence
GCA_000399405.1_Baci_cere_HuA2-3_V1	cereus	cereus	KB976665.1 Bacillus cereus HuA2-3 genomic scaffold acrHg-supercont1.3, whole genome shotgun sequence
GCA_000399425.1_Baci_cere_VD146_V1	cereus	cereus	KB976675.1 Bacillus cereus VD146 genomic scaffold acrHl-supercont1.12, whole genome shotgun sequence
GCA_000399445.1_Baci_cere_VD214_V1	cereus	cereus	KB976694.1 Bacillus cereus VD214 genomic scaffold acrHq-supercont1.10, whole genome shotgun sequence
GCA_000399465.1_Baci_cere_VDM053_V1	cereus	cereus	KB976712.1 Bacillus cereus VDM053 genomic scaffold acrGS-supercont1.5, whole genome shotgun sequence
GCA_000399485.1_Baci_cere_VD136_V1	cereus	cereus	KB976717.1 Bacillus cereus VD136 genomic scaffold acrHc-supercont1.1, whole genome shotgun sequence
GCA_000399505.1_Baci_cere_ISP2954_V1	cereus	cereus	KB976745.1 Bacillus cereus ISP2954 genomic scaffold acrHh-supercont1.14, whole genome shotgun sequence
GCA_000399525.1_Baci_cere_VD118_V1	cereus	cereus	KB976798.1 Bacillus cereus VD118 genomic scaffold acrHo-supercont1.7, whole genome shotgun sequence
GCA_000399545.1_Baci_cere_VD140_V1	cereus	cereus	KB976802.1 Bacillus cereus VD140 genomic scaffold acrGW-supercont1.10, whole genome shotgun sequence
GCA_000399565.1_Baci_cere_VD184_V1	cereus	cereus	KB976821.1 Bacillus cereus VD184 genomic scaffold acrGY-supercont1.13, whole genome shotgun sequence
GCA_000399585.1_Baci_cere_VDM006_V1	cereus	cereus	KB976864.1 Bacillus cereus VDM006 genomic scaffold acrHb-supercont1.1, whole genome shotgun sequence
GCA_000399605.1_Baci_cere_VDM021_V1	cereus	cereus	KB976905.1 Bacillus cereus VDM021 genomic scaffold acrHe-supercont1.1, whole genome shotgun sequence
GCA_000399625.1_Baci_cere_B5-2_V1	cereus	cereus	KB976957.1 Bacillus cereus B5-2 genomic scaffold acqwr-supercont1.12, whole genome shotgun sequence
GCA_000399645.1_Baci_cere_BAG3O-1_V1	cereus	cereus	KB976980.1 Bacillus cereus BAG3O-1 genomic scaffold acqxM-supercont1.2, whole genome shotgun sequence
GCA_000401235.1_BacNeaAAU1	nealsonii	circulans	ASRU01000038.1 Bacillus nealsonii AAU1 contig00038, whole genome shotgun sequence	√
GCA_000404285.1_ASM40428v1	halotolerans	subtilis/subtilis	ASJT01000002.1 Bacillus halotolerans strain RRC 101 contig_2, whole genome shotgun sequence	√
GCA_000408885.1_ASM40888v1	paralicheniformis	subtilis/subtilis	CP005965.1 Bacillus paralicheniformis ATCC 9945a, complete genome	√
GCA_000408925.1_BL	velezensis	subtilis/subtilis	AQGM01000001.1 Bacillus velezensis contig1, whole genome shotgun sequence
GCA_000409585.1_Hal1	subtilis	subtilis/subtilis	AMCA01000008.1 Bacillus subtilis Hal1 Contig9, whole genome shotgun sequence
GCA_000410835.1_ATCC12321	velezensis	subtilis/subtilis	ARYD01000001.1 Bacillus velezensis contig1_scaffold1, whole genome shotgun sequence
GCA_000412315.1_Baci_cere_BAG2O-2_G13185_V1	cereus	cereus	KE332507.1 Bacillus cereus BAG2O-2 genomic scaffold supercont1.1, whole genome shotgun sequence
GCA_000412975.1_Baci_cere_BAG1O-3_G13160_V1	cereus	cereus	KE332536.1 Bacillus cereus BAG1O-3 genomic scaffold supercont1.1, whole genome shotgun sequence
GCA_000420205.1_ASM42020v1	coagulans	circulans	ATUM01000026.1 Bacillus coagulans DSM 1 = ATCC 7050 G318DRAFT_scaffold00026.26_C, whole genome shotgun sequence
GCA_000429685.1_ASM42968v1	aidingensis	circulans	AUCI01000001.1 Bacillus aidingensis DSM 18341 G475DRAFT_scaffold00001.1_C, whole genome shotgun sequence	√
GCA_000429705.1_ASM42970v1	aurantiacus	circulans	KE386941.1 Bacillus aurantiacus DSM 18675 genomic scaffold G476DRAFT_scaffold00001.1, whole genome shotgun sequence	√
GCA_000429725.1_ASM42972v1	chagannorensis	circulans	AUCK01000004.1 Bacillus chagannorensis DSM 18086 G477DRAFT_scaffold00003.3_C, whole genome shotgun sequence	√
GCA_000430785.1_ASM43078v1	panaciterrae	cereus	AUMR01000005.1 Bacillus panaciterrae DSM 19096 H540DRAFT_scaffold00004.4_C, whole genome shotgun sequence	√
GCA_000440035.1_Bacillus_cereus_LCT-BC25	cereus	cereus	KE504106.1 Bacillus cereus LCT-BC25 genomic scaffold Scaffold1, whole genome shotgun sequence
GCA_000440055.1_Bacillus_cereus_LCT-BC235	cereus	cereus	KE504109.1 Bacillus cereus LCT-BC235 genomic scaffold Scaffold1, whole genome shotgun sequence
GCA_000444215.1_BacSafVK	safensis	subtilis/pumilus	AUPF01000001.1 Bacillus safensis VK contig00001, whole genome shotgun sequence
GCA_000444805.1_B._pumilus	safensis	subtilis/pumilus	AUYP01000015.1 Bacillus safensis strain CCMA-560 NODE_27.1_length_150261_cov_812.059814, whole genome shotgun sequence
GCA_000455565.1_ucmb5033v1	amyloliquefaciens	subtilis/subtilis	HG328253.1 Bacillus amyloliquefaciens subsp. plantarum UCMB5033, complete genome
GCA_000455585.1_ucmb5113v1	amyloliquefaciens	subtilis/subtilis	HG328254.1 Bacillus amyloliquefaciens subsp. plantarum UCMB5113, complete genome
GCA_000465655.1_GS_De_Novo_Assembly	amyloliquefaciens	subtilis/subtilis	AVQH01000001.1 Bacillus amyloliquefaciens EGD-AQ14 contig1, whole genome shotgun sequence
GCA_000468975.2_Leapi01_second_assembly_version	thuringiensis	cereus	AMXS02000092.1 Bacillus thuringiensis serovar aizawai str. Leapi01 contig_92, whole genome shotgun sequence
GCA_000468995.3_Hu4-2_second_version	thuringiensis	cereus	AMXT02000052.1 Bacillus thuringiensis serovar aizawai str. Hu4-2 Contig_52, whole genome shotgun sequence
GCA_000469015.1_BA1	amyloliquefaciens	subtilis/subtilis	AWQY01000001.1 Bacillus amyloliquefaciens UASWS BA1 Contig001, whole genome shotgun sequence
GCA_000473245.1_ASM47324v1	infantis	circulans	CP006643.1 Bacillus infantis NRRL B-14911, complete genome	√
GCA_000477395.1_CGB52	licheniformis	subtilis/subtilis	AVEZ01000006.1 Bacillus licheniformis CG-B52 scaffold14, whole genome shotgun sequence
GCA_000482605.1_ASM48260v1	coagulans	circulans	AXVW01000011.1 Bacillus coagulans CSIL1 I001DRAFT_scaffold00010.10_C, whole genome shotgun sequence
GCA_000493375.1_BAPNAU_WGS	amyloliquefaciens	subtilis/subtilis	HG514499.1 Bacillus amyloliquefaciens subsp. plantarum NAU-B3, complete genome
GCA_000494835.1_ASM49483v1	amyloliquefaciens	subtilis/subtilis	CP006845.1 Bacillus amyloliquefaciens CC178, complete genome
GCA_000496285.1_ASM49628v1	toyonensis	cereus	CP006863.1 Bacillus toyonensis BCT-7112, complete genome	√
GCA_000497345.1_MP9	subtilis	subtilis/subtilis	APMW01000006.1 Bacillus subtilis subsp. subtilis str. MP9 Contig6, whole genome shotgun sequence
GCA_000497365.1_MP11	subtilis	subtilis/subtilis	APMX01000009.1 Bacillus subtilis subsp. subtilis str. MP11 Contig9, whole genome shotgun sequence
GCA_000497485.1_ASM49748v1	subtilis	subtilis/subtilis	CP006881.1 Bacillus subtilis PY79, complete genome
GCA_000497525.2_ASM49752v2	thuringiensis	cereus	CP005935.1 Bacillus thuringiensis YBT-1518, complete genome
GCA_000500585.1_Bacillus_thuringiensis_strain_LM1212	thuringiensis	cereus	AYPV01000007.1 Bacillus thuringiensis LM1212 scaffold33, whole genome shotgun sequence
GCA_000503755.1_Bcereus	thuringiensis	cereus	AYSM01000004.1 Bacillus thuringiensis JM-Mgvxx-63 Cont4, whole genome shotgun sequence
GCA_000507005.1_PTS394	subtilis	subtilis/subtilis	AWXG01000007.1 Bacillus subtilis PTS-394 contig9, whole genome shotgun sequence
GCA_000507105.1_KCTC_3706_01	mojavensis	subtilis/subtilis	AYTL01000001.1 Bacillus mojavensis RO-H-1 = KCTC 3706 contig1, whole genome shotgun sequence	√
GCA_000507125.1_KCTC_13918_01	sonorensis	subtilis/subtilis	AYTN01000001.1 Bacillus sonorensis NBRC 101234 = KCTC 13918 contig1, whole genome shotgun sequence	√
GCA_000507145.1_KCTC_13622_01	tequilensis	subtilis/subtilis	AYTO01000001.1 Bacillus tequilensis KCTC 13622 contig1, whole genome shotgun sequence	√
GCA_000508125.1_GB03_01	velezensis	subtilis/subtilis	AYTJ01000004.1 Bacillus velezensis strain GB03 contig5, whole genome shotgun sequence
GCA_000508145.1_INR7_01	pumilus	subtilis/pumilus	AYTK01000003.1 Bacillus pumilus INR7 contig3, whole genome shotgun sequence
GCA_000508265.1_ASM50826v1	amyloliquefaciens	subtilis/subtilis	CP006952.1 Bacillus amyloliquefaciens LFB112, complete genome
GCA_000512775.2_ASM51277v2	anthracis	cereus	CP001974.2 Bacillus anthracis str. A16R chromosome, complete genome
GCA_000512835.2_ASM51283v2	anthracis	cereus	CP001970.2 Bacillus anthracis str. A16, complete genome
GCA_000513155.1_ASM51315v1	weihenstephanensis	cereus	BAUY01000005.1 Bacillus weihenstephanensis NBRC 101238 = DSM 11821 DNA, contig: BW1005, whole genome shotgun sequence	√
GCA_000513755.1_SOAPdenovo	velezensis	subtilis/subtilis	AOFO01000001.1 Bacillus velezensis SK19.001 contig1_scaffold1, whole genome shotgun sequence
GCA_000517985.1_ASM51798v1	mycoides	cereus	ASPY01000008.1 Bacillus mycoides FSL H7-687 Contig008, whole genome shotgun sequence
GCA_000518025.1_ASM51802v1	cereus	cereus	ASPZ01000007.1 Bacillus cereus strain FSL R5-860 Contig007, whole genome shotgun sequence
GCA_000520915.1_ASM52091v1	cereus	cereus	AZNI01000001.1 Bacillus cereus strain B7-s scaffold1, whole genome shotgun sequence
GCA_000521345.1_BA_V770-NP1-R	anthracis	cereus	AZQO01000015.1 Bacillus anthracis str. V770-NP1-R ATCC14185_15, whole genome shotgun sequence
GCA_000523045.1_ASM52304v1	subtilis	subtilis/subtilis	AP012496.1 Bacillus subtilis BEST7003 DNA, complete genome
GCA_000526655.1_ASM52665v1	ginsengihumi	circulans	JAGM01000002.1 Bacillus ginsengihumi J57 BacgiDRAFT_scaffold_1.2_C, whole genome shotgun sequence	√
GCA_000527015.1_ASM52701v1	megaterium	megaterium	AZUJ01000001.1 Bacillus megaterium strain 27Col1.1E H543DRAFT_contig000001.1_C, whole genome shotgun sequence
GCA_000530375.1_BTDB27_001	thuringiensis	cereus	HG810016.1 Bacillus thuringiensis DB27 genomic scaffold, Bacillus_thuringiensis_DB27_chromosome_scaffold01, whole genome shotgun sequence
GCA_000534935.2_ASM53493v2	anthracis	cereus	AP018443.1 Bacillus anthracis CZC5 DNA, complete genome
GCA_000558965.1_Ba8903G_1.0	anthracis	cereus	CM002401.1 Bacillus anthracis 8903-G chromosome, whole genome shotgun sequence
GCA_000558985.1_Ba9080G_1.0	anthracis	cereus	CM002398.1 Bacillus anthracis 9080-G chromosome, whole genome shotgun sequence
GCA_000559005.1_Ba52G_1.0	anthracis	cereus	CM002395.1 Bacillus anthracis 52-G chromosome, whole genome shotgun sequence
GCA_000559105.1_Draft	haynesii	subtilis/subtilis	AZYP01000003.1 Bacillus haynesii strain S 16 Bacillus_licheniformis_S16_c3, whole genome shotgun sequence	√
GCA_000559145.1_BacAmy_A3	amyloliquefaciens	subtilis/subtilis	JCOC01000001.1 Bacillus amyloliquefaciens EBL11 NODE_1, whole genome shotgun sequence
GCA_000571955.1_Na205-2_Genome_assembly	thuringiensis	cereus	AYXQ01000002.1 Bacillus thuringiensis serovar tolworthi NA205-3 Contig_02, whole genome shotgun sequence
GCA_000582885.1_QH-1_V1.0	subtilis	subtilis/subtilis	AZQS01000001.1 Bacillus subtilis QH-1 contig1, whole genome shotgun sequence
GCA_000583065.1_ASM58306v1	velezensis	subtilis/subtilis	CP007244.1 Bacillus velezensis TrigoCor1448 chromosome, complete genome	√
GCA_000583105.1_ASM58310v1	anthracis	cereus	CP006742.1 Bacillus anthracis str. SVA11, complete genome
GCA_000585275.1_95014_de_novo_assembly	anthracis	cereus	JANG01000013.1 Bacillus anthracis str. 95014 95014_contig013, whole genome shotgun sequence
GCA_000585975.1_Bti4Q7_01	thuringiensis	cereus	JEOC01000001.1 Bacillus thuringiensis serovar israelensis strain 4Q7 contig1, whole genome shotgun sequence
GCA_000590455.1_ASM59045v1	pumilus	subtilis/pumilus	CP007436.1 Bacillus pumilus strain MTCC B6033, complete genome	√
GCA_000600315.1_Newbler2.5.3	thuringiensis	cereus	KK088283.1 Bacillus thuringiensis strain NBIN-866 genomic scaffold scaffold13, whole genome shotgun sequence
GCA_000603965.1_Bacillus_licheniformis_strain_F1-1	licheniformis	subtilis/subtilis	AZSL01000001.1 Bacillus licheniformis F1-1 CONTIG_01, whole genome shotgun sequence
GCA_000603985.1_Bacillus_licheniformis_strain_F2-1	licheniformis	subtilis/subtilis	AZSM01000001.1 Bacillus licheniformis F2-1 CONTIG_01, whole genome shotgun sequence
GCA_000604165.1_Bacillus_licheniformis_strain_G-1	paralicheniformis	subtilis/subtilis	AZSK01000001.1 Bacillus paralicheniformis G-1 CONTIG_01, whole genome shotgun sequence
GCA_000604385.1_B.pum_Fairview_1.0	safensis	subtilis/pumilus	JFBY01000007.1 Bacillus safensis strain Fairview contig5, whole genome shotgun sequence
GCA_000612165.1_BacFle1.0	flexus	megaterium	JANV01000051.1 Bacillus flexus T6186-2 contig_51, whole genome shotgun sequence	√
GCA_000612565.1_KWG_Bacillus	velezensis	subtilis/subtilis	JFBZ01000001.1 Bacillus velezensis strain AH159-1 contig00001, whole genome shotgun sequence
GCA_000615945.1_ASM61594v1	mannanilyticus	circulans	BAMO01000002.1 Bacillus mannanilyticus JCM 10596 DNA, contig: JCM10596.contig00002, whole genome shotgun sequence	√
GCA_000635895.2_ASM63589v2	cereus	cereus	CP015727.1 Bacillus cereus strain A1, complete genome
GCA_000685725.1_ASM68572v1	velezensis	subtilis/subtilis	CP006890.1 Bacillus velezensis SQR9, complete genome	√
GCA_000688755.1_CLC_6.0.4_of_Bacillus_cereus_BcFL2013	cereus	cereus	JHQN01000002.1 Bacillus cereus strain BcFL2013 BcFL2013_2, whole genome shotgun sequence
GCA_000688795.1_ASM68879v1	thuringiensis	cereus	CP004858.1 Bacillus thuringiensis serovar kurstaki str. YBT-1520, complete genome
GCA_000691145.1_ASM69114v1	altitudinis	subtilis/pumilus	ASJC01000001.1 Bacillus altitudinis 41KF2b contig1, whole genome shotgun sequence
GCA_000691165.1_ASM69116v1	safensis	subtilis/pumilus	ASJD01000001.1 Bacillus safensis FO-36b contig1, whole genome shotgun sequence
GCA_000691185.1_ASM69118v1	subtilis	subtilis/subtilis	JMEF01000007.1 Bacillus subtilis strain KATMIRA1933 B_sub_1933_007, whole genome shotgun sequence
GCA_000691485.2_ASM69148v2	pumilus	subtilis/pumilus	JHUD02000001.1 Bacillus pumilus strain 7P scaffold00001, whole genome shotgun sequence
GCA_000695465.1_3F	licheniformis	subtilis/subtilis	JFYM01000001.1 Bacillus licheniformis strain 3F-3 NODE_1_length_1486511_cov_30.113779, whole genome shotgun sequence
GCA_000696285.1_ASM69628v1	amyloliquefaciens	subtilis/subtilis	JMEG01000001.1 Bacillus amyloliquefaciens strain B1895 B_amyloliquefaciens_B1895_001, whole genome shotgun sequence
GCA_000696615.1_ASM69661v1	subtilis	subtilis/subtilis	JNCN01000021.1 Bacillus subtilis strain E72 scaffold2, whole genome shotgun sequence
GCA_000696635.1_ASM69663v1	subtilis	subtilis/subtilis	JNCM01000019.1 Bacillus subtilis subsp. subtilis str. 168 scaffold4, whole genome shotgun sequence
GCA_000697515.2_ASM69751v2	anthracis	cereus	JHCB02000011.1 Bacillus anthracis strain ANSES_08-8_20 scaffold_3, whole genome shotgun sequence
GCA_000697535.2_ASM69753v2	anthracis	cereus	JHDR02000013.1 Bacillus anthracis strain ANSES_99-100 scaffold_5, whole genome shotgun sequence
GCA_000697555.2_ASM69755v2	anthracis	cereus	JHDS02000010.1 Bacillus anthracis strain ANSES_00-82 scaffold_2, whole genome shotgun sequence
GCA_000699465.1_ASM69946v1	subtilis	subtilis/subtilis	CP007800.1 Bacillus subtilis subsp. subtilis str. JH642 substr. AG174, complete genome
GCA_000699525.1_ASM69952v1	subtilis	subtilis/subtilis	CP008698.1 Bacillus subtilis subsp. subtilis str. AG1839, complete genome
GCA_000706705.1_ASM70670v1	subtilis	subtilis/subtilis	CP007409.1 Bacillus subtilis subsp. subtilis str. OH 131.1, complete genome
GCA_000708505.1_BacMEV2011_1.0	azotoformans	circulans	JJRY01000009.1 Bacillus azotoformans MEV2011 M670_Contig0004.9, whole genome shotgun sequence	√
GCA_000710255.1_BTK_A5	thuringiensis	cereus	JMHW01000041.1 Bacillus thuringiensis serovar kurstaki str. HD-1 btkhd1_53, whole genome shotgun sequence
GCA_000712595.1_ASM71259v1	manliponensis	cereus	JOTN01000001.1 Bacillus manliponensis strain JCM 15802 contig1, whole genome shotgun sequence	√
GCA_000712615.1_ASM71261v1	gaemokensis	cereus	JOTM01000002.1 Bacillus gaemokensis strain JCM 15801 contig2, whole genome shotgun sequence	√
GCA_000714495.2_ASM71449v2	pumilus	subtilis/pumilus	JOJX02000001.1 Bacillus pumilus strain 3-19 scaffold00001, whole genome shotgun sequence
GCA_000715185.1_ASM71518v1	safensis	subtilis/pumilus	JNBO01000002.1 Bacillus safensis strain CFA06 contig_2, whole genome shotgun sequence
GCA_000717535.1_ASM71753v1	thuringiensis	cereus	CP004870.1 Bacillus thuringiensis serovar kurstaki str. HD-1, complete genome
GCA_000723905.1_PRJEB5512_assembly_1	vietnamensis	circulans	CCDN010000001.1 Bacillus vietnamensis WGS project CCDN000000000 data, strain HD-02, contig 00001, whole genome shotgun sequence	√
GCA_000724125.1_BSUBE1	subtilis	subtilis/subtilis	CAUC01000001.1 Bacillus subtilis E1 WGS project CAUC00000000 data, contig chr3, whole genome shotgun sequence
GCA_000724485.1_ASM72448v1	methanolicus	circulans	CP007739.1 Bacillus methanolicus MGA3, complete genome	√
GCA_000724585.1_ASM72458v1	cereus	cereus	CP008712.1 Bacillus cereus strain FT9, complete genome
GCA_000725325.1_ASM72532v1	anthracis	cereus	CP008846.1 Bacillus anthracis strain HYU01, complete genome
GCA_000732055.1_ASM73205v1	velezensis	subtilis/subtilis	JOKF01000001.1 Bacillus velezensis strain W2 rawlib.basecaller_c1, whole genome shotgun sequence
GCA_000732465.1_ASM73246v1	anthracis	cereus	KL649661.1 Bacillus anthracis str. Carbosap genomic scaffold scaffold00001, whole genome shotgun sequence
GCA_000732525.1_ASM73252v1	mycoides	cereus	JNLY01000001.1 Bacillus mycoides strain JAS 83/3 Bw_JAS-83/3_contig00001, whole genome shotgun sequence
GCA_000735115.1_ASM73511v1	subtilis	subtilis/subtilis	JPNZ01000001.1 Bacillus subtilis strain GXA-28 Contig01, whole genome shotgun sequence
GCA_000737405.1_ASM73740v1	subtilis	subtilis/subtilis	CP005997.1 Bacillus subtilis TOA, complete genome
GCA_000738015.1_ASM73801v1	subtilis	subtilis/subtilis	JHCA01000004.1 Bacillus subtilis subsp. stercoris strain D7XPN1 Contig00022, whole genome shotgun sequence
GCA_000740475.1_ASM74047v1	subtilis	subtilis/subtilis	JPVW01000001.1 Bacillus subtilis subsp. subtilis strain NDmed contig_1, whole genome shotgun sequence
GCA_000740485.1_ASM74048v1	subtilis	subtilis/subtilis	JPVX01000001.1 Bacillus subtilis subsp. subtilis strain NDfood contig_1, whole genome shotgun sequence
GCA_000740715.1_ASM74071v1	velezensis	subtilis/subtilis	JPYY01000001.1 Bacillus velezensis strain NKYL29 Scaffold1, whole genome shotgun sequence
GCA_000740925.2_ASM74092v2	anthracis	cereus	MJAW01000011.1 Bacillus anthracis strain STI-1 A0485_2, whole genome shotgun sequence
GCA_000742315.1_ASM74231v1	anthracis	cereus	CM002879.1 Bacillus anthracis strain Smith 1013 chromosome, whole genome shotgun sequence
GCA_000742655.1_ASM74265v1	anthracis	cereus	CP007618.1 Bacillus anthracis strain 2000031021, complete genome
GCA_000742675.1_ASM74267v1	atrophaeus	subtilis/subtilis	CP007640.1 Bacillus atrophaeus subsp. globigii strain BSS genome	√
GCA_000742695.1_ASM74269v1	anthracis	cereus	CP008752.1 Bacillus anthracis strain delta Sterne genome
GCA_000742855.1_ASM74285v1	pseudomycoides	cereus	CP007626.1 Bacillus pseudomycoides strain 219298, complete genome	√
GCA_000742875.1_ASM74287v1	anthracis	cereus	CP007704.1 Bacillus anthracis strain BFV genome
GCA_000742895.1_ASM74289v1	anthracis	cereus	CP007666.1 Bacillus anthracis str. Vollum, complete genome
GCA_000743195.1_BFW	cereus	cereus	KN049962.1 Bacillus cereus strain F1-15 genomic scaffold scaffold1, whole genome shotgun sequence
GCA_000743215.1_BST	intestinalis	subtilis/subtilis	KN049967.1 Bacillus intestinalis strain BST genomic scaffold scaffold1, whole genome shotgun sequence	√
GCA_000743235.1_BSV	atrophaeus	subtilis/subtilis	KN049968.1 Bacillus atrophaeus strain PCI 246 genomic scaffold scaffold1, whole genome shotgun sequence
GCA_000743805.1_BDQ	anthracis	cereus	KN050648.1 Bacillus anthracis strain Zimbabwe 89 genomic scaffold scaffold1, whole genome shotgun sequence
GCA_000743815.1_BDJ	cereus	cereus	KN050654.1 Bacillus cereus ATCC 10876 genomic scaffold scaffold1, whole genome shotgun sequence
GCA_000743825.1_BHY_1	anthracis	cereus	KN050651.1 Bacillus anthracis strain A.Br.003 genomic scaffold scaffold1, whole genome shotgun sequence
GCA_000743865.1_BDX	cereus	cereus	KN050656.1 Bacillus cereus strain 13061 genomic scaffold scaffold1, whole genome shotgun sequence
GCA_000746865.1_BDY	cereus	cereus	KN125577.1 Bacillus cereus ATCC 4342 genomic scaffold scaffold1, whole genome shotgun sequence
GCA_000746885.1_BLA	paralicheniformis	subtilis/subtilis	KN125579.1 Bacillus paralicheniformis strain ATCC 12759 genomic scaffold scaffold1, whole genome shotgun sequence
GCA_000746935.1_BMS	megaterium	megaterium	KN125581.1 Bacillus megaterium strain BMS genomic scaffold scaffold1, whole genome shotgun sequence
GCA_000746965.1_BHU_1	pseudomycoides	cereus	JMQD01000005.1 Bacillus pseudomycoides strain Flugge 10206 DJ94.contig-100_101, whole genome shotgun sequence
GCA_000747335.1_ASM74733v1	anthracis	cereus	CP008853.1 Bacillus anthracis strain Cvac02, complete genome
GCA_000747375.1_ASM74737v1	anthracis	cereus	CP008854.1 Bacillus anthracis strain Han, complete genome
GCA_000747545.1_ASM74754v1	thuringiensis	cereus	CP007607.1 Bacillus thuringiensis serovar kurstaki str. YBT-1520, complete genome
GCA_000747645.1_ASM74764v1	subtilis	subtilis/subtilis	BALZ01000001.1 Bacillus subtilis Miyagi-4 DNA, contig: BSMD_CONTIG_1, whole genome shotgun sequence
GCA_000747705.1_ASM74770v1	amyloliquefaciens	subtilis/subtilis	DF836084.1 Bacillus amyloliquefaciens DNA, contig: scaffold1, strain: CMW1, whole genome shotgun sequence
GCA_000750045.1_ASM75004v1	amyloliquefaciens	subtilis/subtilis	JQNZ01000001.1 Bacillus amyloliquefaciens strain X1 Bamy_X1_contig000001, whole genome shotgun sequence
GCA_000751775.1_A1A	thermoamylovorans	circulans	CCRF01000047.1 Bacillus thermoamylovorans genome assembly, strain 1A1, contig: A1A_CC47, whole genome shotgun sequence	√
GCA_000751975.2_ASM75197v2	aquimaris	circulans	LM651430.1 Bacillus aquimaris genome assembly Bacillus aquimaris, scaffold scaffold00012, whole genome shotgun sequence
GCA_000756285.1_ASM75628v1	coagulans	circulans	JPSK01000051.1 Bacillus coagulans strain GBI-30, 6086 contig51, whole genome shotgun sequence
GCA_000764085.1_Bm14581-Illumina	megaterium	megaterium	JJMH01000010.1 Bacillus megaterium NBRC 15308 = ATCC 14581 Cont10, whole genome shotgun sequence
GCA_000769515.1_ASM76951v1	subtilis	subtilis/subtilis	CP009684.1 Bacillus subtilis strain B-1 genome
GCA_000769555.1_ASM76955v1	velezensis	subtilis/subtilis	CP009679.1 Bacillus velezensis strain JS25R chromosome, complete genome	√
GCA_000772125.1_ASM77212v1	subtilis	subtilis/subtilis	CP009748.1 Bacillus subtilis strain ATCC 13952, complete genome
GCA_000772165.1_ASM77216v1	subtilis	subtilis/subtilis	CP009749.1 Bacillus subtilis strain ATCC 19217, complete genome
GCA_000772205.1_ASM77220v1	subtilis	subtilis/subtilis	CP009611.1 Bacillus subtilis strain Bs-916, complete genome
GCA_000773635.1_ASM77363v1	cereus	cereus	KN321902.1 Bacillus cereus strain tsu1 genomic scaffold BC33_scaffold7, whole genome shotgun sequence
GCA_000773655.1_P38-1	coagulans	circulans	JSVI01000006.1 Bacillus coagulans P38 Contig6, whole genome shotgun sequence
GCA_000774075.2_ASM77407v2	thuringiensis	cereus	CP013000.1 Bacillus thuringiensis strain XL6, complete genome
GCA_000775975.1_ASM77597v1	weihenstephanensis	cereus	CP009746.1 Bacillus weihenstephanensis strain WSBC 10204, complete genome	√
GCA_000782835.1_ASM78283v1	subtilis	subtilis/subtilis	CP009796.1 Bacillus subtilis strain SG6, complete genome
GCA_000782875.1_ASM78287v1	anthracis	cereus	JTAS01000050.1 Bacillus anthracis strain 2000031006 NODE_60, whole genome shotgun sequence
GCA_000782885.1_ASM78288v1	anthracis	cereus	JTAQ01000012.1 Bacillus anthracis strain 2000031023 NODE_19, whole genome shotgun sequence
GCA_000782895.1_ASM78289v1	anthracis	cereus	JTAR01000023.1 Bacillus anthracis strain 2000031027 NODE_30, whole genome shotgun sequence
GCA_000782905.1_ASM78290v1	anthracis	cereus	JSZQ01000035.1 Bacillus anthracis strain 2000032892 contig0068, whole genome shotgun sequence
GCA_000782955.1_ASM78295v1	anthracis	cereus	JSZP01000022.1 Bacillus anthracis strain 2000031031 contig0024, whole genome shotgun sequence
GCA_000782975.1_ASM78297v1	anthracis	cereus	JSZR01000017.1 Bacillus anthracis strain 2000031039 contig0019, whole genome shotgun sequence
GCA_000782995.1_ASM78299v1	anthracis	cereus	JSZS01000033.1 Bacillus anthracis strain 2000031052 contig0038, whole genome shotgun sequence
GCA_000783015.1_ASM78301v1	anthracis	cereus	JSZT01000032.1 Bacillus anthracis strain 2000031075 contig0052, whole genome shotgun sequence
GCA_000783035.1_ASM78303v1	anthracis	cereus	JSZU01000018.1 Bacillus anthracis strain 2000031709 contig0041, whole genome shotgun sequence
GCA_000783055.1_ASM78305v1	anthracis	cereus	JSZV01000036.1 Bacillus anthracis strain 2000031765 contig0108, whole genome shotgun sequence
GCA_000783075.1_ASM78307v1	anthracis	cereus	JSZW01000034.1 Bacillus anthracis strain 2000032819 contig0052, whole genome shotgun sequence
GCA_000783095.1_ASM78309v1	anthracis	cereus	JSZY01000046.1 Bacillus anthracis strain 2000032879 contig0093, whole genome shotgun sequence
GCA_000783115.1_ASM78311v1	anthracis	cereus	JTAA01000027.1 Bacillus anthracis strain 2000032951 contig0027, whole genome shotgun sequence
GCA_000783135.1_ASM78313v1	anthracis	cereus	JTAB01000044.1 Bacillus anthracis strain 2000032967 contig0056, whole genome shotgun sequence
GCA_000783155.1_ASM78315v1	anthracis	cereus	JTAC01000010.1 Bacillus anthracis strain 2000032968 contig0011, whole genome shotgun sequence
GCA_000783165.1_ASM78316v1	anthracis	cereus	JTAD01000031.1 Bacillus anthracis strain 2000032975 contig0038, whole genome shotgun sequence
GCA_000783195.1_ASM78319v1	anthracis	cereus	JTAE01000052.1 Bacillus anthracis strain 2000032979 contig0092, whole genome shotgun sequence
GCA_000783215.1_ASM78321v1	anthracis	cereus	JTAF01000019.1 Bacillus anthracis strain 2000032989 contig0023, whole genome shotgun sequence
GCA_000783235.1_ASM78323v1	anthracis	cereus	JTAG01000044.1 Bacillus anthracis strain 2002013094 contig0059, whole genome shotgun sequence
GCA_000784675.1_A3_1	amyloliquefaciens	subtilis/subtilis	AUWK01000001.1 Bacillus amyloliquefaciens HB-26 contig1, whole genome shotgun sequence
GCA_000785045.1_ASM78504v1	aryabhattai	megaterium	JPIE01000001.1 Bacillus aryabhattai strain GZ03 contig1_scaffold1, whole genome shotgun sequence
GCA_000786015.1_Bac_ginsengihumi_spades2	ginsengihumi	circulans	JRUN01000008.1 Bacillus ginsengihumi strain M2.11 NODE_8, whole genome shotgun sequence	√
GCA_000786145.1_EPS2017_de_novo	amyloliquefaciens	subtilis/subtilis	JRYS01000107.1 Bacillus amyloliquefaciens strain EPS2017 Contig107, whole genome shotgun sequence
GCA_000789275.1_ASM78927v1	subtilis	subtilis/subtilis	CP010052.1 Bacillus subtilis subsp. subtilis str. 168, complete genome
GCA_000789295.1_ASM78929v1	subtilis	subtilis/subtilis	CP010053.1 Bacillus subtilis strain PS832, complete genome
GCA_000789315.1_ASM78931v1	cereus	cereus	CP009941.1 Bacillus cereus strain 03BB87, complete genome
GCA_000789425.2_ASM78942v2	altitudinis	subtilis/pumilus	JOVS02000001.1 Bacillus altitudinis strain B-388 scaffold00001, whole genome shotgun sequence
GCA_000793525.1_ASM79352v1	anthracis	cereus	JTAP01000033.1 Bacillus anthracis strain 2000031008 NODE_104, whole genome shotgun sequence
GCA_000793545.1_ASM79354v1	anthracis	cereus	JSZX01000027.1 Bacillus anthracis strain 2000032832 contig0085, whole genome shotgun sequence
GCA_000793565.1_ASM79356v1	anthracis	cereus	JSZZ01000012.1 Bacillus anthracis strain 2000031038 contig0014, whole genome shotgun sequence
GCA_000798615.1_ASM79861v1	siamensis	subtilis/subtilis	JTJG01000001.1 Bacillus siamensis strain JJC33M contig_1, whole genome shotgun sequence	√
GCA_000803665.1_ASM80366v1	thuringiensis	cereus	CP010089.1 Bacillus thuringiensis serovar galleriae strain HD-29, complete genome
GCA_000815275.2_ASM81527v2	velezensis	subtilis/subtilis	CP039380.1 Bacillus velezensis strain LPL-K103 chromosome, complete genome	√
GCA_000815405.1_ASM81540v1	subtilis	subtilis/subtilis	JXAR01000003.1 Bacillus subtilis strain SEN31 contig00003, whole genome shotgun sequence
GCA_000816555.1_ASM81655v1	thuringiensis	cereus	JWST01000003.1 Bacillus thuringiensis strain AK47 scaffold11.1, whole genome shotgun sequence
GCA_000817575.1_ASM81757v1	amyloliquefaciens	subtilis/subtilis	KN723307.1 Bacillus amyloliquefaciens strain TF28 genomic scaffold Scaffold1, whole genome shotgun sequence
GCA_000827065.1_ASM82706v1	subtilis	subtilis/subtilis	CP010314.1 Bacillus subtilis subsp. subtilis strain 3NA, complete genome
GCA_000828345.1_ASM82834v1	pumilus	subtilis/pumilus	JXCL01000012.1 Bacillus pumilus strain B4127 NODE_12, whole genome shotgun sequence
GCA_000828375.1_ASM82837v1	safensis	subtilis/pumilus	JXCM01000008.1 Bacillus safensis strain B4129 NODE_8, whole genome shotgun sequence
GCA_000828395.1_ASM82839v1	safensis	subtilis/pumilus	JXCK01000004.1 Bacillus safensis strain B4107 NODE_5, whole genome shotgun sequence
GCA_000828425.1_ASM82842v1	safensis	subtilis/pumilus	JXCO01000001.1 Bacillus safensis strain B4134 NODE_1, whole genome shotgun sequence
GCA_000828455.1_ASM82845v1	altitudinis	subtilis/pumilus	JXCN01000005.1 Bacillus altitudinis strain B4133 NODE_5, whole genome shotgun sequence
GCA_000828495.1_ASM82849v1	subtilis	subtilis/subtilis	JSXS01000008.1 Bacillus subtilis subsp. subtilis strain B4067 NODE_8, whole genome shotgun sequence
GCA_000829535.1_ASM82953v1	badius	circulans	JXLP01000001.1 Bacillus badius strain MTCC 1458 Contig1, whole genome shotgun sequence	√
GCA_000829555.1_ASM82955v1	badius	circulans	JXLO01000001.1 Bacillus badius strain DSM 30822 Contig1, whole genome shotgun sequence	√
GCA_000830595.1_ASM83059v1	subtilis	subtilis/subtilis	JXHO01000002.1 Bacillus subtilis strain B4072 NODE_2, whole genome shotgun sequence
GCA_000830605.1_ASM83060v1	subtilis	subtilis/subtilis	JXHL01000003.1 Bacillus subtilis strain B4069 NODE_3, whole genome shotgun sequence
GCA_000830635.1_ASM83063v1	subtilis	subtilis/subtilis	JXHK01000002.1 Bacillus subtilis strain B4068 NODE_2, whole genome shotgun sequence
GCA_000830645.1_ASM83064v1	subtilis	subtilis/subtilis	JXHR01000003.1 Bacillus subtilis strain B4146 NODE_3, whole genome shotgun sequence
GCA_000830675.1_ASM83067v1	subtilis	subtilis/subtilis	JXHM01000012.1 Bacillus subtilis strain B4070 NODE_12, whole genome shotgun sequence
GCA_000830695.1_ASM83069v1	subtilis	subtilis/subtilis	JXHN01000007.1 Bacillus subtilis strain B4071 NODE_7, whole genome shotgun sequence
GCA_000830715.1_ASM83071v1	subtilis	subtilis/subtilis	JXHP01000003.1 Bacillus subtilis strain B4073 NODE_3, whole genome shotgun sequence
GCA_000830735.1_ASM83073v1	subtilis	subtilis/subtilis	JXHQ01000026.1 Bacillus subtilis strain B4145 NODE_30, whole genome shotgun sequence
GCA_000831065.1_ASM83106v1	bombysepticus	cereus	CP007512.1 Bacillus bombysepticus str. Wang, complete genome	√
GCA_000831505.1_ASM83150v1	anthracis	cereus	CP010813.1 Bacillus anthracis strain Pollino sequence
GCA_000831655.1_ASM83165v1	aerophilus	subtilis/pumilus	JXRO01000008.1 Bacillus aerophilus strain C772 NODE_6, whole genome shotgun sequence	√
GCA_000832165.1_ASM83216v1	thermoamylovorans	circulans	JXLS01000066.1 Bacillus thermoamylovorans strain B4065 NODE_86, whole genome shotgun sequence	√
GCA_000832175.1_ASM83217v1	thermoamylovorans	circulans	JXLT01000067.1 Bacillus thermoamylovorans strain B4166 NODE_89, whole genome shotgun sequence	√
GCA_000832185.1_ASM83218v1	thermoamylovorans	circulans	JXLU01000028.1 Bacillus thermoamylovorans strain B4167 NODE_36, whole genome shotgun sequence	√
GCA_000832195.1_ASM83219v1	subtilis	subtilis/subtilis	JXLQ01000001.1 Bacillus subtilis strain B4143 NODE_1, whole genome shotgun sequence
GCA_000832245.1_ASM83224v1	thermoamylovorans	circulans	JXLR01000008.1 Bacillus thermoamylovorans strain B4064 NODE_8, whole genome shotgun sequence	√
GCA_000832385.1_ASM83238v1	cereus	cereus	CP009300.1 Bacillus cereus D17, complete genome
GCA_000832405.1_ASM83240v1	cereus	cereus	CP009318.1 Bacillus cereus 03BB102, complete genome
GCA_000832425.1_ASM83242v1	anthracis	cereus	CP009325.1 Bacillus anthracis strain PAK-1, complete genome
GCA_000832445.1_ASM83244v1	anthracis	cereus	CP009328.1 Bacillus anthracis strain Vollum 1B, complete genome
GCA_000832465.1_ASM83246v1	anthracis	cereus	CP009331.1 Bacillus anthracis strain K3, complete genome
GCA_000832485.1_ASM83248v1	thuringiensis	cereus	CP009332.1 Bacillus thuringiensis strain HD1011 plasmid 3, complete sequence
GCA_000832505.1_ASM83250v1	anthracis	cereus	CP009341.1 Bacillus anthracis strain Ohio ACB, complete genome
GCA_000832525.1_ASM83252v1	cereus	cereus	CP009368.1 Bacillus cereus strain FM1 plasmid, complete sequence
GCA_000832565.1_ASM83256v1	anthracis	cereus	CP009464.1 Bacillus anthracis strain SK-102, complete genome
GCA_000832585.1_ASM83258v1	anthracis	cereus	CP009476.1 Bacillus anthracis strain Pasteur, complete genome
GCA_000832605.1_ASM83260v1	mycoides	cereus	CP009691.1 Bacillus mycoides strain ATCC 6462 plasmid pBMX_1, complete sequence	√
GCA_000832635.1_ASM83263v1	anthracis	cereus	CP009541.1 Bacillus anthracis str. Sterne, complete genome
GCA_000832665.1_ASM83266v1	anthracis	cereus	CP009544.1 Bacillus anthracis strain BA1015, complete genome
GCA_000832725.1_ASM83272v1	anthracis	cereus	CP009700.1 Bacillus anthracis strain BA1035, complete genome
GCA_000832745.1_ASM83274v1	anthracis	cereus	CP009697.1 Bacillus anthracis strain RA3, complete genome
GCA_000832765.1_ASM83276v1	cereus	cereus	CP009595.1 Bacillus cereus strain 3a plasmid pBFC_3, complete sequence
GCA_000832785.1_ASM83278v1	anthracis	cereus	CP009598.1 Bacillus anthracis str. V770-NP-1R, complete genome
GCA_000832805.1_ASM83280v1	cereus	cereus	CP009590.1 Bacillus cereus G9241, complete genome
GCA_000832825.1_ASM83282v1	thuringiensis	cereus	CP009600.1 Bacillus thuringiensis strain HD571, complete genome
GCA_000832845.1_ASM83284v1	cereus	cereus	CP009627.1 Bacillus cereus ATCC 4342 plasmid pBGM, complete sequence
GCA_000832865.1_ASM83286v1	cereus	cereus	CP009639.1 Bacillus cereus 03BB108 plasmid pBFI_1, complete sequence
GCA_000832885.1_ASM83288v1	pseudomycoides	cereus	CP009651.1 Bacillus pseudomycoides strain BTZ, complete sequence	√
GCA_000832905.1_ASM83290v1	coagulans	circulans	CP009709.1 Bacillus coagulans DSM 1 = ATCC 7050, complete genome	√
GCA_000832925.1_ASM83292v1	thuringiensis	cereus	CP009719.1 Bacillus thuringiensis strain HD682 plasmid pBGN_1, complete sequence
GCA_000832965.1_ASM83296v1	anthracis	cereus	CP009902.1 Bacillus anthracis strain 2002013094, complete genome
GCA_000832985.1_ASM83298v1	megaterium	megaterium	CP009920.1 Bacillus megaterium NBRC 15308 = ATCC 14581, complete genome	√
GCA_000833005.1_ASM83300v1	velezensis	subtilis/subtilis	CP010556.1 Bacillus velezensis strain L-H15 chromosome, complete genome	√
GCA_000833045.1_ASM83304v1	cereus	cereus	CP009968.1 Bacillus cereus E33L, complete genome
GCA_000833065.1_ASM83306v1	anthracis	cereus	CP009981.1 Bacillus anthracis strain Ames chromosome, complete genome
GCA_000833085.1_ASM83308v1	thuringiensis	cereus	CP010088.1 Bacillus thuringiensis strain 97-27, complete genome
GCA_000833125.1_ASM83312v1	anthracis	cereus	CP010322.1 Bacillus anthracis strain Canadian_bison, complete genome
GCA_000833275.1_ASM83327v1	anthracis	cereus	CP009315.1 Bacillus anthracis str. Turkey32, complete genome
GCA_000833655.1_ASM83365v1	thuringiensis	cereus	JTHH01000008.1 Bacillus thuringiensis serovar morrisoni strain HD 600 BG10.Contig244, whole genome shotgun sequence
GCA_000835025.1_ASM83502v1	thuringiensis	cereus	CP009349.1 Bacillus thuringiensis HD1002 plasmid 1, complete sequence
GCA_000835145.1_ASM83514v1	amyloliquefaciens	subtilis/subtilis	CP007242.1 Bacillus amyloliquefaciens subsp. amyloliquefaciens KHG19, complete genome
GCA_000835185.1_ASM83518v1	cereus	cereus	CP009605.1 Bacillus cereus strain S2-8, complete genome
GCA_000835235.1_ASM83523v1	thuringiensis	cereus	CP009998.1 Bacillus thuringiensis serovar kurstaki strain HD 1 plasmid unnamed1, complete sequence
GCA_000875715.1_ASM87571v1	anthracis	cereus	CP010852.1 Bacillus anthracis strain A1144, complete genome
GCA_000875875.2_ASM87587v2	velezensis	subtilis/subtilis	CP029296.1 Bacillus velezensis strain AP183 chromosome	√
GCA_000876465.1_ASM87646v1	megaterium	megaterium	JXRC01000003.1 Bacillus megaterium strain C765 NODE_2, whole genome shotgun sequence
GCA_000876525.1_ASM87652v1	paralicheniformis	subtilis/subtilis	CP010524.1 Bacillus paralicheniformis strain BL-09, complete genome	√
GCA_000876545.1_ASM87654v1	coagulans	circulans	CP010525.1 Bacillus coagulans strain HM-08, complete genome	√
GCA_000878265.1_ASM87826v1	subtilis	subtilis/subtilis	JXBC01000002.1 Bacillus subtilis strain HM-66 Contig19, whole genome shotgun sequence
GCA_000878525.1_ASM87852v1	thuringiensis	cereus	KN849182.1 Bacillus thuringiensis Sbt003 genomic scaffold scaffold0002, whole genome shotgun sequence
GCA_000931375.1_ASM93137v1	mycoides	cereus	JYFS01000003.1 Bacillus mycoides strain B38V scaffold2.1, whole genome shotgun sequence
GCA_000931815.1_G1A3	subtilis	subtilis/subtilis	AJHL01000004.1 Bacillus subtilis subsp. spizizenii RFWG1A3 contig00004, whole genome shotgun sequence
GCA_000931825.1_G1A4	subtilis	subtilis/subtilis	AJHM01000004.1 Bacillus subtilis subsp. spizizenii RFWG1A4 contig00004, whole genome shotgun sequence
GCA_000931835.1_G4C10	subtilis	subtilis/subtilis	AJHN01000005.1 Bacillus subtilis subsp. spizizenii RFWG4C10 contig00005, whole genome shotgun sequence
GCA_000931845.1_G5B15	subtilis	subtilis/subtilis	AJHO01000004.1 Bacillus subtilis subsp. spizizenii RFWG5B15 contig00004, whole genome shotgun sequence
GCA_000934165.1_ASM93416v1	subtilis	subtilis/subtilis	JYFL01000002.1 Bacillus subtilis strain 2014-3557 contig000002, whole genome shotgun sequence
GCA_000934885.1_ASM93488v1	velezensis	subtilis/subtilis	JYGH01000008.1 Bacillus velezensis strain GR4-5 contig8_organism, whole genome shotgun sequence
GCA_000935235.1_ASM93523v1	cereus	cereus	JXDH01000004.1 Bacillus cereus strain MIT0214 GAAGTAT_seq1_contig_4, whole genome shotgun sequence
GCA_000935315.1_Bac_saf_RIT372_v1	safensis	subtilis/pumilus	JYKW01000002.1 Bacillus safensis strain RIT372 contig2, whole genome shotgun sequence	√
GCA_000935355.1_ASM93535v1	aquimaris	circulans	JXZC01000001.1 Bacillus aquimaris strain JM7 contig1, whole genome shotgun sequence
GCA_000940785.1_ASM94078v1	thuringiensis	cereus	CP010577.1 Bacillus thuringiensis serovar morrisoni strain BGSC 4AA1, complete genome
GCA_000947115.1_ASM94711v1	amyloliquefaciens	subtilis/subtilis	JZDI01000001.1 Bacillus amyloliquefaciens strain 12B contig_1, whole genome shotgun sequence
GCA_000948235.1_BFA_10_A	thuringiensis	cereus	JYCL01000025.1 Bacillus thuringiensis strain Lr7/2 LG47_025, whole genome shotgun sequence
GCA_000948245.1_BFA_9_A	toyonensis	cereus	JYCK01000008.1 Bacillus toyonensis strain 105Ne LG57_008, whole genome shotgun sequence
GCA_000948275.1_BFA_12_A	licheniformis	subtilis/subtilis	JYBQ01000001.1 Bacillus licheniformis strain 5NAP23 LG49.Contig14, whole genome shotgun sequence
GCA_000948325.1_BFA_6_A	thuringiensis	cereus	JYCH01000020.1 Bacillus thuringiensis strain Lr3/2 LG54_020, whole genome shotgun sequence
GCA_000948345.1_BFA_11_A	cereus	cereus	JYCM01000012.1 Bacillus cereus strain Lr 4/2 LG48_012, whole genome shotgun sequence
GCA_000949525.1_ASM94952v1	altitudinis	subtilis/pumilus	JXAI01000001.1 Bacillus altitudinis strain DSM 26896 contig1, whole genome shotgun sequence
GCA_000952085.1_ASM95208v1	licheniformis	subtilis/subtilis	JYGX01000004.1 Bacillus licheniformis strain GB2 GB2_c4, whole genome shotgun sequence
GCA_000952875.1_ASM95287v1	subtilis	subtilis/subtilis	JYOG01000002.1 Bacillus subtilis strain C3 contig_2, whole genome shotgun sequence
GCA_000953615.1_BS49Ch	subtilis	subtilis/subtilis	LN649259.1 Bacillus subtilis genome assembly BS49Ch, chromosome : I
GCA_000956595.1_ASM95659v1	aryabhattai	megaterium	JYOO01000002.1 Bacillus aryabhattai B8W22 contig02, whole genome shotgun sequence
GCA_000959025.1_ASM95902v1	intestinalis	subtilis/subtilis	CP011051.1 Bacillus intestinalis strain T30, complete genome	√
GCA_000960265.2_ASM96026v2	velezensis	subtilis/subtilis	JTKJ02000001.1 Bacillus velezensis strain KACC 13105 contig_1, whole genome shotgun sequence
GCA_000966575.1_ASM96657v1	siamensis	subtilis/subtilis	LAGT01000003.1 Bacillus siamensis strain XY18 contig_3, whole genome shotgun sequence	√
GCA_000969665.1_ASM96966v1	thuringiensis	cereus	JWJY01000008.1 Bacillus thuringiensis serovar mexicanensis strain 27 Btm27_contig000008, whole genome shotgun sequence
GCA_000971925.1_ASM97192v1	subtilis	subtilis/subtilis	CP011115.1 Bacillus subtilis KCTC 1028, complete genome
GCA_000972245.3_ASM97224v3	filamentosus	megaterium	CP011974.1 Bacillus filamentosus strain Hbe603, complete genome	√
GCA_000972685.1_ASM97268v1	altitudinis	subtilis/pumilus	CP011150.1 Bacillus altitudinis strain W3, complete genome	√
GCA_000972825.1_ASM97282v1	safensis	subtilis/pumilus	LATH01000001.1 Bacillus safensis strain JPL_MERTA8-2 scaffold_0, whole genome shotgun sequence
GCA_000973485.1_ASM97348v1	velezensis	subtilis/subtilis	CP011278.1 Bacillus velezensis strain L-S60 chromosome, complete genome	√
GCA_000973585.1_ASM97358v1	velezensis	subtilis/subtilis	CP007165.1 Bacillus velezensis NJN-6, complete genome	√
GCA_000973605.1_ASM97360v1	subtilis	subtilis/subtilis	CP007173.1 Bacillus subtilis HJ5, complete genome
GCA_000978375.1_ASM97837v1	cereus	cereus	CP009686.1 Bacillus cereus strain FORC_005, complete genome
GCA_000983035.1_930029	atrophaeus	subtilis/subtilis	CUWS01000002.1 Bacillus atrophaeus genome assembly 930029, contig Contig2, whole genome shotgun sequence	√
GCA_000986915.1_BANT001-SEQ-3-ASM-1	anthracis	cereus	LAKZ01000005.1 Bacillus anthracis strain A1039 contig_5, whole genome shotgun sequence
GCA_000986935.1_BANT002-SEQ-3-ASM-1	anthracis	cereus	LBFE01000001.1 Bacillus anthracis strain A1075 contig_1, whole genome shotgun sequence
GCA_000987785.1_ASM98778v1	cereus	cereus	LBBY01000006.1 Bacillus cereus strain KS100Bc 11423.BC102.1.00006, whole genome shotgun sequence
GCA_000987825.1_ASM98782v1	velezensis	subtilis/subtilis	CP011346.1 Bacillus velezensis strain JJ-D34 chromosome, complete genome	√
GCA_000988345.1_ASM98834v1	velezensis	subtilis/subtilis	CP011347.1 Bacillus velezensis strain YJ11-1-4 chromosome, complete genome	√
GCA_000988585.1_ASM98858v1	coagulans	circulans	LBMQ01000004.1 Bacillus coagulans strain NL01 contig_000004, whole genome shotgun sequence
GCA_001008565.1_ASM100856v1	cereus	cereus	LCYI01000010.1 Bacillus cereus strain B4077 NODE_12, whole genome shotgun sequence
GCA_001008575.1_ASM100857v1	cereus	cereus	LCYJ01000010.1 Bacillus cereus strain B4078 NODE_10, whole genome shotgun sequence
GCA_001008585.1_ASM100858v1	cereus	cereus	LCYL01000002.1 Bacillus cereus strain B4086 NODE_2, whole genome shotgun sequence
GCA_001008595.1_ASM100859v1	cereus	cereus	LCYK01000005.1 Bacillus cereus strain B4080 NODE_5, whole genome shotgun sequence
GCA_001008645.1_ASM100864v1	cereus	cereus	LCYM01000048.1 Bacillus cereus strain B4087 NODE_77, whole genome shotgun sequence
GCA_001008655.1_ASM100865v1	wiedmannii	cereus	LCYN01000004.1 Bacillus wiedmannii strain B4147 NODE_5, whole genome shotgun sequence
GCA_001008665.1_ASM100866v1	cereus	cereus	LCYP01000062.1 Bacillus cereus strain B4158 NODE_68, whole genome shotgun sequence
GCA_001008695.1_ASM100869v1	cereus	cereus	LCYO01000012.1 Bacillus cereus strain B4153 NODE_15, whole genome shotgun sequence
GCA_001015005.1_ASM101500v1	anthracis	cereus	BBWX01000028.1 Bacillus anthracis DNA, contig:BAN44-contig28, strain: 44-NIAH, whole genome shotgun sequence
GCA_001015025.1_ASM101502v1	anthracis	cereus	BBWY01000010.1 Bacillus anthracis DNA, contig:BA5240-contig10, strain: 52-40-NIAH, whole genome shotgun sequence
GCA_001015095.1_ASM101509v1	subtilis	subtilis/subtilis	CP011534.1 Bacillus subtilis strain UD1022, complete genome
GCA_001017485.1_BpV2.0	pumilus	subtilis/pumilus	LBDK01000002.1 Bacillus pumilus strain 15.1 Contig_2, whole genome shotgun sequence
GCA_001017635.1_ASM101763v1	thuringiensis	cereus	CP011349.1 Bacillus thuringiensis strain YC-10, complete genome
GCA_001023595.1_ASM102359v1	velezensis	subtilis/subtilis	CP011686.1 Bacillus velezensis strain G341 chromosome, complete genome	√
GCA_001025015.1_ASM102501v1	aryabhattai	megaterium	KQ087173.1 Bacillus aryabhattai strain T61 genomic scaffold Scaffold1, whole genome shotgun sequence
GCA_001029855.1_RIT379_V1	circulans	circulans	LDPH01000007.1 Bacillus circulans strain RIT379 contig7, whole genome shotgun sequence	√
GCA_001029865.1_RIT380_V1	altitudinis	subtilis/pumilus	LDPI01000005.1 Bacillus altitudinis strain RIT380 contig5, whole genome shotgun sequence
GCA_001029875.1_RIT_375_V1	anthracis	cereus	LDPG01000001.1 Bacillus anthracis strain RIT375 contig1, whole genome shotgun sequence
GCA_001029885.1_RIT381_V1	megaterium	megaterium	LDPJ01000001.1 Bacillus megaterium strain RIT381 contig1, whole genome shotgun sequence
GCA_001037985.1_ASM103798v1	subtilis	subtilis/subtilis	CP011882.1 Bacillus subtilis strain TO-A JPC, complete genome
GCA_001038525.1_ASM103852v1	safensis	subtilis/pumilus	LFIZ01000006.1 Bacillus safensis strain SCAL1 NODE_6, whole genome shotgun sequence
GCA_001038695.1_ASM103869v1	marisflavi	circulans	LDWH01000002.1 Bacillus marisflavi strain LK16, whole genome shotgun sequence	√
GCA_001038765.1_ASM103876v1	safensis	subtilis/pumilus	LDWT01000001.1 Bacillus safensis strain LK32, whole genome shotgun sequence
GCA_001038775.1_ASM103877v1	stratosphericus	subtilis/pumilus	LDWU01000003.1 Bacillus stratosphericus strain LK33, whole genome shotgun sequence	√
GCA_001038845.1_ASM103884v1	stratosphericus	subtilis/pumilus	LDWI01000003.1 Bacillus stratosphericus strain LK18, whole genome shotgun sequence	√
GCA_001038855.1_ASM103885v1	marisflavi	circulans	LDWJ01000002.1 Bacillus marisflavi strain LK19, whole genome shotgun sequence	√
GCA_001038905.1_ASM103890v1	safensis	subtilis/pumilus	LDWK01000002.1 Bacillus safensis strain LK21, whole genome shotgun sequence
GCA_001038915.1_ASM103891v1	stratosphericus	subtilis/pumilus	LDWL01000001.1 Bacillus stratosphericus strain LK23, whole genome shotgun sequence	√
GCA_001038965.1_ASM103896v1	aryabhattai	megaterium	LDWN01000001.1 Bacillus aryabhattai strain LK25, whole genome shotgun sequence
GCA_001038985.1_ASM103898v1	marisflavi	circulans	LDWO01000008.1 Bacillus marisflavi strain LK26, whole genome shotgun sequence	√
GCA_001039015.1_ASM103901v1	stratosphericus	subtilis/pumilus	LDWS01000002.1 Bacillus stratosphericus strain LK31, whole genome shotgun sequence	√
GCA_001039495.1_ASM103949v1	coagulans	circulans	CP011939.1 Bacillus coagulans strain S-lac, complete genome	√
GCA_001042465.1_ASM104246v1	glycinifermentans	subtilis/subtilis	LECV01000001.1 Bacillus glycinifermentans strain KJ-17 Bacillus_sp_KJ-17_contig_1, whole genome shotgun sequence	√
GCA_001042475.2_ASM104247v2	glycinifermentans	subtilis/subtilis	LECW02000001.1 Bacillus glycinifermentans strain GO-13 contig_1, whole genome shotgun sequence	√
GCA_001042485.2_ASM104248v2	paralicheniformis	subtilis/subtilis	LBMN02000001.1 Bacillus paralicheniformis strain KJ-16 contig_1, whole genome shotgun sequence
GCA_001043535.1_ASM104353v1	stratosphericus	subtilis/pumilus	LDUH01000003.1 Bacillus stratosphericus strain LK5, whole genome shotgun sequence	√
GCA_001043655.1_ASM104365v1	cereus	cereus	LDUP01000004.1 Bacillus cereus strain LK9, whole genome shotgun sequence
GCA_001043695.1_ASM104369v1	safensis	subtilis/pumilus	LDUS01000001.1 Bacillus safensis strain LK12, whole genome shotgun sequence
GCA_001043765.1_ASM104376v1	subtilis	subtilis/subtilis	LDUW01000001.1 Bacillus subtilis strain LK22, whole genome shotgun sequence
GCA_001043825.1_ASM104382v1	aryabhattai	megaterium	LDUV01000005.1 Bacillus aryabhattai strain LK20, whole genome shotgun sequence	√
GCA_001044475.1_ASM104447v1	cereus	cereus	LABW01000007.1 Bacillus cereus strain 7/27/S 131, whole genome shotgun sequence
GCA_001044485.1_ASM104448v1	cereus	cereus	JYFW01000008.1 Bacillus cereus strain #17 contig287, whole genome shotgun sequence
GCA_001044555.1_ASM104455v1	cereus	cereus	JZEV01000010.1 Bacillus cereus strain F3162-04 contig1337, whole genome shotgun sequence
GCA_001044565.1_ASM104456v1	cereus	cereus	JYPH01000009.1 Bacillus cereus strain F528-94 contig242, whole genome shotgun sequence
GCA_001044575.1_ASM104457v1	wiedmannii	cereus	JYPF01000002.1 Bacillus wiedmannii strain 14294-3 (M6) contig559, whole genome shotgun sequence
GCA_001044585.1_ASM104458v1	cereus	cereus	JYPL01000027.1 Bacillus cereus strain HWW 274-2 contig116, whole genome shotgun sequence
GCA_001044635.1_ASM104463v1	cereus	cereus	JYPJ01000003.1 Bacillus cereus strain F4429-71 contig33, whole genome shotgun sequence
GCA_001044645.1_ASM104464v1	cereus	cereus	JYPI01000003.1 Bacillus cereus strain F3175-03 contig629, whole genome shotgun sequence
GCA_001044655.1_ASM104465v1	cereus	cereus	LABH01000016.1 Bacillus cereus strain INRA A3 231, whole genome shotgun sequence
GCA_001044665.1_ASM104466v1	cereus	cereus	JYPK01000071.1 Bacillus cereus strain F4430-73 contig187, whole genome shotgun sequence
GCA_001044715.1_ASM104471v1	cereus	cereus	LABI01000004.1 Bacillus cereus strain INRA C3 78, whole genome shotgun sequence
GCA_001044735.1_ASM104473v1	cereus	cereus	LABN01000008.1 Bacillus cereus strain RIVM BC 90 220, whole genome shotgun sequence
GCA_001044745.1_ASM104474v1	wiedmannii	cereus	LABO01000003.1 Bacillus wiedmannii strain RIMV BC 126 179, whole genome shotgun sequence
GCA_001044775.1_ASM104477v1	toyonensis	cereus	LABJ01000010.1 Bacillus toyonensis strain IP5832 172, whole genome shotgun sequence
GCA_001044795.1_ASM104479v1	cereus	cereus	LABK01000013.1 Bacillus cereus strain MHI 86 639, whole genome shotgun sequence
GCA_001044815.1_ASM104481v1	cereus	cereus	LABL01000004.1 Bacillus cereus strain MHI 226 221, whole genome shotgun sequence
GCA_001044825.1_ASM104482v1	cereus	cereus	LABM01000016.1 Bacillus cereus strain NVH 0075-95 389, whole genome shotgun sequence
GCA_001044855.1_ASM104485v1	cereus	cereus	LABP01000012.1 Bacillus cereus strain RIVM BC 934 803, whole genome shotgun sequence
GCA_001044875.1_ASM104487v1	cereus	cereus	LABQ01000019.1 Bacillus cereus strain RIVM BC 964 1201, whole genome shotgun sequence
GCA_001044895.1_ASM104489v1	cereus	cereus	LABS01000001.1 Bacillus cereus strain WSBC 10035 contig0, whole genome shotgun sequence
GCA_001044905.1_ASM104490v1	cereus	cereus	LABR01000005.1 Bacillus cereus strain SDA KA 96 45, whole genome shotgun sequence
GCA_001044935.1_ASM104493v1	mycoides	cereus	LABT01000005.1 Bacillus mycoides strain WSBC 10969 229, whole genome shotgun sequence
GCA_001044955.1_ASM104495v1	cereus	cereus	LABV01000019.1 Bacillus cereus strain 6/27/S 754, whole genome shotgun sequence
GCA_001050115.1_ASM105011v1	smithii	circulans	CP012024.1 Bacillus smithii strain DSM 4216, complete genome	√
GCA_001050335.1_ASM105033v1	cytotoxicus	cereus	JYPG01000012.1 Bacillus cytotoxicus strain CVUAS 2833 contig351, whole genome shotgun sequence
GCA_001050455.1_ASM105045v1	megaterium	megaterium	CP010586.1 Bacillus megaterium strain Q3, complete genome	√
GCA_001057075.1_ASM105707v1	subtilis	subtilis/subtilis	JVEA01000007.1 Bacillus subtilis subsp. subtilis strain 516_BAMY 102_633920_16710904, whole genome shotgun sequence
GCA_001058585.1_ASM105858v1	cereus	cereus	JURN01000041.1 Bacillus cereus strain 820_BCER 113_4771_31503, whole genome shotgun sequence
GCA_001059175.1_ASM105917v1	cereus	cereus	JURK01000006.1 Bacillus cereus strain 823_BTHU 217_208157_6040299, whole genome shotgun sequence
GCA_001059825.1_ASM105982v1	cereus	cereus	JUOX01000059.1 Bacillus cereus strain 896_BCER 164_1823_15691, whole genome shotgun sequence
GCA_001059875.1_ASM105987v1	cereus	cereus	JUOI01000101.1 Bacillus cereus strain 910_BCER 306_16587_305601, whole genome shotgun sequence
GCA_001077095.1_ASM107709v1	cereus	cereus	JURL01000006.1 Bacillus cereus strain 822_BCER 89_46004_639934, whole genome shotgun sequence
GCA_001077735.1_Lx-11-1.0	amyloliquefaciens	subtilis/subtilis	AUNG01000003.1 Bacillus amyloliquefaciens Lx-11 contig00003, whole genome shotgun sequence
GCA_001182785.1_ASM118278v1	thuringiensis	cereus	CP012099.1 Bacillus thuringiensis strain HS18-1, complete genome
GCA_001183525.1_ASM118352v1	pumilus	subtilis/pumilus	LFGZ01000001.1 Bacillus pumilus strain RI06-95 MP_final_contig_1, whole genome shotgun sequence
GCA_001183785.1_ASM118378v1	thuringiensis	cereus	CP010106.1 Bacillus thuringiensis serovar indiana strain HD521, complete genome
GCA_001187765.1_BSMS1577	subtilis	subtilis/subtilis	LFOC01000001.1 Bacillus subtilis strain MS1577 BS1, whole genome shotgun sequence
GCA_001188525.1_ASM118852v1	paralicheniformis	subtilis/subtilis	LFIM01000002.1 Bacillus paralicheniformis strain S27 Seq2, whole genome shotgun sequence
GCA_001191605.1_ASM119160v1	altitudinis	subtilis/pumilus	CP009108.1 Bacillus altitudinis strain GR-8, complete genome	√
GCA_001238465.1_ASM123846v1	thuringiensis	cereus	LFQM01000006.1 Bacillus thuringiensis strain ZBG4 contig_6, whole genome shotgun sequence
GCA_001238505.1_ASM123850v1	megaterium	megaterium	LFQJ01000009.1 Bacillus megaterium strain Riq5 contig_9, whole genome shotgun sequence
GCA_001247635.1_ASM124763v1	amyloliquefaciens	subtilis/subtilis	LGYP01000001.1 Bacillus amyloliquefaciens strain 629 contig_1, whole genome shotgun sequence
GCA_001265125.1_ASM126512v1	stratosphericus	subtilis/pumilus	LFMM01000001.1 Bacillus stratosphericus strain M53 contig1, whole genome shotgun sequence	√
GCA_001266815.1_ASM126681v1	velezensis	subtilis/subtilis	LGAU01000001.1 Bacillus velezensis strain OB9 scaffold_0, whole genome shotgun sequence
GCA_001266825.1_ASM126682v1	velezensis	subtilis/subtilis	LGAT01000001.1 Bacillus velezensis strain B26 scaffold_0, whole genome shotgun sequence
GCA_001267695.1_ASM126769v1	velezensis	subtilis/subtilis	LHCC01000001.1 Bacillus velezensis strain KCTC 13012 contig_1, whole genome shotgun sequence
GCA_001272985.1_BANT005-SEQ-1-ASM-1	anthracis	cereus	LFYF01000007.1 Bacillus anthracis strain K1285 contig_8, whole genome shotgun sequence
GCA_001273005.1_BANT006-SEQ-1-ASM-1	anthracis	cereus	LFYG01000010.1 Bacillus anthracis strain K2129 contig_10, whole genome shotgun sequence
GCA_001273025.1_BANT007-SEQ-1-ASM-1	anthracis	cereus	LFYH01000003.1 Bacillus anthracis strain K2883 contig_3, whole genome shotgun sequence
GCA_001273045.1_BANT008-SEQ-1-ASM-1	anthracis	cereus	LFYI01000006.1 Bacillus anthracis strain K0021 contig_6, whole genome shotgun sequence
GCA_001273065.1_BANT009-SEQ-1-ASM-1	anthracis	cereus	LFYJ01000006.1 Bacillus anthracis strain K4834 contig_6, whole genome shotgun sequence
GCA_001273085.1_BANT010-SEQ-1-ASM-1	anthracis	cereus	LGIE01000015.1 Bacillus anthracis strain K3974 contig_15, whole genome shotgun sequence
GCA_001273105.1_BANT012-SEQ-1-ASM-1	anthracis	cereus	LGIF01000018.1 Bacillus anthracis strain K1129 contig_18, whole genome shotgun sequence
GCA_001273125.1_BANT013-SEQ-1-ASM-1	anthracis	cereus	LGIG01000005.1 Bacillus anthracis strain K8215 contig_5, whole genome shotgun sequence
GCA_001273145.1_BANT014-SEQ-1-ASM-1	anthracis	cereus	LGID01000031.1 Bacillus anthracis strain PAK-1 contig_31, whole genome shotgun sequence
GCA_001274775.1_ASM127477v1	marisflavi	circulans	LGUE01000001.1 Bacillus marisflavi strain JCM 11544 scaffold1, whole genome shotgun sequence	√
GCA_001274935.1_ASM127493v1	koreensis	megaterium	LILC01000002.1 Bacillus koreensis strain DSM 16467 scaffold1, whole genome shotgun sequence	√
GCA_001275045.2_ASM127504v2	toyonensis	cereus	LDKD02000001.1 Bacillus toyonensis strain BAC3151 Scaffold_BtBAC3151, whole genome shotgun sequence	√
GCA_001276195.1_ASM127619v1	thuringiensis	cereus	LDEU01000015.1 Bacillus thuringiensis strain BMB3201 BMB3201_contig000015, whole genome shotgun sequence
GCA_001276995.1_BANT015-SEQ-1-ASM-1	anthracis	cereus	LHUO01000006.1 Bacillus anthracis strain A0389 contig_7, whole genome shotgun sequence
GCA_001277085.1_BANT016-SEQ-1-ASM-1	anthracis	cereus	LHUN01000008.1 Bacillus anthracis strain A0021 contig_9, whole genome shotgun sequence
GCA_001277915.1_ASM127791v1	cereus	cereus	CP012483.1 Bacillus cereus strain NJ-W, complete genome
GCA_001277955.1_ASM127795v1	anthracis	cereus	CP012519.1 Bacillus anthracis strain Larissa, complete genome
GCA_001278435.1_ASM127843v1	anthracis	cereus	LGCD01000018.1 Bacillus anthracis strain 3631_1C 3631_1C_contig_18, whole genome shotgun sequence
GCA_001278445.1_ASM127844v1	anthracis	cereus	LGCC01000026.1 Bacillus anthracis strain 20SD 20SD_contig_25, whole genome shotgun sequence
GCA_001278635.1_ASM127863v1	amyloliquefaciens	subtilis/subtilis	LJAU01000001.1 Bacillus amyloliquefaciens strain Bs006 ctg000001, whole genome shotgun sequence
GCA_001278705.1_ASM127870v1	gobiensis	subtilis/subtilis	CP012600.1 Bacillus gobiensis strain FJAT-4402 chromosome	√
GCA_001278955.1_ASM127895v1	subtilis	subtilis/subtilis	LGRW01000001.1 Bacillus subtilis strain FJAT-14262a Scaffold1, whole genome shotgun sequence
GCA_001286745.1_Bacillus_JRS9	subtilis	subtilis/subtilis	CYHS01000001.1 Bacillus subtilis genome assembly Bacillus JRS9, contig contig000001, whole genome shotgun sequence
GCA_001286765.1_Bacillus_JRS7	subtilis	subtilis/subtilis	CYHO01000014.1 Bacillus subtilis genome assembly Bacillus JRS7, contig contig000014, whole genome shotgun sequence
GCA_001286825.1_Bacillus_JRS4	cereus	cereus	CYHM01000025.1 Bacillus cereus genome assembly Bacillus JRS4, contig contig000025, whole genome shotgun sequence
GCA_001286845.1_Bacillus_JRS2	subtilis	subtilis/subtilis	CYHJ01000002.1 Bacillus subtilis genome assembly Bacillus JRS2, contig contig000002, whole genome shotgun sequence
GCA_001286865.1_Bacillus_JRS6	subtilis	subtilis/subtilis	CYHN01000001.1 Bacillus subtilis genome assembly Bacillus JRS6, contig contig000001, whole genome shotgun sequence
GCA_001286885.1_Bacillus_JRS11	subtilis	subtilis/subtilis	CYHQ01000001.1 Bacillus subtilis genome assembly Bacillus JRS11, contig contig000001, whole genome shotgun sequence
GCA_001286945.1_Bacillus_JRS5	amyloliquefaciens	subtilis/subtilis	CYHL01000004.1 Bacillus amyloliquefaciens genome assembly Bacillus JRS5, contig contig000004, whole genome shotgun sequence
GCA_001286965.1_Bacillus_JRS8	amyloliquefaciens	subtilis/subtilis	CYHP01000001.1 Bacillus amyloliquefaciens genome assembly Bacillus JRS8, contig contig000001, whole genome shotgun sequence
GCA_001286985.1_Bacillus_JRS3	pumilus	subtilis/pumilus	CYHK01000002.1 Bacillus pumilus genome assembly Bacillus JRS3, contig contig000002, whole genome shotgun sequence
GCA_001294785.1_ASM129478v1	amyloliquefaciens	subtilis/subtilis	LJDI01000005.1 Bacillus amyloliquefaciens strain XK-4-1 scaffold5, whole genome shotgun sequence
GCA_001296435.1_ASM129643v1	thuringiensis	cereus	LFXM01000019.1 Bacillus thuringiensis strain 147 plasmid unnamed1 contig19, whole genome shotgun sequence
GCA_001305855.1_ASM130585v1	vietnamensis	circulans	LIXZ01000001.1 Bacillus vietnamensis strain UCD-SED5 scaffold_0, whole genome shotgun sequence	√
GCA_001307105.1_ASM130710v1	australimaris	subtilis/pumilus	LGYN01000001.1 Bacillus australimaris strain NH7I_1 contig1, whole genome shotgun sequence	√
GCA_001312785.1_ASM131278v1	subtilis	subtilis/subtilis	BBEN01000001.1 Bacillus subtilis subsp. spizizenii JCM 2499 DNA, contig: JCM2499.contig00001, whole genome shotgun sequence
GCA_001317525.1_CBN_33	wiedmannii	cereus	LJXA01000016.1 Bacillus wiedmannii strain S612 AN402.Contig416, whole genome shotgun sequence
GCA_001402735.1_ASM140273v1	thuringiensis	cereus	LIIT01000003.1 Bacillus thuringiensis strain BR58 BR58_contig10, whole genome shotgun sequence
GCA_001420715.1_ASM142071v1	shackletonii	circulans	LJJC01000004.1 Bacillus shackletonii strain LMG 18435 super11, whole genome shotgun sequence	√
GCA_001420855.1_ASM142085v1	thuringiensis	cereus	CP013055.1 Bacillus thuringiensis strain YWC2-8, complete genome
GCA_001431145.1_ASM143114v1	cellulasensis	subtilis/pumilus	CP012329.1 Bacillus cellulasensis strain NJ-M2, complete genome	√
GCA_001431185.1_ASM143118v1	galactosidilyticus	circulans	LGPB01000005.1 Bacillus galactosidilyticus strain PL133 scaffold000005, whole genome shotgun sequence	√
GCA_001431285.1_ASM143128v1	amyloliquefaciens	subtilis/subtilis	LMAG01000002.1 Bacillus amyloliquefaciens strain RHNK22 Scaffold2, whole genome shotgun sequence
GCA_001431785.1_ASM143178v1	cellulasensis	subtilis/pumilus	CP012482.1 Bacillus cellulasensis strain NJ-V2, complete genome	√
GCA_001439915.1_ASM143991v1	humi	subtilis/subtilis	LMBW01000002.1 Bacillus humi strain DSM 16318 Scaffold2, whole genome shotgun sequence	√
GCA_001439965.1_ASM143996v1	farraginis	circulans	LMCA01000002.1 Bacillus farraginis strain DSM 16013 Scaffold2, whole genome shotgun sequence	√
GCA_001440465.1_ASM144046v1	velezensis	subtilis/subtilis	LJJY01000001.1 Bacillus velezensis strain NBIF-003 Scaffold1, whole genome shotgun sequence
GCA_001444515.1_ASM144451v1	pumilus	subtilis/pumilus	LNCN01000001.1 Bacillus pumilus strain Bonn contig00001, whole genome shotgun sequence
GCA_001455345.1_ASM145534v1	thuringiensis	cereus	CP013274.1 Bacillus thuringiensis strain CTC, complete genome
GCA_001456935.1_ASM145693v1	enclensis	circulans	KQ758482.1 Bacillus enclensis strain SGD-1123 genomic scaffold Scaffold1, whole genome shotgun sequence	√
GCA_001457015.1_ASM145701v1	cellulasensis	subtilis/pumilus	KQ758576.1 Bacillus cellulasensis strain NIO-1130 genomic scaffold Scaffold1, whole genome shotgun sequence	√
GCA_001461825.1_ASM146182v1	velezensis	subtilis/subtilis	LLZC01000001.1 Bacillus velezensis strain NRRL B-41580 contig_1, whole genome shotgun sequence
GCA_001461835.1_ASM146183v1	velezensis	subtilis/subtilis	LLZA01000001.1 Bacillus velezensis strain KACC 18228 contig_1, whole genome shotgun sequence
GCA_001461845.1_ASM146184v1	velezensis	subtilis/subtilis	LLZB01000001.1 Bacillus velezensis strain NRRL B-4257 contig_1, whole genome shotgun sequence
GCA_001465815.1_ASM146581v1	subtilis	subtilis/subtilis	CP013654.1 Bacillus subtilis subsp. subtilis strain BSD-2, complete genome
GCA_001468935.1_ASM146893v1	pumilus	subtilis/pumilus	LHCE01000003.1 Bacillus pumilus strain SF214 Contig_03, whole genome shotgun sequence
GCA_001469675.1_ASM146967v1	velezensis	subtilis/subtilis	LNTG01000001.1 Bacillus velezensis strain FKM10 Scaffold1, whole genome shotgun sequence
GCA_001469685.1_ASM146968v1	amyloliquefaciens	subtilis/subtilis	LMAT01000001.1 Bacillus amyloliquefaciens strain Jxnuwx-1 contig01, whole genome shotgun sequence
GCA_001483885.1_ASM148388v1	amyloliquefaciens	subtilis/subtilis	CP013727.1 Bacillus amyloliquefaciens strain MBE1283, complete genome
GCA_001484805.1_M2E_15	mycoides	cereus	LLWA01000032.1 Bacillus mycoides strain M2E_15 contig_32, whole genome shotgun sequence
GCA_001507755.1_LI7559	licheniformis	subtilis/subtilis	AZSX01000001.1 Bacillus licheniformis LMG 7559 contig01, whole genome shotgun sequence
GCA_001507765.1_LI6934	licheniformis	subtilis/subtilis	AZSZ01000004.1 Bacillus licheniformis LMG 6934 contig04, whole genome shotgun sequence
GCA_001507775.1_LI17339	licheniformis	subtilis/subtilis	AZSY01000003.1 Bacillus licheniformis LMG 17339 contig03, whole genome shotgun sequence
GCA_001516885.1_ASM151688v1	coahuilensis	circulans	LDYF01000004.1 Bacillus coahuilensis m2-6 ABFM000004, whole genome shotgun sequence	√
GCA_001516895.1_ASM151689v1	coahuilensis	circulans	LDYG01000003.1 Bacillus coahuilensis p1.1.43 ABFP000003, whole genome shotgun sequence	√
GCA_001517105.1_ASM151710v1	halotolerans	subtilis/subtilis	LPVF01000001.1 Bacillus halotolerans strain ATCC 25096 contig_1, whole genome shotgun sequence
GCA_001517115.1_ASM151711v1	halotolerans	subtilis/subtilis	LPVD01000001.1 Bacillus halotolerans strain NRRL B-41617 contig_1, whole genome shotgun sequence
GCA_001517135.1_ASM151713v1	halotolerans	subtilis/subtilis	LPVE01000005.1 Bacillus halotolerans strain NRRL B-41618 contig_13, whole genome shotgun sequence
GCA_001517185.1_ASM151718v1	velezensis	subtilis/subtilis	LQCL01000001.1 Bacillus velezensis strain RC218 RC218_contig_1, whole genome shotgun sequence
GCA_001517195.1_BR37	thuringiensis	cereus	LOMJ01000007.1 Bacillus thuringiensis strain BR37 BR37_c7, whole genome shotgun sequence
GCA_001518875.1_ASM151887v1	cereus	cereus	CP011145.1 Bacillus cereus strain FORC_013, complete sequence
GCA_001534785.1_ASM153478v1	subtilis	subtilis/subtilis	CP013984.1 Bacillus subtilis subsp. inaquosorum strain DE111, complete genome
GCA_001536925.1_BMC_PRJEB12378v1	methylotrophicus	subtilis/subtilis	LN999829.1 Bacillus methylotrophicus strain B25 genome assembly, chromosome : BAMMD1	√
GCA_001541905.1_ASM154190v1	subtilis	subtilis/subtilis	CP014166.1 Bacillus subtilis subsp. subtilis strain CU1050, complete genome
GCA_001541965.1_ASM154196v1	megaterium	megaterium	LRPG01000082.1 Bacillus megaterium strain PE5-112 PE5-112_contig2, whole genome shotgun sequence
GCA_001541985.1_ASM154198v1	mycoides	cereus	LRPH01000028.1 Bacillus mycoides strain PE8-15 PE8-15_contig15, whole genome shotgun sequence
GCA_001541995.1_ASM154199v1	cereus	cereus	LRPI01000003.1 Bacillus cereus strain PE8-121b contig100, whole genome shotgun sequence
GCA_001543165.1_ASM154316v1	cellulasensis	subtilis/pumilus	CP014165.1 Bacillus cellulasensis strain ku-bf1 genome	√
GCA_001543225.1_ASM154322v1	anthracis	cereus	CP014179.1 Bacillus anthracis strain Stendal, complete genome
GCA_001543815.1_ASM154381v1	cereus	cereus	LRRS01000278.1 Bacillus cereus strain PE5-132 contig1248, whole genome shotgun sequence
GCA_001546215.1_ASM154621v1	coagulans	circulans	KQ955869.1 Bacillus coagulans strain GED7749B genomic scaffold Scaffold295, whole genome shotgun sequence
GCA_001548175.1_ASM154817v1	thuringiensis	cereus	AP014864.1 Bacillus thuringiensis serovar tolworthi DNA, complete genome, strain: Pasteur Institute Standard strain
GCA_001548215.1_ASM154821v1	pumilus	subtilis/pumilus	AP014928.1 Bacillus pumilus DNA, complete genome, strain: TUAT1	√
GCA_001558705.1_ASM155870v1	amyloliquefaciens	subtilis/subtilis	LPUP01000003.1 Bacillus amyloliquefaciens strain 11B91 contig_5, whole genome shotgun sequence
GCA_001565875.1_ASM156587v1	subtilis	subtilis/subtilis	CP014471.1 Bacillus subtilis subsp. natto strain CGMCC 2108, complete genome
GCA_001566355.1_ASM156635v1	cereus	cereus	LQZO01000089.1 Bacillus cereus strain DSM 2302 contig_179, whole genome shotgun sequence
GCA_001566365.1_ASM156636v1	cereus	cereus	LQZN01000019.1 Bacillus cereus strain MB.1 contig_115, whole genome shotgun sequence
GCA_001566375.1_ASM156637v1	cereus	cereus	LQZM01000017.1 Bacillus cereus strain MB.15 contig_113, whole genome shotgun sequence
GCA_001566385.1_ASM156638v1	cereus	cereus	LRAA01000151.1 Bacillus cereus strain MB.18, whole genome shotgun sequence
GCA_001566435.1_ASM156643v1	cereus	cereus	LQZZ01000234.1 Bacillus cereus strain MB.16, whole genome shotgun sequence
GCA_001566445.1_ASM156644v1	cereus	cereus	LQZL01000048.1 Bacillus cereus strain MB.17 contig_141, whole genome shotgun sequence
GCA_001566455.1_ASM156645v1	cereus	cereus	LQZW01000166.1 Bacillus cereus strain MB.21, whole genome shotgun sequence
GCA_001566465.1_ASM156646v1	cereus	cereus	LQZY01000139.1 Bacillus cereus strain MB.8, whole genome shotgun sequence
GCA_001566515.1_ASM156651v1	cereus	cereus	LQZX01000136.1 Bacillus cereus strain MB.8-1, whole genome shotgun sequence
GCA_001566525.1_ASM156652v1	cereus	cereus	LRRN01000175.1 Bacillus cereus strain MB.20 contig256, whole genome shotgun sequence
GCA_001566535.1_ASM156653v1	cereus	cereus	LRRO01000877.1 Bacillus cereus strain MB.22 contig1788, whole genome shotgun sequence
GCA_001566705.1_ASM156670v1	cereus	cereus	LRRP01000061.1 Bacillus cereus strain DSM 626 contig153, whole genome shotgun sequence
GCA_001566945.1_ASM156694v1	intestinalis	subtilis/subtilis	LSMU01000002.1 Bacillus intestinalis strain HUK15 Contig_10, whole genome shotgun sequence	√
GCA_001573165.1_KB1_v2_kclc	thuringiensis	cereus	LSNJ01000003.1 Bacillus thuringiensis strain KB1 contig_11, whole genome shotgun sequence
GCA_001578165.1_ASM157816v1	pumilus	subtilis/pumilus	CP010997.1 Bacillus pumilus strain SH-B11, complete genome	√
GCA_001578205.1_ASM157820v1	pumilus	subtilis/pumilus	CP011007.1 Bacillus pumilus strain SH-B9, complete genome	√
GCA_001578455.1_ASM157845v1	coagulans	circulans	JZDH01000003.1 Bacillus coagulans strain Unique IS-2 contig_3, whole genome shotgun sequence
GCA_001579695.1_ASM157969v1	cereus	cereus	LSTW01000006.1 Bacillus cereus strain 905 contig00006, whole genome shotgun sequence
GCA_001583685.1_ASM158368v1	cereus	cereus	LOMW01000004.1 Bacillus cereus strain FSL K6-0043 contig_12, whole genome shotgun sequence
GCA_001583695.1_ASM158369v1	wiedmannii	cereus	LOBC01000007.1 Bacillus wiedmannii strain FSL W8-0169 NODE_10_length_188943_cov_0.674652_ID_19, whole genome shotgun sequence
GCA_001583705.1_ASM158370v1	cereus	cereus	LOMQ01000003.1 Bacillus cereus strain FSL W8-0003 contig_100, whole genome shotgun sequence
GCA_001583745.1_ASM158374v1	cereus	cereus	LOMS01000001.1 Bacillus cereus strain FSL W8-0268 contig_1, whole genome shotgun sequence
GCA_001583755.1_ASM158375v1	cereus	cereus	LOBA01000033.1 Bacillus cereus strain FSL H8-0488 NODE_12_length_136992_cov_1.54286_ID_23, whole genome shotgun sequence
GCA_001583765.1_ASM158376v1	cereus	cereus	LOMV01000043.1 Bacillus cereus strain FSL W8-0523 contig_18, whole genome shotgun sequence
GCA_001583805.1_ASM158380v1	cereus	cereus	LOMT01000013.1 Bacillus cereus strain FSL W8-0275 contig_11, whole genome shotgun sequence
GCA_001583845.1_ASM158384v1	cereus	cereus	LOQD01000179.1 Bacillus cereus strain FSL W8-0767 contig_171, whole genome shotgun sequence
GCA_001583855.1_ASM158385v1	cereus	cereus	LOQC01000024.1 Bacillus cereus strain FSL W8-0932 contig_12, whole genome shotgun sequence
GCA_001583865.1_ASM158386v1	cereus	cereus	LOQB01000012.1 Bacillus cereus strain FSL W8-0824 contig_11, whole genome shotgun sequence
GCA_001583875.1_ASM158387v1	cereus	cereus	LOQA01000035.1 Bacillus cereus strain FSL W8-0640 contig_13, whole genome shotgun sequence
GCA_001583925.1_ASM158392v1	cereus	cereus	LOMN01000010.1 Bacillus cereus strain FSL K6-0067 contig_107, whole genome shotgun sequence
GCA_001583935.1_ASM158393v1	cereus	cereus	LOMO01000002.1 Bacillus cereus strain FSL K6-0073 contig_10, whole genome shotgun sequence
GCA_001583955.1_ASM158395v1	cereus	cereus	LOMP01000055.1 Bacillus cereus strain FSL K6-0267 contig_15, whole genome shotgun sequence
GCA_001583975.1_ASM158397v1	cereus	cereus	LONG01000014.1 Bacillus cereus strain FSL M8-0117 contig_11, whole genome shotgun sequence
GCA_001584005.1_ASM158400v1	cereus	cereus	LOMR01000013.1 Bacillus cereus strain FSL W8-0050 contig_11, whole genome shotgun sequence
GCA_001584025.1_ASM158402v1	cereus	cereus	LOAZ01000022.1 Bacillus cereus strain FSL H8-0482 NODE_11_length_172997_cov_0.480792_ID_21, whole genome shotgun sequence
GCA_001584035.1_ASM158403v1	wiedmannii	cereus	LOBB01000077.1 Bacillus wiedmannii strain FSL K6-0069 NODE_26_length_66074_cov_0.786374_ID_51, whole genome shotgun sequence
GCA_001584065.1_ASM158406v1	cereus	cereus	LOBD01000020.1 Bacillus cereus strain FSL H7-0926 NODE_18_length_108916_cov_0.638944_ID_35, whole genome shotgun sequence
GCA_001584085.1_ASM158408v1	cereus	cereus	LOBE01000010.1 Bacillus cereus strain FSL K6-0040 NODE_10_length_139586_cov_0.759791_ID_19, whole genome shotgun sequence
GCA_001584095.1_ASM158409v1	cereus	cereus	LONH01000002.1 Bacillus cereus strain FSL W8-0520 contig_10, whole genome shotgun sequence
GCA_001584105.1_ASM158410v1	cereus	cereus	LOMU01000024.1 Bacillus cereus strain FSL W8-0483 contig_12, whole genome shotgun sequence
GCA_001584325.1_ASM158432v1	nakamurai	subtilis/subtilis	LSAZ01000001.1 Bacillus nakamurai strain NRRL B-41091 Bacillus-sp-B-41091_contig_1, whole genome shotgun sequence	√
GCA_001584335.1_ASM158433v1	atrophaeus	subtilis/subtilis	LSBB01000001.1 Bacillus atrophaeus strain NRRL NRS 213 Bacillus_atrophaeus_NRS_213_contig_1, whole genome shotgun sequence
GCA_001584345.1_ASM158434v1	nakamurai	subtilis/subtilis	LSBA01000001.1 Bacillus nakamurai strain NRRL B-41092 Bacillus-sp-B-41092_contig_1, whole genome shotgun sequence	√
GCA_001586105.1_ASM158610v1	amyloliquefaciens	subtilis/subtilis	CP014700.1 Bacillus amyloliquefaciens strain S499, complete genome
GCA_001587195.1_B4092	licheniformis	subtilis/subtilis	LQYK01000002.1 Bacillus licheniformis strain B4092 NODE_2, whole genome shotgun sequence
GCA_001587205.1_B4100	coagulans	circulans	LQYH01000015.1 Bacillus coagulans strain B4100 NODE_19, whole genome shotgun sequence
GCA_001587215.1_B4099	coagulans	circulans	LQYI01000035.1 Bacillus coagulans strain B4099 NODE_42, whole genome shotgun sequence
GCA_001587225.1_B4098	coagulans	circulans	LQYG01000055.1 Bacillus coagulans strain B4098 NODE_76, whole genome shotgun sequence
GCA_001587275.1_B4096	coagulans	circulans	LQYJ01000010.1 Bacillus coagulans strain B4096 NODE_10, whole genome shotgun sequence
GCA_001587285.1_B4090	licheniformis	subtilis/subtilis	LQYL01000002.1 Bacillus licheniformis strain B4090_201601 NODE_2, whole genome shotgun sequence
GCA_001587315.1_B4091	licheniformis	subtilis/subtilis	LQYM01000004.1 Bacillus licheniformis strain B4091 NODE_4, whole genome shotgun sequence
GCA_001587325.1_B4140	amyloliquefaciens	subtilis/subtilis	LQYO01000006.1 Bacillus amyloliquefaciens strain B4140 NODE_6, whole genome shotgun sequence
GCA_001587355.1_B4164	licheniformis	subtilis/subtilis	LQYQ01000001.1 Bacillus licheniformis strain B4164 NODE_1, whole genome shotgun sequence
GCA_001587375.1_ASM158737v1	sporothermodurans	circulans	LQYN01000025.1 Bacillus sporothermodurans strain B4102 NODE_28, whole genome shotgun sequence	√
GCA_001587405.1_B4144	atrophaeus	subtilis/subtilis	LQYR01000003.1 Bacillus atrophaeus strain B4144_201601 NODE_4, whole genome shotgun sequence
GCA_001587435.1_B425	amyloliquefaciens	subtilis/subtilis	LQYP01000002.1 Bacillus amyloliquefaciens strain B425 NODE_2, whole genome shotgun sequence
GCA_001590825.1_ASM159082v1	endophyticus	megaterium	LTAP01000004.1 Bacillus endophyticus strain KCTC 13922 scaffold12.1, whole genome shotgun sequence	√
GCA_001590835.1_ASM159083v1	gaemokensis	cereus	LTAQ01000002.1 Bacillus gaemokensis strain KCTC 13318 scaffold10.1, whole genome shotgun sequence	√
GCA_001591425.1_ASM159142v1	cohnii	megaterium	BCUW01000001.1 Bacillus cohnii NBRC 15565 DNA, contig: BCO01S_CON0001_0001, whole genome shotgun sequence	√
GCA_001591525.1_ASM159152v1	megaterium	megaterium	BCVB01000001.1 Bacillus megaterium NBRC 15308 = ATCC 14581 DNA, contig: BAMG01_CON0001_0001, whole genome shotgun sequence
GCA_001591545.1_ASM159154v1	lentus	circulans	BCVC01000001.1 Bacillus lentus NBRC 16444 DNA, contig: BLE01S_CON0001_0001, whole genome shotgun sequence	√
GCA_001591565.1_ASM159156v1	flexus	megaterium	BCVD01000009.1 Bacillus flexus NBRC 15715 DNA, contig: BFL01S_CON0009_0001, whole genome shotgun sequence	√
GCA_001591585.1_ASM159158v1	circulans	circulans	BCVE01000010.1 Bacillus circulans NBRC 13626 DNA, contig: BCI01S_CON0010_0001, whole genome shotgun sequence	√
GCA_001591605.1_ASM159160v1	badius	circulans	BCVF01000006.1 Bacillus badius NBRC 15713 DNA, contig: BBA02S_CON0006_0001, whole genome shotgun sequence	√
GCA_001591645.1_ASM159164v1	korlensis	circulans	BCVH01000001.1 Bacillus korlensis NBRC 107688 DNA, contig: BKO01S_CON0001_0001, whole genome shotgun sequence	√
GCA_001591825.1_ASM159182v1	vietnamensis	circulans	BCVQ01000002.1 Bacillus vietnamensis NBRC 101237 DNA, contig: BVI01S_CON0002_0001, whole genome shotgun sequence	√
GCA_001591925.1_ASM159192v1	atrophaeus	subtilis/subtilis	BCVV01000001.1 Bacillus atrophaeus NBRC 15539 DNA, contig: BAT01S_CON0001_0001, whole genome shotgun sequence
GCA_001591985.1_ASM159198v1	smithii	circulans	BCVY01000004.1 Bacillus smithii NBRC 15311 DNA, contig: BSO01S_CON0004_0001, whole genome shotgun sequence	√
GCA_001592005.1_ASM159200v1	sonorensis	subtilis/subtilis	BCVZ01000001.1 Bacillus sonorensis NBRC 101234 = KCTC 13918 DNA, contig: BTR1S_CON0001_0001, whole genome shotgun sequence	√
GCA_001593395.2_ASM159339v2	velezensis	subtilis/subtilis	CP015443.1 Bacillus velezensis strain CC09, complete genome
GCA_001593765.1_ASM159376v1	amyloliquefaciens	subtilis/subtilis	CP006058.1 Bacillus amyloliquefaciens UMAF6639, complete genome
GCA_001593785.1_ASM159378v1	amyloliquefaciens	subtilis/subtilis	CP006960.1 Bacillus amyloliquefaciens UMAF6614, complete genome
GCA_001593805.1_ASM159380v1	megaterium	megaterium	LUCO01000001.1 Bacillus megaterium strain BHG1.1 contig01, whole genome shotgun sequence
GCA_001595725.1_ASM159572v1	thuringiensis	cereus	CP014282.1 Bacillus thuringiensis strain Bt185, complete genome
GCA_001596055.1_ASM159605v1	licheniformis	subtilis/subtilis	CP014781.1 Bacillus licheniformis strain HRBL-15TDI7 chromosome, complete genome	√
GCA_001596535.1_ASM159653v1	subtilis	subtilis/subtilis	CP014858.1 Bacillus subtilis subsp. subtilis strain D12-5 chromosome, complete genome
GCA_001596755.1_ASM159675v1	amyloliquefaciens	subtilis/subtilis	CP014783.1 Bacillus amyloliquefaciens strain B15 chromosome, complete genome
GCA_001597265.1_ASM159726v1	subtilis	subtilis/subtilis	CP014840.1 Bacillus subtilis subsp. globigii strain ATCC 49760 chromosome, complete genome
GCA_001598095.1_ASM159809v1	thuringiensis	cereus	CP014847.1 Bacillus thuringiensis strain HD12, complete sequence
GCA_001604665.1_ASM160466v1	cereus	cereus	LJIT01000021.1 Bacillus cereus strain B4079 scaffold83, whole genome shotgun sequence
GCA_001604995.1_ASM160499v1	subtilis	subtilis/subtilis	CP015004.1 Bacillus subtilis strain SZMC 6179J, complete genome
GCA_001617995.1_ASM161799v1	amyloliquefaciens	subtilis/subtilis	LMUC01000001.1 Bacillus amyloliquefaciens strain H57 Ga0082361_116, whole genome shotgun sequence
GCA_001618665.1_ASM161866v1	thuringiensis	cereus	CP015150.1 Bacillus thuringiensis strain Bc601, complete genome
GCA_001619285.1_ASM161928v1	cereus	cereus	LJJZ01000023.1 Bacillus cereus strain B4081 scaffold14, whole genome shotgun sequence
GCA_001619335.1_ASM161933v1	cereus	cereus	LJKB01000003.1 Bacillus cereus strain B4083 scaffold23, whole genome shotgun sequence
GCA_001619355.1_ASM161935v1	cereus	cereus	LJKE01000026.1 Bacillus cereus strain B4088 scaffold27, whole genome shotgun sequence
GCA_001619385.1_ASM161938v1	cereus	cereus	LJKF01000015.1 Bacillus cereus strain B4116 scaffold4, whole genome shotgun sequence
GCA_001619395.1_ASM161939v1	cereus	cereus	LJKI01000001.1 Bacillus cereus strain B4120 scaffold6, whole genome shotgun sequence
GCA_001619405.1_ASM161940v1	cereus	cereus	LJKJ01000001.1 Bacillus cereus strain B4155 scaffold34, whole genome shotgun sequence
GCA_001619425.1_ASM161942v1	cereus	cereus	LJKA01000004.1 Bacillus cereus strain B4082 scaffold4, whole genome shotgun sequence
GCA_001619445.1_ASM161944v1	cereus	cereus	LJKC01000001.1 Bacillus cereus strain B4084 scaffold17, whole genome shotgun sequence
GCA_001619465.1_ASM161946v1	cereus	cereus	LJKD01000004.1 Bacillus cereus strain B4085 scaffold12, whole genome shotgun sequence
GCA_001619505.1_ASM161950v1	mycoides	cereus	LJKG01000011.1 Bacillus mycoides strain B4117 scaffold5, whole genome shotgun sequence
GCA_001619525.1_ASM161952v1	cereus	cereus	LJKH01000010.1 Bacillus cereus strain B4118 scaffold20, whole genome shotgun sequence
GCA_001619535.1_ASM161953v1	subtilis	subtilis/subtilis	LJSM01000002.1 Bacillus subtilis strain B4417 scaffold_5, whole genome shotgun sequence
GCA_001619555.1_ASM161955v1	subtilis	subtilis/subtilis	LJZV01000001.1 Bacillus subtilis strain B4122 scaffold-37, whole genome shotgun sequence
GCA_001619595.1_ASM161959v1	aryabhattai	megaterium	LQQQ01000001.1 Bacillus aryabhattai strain M46 contig_1, whole genome shotgun sequence
GCA_001619745.1_ASM161974v1	amyloliquefaciens	subtilis/subtilis	LQQW01000001.1 Bacillus amyloliquefaciens strain M49 contig_1, whole genome shotgun sequence
GCA_001619805.1_ASM161980v1	marisflavi	circulans	LQQY01000009.1 Bacillus marisflavi strain M19 contig_17, whole genome shotgun sequence	√
GCA_001625135.1_ASM162513v1	subtilis	subtilis/subtilis	LVYH01000001.1 Bacillus subtilis subsp. subtilis strain ALBA01 scaffold1.1, whole genome shotgun sequence
GCA_001630115.1_ASM163011v1	badius	circulans	LWDO01000001.1 Bacillus badius strain SGD-V-25 contig_1, whole genome shotgun sequence	√
GCA_001632185.1_ASM163218v1	badius	circulans	LVTO01000006.1 Bacillus badius strain DSM 5610 DSM5610_contig_14, whole genome shotgun sequence	√
GCA_001634675.1_ASM163467v1	velezensis	subtilis/subtilis	CP015417.1 Bacillus velezensis strain SB1216, complete genome
GCA_001635915.1_ASM163591v1	cereus	cereus	CP011151.1 Bacillus cereus strain CMCC P0021, complete genome
GCA_001635955.1_ASM163595v1	cereus	cereus	CP011153.1 Bacillus cereus strain CMCC P0011, complete genome
GCA_001635995.1_ASM163599v1	cereus	cereus	CP011155.1 Bacillus cereus strain HN001, complete genome
GCA_001636425.1_ASM163642v1	acidicola	circulans	KV440953.1 Bacillus acidicola strain FJAT-2406 genomic scaffold Scaffold1, whole genome shotgun sequence	√
GCA_001636495.1_ASM163649v1	horikoshii	megaterium	KV440964.1 Bacillus horikoshii strain FJAT-14233 genomic scaffold Scaffold1, whole genome shotgun sequence	√
GCA_001637525.1_ASM163752v1	halotolerans	subtilis/subtilis	LUUT01000004.1 Bacillus halotolerans strain FJAT-2398 Scaffold2_1, whole genome shotgun sequence
GCA_001639945.1_ASM163994v1	velezensis	subtilis/subtilis	BDDG01000001.1 Bacillus velezensis DNA, contig: contig00001, strain: K26, whole genome shotgun sequence
GCA_001639965.1_ASM163996v1	atrophaeus	subtilis/subtilis	BDDH01000002.1 Bacillus atrophaeus DNA, contig: contig00002, strain: DJHJ8, whole genome shotgun sequence
GCA_001640745.1_ASM164074v1	megaterium	megaterium	LODM01000010.1 Bacillus megaterium strain SF185 SF185_Contig10, whole genome shotgun sequence
GCA_001640965.1_ASM164096v1	thuringiensis	cereus	CP015176.1 Bacillus thuringiensis serovar alesti strain BGSC 4C1 chromosome, complete genome
GCA_001641145.1_ASM164114v1	subtilis	subtilis/subtilis	LWLQ01000001.1 Bacillus subtilis strain WAUSV36 scaffold00001, whole genome shotgun sequence
GCA_001642595.1_ASM164259v1	licheniformis	subtilis/subtilis	KV441609.1 Bacillus licheniformis strain V30 genomic scaffold Scaffold1, whole genome shotgun sequence
GCA_001644195.2_ASM164419v2	marinisedimentorum	circulans	LWBL02000003.1 Bacillus marinisedimentorum strain NC2-31 contig3, whole genome shotgun sequence	√
GCA_001645395.1_ASM164539v1	wiedmannii	cereus	LXFM01000022.1 Bacillus wiedmannii strain FSL H8-0032 NODE_2, whole genome shotgun sequence
GCA_001645405.1_ASM164540v1	wiedmannii	cereus	LXFL01000005.1 Bacillus wiedmannii strain FSL H7-0353 NODE_14, whole genome shotgun sequence
GCA_001645445.1_ASM164544v1	wiedmannii	cereus	LXFO01000005.1 Bacillus wiedmannii strain FSL M7-0044 NODE_14, whole genome shotgun sequence
GCA_001645455.1_ASM164545v1	wiedmannii	cereus	LXFP01000010.1 Bacillus wiedmannii strain FSL M7-0938 NODE_19, whole genome shotgun sequence
GCA_001645465.1_ASM164546v1	wiedmannii	cereus	LXFQ01000006.1 Bacillus wiedmannii strain FSL M7-1251 NODE_15, whole genome shotgun sequence
GCA_001645505.1_ASM164550v1	wiedmannii	cereus	LXFN01000006.1 Bacillus wiedmannii strain FSL J3-0113 NODE_15, whole genome shotgun sequence
GCA_001645525.1_ASM164552v1	wiedmannii	cereus	LXFR01000004.1 Bacillus wiedmannii strain FSL P2-0415 NODE_13, whole genome shotgun sequence
GCA_001645535.1_ASM164553v1	wiedmannii	cereus	LXFS01000008.1 Bacillus wiedmannii strain FSL P2-0558 NODE_10, whole genome shotgun sequence
GCA_001645555.1_ASM164555v1	wiedmannii	cereus	LXFT01000010.1 Bacillus wiedmannii strain FSL P4-0569 NODE_19, whole genome shotgun sequence
GCA_001645705.1_ASM164570v1	galactosidilyticus	circulans	LDJR01000008.1 Bacillus galactosidilyticus strain G25-74 G25-74_contig000057, whole genome shotgun sequence	√
GCA_001647945.1_ASM164794v1	velezensis	subtilis/subtilis	LSZM01000001.1 Bacillus velezensis strain AP214 Contig1, whole genome shotgun sequence
GCA_001647965.1_ASM164796v1	velezensis	subtilis/subtilis	LSZL01000001.1 Bacillus velezensis strain AP194 Contig1, whole genome shotgun sequence
GCA_001648555.1_ASM164855v1	aquimaris	circulans	LQXM01000021.1 Bacillus aquimaris TF-12 strain TF12 Cont40, whole genome shotgun sequence
GCA_001648575.1_ASM164857v1	horikoshii	megaterium	LQXN01000003.1 Bacillus horikoshii DSM 8719 Cont3, whole genome shotgun sequence	√
GCA_001653905.1_ASM165390v1	safensis	subtilis/pumilus	LIHF01000006.1 Bacillus safensis strain S9 Contig6, whole genome shotgun sequence
GCA_001654475.1_ASM165447v1	anthracis	cereus	CP015779.1 Bacillus anthracis strain Tangail-1 chromosome, complete genome
GCA_001660525.1_ASM166052v1	subtilis	subtilis/subtilis	CP015975.1 Bacillus subtilis subsp. subtilis strain delta6 chromosome, complete genome
GCA_001660605.1_ASM166060v1	subtilis	subtilis/subtilis	LYDW01000003.1 Bacillus subtilis strain MB418 NODE_11, whole genome shotgun sequence
GCA_001661555.1_ASM166155v1	subtilis	subtilis/subtilis	LRFK01000001.1 Bacillus subtilis subsp. subtilis strain Y3 Y3_scaffold1, whole genome shotgun sequence
GCA_001662915.1_ASM166291v1	siamensis	subtilis/subtilis	LYUE01000003.1 Bacillus siamensis strain SRCM100169 contig00003, whole genome shotgun sequence	√
GCA_001662955.1_ASM166295v1	subtilis	subtilis/subtilis	LYUI01000001.1 Bacillus subtilis strain SRCM101280 contig00001, whole genome shotgun sequence
GCA_001662975.1_ASM166297v1	licheniformis	subtilis/subtilis	LYUH01000001.1 Bacillus licheniformis strain SRCM100115 contig00001, whole genome shotgun sequence
GCA_001663575.1_ASM166357v1	subtilis	subtilis/subtilis	LZCF01000003.1 Bacillus subtilis strain ND23 Scaffold_100, whole genome shotgun sequence
GCA_001672595.1_ASM167259v1	velezensis	subtilis/subtilis	LYUF01000001.1 Bacillus velezensis strain SRCM100731 contig00001, whole genome shotgun sequence
GCA_001672615.1_ASM167261v1	amyloliquefaciens	subtilis/subtilis	LYUG01000002.1 Bacillus amyloliquefaciens strain SRCM101266 contig00002, whole genome shotgun sequence
GCA_001675515.1_ASM167551v1	thuringiensis	cereus	CP016194.1 Bacillus thuringiensis serovar coreanensis strain ST7, complete genome
GCA_001675655.1_ASM167565v1	pumilus	subtilis/pumilus	LYXP01000004.1 Bacillus pumilus strain CB01 scaffold12.1, whole genome shotgun sequence
GCA_001677055.1_ASM167705v1	thuringiensis	cereus	LILG01000004.1 Bacillus thuringiensis strain BGSC 4BT1 4BT1_contig000004, whole genome shotgun sequence
GCA_001677295.1_ASM167729v1	anthracis	cereus	LBCA01000001.1 Bacillus anthracis strain K2 K2_contig_6B, whole genome shotgun sequence
GCA_001677305.1_ASM167730v1	anthracis	cereus	LBBZ01000001.1 Bacillus anthracis strain K1 K1_contig_9B, whole genome shotgun sequence
GCA_001677965.1_ASM167796v1	cereus	cereus	LZRI01000007.1 Bacillus cereus strain MROC2 scaffold15.1, whole genome shotgun sequence
GCA_001677975.1_ASM167797v1	safensis	subtilis/pumilus	LZRH01000001.1 Bacillus safensis strain MROC1 scaffold1.1, whole genome shotgun sequence
GCA_001678165.1_ASM167816v1	cereus	cereus	LYVD01000004.1 Bacillus cereus strain UW85 CC_12, whole genome shotgun sequence
GCA_001683065.1_ASM168306v1	anthracis	cereus	CP012729.1 Bacillus anthracis strain Parent2, complete genome
GCA_001683095.1_ASM168309v1	anthracis	cereus	CP012730.1 Bacillus anthracis strain Parent1, complete genome
GCA_001683135.1_ASM168313v1	anthracis	cereus	CP012720.1 Bacillus anthracis strain PR01, complete genome
GCA_001683155.1_ASM168315v1	anthracis	cereus	CP012721.1 Bacillus anthracis strain PR02, complete genome
GCA_001683175.1_ASM168317v1	anthracis	cereus	CP012722.1 Bacillus anthracis strain PR05, complete genome
GCA_001683195.1_ASM168319v1	anthracis	cereus	CP012723.1 Bacillus anthracis strain PR06, complete genome
GCA_001683215.1_ASM168321v1	anthracis	cereus	CP012724.1 Bacillus anthracis strain PR07, complete genome
GCA_001683235.1_ASM168323v1	anthracis	cereus	CP012725.1 Bacillus anthracis strain PR08, complete genome
GCA_001683255.1_ASM168325v1	anthracis	cereus	CP012726.1 Bacillus anthracis strain PR09-1, complete genome
GCA_001683275.1_ASM168327v1	anthracis	cereus	CP012727.1 Bacillus anthracis strain PR09-4, complete genome
GCA_001683295.1_ASM168329v1	anthracis	cereus	CP012728.1 Bacillus anthracis strain PR10-4, complete genome
GCA_001683695.1_ASM168369v1	cereus	cereus	LEBZ01000002.1 Bacillus cereus strain B06.009 contig00043, whole genome shotgun sequence
GCA_001683705.1_ASM168370v1	cereus	cereus	LEBX01000009.1 Bacillus cereus strain AH725 contig00175, whole genome shotgun sequence
GCA_001685015.1_ASM168501v1	wudalianchiensis	circulans	MAYT01000001.1 Bacillus wudalianchiensis strain FJAT-27215 scaffold1, whole genome shotgun sequence	√
GCA_001685565.1_ASM168556v1	thuringiensis	cereus	CP015350.1 Bacillus thuringiensis strain MYBT18246 chromosome, complete genome
GCA_001685645.1_ASM168564v1	velezensis	subtilis/subtilis	CP016371.1 Bacillus velezensis strain S3-1, complete genome
GCA_001687085.1_ASM168708v1	pumilus	subtilis/pumilus	CP011109.1 Bacillus pumilus strain C4 genome	√
GCA_001687185.1_ASM168718v1	amyloliquefaciens	subtilis/subtilis	LZZO01000001.1 Bacillus amyloliquefaciens strain SRCM101294 contig00001, whole genome shotgun sequence
GCA_001687195.1_ASM168719v1	velezensis	subtilis/subtilis	LZZN01000001.1 Bacillus velezensis strain SRCM100730 contig00001, whole genome shotgun sequence
GCA_001687745.1_ASM168774v1	velezensis	subtilis/subtilis	CP015911.1 Bacillus velezensis strain LS69 chromosome, complete genome
GCA_001691515.1_ASM169151v1	paralicheniformis	subtilis/subtilis	MBGK01000001.1 Bacillus paralicheniformis strain NCIMB 8874 c1, whole genome shotgun sequence
GCA_001691735.1_ASM169173v1	paralicheniformis	subtilis/subtilis	LXPD01000001.1 Bacillus paralicheniformis strain APC1576 NODE_16_length_81547_cov_86.3876_ID_31, whole genome shotgun sequence
GCA_001692115.1_ASM169211v1	velezensis	subtilis/subtilis	MBDV01000001.1 Bacillus velezensis strain V4 contig1, whole genome shotgun sequence
GCA_001692675.1_ASM169267v1	thuringiensis	cereus	CP016588.1 Bacillus thuringiensis strain KNU-07 chromosome, complete genome
GCA_001697265.1_ASM169726v1	subtilis	subtilis/subtilis	CP015375.1 Bacillus subtilis subsp. subtilis strain KCTC 3135, complete genome
GCA_001698485.1_ASM169848v1	subtilis	subtilis/subtilis	CP016787.1 Bacillus subtilis subsp. subtilis strain IIG-Bs27-47-24 genome
GCA_001698505.1_ASM169850v1	subtilis	subtilis/subtilis	CP016788.1 Bacillus subtilis subsp. subtilis strain PG10 genome
GCA_001698525.1_ASM169852v1	subtilis	subtilis/subtilis	CP016789.1 Bacillus subtilis subsp. subtilis strain PS38 genome
GCA_001699805.1_ASM169980v1	cereus	cereus	MCAX01000001.1 Bacillus cereus strain LCR12 scaffold_0, whole genome shotgun sequence
GCA_001700275.1_ASM170027v1	badius	circulans	MAIG01000001.1 Bacillus badius strain SGD-V-25 SO-4800-Repl-SGD-V-25_contig_1, whole genome shotgun sequence	√
GCA_001700735.1_ASM170073v1	cellulasensis	subtilis/pumilus	CP012330.1 Bacillus cellulasensis strain NJ-V, complete genome	√
GCA_001703495.1_ASM170349v1	subtilis	subtilis/subtilis	CP016852.1 Bacillus subtilis subsp. subtilis strain 168G, complete genome
GCA_001704095.1_ASM170409v1	subtilis	subtilis/subtilis	CP016894.1 Bacillus subtilis strain HJ0-6, complete genome
GCA_001704975.1_ASM170497v1	pumilus	subtilis/pumilus	CP016784.1 Bacillus pumilus strain PDSLzg-1, complete genome	√
GCA_001705195.1_ASM170519v1	amyloliquefaciens	subtilis/subtilis	CP016913.1 Bacillus amyloliquefaciens strain RD7-7, complete genome
GCA_001709045.1_ASM170904v1	velezensis	subtilis/subtilis	LYNA01000010.1 Bacillus velezensis strain CFSAN034338 NODE_13_length_93762_cov_163.209_ID_25, whole genome shotgun sequence
GCA_001709055.1_ASM170905v1	velezensis	subtilis/subtilis	LYNB01000001.1 Bacillus velezensis strain CFSAN034339 NODE_10_length_178700_cov_143.482_ID_19, whole genome shotgun sequence
GCA_001709115.1_ASM170911v1	velezensis	subtilis/subtilis	LYNC01000008.1 Bacillus velezensis strain CFSAN034340 NODE_11_length_129210_cov_129.006_ID_21, whole genome shotgun sequence
GCA_001712755.1_ASM171275v1	luciferensis	cereus	MDKC01000001.1 Bacillus luciferensis strain CH01 scaffold_0, whole genome shotgun sequence	√
GCA_001717105.1_ASM171710v1	subtilis	subtilis/subtilis	LYMC01000002.1 Bacillus subtilis strain fmb60, whole genome shotgun sequence
GCA_001719025.1_ASM171902v1	cereus	cereus	MDYW01000005.1 Bacillus cereus strain MOD1_Bc140 Bc140_(paired)_trimmed_(paired)_contig_5, whole genome shotgun sequence
GCA_001719185.1_ASM171918v1	gibsonii	subtilis/subtilis	CP017070.1 Bacillus gibsonii strain FJAT-10019 chromosome, complete genome	√
GCA_001720505.1_ASM172050v1	subtilis	subtilis/subtilis	CP017112.1 Bacillus subtilis strain BS16045, complete genome
GCA_001721145.1_ASM172114v1	cereus	cereus	CP012691.1 Bacillus cereus strain FORC_024, complete genome
GCA_001721165.1_ASM172116v1	thuringiensis	cereus	CP015250.1 Bacillus thuringiensis Bt18247, complete genome
GCA_001721685.1_ASM172168v1	beveridgei	circulans	CP012502.1 Bacillus beveridgei strain MLTeJB, complete genome	√
GCA_001723375.1_ASM172337v1	velezensis	subtilis/subtilis	MDCI01000002.1 Bacillus velezensis strain HJ18-4 contig00002, whole genome shotgun sequence
GCA_001723585.1_ASM172358v1	velezensis	subtilis/subtilis	CP016395.1 Bacillus velezensis strain M75 chromosome, complete genome
GCA_001726025.1_ASM172602v1	subtilis	subtilis/subtilis	MBPE01000011.1 Bacillus subtilis strain MB378 NODE_1_length_515667_cov_74.4934_ID_1, whole genome shotgun sequence
GCA_001726125.1_ASM172612v1	licheniformis	subtilis/subtilis	CP017247.1 Bacillus licheniformis strain BL1202, complete genome	√
GCA_001729105.1_ASM172910v1	halotolerans	subtilis/subtilis	MBQV01000001.1 Bacillus halotolerans strain III-1 NODE_10_length_14108_cov_24.0396_ID_19, whole genome shotgun sequence	√
GCA_001729295.1_ASM172929v1	cereus	cereus	LZPN01000019.1 Bacillus cereus strain A9 contig_116, whole genome shotgun sequence
GCA_001729445.1_ASM172944v1	cereus	cereus	MAID01000031.1 Bacillus cereus strain A50 contig_13, whole genome shotgun sequence
GCA_001742355.1_ASM174235v1	subtilis	subtilis/subtilis	JWHO01000002.1 Bacillus subtilis strain CGMCC63528 contig2, whole genome shotgun sequence
GCA_001742365.1_ASM174236v1	subtilis	subtilis/subtilis	JWHP01000001.1 Bacillus subtilis strain KM contig1, whole genome shotgun sequence
GCA_001742425.1_ASM174242v1	solimangrovi	circulans	MJEH01000002.1 Bacillus solimangrovi strain GH2-4 NODE_11_length_112758_cov_2.16803_ID_5481, whole genome shotgun sequence	√
GCA_001746575.1_ASM174657v1	subtilis	subtilis/subtilis	CP017314.1 Bacillus subtilis strain BS38, complete genome
GCA_001747445.1_ASM174744v1	subtilis	subtilis/subtilis	CP015222.1 Bacillus subtilis strain HRBS-10TDI13 chromosome, complete genome
GCA_001750745.1_ASM175074v1	subtilis	subtilis/subtilis	CP017312.1 Bacillus subtilis subsp. subtilis strain QB5412 genome
GCA_001750765.1_ASM175076v1	subtilis	subtilis/subtilis	CP017313.1 Bacillus subtilis subsp. subtilis strain QB5413 genome
GCA_001752685.2_ASM175268v2	velezensis	subtilis/subtilis	CP014990.2 Bacillus velezensis strain KD1 chromosome, complete genome
GCA_001756265.1_ASM175626v1	wiedmannii	cereus	LXLK01000007.1 Bacillus wiedmannii strain GOE6 BTGOE6_contig000007, whole genome shotgun sequence
GCA_001757675.1_ASM175767v1	thuringiensis	cereus	LXLF01000009.1 Bacillus thuringiensis strain GOE1 BTGOE1_contig000009, whole genome shotgun sequence
GCA_001757685.1_ASM175768v1	thuringiensis	cereus	LXLG01000010.1 Bacillus thuringiensis strain GOE2 BTGOE2_contig000010, whole genome shotgun sequence
GCA_001757695.1_ASM175769v1	thuringiensis	cereus	LXLH01000010.1 Bacillus thuringiensis strain GOE3 BTGOE3_contig000010, whole genome shotgun sequence
GCA_001757745.1_ASM175774v1	thuringiensis	cereus	LXLI01000010.1 Bacillus thuringiensis strain GOE4 BTGOE4_contig000010, whole genome shotgun sequence
GCA_001757755.1_ASM175775v1	thuringiensis	cereus	LXLJ01000003.1 Bacillus thuringiensis strain GOE5 BTGOE5_contig000003, whole genome shotgun sequence
GCA_001757775.1_ASM175777v1	thuringiensis	cereus	LXLL01000003.1 Bacillus thuringiensis strain GOE7 BTGOE7_contig000003, whole genome shotgun sequence
GCA_001757785.1_ASM175778v1	mycoides	cereus	LXLM01000022.1 Bacillus mycoides strain GOE1 BWGOE1_contig000022, whole genome shotgun sequence
GCA_001757825.1_ASM175782v1	mycoides	cereus	LXLN01000022.1 Bacillus mycoides strain GOE2 BWGOE2_contig000022, whole genome shotgun sequence
GCA_001757835.1_ASM175783v1	mycoides	cereus	LXLT01000009.1 Bacillus mycoides strain GOE8 BWGOE8_contig000009, whole genome shotgun sequence
GCA_001757845.1_ASM175784v1	mycoides	cereus	LXLU01000009.1 Bacillus mycoides strain GOE9 BWGOE9_contig000009, whole genome shotgun sequence
GCA_001757875.1_ASM175787v1	mycoides	cereus	LXLW01000017.1 Bacillus mycoides strain GOE12 BWGOE12_contig000017, whole genome shotgun sequence
GCA_001757905.1_ASM175790v1	mycoides	cereus	LXLX01000021.1 Bacillus mycoides strain GOE11 BWGOE11_contig000021, whole genome shotgun sequence
GCA_001757915.1_ASM175791v1	mycoides	cereus	LXLO01000022.1 Bacillus mycoides strain GOE3 BWGOE3_contig000022, whole genome shotgun sequence
GCA_001757935.1_ASM175793v1	mycoides	cereus	LXLP01000021.1 Bacillus mycoides strain GOE4 BWGOE4_contig000021, whole genome shotgun sequence
GCA_001757965.1_ASM175796v1	mycoides	cereus	LXLR01000024.1 Bacillus mycoides strain GOE6 BWGOE6_contig000024, whole genome shotgun sequence
GCA_001757985.1_ASM175798v1	mycoides	cereus	LXLS01000016.1 Bacillus mycoides strain GOE7 BWGOE7_contig000016, whole genome shotgun sequence
GCA_001757995.1_ASM175799v1	mycoides	cereus	LXLV01000009.1 Bacillus mycoides strain GOE10 BWGOE10_contig000009, whole genome shotgun sequence
GCA_001758015.1_ASM175801v1	mycoides	cereus	LXLY01000027.1 Bacillus mycoides strain GOE13 BWGOE13_contig000027, whole genome shotgun sequence
GCA_001758315.1_ASM175831v1	anthracis	cereus	MEAQ01000070.1 Bacillus anthracis strain PFAB2 PFAB2_S46_L001_R1_001_(paired)_contig_161, whole genome shotgun sequence
GCA_001766395.1_ASM176639v1	safensis	subtilis/pumilus	MKXN01000001.1 Bacillus safensis strain RP10 Scaffold00001, whole genome shotgun sequence	√
GCA_001808235.1_ASM180823v1	subtilis	subtilis/subtilis	CP017676.1 Bacillus subtilis strain VV2, complete genome
GCA_001831295.2_ASM183129v2	licheniformis	subtilis/subtilis	MLKN02000001.1 Bacillus licheniformis strain VSD4 VSD4_default_c1, whole genome shotgun sequence
GCA_001835485.1_ASM183548v1	anthracis	cereus	MLJX01000001.1 Bacillus anthracis strain 55-VNIIVViM index6_S2_L001_R1_001_contig_1, whole genome shotgun sequence
GCA_001854345.1_ASM185434v1	velezensis	subtilis/subtilis	CP017747.1 Bacillus velezensis strain SYBC H47 chromosome, complete genome
GCA_001855755.1_ASM185575v1	mycoides	cereus	LXLQ01000022.1 Bacillus mycoides strain GOE5 BWGOE5_contig000022, whole genome shotgun sequence
GCA_001857925.1_ASM185792v1	xiamenensis	subtilis/pumilus	CP017786.1 Bacillus xiamenensis strain VV3 chromosome, complete genome	√
GCA_001857985.1_ASM185798v1	velezensis	subtilis/subtilis	CP017775.1 Bacillus velezensis strain 9912D chromosome, complete genome
GCA_001858395.1_ASM185839v1	aryabhattai	megaterium	MCAN01000003.1 Bacillus aryabhattai strain AB211 scaffold11, whole genome shotgun sequence
GCA_001866745.1_ASM186674v1	amyloliquefaciens	subtilis/subtilis	MOEA01000001.1 Bacillus amyloliquefaciens strain K2 NODE1_L1173031_C68, whole genome shotgun sequence
GCA_001870065.1_ASM187006v1	coagulans	circulans	CP017888.1 Bacillus coagulans strain BC-HY1 chromosome, complete genome	√
GCA_001874385.1_ASM187438v1	amyloliquefaciens	subtilis/subtilis	CP017953.1 Bacillus amyloliquefaciens strain Y14, complete genome
GCA_001876485.1_ASM187648v1	subtilis	subtilis/subtilis	LWJX01000004.1 Bacillus subtilis strain RE1.1 RE1.1_contig_101, whole genome shotgun sequence
GCA_001876515.1_ASM187651v1	subtilis	subtilis/subtilis	LWJZ01000001.1 Bacillus subtilis strain RE1.4 RE1.4_contig_1, whole genome shotgun sequence
GCA_001876545.1_ASM187654v1	licheniformis	subtilis/subtilis	LWKC01000002.1 Bacillus licheniformis strain RE1.58 RE1.58_contig_10, whole genome shotgun sequence
GCA_001876555.1_ASM187655v1	licheniformis	subtilis/subtilis	LWKD01000002.1 Bacillus licheniformis strain RE1.59 RE1.59_contig_10, whole genome shotgun sequence
GCA_001876575.1_ASM187657v1	licheniformis	subtilis/subtilis	LWKE01000004.1 Bacillus licheniformis strain RE1.60 RE1.60_contig_101, whole genome shotgun sequence
GCA_001876645.1_ASM187664v1	subtilis	subtilis/subtilis	LWJY01000035.1 Bacillus subtilis strain RE1.3 RE1.3_contig_13, whole genome shotgun sequence
GCA_001876655.1_ASM187665v1	licheniformis	subtilis/subtilis	LWKF01000001.1 Bacillus licheniformis strain RE1.61 RE1.61_contig_1, whole genome shotgun sequence
GCA_001877785.1_PlanoSAMM	aquimaris	circulans	MINN01000074.1 Bacillus aquimaris strain SAMM NODE_1_length_1037741_cov_33.3814_ID_1, whole genome shotgun sequence
GCA_001880115.1_ASM188011v1	thuringiensis	cereus	MOXQ01000006.1 Bacillus thuringiensis serovar aizawai strain HD-133 scaffold6.1, whole genome shotgun sequence
GCA_001880125.1_ASM188012v1	thuringiensis	cereus	MOXR01000003.1 Bacillus thuringiensis serovar kurstaki strain BP865 scaffold3.1, whole genome shotgun sequence
GCA_001880305.1_ASM188030v1	cereus	cereus	CP015589.1 Bacillus cereus strain AR156 chromosome, complete genome
GCA_001883865.1_ASM188386v1	cereus	cereus	LZRB01000008.1 Bacillus cereus strain N31 contig16, whole genome shotgun sequence
GCA_001883875.1_ASM188387v1	thuringiensis	cereus	LZRA01000011.1 Bacillus thuringiensis strain B-2012 contig18, whole genome shotgun sequence
GCA_001883885.1_ASM188388v1	anthracis	cereus	LZQX01000002.1 Bacillus anthracis strain N1ZF-2 contig10, whole genome shotgun sequence
GCA_001883895.1_ASM188389v1	anthracis	cereus	LZQW01000019.1 Bacillus anthracis strain L19 contig18, whole genome shotgun sequence
GCA_001883945.1_ASM188394v1	thuringiensis	cereus	LZRC01000004.1 Bacillus thuringiensis strain FN31 contig101, whole genome shotgun sequence
GCA_001883965.1_ASM188396v1	cereus	cereus	LZQY01000006.1 Bacillus cereus strain A8S3 contig103, whole genome shotgun sequence
GCA_001883975.1_ASM188397v1	cereus	cereus	LZQZ01000009.1 Bacillus cereus strain Co15 contig16, whole genome shotgun sequence
GCA_001883995.1_ASM188399v1	paranthracis	cereus	MACE01000009.1 Bacillus paranthracis strain Mn5 contig17, whole genome shotgun sequence	√
GCA_001884025.1_ASM188402v1	pacificus	cereus	MACD01000010.1 Bacillus pacificus strain EB422 contig15, whole genome shotgun sequence	√
GCA_001884035.1_ASM188403v1	tropicus	cereus	MACG01000018.1 Bacillus tropicus strain N24 contig25, whole genome shotgun sequence	√
GCA_001884045.1_ASM188404v1	mobilis	cereus	MACF01000011.1 Bacillus mobilis strain 0711P9-1 contig108, whole genome shotgun sequence	√
GCA_001884065.1_ASM188406v1	proteolyticus	cereus	MACH01000003.1 Bacillus proteolyticus strain TD42 contig100, whole genome shotgun sequence	√
GCA_001884105.1_ASM188410v1	luti	cereus	MACI01000003.1 Bacillus luti strain TD41 contig11, whole genome shotgun sequence	√
GCA_001884135.1_ASM188413v1	nitratireducens	cereus	MAOC01000020.1 Bacillus nitratireducens strain 4049 contig25, whole genome shotgun sequence	√
GCA_001884185.1_ASM188418v1	albus	cereus	MAOE01000001.1 Bacillus albus strain N35-10-2 contig1, whole genome shotgun sequence	√
GCA_001884235.1_ASM188423v1	paramycoides	cereus	MAOI01000039.1 Bacillus paramycoides strain NH24A2 contig133, whole genome shotgun sequence	√
GCA_001887185.1_ASM188718v1	obstructivus	circulans	MPHG01000120.1 Bacillus obstructivus strain VT-16-70 Bacillus_obstructivus_contig122, whole genome shotgun sequence	√
GCA_001888825.1_ASM188882v1	subtilis	subtilis/subtilis	MQSR01000004.1 Bacillus subtilis strain MB415 NODE_8_length_130429_cov_73.5736_ID_15, whole genome shotgun sequence
GCA_001889285.1_ASM188928v1	amyloliquefaciens	subtilis/subtilis	CP018152.1 Bacillus amyloliquefaciens strain LM2303 chromosome, complete genome
GCA_001889385.1_ASM188938v1	subtilis	subtilis/subtilis	CP018295.1 Bacillus subtilis strain J-5, complete genome
GCA_001889625.1_ASM188962v1	subtilis	subtilis/subtilis	CP018173.1 Bacillus subtilis strain MJ01, complete genome
GCA_001890405.1_ASM189040v1	subtilis	subtilis/subtilis	CP018184.1 Bacillus subtilis strain KH2, complete genome
GCA_001895065.1_ASM189506v1	subtilis	subtilis/subtilis	BDCV01000001.1 Bacillus subtilis DNA, scaffold: scaffold1, strain: UMX-103, whole genome shotgun sequence
GCA_001895235.1_ASM189523v1	cereus	cereus	MLYK01000021.1 Bacillus cereus strain 16SBCL1279 contig_21, whole genome shotgun sequence
GCA_001895885.1_ASM189588v1	safensis	subtilis/pumilus	CP018197.1 Bacillus safensis strain KCTC 12796BP chromosome, complete genome	√
GCA_001896285.1_ASM189628v1	licheniformis	subtilis/subtilis	MEDB01000001.1 Bacillus licheniformis strain YNP2-TSU ASZ201, whole genome shotgun sequence
GCA_001896295.1_ASM189629v1	licheniformis	subtilis/subtilis	MEDD01000001.1 Bacillus licheniformis strain YNP5-TSU WRT501, whole genome shotgun sequence
GCA_001896305.1_ASM189630v1	licheniformis	subtilis/subtilis	MEDC01000001.1 Bacillus licheniformis strain YNP3-TSU IGL301, whole genome shotgun sequence
GCA_001896335.1_ASM189633v1	altitudinis	subtilis/pumilus	MEDE01000001.1 Bacillus altitudinis strain YNP4-TSU WRH401, whole genome shotgun sequence
GCA_001901235.1_ASM190123v1	cereus	cereus	MPOL01000002.1 Bacillus cereus strain NZAS01 NZAS01_mira_c2, whole genome shotgun sequence
GCA_001901245.1_ASM190124v1	cereus	cereus	MPOM01000001.1 Bacillus cereus strain NZAS02 NZAS02_mira_c1, whole genome shotgun sequence
GCA_001901305.1_ASM190130v1	cereus	cereus	MPON01000001.1 Bacillus cereus strain NZAS03 NZAS03_mira_c1, whole genome shotgun sequence
GCA_001901555.1_ASM190155v1	licheniformis	subtilis/subtilis	MIPQ01000001.1 Bacillus licheniformis strain 127185/10 scaffold_0, whole genome shotgun sequence
GCA_001901815.1_ASM190181v1	cereus	cereus	MIFF01000003.1 Bacillus cereus strain MOD1_Bc67 Bc67_contig_3, whole genome shotgun sequence
GCA_001901885.1_ASM190188v1	cereus	cereus	MIFE01000011.1 Bacillus cereus strain MOD1_Bc113 Bc113_contig_11, whole genome shotgun sequence
GCA_001901895.1_ASM190189v1	cereus	cereus	MIFD01000023.1 Bacillus cereus strain MOD1_Bc111 Bc111_contig_23, whole genome shotgun sequence
GCA_001901905.1_ASM190190v1	cereus	cereus	MIFC01000010.1 Bacillus cereus strain MOD1_Bc112 Bc112_contig_10, whole genome shotgun sequence
GCA_001901925.1_ASM190192v1	cereus	cereus	MIFB01000001.1 Bacillus cereus strain MOD1_Bc12 Bc12_contig_1, whole genome shotgun sequence
GCA_001902555.1_ASM190255v1	subtilis	subtilis/subtilis	CP017763.1 Bacillus subtilis strain 29R7-12 chromosome, complete genome
GCA_001908475.1_ASM190847v1	cellulasensis	subtilis/pumilus	CP018574.1 Bacillus cellulasensis strain GLB197, complete genome	√
GCA_001909175.1_ASM190917v1	cereus	cereus	LZOD01000007.1 Bacillus cereus strain BC04 scaffold10xsize95302, whole genome shotgun sequence
GCA_001913295.1_ASM191329v1	cereus	cereus	MIFT01000003.1 Bacillus cereus strain MOD1_Bc119 Bc119_contig_3, whole genome shotgun sequence
GCA_001913305.1_ASM191330v1	cereus	cereus	MIFQ01000028.1 Bacillus cereus strain MOD1_Bc89 Bc89_contig_28, whole genome shotgun sequence
GCA_001913315.1_ASM191331v1	cereus	cereus	MIFO01000015.1 Bacillus cereus strain MOD1_Bc80 Bc80_contig_15, whole genome shotgun sequence
GCA_001913325.1_ASM191332v1	cereus	cereus	MIFS01000003.1 Bacillus cereus strain MOD1_Bc69 Bc69_contig_3, whole genome shotgun sequence
GCA_001913375.1_ASM191337v1	cereus	cereus	MIFL01000002.1 Bacillus cereus strain MOD1_Bc50 Bc50_contig_2, whole genome shotgun sequence
GCA_001913385.1_ASM191338v1	cereus	cereus	MIFN01000001.1 Bacillus cereus strain MOD1_Bc66 Bc66_contig_1, whole genome shotgun sequence
GCA_001913395.1_ASM191339v1	cereus	cereus	MIFM01000001.1 Bacillus cereus strain MOD1_Bc72 Bc72_contig_1, whole genome shotgun sequence
GCA_001913405.1_ASM191340v1	cereus	cereus	MIFK01000003.1 Bacillus cereus strain MOD1_Bc23 Bc23_contig_3, whole genome shotgun sequence
GCA_001913455.1_ASM191345v1	cereus	cereus	MIFJ01000001.1 Bacillus cereus strain MOD1_Bc21 Bc21_contig_1, whole genome shotgun sequence
GCA_001913465.1_ASM191346v1	cereus	cereus	MIFA01000004.1 Bacillus cereus strain MOD1_Bc138 Bc138_contig_4, whole genome shotgun sequence
GCA_001913475.1_ASM191347v1	cereus	cereus	MIFI01000001.1 Bacillus cereus strain MOD1_Bc68 Bc68_contig_1, whole genome shotgun sequence
GCA_001913485.1_ASM191348v1	cereus	cereus	MIFH01000008.1 Bacillus cereus strain MOD1_Bc55 Bc55_contig_8, whole genome shotgun sequence
GCA_001913535.1_ASM191353v1	cereus	cereus	MIEZ01000008.1 Bacillus cereus strain MOD1_Bc133 Bc133_contig_8, whole genome shotgun sequence
GCA_001913545.1_ASM191354v1	cereus	cereus	MIEX01000001.1 Bacillus cereus strain MOD1_Bc135 Bc135_contig_1, whole genome shotgun sequence
GCA_001913555.1_ASM191355v1	cereus	cereus	MIEW01000008.1 Bacillus cereus strain MOD1_Bc137 Bc137_contig_8, whole genome shotgun sequence
GCA_001913575.1_ASM191357v1	cereus	cereus	MIEV01000002.1 Bacillus cereus strain MOD1_Bc139 Bc139_contig_2, whole genome shotgun sequence
GCA_001913615.1_ASM191361v1	cereus	cereus	MIFR01000001.1 Bacillus cereus strain MOD1_Bc18 Bc18_contig_1, whole genome shotgun sequence
GCA_001913625.1_ASM191362v1	cereus	cereus	MIFP01000007.1 Bacillus cereus strain MOD1_Bc77 Bc77_contig_7, whole genome shotgun sequence
GCA_001913635.1_ASM191363v1	cereus	cereus	MIFG01000005.1 Bacillus cereus strain MOD1_Bc85 Bc85_contig_5, whole genome shotgun sequence
GCA_001913645.1_ASM191364v1	cereus	cereus	MIEY01000006.1 Bacillus cereus strain MOD1_Bc136 Bc136_contig_6, whole genome shotgun sequence
GCA_001914255.1_ASM191425v1	licheniformis	subtilis/subtilis	CM007615.1 Bacillus licheniformis strain YNP1-TSU chromosome, whole genome shotgun sequence	√
GCA_001922005.1_ASM192200v1	amyloliquefaciens	subtilis/subtilis	CP018200.1 Bacillus amyloliquefaciens strain WS-8 chromosome, complete genome
GCA_001925025.1_ASM192502v1	licheniformis	subtilis/subtilis	LKPM01000002.1 Bacillus licheniformis strain B4089 scaffold-17, whole genome shotgun sequence
GCA_001925035.1_ASM192503v1	paralicheniformis	subtilis/subtilis	LKPP01000005.1 Bacillus paralicheniformis strain B4123 scaffold-128, whole genome shotgun sequence
GCA_001925045.1_ASM192504v1	paralicheniformis	subtilis/subtilis	LKPO01000001.1 Bacillus paralicheniformis strain B4121 scaffold-37, whole genome shotgun sequence
GCA_001925055.1_ASM192505v1	licheniformis	subtilis/subtilis	LKPQ01000004.1 Bacillus licheniformis strain B4124 scaffold-3, whole genome shotgun sequence
GCA_001925105.1_ASM192510v1	paralicheniformis	subtilis/subtilis	LKPR01000001.1 Bacillus paralicheniformis strain B4125 scaffold-9, whole genome shotgun sequence
GCA_001925115.1_ASM192511v1	licheniformis	subtilis/subtilis	LKPN01000009.1 Bacillus licheniformis strain B4094 scaffold-36, whole genome shotgun sequence
GCA_001932005.1_ASM193200v1	wiedmannii	cereus	MSBQ01000001.1 Bacillus wiedmannii strain PJC48 contig1, whole genome shotgun sequence
GCA_001936375.1_ASM193637v1	anthracis	cereus	CP018903.1 Bacillus anthracis strain Tyrol 4675, complete genome
GCA_001936485.1_ASM193648v1	cereus	cereus	MSMO01000002.1 Bacillus cereus strain ISSFR-23F utg7180000000001_pilon, whole genome shotgun sequence
GCA_001937775.1_ASM193777v1	megaterium	megaterium	MRUF01000001.1 Bacillus megaterium strain MRML4 scaffold_0, whole genome shotgun sequence
GCA_001938665.1_ASM193866v1	safensis	subtilis/pumilus	CP015607.1 Bacillus safensis strain U14-5, complete genome	√
GCA_001938685.1_ASM193868v1	safensis	subtilis/pumilus	CP015610.1 Bacillus safensis strain U41 chromosome, complete genome	√
GCA_001938705.1_ASM193870v1	safensis	subtilis/pumilus	CP015611.1 Bacillus safensis strain U17-1 chromosome, complete genome	√
GCA_001938995.1_ASM193899v1	pumilus	subtilis/pumilus	MKZN01000001.1 Bacillus pumilus strain GM3FR BACPU_contig000001, whole genome shotgun sequence
GCA_001939525.1_ASM193952v1	licheniformis	subtilis/subtilis	MIZF01000001.1 Bacillus licheniformis strain 127160/7 scaffold_0, whole genome shotgun sequence
GCA_001939535.1_ASM193953v1	licheniformis	subtilis/subtilis	MIZD01000001.1 Bacillus licheniformis strain 127185/2 scaffold_0, whole genome shotgun sequence
GCA_001939545.1_ASM193954v1	paralicheniformis	subtilis/subtilis	MIZE01000001.1 Bacillus paralicheniformis strain 167/2 scaffold_0, whole genome shotgun sequence
GCA_001940365.1_ASM194036v1	cereus	cereus	MNKZ01000002.1 Bacillus cereus strain MOD1_Bc174 E80F4D_S2_L001_R1_001_trimmed_contig_2, whole genome shotgun sequence
GCA_001941885.1_ASM194188v1	cereus	cereus	CP018933.1 Bacillus cereus strain ISSFR-9F chromosome, complete genome
GCA_001941905.1_ASM194190v1	cereus	cereus	CP018931.1 Bacillus cereus strain ISSFR-3F chromosome, complete genome
GCA_001941925.1_ASM194192v1	cereus	cereus	CP018935.1 Bacillus cereus strain JEM-2 chromosome, complete genome
GCA_001968805.1_ASM196880v1	thuringiensis	cereus	MSFC01000006.1 Bacillus thuringiensis strain INTA Fr7-4 NODE_1/5, whole genome shotgun sequence
GCA_001969555.1_ASM196955v1	swezeyi	subtilis/subtilis	MTJL01000001.1 Bacillus swezeyi strain NRRL B-41282 Bacillus_sp_NRRL_B_41282_contig_1, whole genome shotgun sequence	√
GCA_001969565.1_ASM196956v1	paralicheniformis	subtilis/subtilis	MSZY01000001.1 Bacillus paralicheniformis strain MKU3 Contig01, whole genome shotgun sequence
GCA_001969815.1_ASM196981v1	swezeyi	subtilis/subtilis	MRBK01000001.1 Bacillus swezeyi strain NRRL B-41294 Bacillus_sp_NRRL_B_41294_contig_1, whole genome shotgun sequence	√
GCA_001969855.1_ASM196985v1	haynesii	subtilis/subtilis	MRBL01000001.1 Bacillus haynesii strain NRRL B-41327 Bacillus_sp_NRRL_B-41327_contig_1, whole genome shotgun sequence	√
GCA_001982805.1_ASM198280v1	cereus	cereus	MLKK01000001.1 Bacillus cereus strain MOD1_Bc107 Bc107_MED11C_contig_1, whole genome shotgun sequence
GCA_001982815.1_ASM198281v1	cereus	cereus	MLKJ01000014.1 Bacillus cereus strain MOD1_Bc110 Bc110_MED29C_contig_14, whole genome shotgun sequence
GCA_001982845.1_ASM198284v1	cereus	cereus	MLKL01000002.1 Bacillus cereus strain MOD1_Bc98 Bc98_MED_contig_2, whole genome shotgun sequence
GCA_001982855.1_ASM198285v1	cereus	cereus	MLKE01000009.1 Bacillus cereus strain MOD1_Bc149 D56F2C_S5_L001_R1_001_trimmed_contig_9, whole genome shotgun sequence
GCA_001982885.1_ASM198288v1	cereus	cereus	MLKF01000050.1 Bacillus cereus strain MOD1_Bc97 Bc97_MED_contig_50, whole genome shotgun sequence
GCA_001982895.1_ASM198289v1	cereus	cereus	MLKG01000003.1 Bacillus cereus strain MOD1_Bc99 Bc99_MED11A_contig_3, whole genome shotgun sequence
GCA_001982925.1_ASM198292v1	cereus	cereus	MLKH01000009.1 Bacillus cereus strain MOD1_Bc105 Bc105_MED12A_contig_9, whole genome shotgun sequence
GCA_001982935.1_ASM198293v1	cereus	cereus	MLKI01000006.1 Bacillus cereus strain MOD1_Bc106 Bc106_MED11B_contig_6, whole genome shotgun sequence
GCA_001990245.1_ASM199024v1	anthracis	cereus	CP019588.1 Bacillus anthracis strain SPV842_15 chromosome, complete genome
GCA_001996305.1_ASM199630v1	subtilis	subtilis/subtilis	MQSW01000001.1 Bacillus subtilis strain AG4 contig_1, whole genome shotgun sequence
GCA_002000005.1_ASM200000v1	cereus	cereus	CP014486.1 Bacillus cereus strain FORC021, complete genome
GCA_002001145.1_SB4	mycoides	cereus	MRZX01000003.1 Bacillus mycoides strain SB4 NODE_3, whole genome shotgun sequence
GCA_002002555.1_ASM200255v1	velezensis	subtilis/subtilis	MPHE01000004.1 Bacillus velezensis strain BS89 scaffold7.1, whole genome shotgun sequence
GCA_002003645.1_ASM200364v1	cereus	cereus	MQVP01000001.1 Bacillus cereus strain MOD1_Bc81 Bc81_contig_1, whole genome shotgun sequence
GCA_002005265.1_ASM200526v1	anthracis	cereus	CP019726.1 Bacillus anthracis strain Sterne 34F2 genome
GCA_002005345.1_ASM200534v1	velezensis	subtilis/subtilis	CP019040.1 Bacillus velezensis strain GH1-13 chromosome, complete genome
GCA_002007005.1_ASM200700v1	cereus	cereus	MUBB01000001.1 Bacillus cereus strain LA2007 scaffold_0, whole genome shotgun sequence
GCA_002007035.1_ASM200703v1	anthracis	cereus	MVOA01000015.1 Bacillus anthracis strain Brazilian Vaccinal B_anthracis_BrazilianVaccinal_strain_Contig10, whole genome shotgun sequence
GCA_002009095.1_ASM200909v1	subtilis	subtilis/subtilis	CP019662.1 Bacillus subtilis subsp. subtilis str. 168 genome
GCA_002009135.1_ASM200913v1	subtilis	subtilis/subtilis	CP019663.1 Bacillus subtilis subsp. subtilis str. 168, partial genome
GCA_002009195.1_ASM200919v1	megaterium	megaterium	CP018874.1 Bacillus megaterium strain JX285 chromosome, complete genome	√
GCA_002009555.1_ASM200955v1	oleronius	circulans	MTLA01000176.1 Bacillus oleronius strain DSM 9356 BWZ43_contig_176, whole genome shotgun sequence	√
GCA_002014485.1_ASM201448v1	cereus	cereus	MUAG01000002.1 Bacillus cereus strain FSL J3-0123 NODE_2_length_413534_cov_1_89864_ID_5399, whole genome shotgun sequence
GCA_002014505.1_ASM201450v1	mycoides	cereus	MUAH01000001.1 Bacillus mycoides strain FSL M7-0109 NODE_1_length_792475_cov_2_30083_ID_5098, whole genome shotgun sequence
GCA_002014535.1_ASM201453v1	mycoides	cereus	MUAI01000002.1 Bacillus mycoides strain FSL W7-1108 NODE_2_length_560048_cov_1_86161_ID_12906, whole genome shotgun sequence
GCA_002014545.1_ASM201454v1	mycoides	cereus	MUAK01000033.1 Bacillus mycoides strain FSL M7-0669 NODE_33_length_46962_cov_17.2544, whole genome shotgun sequence	√
GCA_002014575.1_ASM201457v1	cereus	cereus	MUAL01000008.1 Bacillus cereus strain FSL M7-1219 NODE_8_length_125534_cov_22.1909, whole genome shotgun sequence
GCA_002014585.1_ASM201458v1	cereus	cereus	MUAJ01000001.1 Bacillus cereus strain FSL H8-0485 NODE_1_length_540220_cov_2_19782_ID_11686, whole genome shotgun sequence
GCA_002014615.1_ASM201461v1	pseudomycoides	cereus	MUAQ01000001.1 Bacillus pseudomycoides strain FSL H8-0534 NODE_1_length_667850_cov_34.5185, whole genome shotgun sequence
GCA_002014635.1_ASM201463v1	wiedmannii	cereus	MUAM01000002.1 Bacillus wiedmannii strain FSL M8-0091 NODE_2_length_657300_cov_22.8145, whole genome shotgun sequence
GCA_002014655.1_ASM201465v1	mycoides	cereus	MUAS01000001.1 Bacillus mycoides strain FSL H8-0492 NODE_1_length_750837_cov_41.5856, whole genome shotgun sequence
GCA_002014665.1_ASM201466v1	cereus	cereus	MUAP01000004.1 Bacillus cereus strain FSL M8-0473 NODE_4_length_168538_cov_43.6445, whole genome shotgun sequence
GCA_002014695.1_ASM201469v1	mycoides	cereus	MUAT01000002.1 Bacillus mycoides strain FSL E2-0214 NODE_2_length_590977_cov_40.0107, whole genome shotgun sequence
GCA_002014705.1_ASM201470v1	cereus	cereus	MUAU01000003.1 Bacillus cereus strain FSL K6-1030 NODE_3_length_116693_cov_32.9118, whole genome shotgun sequence
GCA_002014715.1_ASM201471v1	mycoides	cereus	MUAR01000009.1 Bacillus mycoides strain FSL H7-0683 NODE_9_length_176456_cov_70.8519, whole genome shotgun sequence
GCA_002014895.1_ASM201489v1	cereus	cereus	MUAO01000014.1 Bacillus cereus strain FSL R5-0811 NODE_14_length_80333_cov_51.0617, whole genome shotgun sequence
GCA_002019425.1_ASM201942v1	anthracis	cereus	MVIR01000003.1 Bacillus anthracis strain Ba-8884/94-Geo S8i15_NCDC_002, whole genome shotgun sequence
GCA_002019595.1_ASM201959v1	abyssalis	megaterium	KV917369.1 Bacillus abyssalis strain DSM 25875 genomic scaffold Scaffold1, whole genome shotgun sequence	√
GCA_002019645.1_ASM201964v1	alkalitelluris	subtilis/subtilis	KV917374.1 Bacillus alkalitelluris strain DSM 16976 genomic scaffold Scaffold1, whole genome shotgun sequence	√
GCA_002019665.1_ASM201966v1	halmapalus	megaterium	KV917375.1 Bacillus halmapalus strain DSM 8723 genomic scaffold Scaffold1, whole genome shotgun sequence	√
GCA_002021335.1_ASM202133v1	cereus	cereus	MQTA01000001.1 Bacillus cereus strain MOD1_Bc75 Bc75_contig_1, whole genome shotgun sequence
GCA_002021355.1_ASM202135v1	cereus	cereus	MQTC01000004.1 Bacillus cereus strain MOD1_Bc90 Bc90_contig_4, whole genome shotgun sequence
GCA_002021365.1_ASM202136v1	cereus	cereus	MQTB01000012.1 Bacillus cereus strain MOD1_Bc20 Bc20_contig_12, whole genome shotgun sequence
GCA_002021375.1_ASM202137v1	cereus	cereus	MQTD01000003.1 Bacillus cereus strain MOD1_Bc88 Bc88_contig_3, whole genome shotgun sequence
GCA_002021385.1_ASM202138v1	cereus	cereus	MQTE01000004.1 Bacillus cereus strain MOD1_Bc122 Bc122_contig_4, whole genome shotgun sequence
GCA_002021435.1_ASM202143v1	cereus	cereus	MQTF01000004.1 Bacillus cereus strain MOD1_Bc83 Bc83_contig_4, whole genome shotgun sequence
GCA_002021445.1_ASM202144v1	cereus	cereus	MQTG01000005.1 Bacillus cereus strain MOD1_Bc71 Bc71_contig_5, whole genome shotgun sequence
GCA_002021455.1_ASM202145v1	cereus	cereus	MQTH01000003.1 Bacillus cereus strain MOD1_Bc73 Bc73_contig_3, whole genome shotgun sequence
GCA_002021465.1_ASM202146v1	cereus	cereus	MQTI01000015.1 Bacillus cereus strain MOD1_Bc92 Bc92_contig_15, whole genome shotgun sequence
GCA_002021515.1_ASM202151v1	cereus	cereus	MQTJ01000005.1 Bacillus cereus strain MOD1_Bc86 Bc86_contig_5, whole genome shotgun sequence
GCA_002021535.1_ASM202153v1	cereus	cereus	MQTL01000002.1 Bacillus cereus strain MOD1_Bc93 Bc93_contig_2, whole genome shotgun sequence
GCA_002021545.1_ASM202154v1	cereus	cereus	MQTK01000007.1 Bacillus cereus strain MOD1_Bc30 Bc30_contig_7, whole genome shotgun sequence
GCA_002021695.1_ASM202169v1	cereus	cereus	LOJQ01000001.1 Bacillus cereus strain WH2015 scaffold1, whole genome shotgun sequence
GCA_002021835.1_ASM202183v1	mycoides	cereus	MUAN01000011.1 Bacillus mycoides strain FSL R5-0708 NODE_11_length_136098_cov_18.5444, whole genome shotgun sequence
GCA_002024265.1_ASM202426v1	flexus	megaterium	CP016790.1 Bacillus flexus strain KLBMP 4941 chromosome, complete genome	√
GCA_002024535.1_ASM202453v1	cereus	cereus	MTAT01000002.1 Bacillus cereus strain E41 E41_Contig_2, whole genome shotgun sequence
GCA_002024545.1_ASM202454v1	thuringiensis	cereus	MSTN01000001.1 Bacillus thuringiensis strain DNG9 DNG9_Contig_10, whole genome shotgun sequence
GCA_002024555.1_ASM202455v1	amyloliquefaciens	subtilis/subtilis	MSTO01000001.1 Bacillus amyloliquefaciens strain F11 F11_Contig_5, whole genome shotgun sequence
GCA_002024565.1_ASM202456v1	anthracis	cereus	MTAU01000003.1 Bacillus anthracis strain F34 F34_Contig_5, whole genome shotgun sequence
GCA_002025105.1_ASM202510v1	thuringiensis	cereus	CP020002.1 Bacillus thuringiensis strain L-7601, complete genome
GCA_002025265.1_ASM202526v1	anthracis	cereus	MVKB01000002.1 Bacillus anthracis strain Ba-8785/92-Geo S7i7_NCDC_001, whole genome shotgun sequence
GCA_002025275.1_ASM202527v1	anthracis	cereus	MVKC01000002.1 Bacillus anthracis strain Ba-8784/92-Geo S6i2_NCDC_001, whole genome shotgun sequence
GCA_002025335.1_ASM202533v1	anthracis	cereus	MVKE01000001.1 Bacillus anthracis strain Ba-7673/89-Geo S3i6_NCDC_000, whole genome shotgun sequence
GCA_002025345.1_ASM202534v1	anthracis	cereus	MVKG01000002.1 Bacillus anthracis strain Ba-9065/08-Geo S9i19_NCDC_001, whole genome shotgun sequence
GCA_002025375.1_ASM202537v1	anthracis	cereus	MVKH01000003.1 Bacillus anthracis strain Ba-1897/12-Geo S2index2_NCDC_2_002, whole genome shotgun sequence
GCA_002025395.1_ASM202539v1	anthracis	cereus	MVKD01000002.1 Bacillus anthracis strain Ba-8782/92-Geo S5i5_NCDC_001, whole genome shotgun sequence
GCA_002025415.1_ASM202541v1	anthracis	cereus	MVKF01000002.1 Bacillus anthracis strain Ba-9108/08-Geo S10index16_NCDC_001, whole genome shotgun sequence
GCA_002025435.1_ASM202543v1	anthracis	cereus	MVKJ01000002.1 Bacillus anthracis strain Ba-1802/12-Geo S1index7_NCDC_001, whole genome shotgun sequence
GCA_002025455.1_ASM202545v1	anthracis	cereus	MVKI01000003.1 Bacillus anthracis strain Ba-8776/92-Geo S4index4_NCDC_002, whole genome shotgun sequence
GCA_002026335.1_ASM202633v1	paralicheniformis	subtilis/subtilis	MYFI01000002.1 Bacillus paralicheniformis strain F47 F47_contig2, whole genome shotgun sequence
GCA_002027305.1_ASM202730v1	intestinalis	subtilis/subtilis	MWZB01000065.1 Bacillus intestinalis strain 1731 NODE_2_length_501546_cov_276.611_ID_3, whole genome shotgun sequence	√
GCA_002042895.1_ASM204289v1	altitudinis	subtilis/pumilus	MEHW01000020.1 Bacillus altitudinis strain SORB11 SORB11_S47_L001_R1_001_(paired)_contig_14, whole genome shotgun sequence
GCA_002055965.1_ASM205596v1	subtilis	subtilis/subtilis	CP020102.1 Bacillus subtilis strain NCIB 3610 chromosome, complete genome
GCA_002057535.1_ASM205753v1	velezensis	subtilis/subtilis	CP018007.1 Bacillus velezensis strain sx01604 chromosome, complete genome
GCA_002068155.1_ASM206815v1	paralicheniformis	subtilis/subtilis	CP020352.1 Bacillus paralicheniformis strain MDJK30 chromosome, complete genome	√
GCA_002071595.1_ASM207159v1	velezensis	subtilis/subtilis	MLCV01000001.1 Bacillus velezensis strain 2A-2B NODE_1_length_790536_cov_16.7026, whole genome shotgun sequence
GCA_002071845.1_ASM207184v1	toyonensis	cereus	MWMG01000007.1 Bacillus toyonensis strain VU-DES13 Contig_7, whole genome shotgun sequence
GCA_002072695.1_ASM207269v1	velezensis	subtilis/subtilis	CP020375.1 Bacillus velezensis strain JTYP2 chromosome, complete genome
GCA_002072735.1_ASM207273v1	subtilis	subtilis/subtilis	CP020367.1 Bacillus subtilis strain GQJK2 chromosome, complete genome
GCA_002074075.1_ASM207407v1	licheniformis	subtilis/subtilis	CP014795.1 Bacillus licheniformis strain SCK B11, complete genome	√
GCA_002074095.1_ASM207409v1	licheniformis	subtilis/subtilis	CP014842.1 Bacillus licheniformis strain SCDB 14 chromosome, complete genome	√
GCA_002074115.1_ASM207411v1	licheniformis	subtilis/subtilis	CP014793.1 Bacillus licheniformis strain SCDB 34, complete genome	√
GCA_002074135.1_ASM207413v1	licheniformis	subtilis/subtilis	CP014794.1 Bacillus licheniformis strain SCCB 37, complete genome	√
GCA_002077215.1_ASM207721v1	safensis	subtilis/pumilus	CP018100.1 Bacillus safensis strain BRM1, complete genome	√
GCA_002077245.1_ASM207724v1	stratosphericus	subtilis/pumilus	MWKO01000002.1 Bacillus stratosphericus strain 5Co 1__len__315691, whole genome shotgun sequence	√
GCA_002078195.1_ASM207819v1	cereus	cereus	NBNG01000003.1 Bacillus cereus strain MOD1_Bc143 Bc143_D38F5B_contig_3, whole genome shotgun sequence
GCA_002082365.1_ASM208236v1	velezensis	subtilis/subtilis	MZXS01000007.1 Bacillus velezensis strain OEE1 Contig7, whole genome shotgun sequence
GCA_002082375.1_ASM208237v1	velezensis	subtilis/subtilis	NBMN01000001.1 Bacillus velezensis strain SSBW-18 NODE_1_length_1106590_cov_13.1862_ID_990, whole genome shotgun sequence
GCA_002082415.1_ASM208241v1	velezensis	subtilis/subtilis	NBMQ01000001.1 Bacillus velezensis strain SSBW-2 NODE_1_length_1057550_cov_33.7518_ID_961, whole genome shotgun sequence
GCA_002082435.1_ASM208243v1	velezensis	subtilis/subtilis	NBMO01000001.1 Bacillus velezensis strain SSBW-10 NODE_1_length_1057605_cov_24.1682_ID_979, whole genome shotgun sequence
GCA_002082455.1_ASM208245v1	velezensis	subtilis/subtilis	NBMM01000001.1 Bacillus velezensis strain SSBW-19 NODE_1_length_1057175_cov_30.6683_ID_973, whole genome shotgun sequence
GCA_002082465.1_ASM208246v1	velezensis	subtilis/subtilis	NBMP01000001.1 Bacillus velezensis strain SSBW-8 NODE_1_length_1057605_cov_21.7728_ID_1028, whole genome shotgun sequence
GCA_002093785.1_ASM209378v1	subtilis	subtilis/subtilis	MOOX01000001.1 Bacillus subtilis strain CU1 contig_seqid1, whole genome shotgun sequence
GCA_002096095.1_ASM209609v1	subtilis	subtilis/subtilis	CP020722.1 Bacillus subtilis strain Bs-115 chromosome, complete genome
GCA_002104575.1_ASM210457v1	mycoides	cereus	CP020743.1 Bacillus mycoides strain Gnyt1 chromosome, complete genome	√
GCA_002105595.1_ASM210559v1	velezensis	subtilis/subtilis	CP020805.1 Bacillus velezensis strain 9D-6 chromosome, complete genome
GCA_002109455.1_ASM210945v1	toyonensis	cereus	MSAB01000001.1 Bacillus toyonensis strain BacAer BTH38.1, whole genome shotgun sequence
GCA_002113805.1_ASM211380v1	vallismortis	subtilis/subtilis	CP020893.1 Bacillus vallismortis strain NBIF-001 chromosome, complete genome	√
GCA_002117165.1_ASM211716v1	velezensis	subtilis/subtilis	CP011937.1 Bacillus velezensis strain CBMB205 chromosome, complete genome
GCA_002117465.1_ASM211746v1	cereus	cereus	CP020937.1 Bacillus cereus strain BC-AK genomic sequence
GCA_002117835.1_ASM211783v1	cereus	cereus	CP020803.1 Bacillus cereus strain 25 genome
GCA_002117855.1_ASM211785v1	cereus	cereus	CP020804.1 Bacillus cereus strain 29 genome
GCA_002118175.1_ASM211817v1	mycoides	cereus	MRWV01000002.1 Bacillus mycoides strain S2E19 NODE_2, whole genome shotgun sequence
GCA_002118185.1_ASM211818v1	mycoides	cereus	MRWW01000001.1 Bacillus mycoides strain EC18 NODE_1, whole genome shotgun sequence
GCA_002118195.1_ASM211819v1	mycoides	cereus	MRWU01000001.1 Bacillus mycoides strain S3E15 NODE_1, whole genome shotgun sequence
GCA_002118205.1_ASM211820v1	mycoides	cereus	MRWS01000037.1 Bacillus mycoides strain SB8 NODE_42, whole genome shotgun sequence
GCA_002118255.1_ASM211825v1	mycoides	cereus	MRWT01000001.1 Bacillus mycoides strain SB13 NODE_1, whole genome shotgun sequence
GCA_002119445.1_ASM211944v1	thuringiensis	cereus	CP021061.1 Bacillus thuringiensis strain ATCC 10792 chromosome, complete genome
GCA_002128405.1_ASM212840v1	solisilvae	cereus	NETJ01000001.1 Bacillus solisilvae strain NEAU-cbsb5 Scaffold1, whole genome shotgun sequence	√
GCA_002128425.1_ASM212842v1	acidiceler	cereus	NESS01000001.1 Bacillus acidiceler strain DSM 18954 Scaffold1, whole genome shotgun sequence	√
GCA_002142515.1_ASM214251v1	subtilis	subtilis/subtilis	JFBP01000027.1 Bacillus subtilis subsp. subtilis strain M1 Contig27, whole genome shotgun sequence
GCA_002142535.1_ASM214253v1	subtilis	subtilis/subtilis	JFBO01000011.1 Bacillus subtilis subsp. subtilis strain M112 Contig507, whole genome shotgun sequence
GCA_002142595.1_ASM214259v1	subtilis	subtilis/subtilis	CP021169.1 Bacillus subtilis strain TLO3 chromosome, complete genome
GCA_002146315.1_ASM214631v1	thuringiensis	cereus	NFCH01000031.1 Bacillus thuringiensis serovar amagiensis strain BGSC 4AE1 4AE1_contig000031, whole genome shotgun sequence
GCA_002146325.1_ASM214632v1	thuringiensis	cereus	NFCF01000035.1 Bacillus thuringiensis serovar mexicanensis strain BGSC 4AC1 4AC1_contig000035, whole genome shotgun sequence
GCA_002146335.1_ASM214633v1	thuringiensis	cereus	NFCE01000012.1 Bacillus thuringiensis serovar thuringiensis strain BGSC 4A4 4A4_contig000012, whole genome shotgun sequence
GCA_002146345.1_ASM214634v1	thuringiensis	cereus	NFCG01000012.1 Bacillus thuringiensis serovar toguchini strain BGSC 4AD1 4AD1_contig000012, whole genome shotgun sequence
GCA_002146365.1_ASM214636v1	thuringiensis	cereus	NFCI01000017.1 Bacillus thuringiensis serovar cameroun strain BGSC 4AF1 4AF1_contig000017, whole genome shotgun sequence
GCA_002146395.1_ASM214639v1	thuringiensis	cereus	NFCJ01000026.1 Bacillus thuringiensis serovar silo strain BGSC 4AG1 4AG1_contig000026, whole genome shotgun sequence
GCA_002146405.1_ASM214640v1	thuringiensis	cereus	NFCM01000020.1 Bacillus thuringiensis serovar sumiyoshiensis strain BGSC 4AO1 4AO1_contig000020, whole genome shotgun sequence
GCA_002146425.1_ASM214642v1	thuringiensis	cereus	NFCN01000004.1 Bacillus thuringiensis serovar fukuokaensis strain BGSC 4AP1 4AP1_contig000004, whole genome shotgun sequence
GCA_002146445.1_ASM214644v1	thuringiensis	cereus	NFCP01000005.1 Bacillus thuringiensis serovar jinghongiensis strain BGSC 4AR1 4AR1_contig000005, whole genome shotgun sequence
GCA_002146465.1_ASM214646v1	thuringiensis	cereus	NFCV01000020.1 Bacillus thuringiensis serovar nigeriensis strain BGSC 4AZ1 4AZ1_contig000020, whole genome shotgun sequence
GCA_002146495.1_ASM214649v1	thuringiensis	cereus	NFCK01000018.1 Bacillus thuringiensis serovar monterrey strain BGSC 4AJ1 4AJ1_contig000018, whole genome shotgun sequence
GCA_002146505.1_ASM214650v1	thuringiensis	cereus	NFCL01000026.1 Bacillus thuringiensis serovar coreanensis strain BGSC 4AL1 4AL1_contig000026, whole genome shotgun sequence
GCA_002146525.1_ASM214652v1	thuringiensis	cereus	NFCO01000023.1 Bacillus thuringiensis serovar seoulensis strain BGSC 4AQ1 4AQ1_contig000023, whole genome shotgun sequence
GCA_002146545.1_ASM214654v1	thuringiensis	cereus	NFCQ01000014.1 Bacillus thuringiensis serovar japonensis strain BGSC 4AT1 4AT1_contig000014, whole genome shotgun sequence
GCA_002146595.1_ASM214659v1	thuringiensis	cereus	NFCS01000015.1 Bacillus thuringiensis serovar andalousiensis strain BGSC 4AW1 4AW1_contig000015, whole genome shotgun sequence
GCA_002146605.1_ASM214660v1	thuringiensis	cereus	NFCZ01000021.1 Bacillus thuringiensis serovar guiyangiensis strain BGSC 4BC1 4BC1_contig000021, whole genome shotgun sequence
GCA_002146615.1_ASM214661v1	thuringiensis	cereus	NFCT01000012.1 Bacillus thuringiensis serovar novosibirsk strain BGSC 4AX1 4AX1_contig000012, whole genome shotgun sequence
GCA_002146625.1_ASM214662v1	thuringiensis	cereus	NFCW01000027.1 Bacillus thuringiensis serovar finitimus strain BGSC 4B2 4B2_contig000027, whole genome shotgun sequence
GCA_002146655.1_ASM214665v1	thuringiensis	cereus	NFDB01000011.1 Bacillus thuringiensis serovar roskildiensis strain BGSC 4BG1 4BG1_contig000011, whole genome shotgun sequence
GCA_002146665.1_ASM214666v1	thuringiensis	cereus	NFDC01000017.1 Bacillus thuringiensis serovar chanpaisis strain BGSC 4BH1 4BH1_contig000017, whole genome shotgun sequence
GCA_002146695.1_ASM214669v1	thuringiensis	cereus	NFDD01000022.1 Bacillus thuringiensis serovar wratislaviensis strain BGSC 4BJ1 4BJ1_contig000022, whole genome shotgun sequence
GCA_002146705.1_ASM214670v1	thuringiensis	cereus	NFDF01000009.1 Bacillus thuringiensis serovar muju strain BGSC 4BL1 4BL1_contig000009, whole genome shotgun sequence
GCA_002146725.1_ASM214672v1	thuringiensis	cereus	NFDG01000013.1 Bacillus thuringiensis serovar navarrensis strain BGSC 4BM1 4BM1_contig000013, whole genome shotgun sequence
GCA_002146755.1_ASM214675v1	thuringiensis	cereus	NFDH01000017.1 Bacillus thuringiensis serovar kim strain BGSC 4BP1 4BP1_contig000017, whole genome shotgun sequence
GCA_002146775.1_ASM214677v1	mycoides	cereus	NFDI01000031.1 Bacillus mycoides strain BGSC 4BQ1 4BQ1_contig000031, whole genome shotgun sequence
GCA_002146785.1_ASM214678v1	thuringiensis	cereus	NFDJ01000011.1 Bacillus thuringiensis serovar poloniensis strain BGSC 4BR1 4BR1_contig000011, whole genome shotgun sequence
GCA_002146815.1_ASM214681v1	thuringiensis	cereus	NFDK01000004.1 Bacillus thuringiensis serovar rongseni strain BGSC 4BT1 4BT1_contig000004, whole genome shotgun sequence
GCA_002146825.1_ASM214682v1	thuringiensis	cereus	NFDL01000005.1 Bacillus thuringiensis serovar pingluonsis strain BGSC 4BX1 4BX1_contig000005, whole genome shotgun sequence
GCA_002146845.1_ASM214684v1	thuringiensis	cereus	NFDM01000011.1 Bacillus thuringiensis serovar alesti strain BGSC 4C1 4C1_contig000011, whole genome shotgun sequence
GCA_002146865.1_ASM214686v1	thuringiensis	cereus	NFDN01000013.1 Bacillus thuringiensis serovar yosoo strain BGSC 4CA1 4CA1_contig000013, whole genome shotgun sequence
GCA_002146885.1_ASM214688v1	thuringiensis	cereus	NFDP01000022.1 Bacillus thuringiensis serovar graciosensis strain BGSC 4CD1 4CD1_contig000022, whole genome shotgun sequence
GCA_002146905.1_ASM214690v1	thuringiensis	cereus	NFDQ01000014.1 Bacillus thuringiensis serovar vazensis strain BGSC 4CE1 4CE1_contig000014, whole genome shotgun sequence
GCA_002146925.1_ASM214692v1	thuringiensis	cereus	NFDS01000009.1 Bacillus thuringiensis serovar canadensis strain BGSC 4H2 4H2_contig000009, whole genome shotgun sequence
GCA_002146945.1_ASM214694v1	thuringiensis	cereus	NFDT01000044.1 Bacillus thuringiensis serovar subtoxicus strain BGSC 4I4 4I4_contig000044, whole genome shotgun sequence
GCA_002146975.1_ASM214697v1	thuringiensis	cereus	NFCR01000015.1 Bacillus thuringiensis serovar malayensis strain BGSC 4AV1 4AV1_contig000015, whole genome shotgun sequence
GCA_002146985.1_ASM214698v1	thuringiensis	cereus	NFCU01000021.1 Bacillus thuringiensis serovar brasilensis strain BGSC 4AY1 4AY1_contig000021, whole genome shotgun sequence
GCA_002147005.1_ASM214700v1	thuringiensis	cereus	NFCX01000009.1 Bacillus thuringiensis serovar pondicheriensis strain BGSC 4BA1 4BA1_contig000009, whole genome shotgun sequence
GCA_002147025.1_ASM214702v1	thuringiensis	cereus	NFCY01000009.1 Bacillus thuringiensis serovar sooncheon strain BGSC 4BB1 4BB1_contig000009, whole genome shotgun sequence
GCA_002147055.1_ASM214705v1	thuringiensis	cereus	NFDA01000036.1 Bacillus thuringiensis serovar londrina strain BGSC 4BF1 4BF1_contig000036, whole genome shotgun sequence
GCA_002147065.1_ASM214706v1	wiedmannii	cereus	NFDE01000006.1 Bacillus wiedmannii strain BGSC 4BK1 4BK1_contig000006, whole genome shotgun sequence
GCA_002147085.1_ASM214708v1	thuringiensis	cereus	NFDO01000037.1 Bacillus thuringiensis serovar azorensis strain BGSC 4CB1 4CB1_contig000037, whole genome shotgun sequence
GCA_002147105.1_ASM214710v1	thuringiensis	cereus	NFDR01000022.1 Bacillus thuringiensis serovar galleriae strain BGSC 4G1 4G1_contig000022, whole genome shotgun sequence
GCA_002147125.1_ASM214712v1	thuringiensis	cereus	NGQG01000011.1 Bacillus thuringiensis serovar canadensis strain BGSC 4H1 4H1_contig000011, whole genome shotgun sequence
GCA_002147155.1_ASM214715v1	thuringiensis	cereus	NFDV01000091.1 Bacillus thuringiensis serovar aizawai strain BGSC 4J2 4J2_contig000091, whole genome shotgun sequence
GCA_002147165.1_ASM214716v1	thuringiensis	cereus	NFDU01000037.1 Bacillus thuringiensis serovar aizawai strain BGSC 4J1 4J1_contig000037, whole genome shotgun sequence
GCA_002147185.1_ASM214718v1	thuringiensis	cereus	NFDW01000010.1 Bacillus thuringiensis serovar aizawai strain BGSC 4J3 4J3_contig000010, whole genome shotgun sequence
GCA_002147235.1_ASM214723v1	thuringiensis	cereus	NFDX01000032.1 Bacillus thuringiensis serovar aizawai strain BGSC 4J4 4J4_contig000032, whole genome shotgun sequence
GCA_002147245.1_ASM214724v1	thuringiensis	cereus	NFDZ01000010.1 Bacillus thuringiensis serovar tolworthi strain BGSC 4L3 4L3_contig000010, whole genome shotgun sequence
GCA_002147255.1_ASM214725v1	thuringiensis	cereus	NFDY01000004.1 Bacillus thuringiensis serovar aizawai strain BGSC 4J5 4J5_contig000004, whole genome shotgun sequence
GCA_002147295.1_ASM214729v1	thuringiensis	cereus	NFEA01000006.1 Bacillus thuringiensis serovar darmstadiensis strain BGSC 4M3 4M3_contig000006, whole genome shotgun sequence
GCA_002147315.1_ASM214731v1	thuringiensis	cereus	NFEB01000008.1 Bacillus thuringiensis serovar toumanoffi strain BGSC 4N1 4N1_contig000008, whole genome shotgun sequence
GCA_002147325.1_ASM214732v1	thuringiensis	cereus	NFEC01000009.1 Bacillus thuringiensis serovar thompsoni strain BGSC 4O1 4O1_contig000009, whole genome shotgun sequence
GCA_002147335.1_ASM214733v1	thuringiensis	cereus	NFED01000022.1 Bacillus thuringiensis serovar israelensis strain BGSC 4Q1 4Q1_contig000022, whole genome shotgun sequence
GCA_002147375.1_ASM214737v1	thuringiensis	cereus	NFEE01000017.1 Bacillus thuringiensis serovar wuhanensis strain BGSC 4T1 4T1_contig000017, whole genome shotgun sequence
GCA_002147395.1_ASM214739v1	thuringiensis	cereus	NFEF01000003.1 Bacillus thuringiensis serovar kyushuensis strain BGSC 4U1 4U1_contig000003, whole genome shotgun sequence
GCA_002147415.1_ASM214741v1	thuringiensis	cereus	NFEH01000020.1 Bacillus thuringiensis serovar kumamtoensis strain BGSC 4W1 4W1_contig000020, whole genome shotgun sequence
GCA_002147425.1_ASM214742v1	thuringiensis	cereus	NFEG01000035.1 Bacillus thuringiensis serovar tohokuensis strain BGSC 4V1 4V1_contig000035, whole genome shotgun sequence
GCA_002147435.1_ASM214743v1	thuringiensis	cereus	NFEI01000039.1 Bacillus thuringiensis serovar colmeri strain BGSC 4X1 4X1_contig000039, whole genome shotgun sequence
GCA_002147475.1_ASM214747v1	thuringiensis	cereus	NFEJ01000001.1 Bacillus thuringiensis serovar ostriniae strain BGSC 4Z1 4Z1_contig000001, whole genome shotgun sequence
GCA_002147495.1_ASM214749v1	thuringiensis	cereus	NFEK01000029.1 Bacillus thuringiensis serovar darmstadiensis strain YBT032 YBT032_contig000029, whole genome shotgun sequence
GCA_002147505.1_ASM214750v1	thuringiensis	cereus	NFEL01000028.1 Bacillus thuringiensis serovar finitimus strain CTC CTC_contig000028, whole genome shotgun sequence
GCA_002147535.1_ASM214753v1	thuringiensis	cereus	NFEM01000026.1 Bacillus thuringiensis strain HD5 HD5_contig000026, whole genome shotgun sequence
GCA_002147555.1_ASM214755v1	thuringiensis	cereus	NFEN01000022.1 Bacillus thuringiensis strain I13 I13_contig000022, whole genome shotgun sequence
GCA_002147565.1_ASM214756v1	thuringiensis	cereus	NFEP01000047.1 Bacillus thuringiensis serovar aizawai strain T07019 T07019_contig000047, whole genome shotgun sequence
GCA_002147575.1_ASM214757v1	thuringiensis	cereus	NFEO01000014.1 Bacillus thuringiensis serovar aizawai strain T07005 T07005_contig000014, whole genome shotgun sequence
GCA_002147605.1_ASM214760v1	thuringiensis	cereus	NFEQ01000030.1 Bacillus thuringiensis serovar aizawai strain T07030 T07030_contig000030, whole genome shotgun sequence
GCA_002147635.1_ASM214763v1	thuringiensis	cereus	NFER01000011.1 Bacillus thuringiensis serovar aizawai strain T07128 T07128_contig000011, whole genome shotgun sequence
GCA_002147645.1_ASM214764v1	thuringiensis	cereus	NFES01000019.1 Bacillus thuringiensis serovar aizawai strain T07148 T07148_contig000019, whole genome shotgun sequence
GCA_002147655.1_ASM214765v1	thuringiensis	cereus	NFET01000009.1 Bacillus thuringiensis serovar aizawai strain T07151 T07151_contig000009, whole genome shotgun sequence
GCA_002147685.1_ASM214768v1	thuringiensis	cereus	NFEU01000006.1 Bacillus thuringiensis serovar aizawai strain T07153 T07153_contig000006, whole genome shotgun sequence
GCA_002147715.1_ASM214771v1	thuringiensis	cereus	NFEW01000013.1 Bacillus thuringiensis serovar bolivia strain T63001 T63001_contig000013, whole genome shotgun sequence
GCA_002147725.1_ASM214772v1	thuringiensis	cereus	NFEV01000039.1 Bacillus thuringiensis serovar aizawai strain T07183 T07183_contig000039, whole genome shotgun sequence
GCA_002147745.1_ASM214774v1	thuringiensis	cereus	NFEY01000012.1 Bacillus thuringiensis serovar pahangi strain T69001 T69001_contig000012, whole genome shotgun sequence
GCA_002147755.1_ASM214775v1	thuringiensis	cereus	NFEX01000011.1 Bacillus thuringiensis serovar thailandensis strain T68001 T68001_contig000011, whole genome shotgun sequence
GCA_002147795.1_ASM214779v1	thuringiensis	cereus	MOOI01000025.1 Bacillus thuringiensis serovar shandongiensis strain BGSC 4AN1 contig000025, whole genome shotgun sequence
GCA_002147805.1_ASM214780v1	thuringiensis	cereus	MOOG01000024.1 Bacillus thuringiensis serovar leesis strain BGSC 4AK1 contig000024, whole genome shotgun sequence
GCA_002147825.1_ASM214782v1	thuringiensis	cereus	MOOH01000062.1 Bacillus thuringiensis serovar yunnanensis strain BGSC 4AM1 contig000062, whole genome shotgun sequence
GCA_002147835.1_ASM214783v1	thuringiensis	cereus	MOOJ01000036.1 Bacillus thuringiensis serovar oswaldocruzi strain BGSC 4AS1 contig000036, whole genome shotgun sequence
GCA_002147895.1_ASM214789v1	thuringiensis	cereus	MOOK01000051.1 Bacillus thuringiensis serovar higo strain BGSC 4AU1 contig000051, whole genome shotgun sequence
GCA_002147905.1_ASM214790v1	thuringiensis	cereus	MOOL01000003.1 Bacillus thuringiensis serovar xiaguangiensis strain BGSC 4BN1 contig000003, whole genome shotgun sequence
GCA_002147935.1_ASM214793v1	thuringiensis	cereus	MOOO01000016.1 Bacillus thuringiensis serovar argentinensis strain BGSC 4BV1 contig000016, whole genome shotgun sequence
GCA_002147955.1_ASM214795v1	thuringiensis	cereus	MOON01000013.1 Bacillus thuringiensis serovar pirenaica strain BGSC 4BU1 contig000013, whole genome shotgun sequence
GCA_002147965.1_ASM214796v1	thuringiensis	cereus	MOOP01000016.1 Bacillus thuringiensis serovar iberica strain BGSC 4BW1 contig000016, whole genome shotgun sequence
GCA_002147985.1_ASM214798v1	thuringiensis	cereus	MOOQ01000011.1 Bacillus thuringiensis serovar sylvestriensis strain BGSC 4BY1 contig000011, whole genome shotgun sequence
GCA_002148015.1_ASM214801v1	thuringiensis	cereus	MOOM01000002.1 Bacillus thuringiensis serovar palmanyolensis strain BGSC 4BS1 contig000002, whole genome shotgun sequence
GCA_002148045.1_ASM214804v1	thuringiensis	cereus	MOOS01000024.1 Bacillus thuringiensis serovar jegathesan strain BGSC 4CF1 contig000024, whole genome shotgun sequence
GCA_002148065.1_ASM214806v1	thuringiensis	cereus	MOOR01000014.1 Bacillus thuringiensis serovar zhaodongensis strain BGSC 4BZ1 contig000014, whole genome shotgun sequence
GCA_002148095.1_ASM214809v1	thuringiensis	cereus	MOOT01000004.1 Bacillus thuringiensis serovar dakota strain BGSC 4R1 contig000004, whole genome shotgun sequence
GCA_002148105.1_ASM214810v1	thuringiensis	cereus	MOOU01000025.1 Bacillus thuringiensis serovar indiana strain h16 contig000025, whole genome shotgun sequence
GCA_002148135.1_ASM214813v1	thuringiensis	cereus	MOOW01000005.1 Bacillus thuringiensis serovar sinensis strain T70001 contig000005, whole genome shotgun sequence
GCA_002148155.1_ASM214815v1	thuringiensis	cereus	MOOV01000008.1 Bacillus thuringiensis serovar medellin strain T30001 contig000008, whole genome shotgun sequence
GCA_002151195.1_ASM215119v1	safensis	subtilis/pumilus	MTYG01000006.1 Bacillus safensis strain BcP62 Contig6, whole genome shotgun sequence
GCA_002153395.1_ASM215339v1	subtilis	subtilis/subtilis	KZ118859.1 Bacillus subtilis strain PT-9 genomic scaffold scaffold1, whole genome shotgun sequence
GCA_002153425.1_ASM215342v1	alkalitelluris	subtilis/subtilis	KZ119600.1 Bacillus alkalitelluris strain 10368 genomic scaffold Scaffold1, whole genome shotgun sequence	√
GCA_002153445.1_ASM215344v1	polygoni	circulans	KZ119601.1 Bacillus polygoni strain CCTCC AB 2014251 genomic scaffold Scaffold1, whole genome shotgun sequence	√
GCA_002154115.1_ASM215411v1	velezensis	subtilis/subtilis	MTID01000001.1 Bacillus velezensis strain NB91 contig_1, whole genome shotgun sequence
GCA_002155005.1_ASM215500v1	safensis	subtilis/pumilus	MUNL01000011.1 Bacillus safensis strain Bcs96 Contig11, whole genome shotgun sequence	√
GCA_002155045.1_ASM215504v1	intestinalis	subtilis/subtilis	MUXL01000001.1 Bacillus intestinalis strain AS2 scaffold_1, whole genome shotgun sequence	√
GCA_002156865.1_ASM215686v1	luciferensis	cereus	NCTA01000006.1 Bacillus luciferensis strain DSM 18845 Contig6_length:190041, whole genome shotgun sequence	√
GCA_002156925.1_ASM215692v1	acidiceler	cereus	NCSZ01000001.1 Bacillus acidiceler strain NRRL B-41736 Contig1_length:484450, whole genome shotgun sequence	√
GCA_002157265.1_ASM215726v1	velezensis	subtilis/subtilis	CP021338.1 Bacillus velezensis strain ZL918 chromosome, complete genome
GCA_002157855.1_ASM215785v1	horikoshii	megaterium	CP020880.1 Bacillus horikoshii strain 20a chromosome, complete genome	√
GCA_002158195.1_ASM215819v1	pseudomycoides	cereus	MWPX01000002.1 Bacillus pseudomycoides strain FSL K6-0042 NODE_2_length_256192_cov_0_920291_ID_11651, whole genome shotgun sequence
GCA_002159075.1_ASM215907v1	thermozeamaize	circulans	LZRT01000053.1 Bacillus thermozeamaize isolate ZCTH02-B2 BIN02_NODE16129685321, whole genome shotgun sequence	√
GCA_002163815.1_ASM216381v1	subtilis	subtilis/subtilis	CP016767.1 Bacillus subtilis strain CW14 chromosome, complete genome
GCA_002165455.1_ASM216545v1	velezensis	subtilis/subtilis	KZ155841.1 Bacillus velezensis strain GB1 genomic scaffold Scaffold1, whole genome shotgun sequence
GCA_002167185.1_ASM216718v1	aryabhattai	megaterium	MVJH01000274.1 Bacillus aryabhattai strain B14 contig_274, whole genome shotgun sequence	√
GCA_002173495.1_ASM217349v1	atrophaeus	subtilis/subtilis	CP021500.1 Bacillus atrophaeus strain SRCM101359 chromosome, complete genome	√
GCA_002173615.1_ASM217361v1	subtilis	subtilis/subtilis	CP021507.1 Bacillus subtilis subsp. subtilis strain SRCM101441 chromosome, complete genome
GCA_002173635.1_ASM217363v1	amyloliquefaciens	subtilis/subtilis	CP021505.1 Bacillus amyloliquefaciens strain SRCM101267 chromosome, complete genome
GCA_002173675.1_ASM217367v1	licheniformis	subtilis/subtilis	CP021669.1 Bacillus licheniformis strain SRCM100141 chromosome, complete genome	√
GCA_002173695.1_ASM217369v1	subtilis	subtilis/subtilis	CP021498.1 Bacillus subtilis subsp. subtilis strain SRCM101444 chromosome, complete genome
GCA_002173715.1_ASM217371v1	subtilis	subtilis/subtilis	CP021499.1 Bacillus subtilis subsp. subtilis strain SRCM100757 chromosome, complete genome
GCA_002173755.1_ASM217375v1	thuringiensis	cereus	CP017573.1 Bacillus thuringiensis strain SCG04-02 plasmid PSCG61, complete sequence
GCA_002174255.1_ASM217425v1	licheniformis	subtilis/subtilis	CP021677.1 Bacillus licheniformis strain SRCM100027 chromosome, complete genome	√
GCA_002174275.1_ASM217427v1	pumilus	subtilis/pumilus	MIJA01000004.1 Bacillus pumilus strain PE09-72, whole genome shotgun sequence
GCA_002184245.1_ASM218424v1	thuringiensis	cereus	CP019230.1 Bacillus thuringiensis strain YGd22-03, complete genome
GCA_002189605.1_ASM218960v1	badius	circulans	MWMM01000001.1 Bacillus badius strain DSM 28241 NODE_1_length_623267_cov_90.934_ID_540, whole genome shotgun sequence	√
GCA_002192235.1_ASM219223v1	velezensis	subtilis/subtilis	CP021495.1 Bacillus velezensis strain GQJK49 chromosome, complete genome
GCA_002192515.1_ASM219251v1	thuringiensis	cereus	CP020723.1 Bacillus thuringiensis strain BM-BT15426 chromosome, complete genome
GCA_002196815.1_ASM219681v1	cereus	cereus	NBBB01000001.1 Bacillus cereus strain CZ-2 CZ-2_scaffold1, whole genome shotgun sequence
GCA_002199125.1_ASM219912v1	cereus	cereus	NHTY01000002.1 Bacillus cereus strain MOD1_Bc57 Bc57_contig_2, whole genome shotgun sequence
GCA_002199155.1_ASM219915v1	cereus	cereus	NHUJ01000003.1 Bacillus cereus strain MOD1_Bc179 Bc179_contig_3, whole genome shotgun sequence
GCA_002199165.1_ASM219916v1	cereus	cereus	NHUP01000001.1 Bacillus cereus strain MOD1_Bc185 Bc185_contig_1, whole genome shotgun sequence
GCA_002199185.1_ASM219918v1	cereus	cereus	NHUR01000004.1 Bacillus cereus strain MOD1_Bc187 Bc187_contig_4, whole genome shotgun sequence
GCA_002199205.1_ASM219920v1	cereus	cereus	NHUS01000003.1 Bacillus cereus strain MOD1_Bc188 Bc188_contig_3, whole genome shotgun sequence
GCA_002199225.1_ASM219922v1	cereus	cereus	NHUV01000005.1 Bacillus cereus strain MOD1_Bc191 Bc191_contig_5, whole genome shotgun sequence
GCA_002199265.1_ASM219926v1	cereus	cereus	NHVA01000007.1 Bacillus cereus strain MOD1_Bc199 Bc199_contig_7, whole genome shotgun sequence
GCA_002199275.1_ASM219927v1	cereus	cereus	NHUW01000002.1 Bacillus cereus strain MOD1_Bc192 Bc192_contig_2, whole genome shotgun sequence
GCA_002199285.1_ASM219928v1	cereus	cereus	NHVC01000002.1 Bacillus cereus strain MOD1_Bc201 Bc201_contig_2, whole genome shotgun sequence
GCA_002199315.1_ASM219931v1	cereus	cereus	NHVE01000003.1 Bacillus cereus strain MOD1_Bc210 Bc210_contig_3, whole genome shotgun sequence
GCA_002199335.1_ASM219933v1	cereus	cereus	NHVH01000004.1 Bacillus cereus strain MOD1_Bc207 Bc207_contig_4, whole genome shotgun sequence
GCA_002199345.1_ASM219934v1	cereus	cereus	NHUA01000005.1 Bacillus cereus strain MOD1_Bc59 Bc59_contig_5, whole genome shotgun sequence
GCA_002199365.1_ASM219936v1	cereus	cereus	NHUC01000002.1 Bacillus cereus strain MOD1_Bc61 Bc61_contig_2, whole genome shotgun sequence
GCA_002199405.1_ASM219940v1	cereus	cereus	NHUD01000004.1 Bacillus cereus strain MOD1_Bc62 Bc62_contig_4, whole genome shotgun sequence
GCA_002199425.1_ASM219942v1	cereus	cereus	NHUE01000005.1 Bacillus cereus strain MOD1_Bc63 Bc63_contig_5, whole genome shotgun sequence
GCA_002199445.1_ASM219944v1	cereus	cereus	NHUG01000003.1 Bacillus cereus strain MOD1_Bc65 Bc65_contig_3, whole genome shotgun sequence
GCA_002199465.1_ASM219946v1	cereus	cereus	NHUH01000005.1 Bacillus cereus strain MOD1_Bc177 Bc177_contig_5, whole genome shotgun sequence
GCA_002199475.1_ASM219947v1	cereus	cereus	NHUM01000003.1 Bacillus cereus strain MOD1_Bc182 Bc182_contig_3, whole genome shotgun sequence
GCA_002199485.1_ASM219948v1	cereus	cereus	NHUK01000004.1 Bacillus cereus strain MOD1_Bc180 Bc180_contig_4, whole genome shotgun sequence
GCA_002199505.1_ASM219950v1	cereus	cereus	NHUY01000002.1 Bacillus cereus strain MOD1_Bc195 Bc195_contig_2, whole genome shotgun sequence
GCA_002199525.1_ASM219952v1	cereus	cereus	NHVB01000005.1 Bacillus cereus strain MOD1_Bc200 Bc200_contig_5, whole genome shotgun sequence
GCA_002199555.1_ASM219955v1	cereus	cereus	NHVF01000001.1 Bacillus cereus strain MOD1_Bc204 Bc204_contig_1, whole genome shotgun sequence
GCA_002199565.1_ASM219956v1	cereus	cereus	NHVI01000002.1 Bacillus cereus strain MOD1_Bc208 Bc208_contig_2, whole genome shotgun sequence
GCA_002199615.1_ASM219961v1	cereus	cereus	NHVJ01000005.1 Bacillus cereus strain MOD1_Bc212 Bc212_contig_5, whole genome shotgun sequence
GCA_002199625.1_ASM219962v1	cereus	cereus	NHVK01000011.1 Bacillus cereus strain MOD1_Bc213 Bc213_contig_11, whole genome shotgun sequence
GCA_002199635.1_ASM219963v1	cereus	cereus	NHYF01000001.1 Bacillus cereus strain MOD1_Bc214 Bc214_contig_1, whole genome shotgun sequence
GCA_002199645.1_ASM219964v1	cereus	cereus	NHVL01000001.1 Bacillus cereus strain MOD1_Bc216 Bc216_contig_1, whole genome shotgun sequence
GCA_002199675.1_ASM219967v1	cereus	cereus	NHYG01000032.1 Bacillus cereus strain MOD1_Bc215 Bc215_contig_32, whole genome shotgun sequence
GCA_002199695.1_ASM219969v1	cereus	cereus	NHTX01000017.1 Bacillus cereus strain MOD1_Bc56 Bc56_contig_17, whole genome shotgun sequence
GCA_002199705.1_ASM219970v1	cereus	cereus	NHTZ01000020.1 Bacillus cereus strain MOD1_Bc58 Bc58_contig_20, whole genome shotgun sequence
GCA_002199745.1_ASM219974v1	cereus	cereus	NHUF01000013.1 Bacillus cereus strain MOD1_Bc64 Bc64_contig_13, whole genome shotgun sequence
GCA_002199755.1_ASM219975v1	cereus	cereus	NHUB01000009.1 Bacillus cereus strain MOD1_Bc60 Bc60_contig_9, whole genome shotgun sequence
GCA_002199765.1_ASM219976v1	cereus	cereus	NHUI01000004.1 Bacillus cereus strain MOD1_Bc178 Bc178_contig_4, whole genome shotgun sequence
GCA_002199805.1_ASM219980v1	cereus	cereus	NHUL01000003.1 Bacillus cereus strain MOD1_Bc181 Bc181_contig_3, whole genome shotgun sequence
GCA_002199815.1_ASM219981v1	cereus	cereus	NHUN01000006.1 Bacillus cereus strain MOD1_Bc183 Bc183_contig_6, whole genome shotgun sequence
GCA_002199825.1_ASM219982v1	cereus	cereus	NHUO01000002.1 Bacillus cereus strain MOD1_Bc184 Bc184_contig_2, whole genome shotgun sequence
GCA_002199845.1_ASM219984v1	cereus	cereus	NHUQ01000003.1 Bacillus cereus strain MOD1_Bc186 Bc186_contig_3, whole genome shotgun sequence
GCA_002199875.1_ASM219987v1	cereus	cereus	NHUT01000007.1 Bacillus cereus strain MOD1_Bc189 Bc189_contig_7, whole genome shotgun sequence
GCA_002199895.1_ASM219989v1	cereus	cereus	NHUU01000006.1 Bacillus cereus strain MOD1_Bc190 Bc190_contig_6, whole genome shotgun sequence
GCA_002199905.1_ASM219990v1	cereus	cereus	NHUX01000002.1 Bacillus cereus strain MOD1_Bc193 Bc193_contig_2, whole genome shotgun sequence
GCA_002199945.1_ASM219994v1	cereus	cereus	NHUZ01000002.1 Bacillus cereus strain MOD1_Bc198 Bc198_contig_2, whole genome shotgun sequence
GCA_002199955.1_ASM219995v1	cereus	cereus	NHVD01000001.1 Bacillus cereus strain MOD1_Bc202 Bc202_contig_1, whole genome shotgun sequence
GCA_002199975.1_ASM219997v1	cereus	cereus	NHVG01000007.1 Bacillus cereus strain MOD1_Bc206 Bc206_contig_7, whole genome shotgun sequence
GCA_002200005.1_ASM220000v1	mycoides	cereus	NIUP01000001.1 Bacillus mycoides strain MOD1_Bc228 Bc228_contig_1, whole genome shotgun sequence
GCA_002200015.1_ASM220001v1	cereus	cereus	NIQX01000010.1 Bacillus cereus strain MOD1_Bc203 Bc203_contig_10, whole genome shotgun sequence
GCA_002200025.1_ASM220002v1	mycoides	cereus	NIUO01000001.1 Bacillus mycoides strain MOD1_Bc237 Bc237_contig_1, whole genome shotgun sequence
GCA_002200055.1_ASM220005v1	cereus	cereus	NIQY01000005.1 Bacillus cereus strain MOD1_Bc235 Bc235_contig_5, whole genome shotgun sequence
GCA_002200075.1_ASM220007v1	cereus	cereus	NIQZ01000014.1 Bacillus cereus strain MOD1_Bc234 Bc234_contig_14, whole genome shotgun sequence
GCA_002200085.1_ASM220008v1	cereus	cereus	NIRC01000002.1 Bacillus cereus strain MOD1_Bc230 Bc230_contig_2, whole genome shotgun sequence
GCA_002200125.1_ASM220012v1	cereus	cereus	NIRE01000012.1 Bacillus cereus strain MOD1_Bc225 Bc225_contig_12, whole genome shotgun sequence
GCA_002200135.1_ASM220013v1	mycoides	cereus	NIZC01000006.1 Bacillus mycoides strain MOD1_Bc221 Bc221_contig_6, whole genome shotgun sequence
GCA_002200145.1_ASM220014v1	cereus	cereus	NIRA01000003.1 Bacillus cereus strain MOD1_Bc233 Bc233_contig_3, whole genome shotgun sequence
GCA_002200175.1_ASM220017v1	cereus	cereus	NIRB01000005.1 Bacillus cereus strain MOD1_Bc231 Bc231_contig_5, whole genome shotgun sequence
GCA_002200185.1_ASM220018v1	cereus	cereus	NIRD01000002.1 Bacillus cereus strain MOD1_Bc229 Bc229_contig_2, whole genome shotgun sequence
GCA_002200215.1_ASM220021v1	wiedmannii	cereus	NIZB01000001.1 Bacillus wiedmannii strain MOD1_Bc223 Bc223_contig_1, whole genome shotgun sequence
GCA_002201555.1_ASM220155v1	cereus	cereus	NINJ01000007.1 Bacillus cereus strain MOD1_Bc218 Bc218_contig_7, whole genome shotgun sequence
GCA_002201605.1_ASM220160v1	cereus	cereus	NINF01000009.1 Bacillus cereus strain MOD1_Bc194 Bc194_contig_9, whole genome shotgun sequence
GCA_002201645.1_ASM220164v1	cereus	cereus	NINH01000005.1 Bacillus cereus strain MOD1_Bc197 Bc197_contig_5, whole genome shotgun sequence
GCA_002201665.1_ASM220166v1	cereus	cereus	NINK01000002.1 Bacillus cereus strain MOD1_Bc219 Bc219_contig_2, whole genome shotgun sequence
GCA_002201685.1_ASM220168v1	cereus	cereus	NING01000001.1 Bacillus cereus strain MOD1_Bc196 Bc196_contig_1, whole genome shotgun sequence
GCA_002201705.1_ASM220170v1	cereus	cereus	NINI01000002.1 Bacillus cereus strain MOD1_Bc217 Bc217_contig_2, whole genome shotgun sequence
GCA_002201935.1_ASM220193v1	velezensis	subtilis/subtilis	CP021888.1 Bacillus velezensis strain SRCM100072 chromosome, complete genome
GCA_002201955.1_ASM220195v1	subtilis	subtilis/subtilis	CP021889.1 Bacillus subtilis subsp. subtilis strain SRCM100761 chromosome, complete genome
GCA_002201975.1_ASM220197v1	velezensis	subtilis/subtilis	CP021890.1 Bacillus velezensis strain SRCM101413 chromosome, complete genome
GCA_002201995.1_ASM220199v1	subtilis	subtilis/subtilis	CP021892.1 Bacillus subtilis subsp. subtilis strain SRCM100333 chromosome, complete genome
GCA_002202015.1_ASM220201v1	sonorensis	subtilis/subtilis	CP021920.1 Bacillus sonorensis strain SRCM101395 chromosome, complete genome	√
GCA_002202035.1_ASM220203v1	subtilis	subtilis/subtilis	CP021921.1 Bacillus subtilis subsp. subtilis strain SRCM101392 chromosome, complete genome
GCA_002202055.1_ASM220205v1	subtilis	subtilis/subtilis	CP021903.1 Bacillus subtilis strain ge28 chromosome, complete genome
GCA_002204665.1_ASM220466v1	velezensis	subtilis/subtilis	NITU01000001.1 Bacillus velezensis strain NWUMFk_BS10.5 NODE_1_length_642707_cov_393.808380, whole genome shotgun sequence
GCA_002205435.1_ASM220543v1	subtilis	subtilis/subtilis	CP021985.1 Bacillus subtilis strain SR1 genome
GCA_002205715.1_ASM220571v1	velezensis	subtilis/subtilis	CP021976.1 Bacillus velezensis strain T20E-257 chromosome, complete genome
GCA_002208605.1_ASM220860v1	aryabhattai	megaterium	NHZZ01000001.1 Bacillus aryabhattai strain SQU-R12 scaffold1_size1177917, whole genome shotgun sequence	√
GCA_002208785.2_ASM220878v2	anthracis	cereus	CP022044.2 Bacillus anthracis strain FDAARGOS_341 chromosome, complete genome
GCA_002209305.1_ASM220930v1	amyloliquefaciens	subtilis/subtilis	CP011252.1 Bacillus amyloliquefaciens strain MT45, complete genome
GCA_002211235.1_ASM221123v1	intestinalis	subtilis/subtilis	NKAK01000001.1 Bacillus intestinalis strain GM2 NODE_1_length_1302054_cov_224.696, whole genome shotgun sequence	√
GCA_002214705.1_ASM221470v1	cereus	cereus	CP016315.1 Bacillus cereus strain D12_2 chromosome, complete genome
GCA_002214725.1_ASM221472v1	cereus	cereus	CP016316.1 Bacillus cereus strain M3, complete sequence
GCA_002214765.1_ASM221476v1	cereus	cereus	CP017234.1 Bacillus cereus strain FORC_048, complete genome
GCA_002215175.1_ASM221517v1	cereus	cereus	CP016595.1 Bacillus cereus strain K8, complete sequence
GCA_002216085.1_ASM221608v1	subtilis	subtilis/subtilis	CP022287.1 Bacillus subtilis strain SX01705 chromosome, complete genome
GCA_002216125.1_ASM221612v1	cereus	cereus	CP016360.1 Bacillus cereus strain M13 chromosome, complete genome
GCA_002216755.1_ASM221675v1	velezensis	subtilis/subtilis	CP022341.1 Bacillus velezensis strain 157 chromosome, complete genome
GCA_002220075.1_ASM222007v1	subtilis	subtilis/subtilis	CP022391.1 Bacillus subtilis strain GS 188 genome
GCA_002220285.1_ASM222028v1	cereus	cereus	CP017060.1 Bacillus cereus strain FORC_047 chromosome, complete genome
GCA_002222555.1_ASM222255v1	thuringiensis	cereus	CP022345.1 Bacillus thuringiensis strain c25 chromosome, complete genome
GCA_002224045.1_ASM222404v1	amyloliquefaciens	subtilis/subtilis	NMRK01000001.1 Bacillus amyloliquefaciens strain KCP2 NODE_1_length_979499_cov_108.292, whole genome shotgun sequence
GCA_002224345.1_ASM222434v1	cereus	cereus	CP022445.1 Bacillus cereus C1L chromosome, complete genome
GCA_002233635.1_ASM223363v1	anthracis	cereus	LVWF01000002.1 Bacillus anthracis strain DS201579 Ds201579_contig_1, whole genome shotgun sequence
GCA_002236895.1_ASM223689v1	licheniformis	subtilis/subtilis	CP022477.1 Bacillus licheniformis strain BL-010 chromosome, complete genome	√
GCA_002236945.1_ASM223694v1	thuringiensis	cereus	NHZG01000003.1 Bacillus thuringiensis strain HD133 scaffold3, whole genome shotgun sequence
GCA_002237515.1_ASM223751v1	velezensis	subtilis/subtilis	CP022531.1 Bacillus velezensis strain TB1501 chromosome, complete genome
GCA_002237735.1_ASM223773v1	filamentosus	megaterium	MWSI01000001.1 Bacillus filamentosus strain DSM 27955 NODE_1_length_1421957_cov_76.4435_ID_462, whole genome shotgun sequence	√
GCA_002238395.1_ASM223839v1	velezensis	subtilis/subtilis	CP022556.1 Bacillus velezensis strain NJAU-Z9 chromosome, complete genome
GCA_002243325.2_ASM224332v2	velezensis	subtilis/subtilis	CP022654.2 Bacillus velezensis strain SCDB 291 chromosome, complete genome
GCA_002243495.1_ASM224349v1	atrophaeus	subtilis/subtilis	CP022653.1 Bacillus atrophaeus strain GQJK17 chromosome, complete genome	√
GCA_002243685.1_ASM224368v1	thuringiensis	cereus	CP020754.1 Bacillus thuringiensis strain ATCC 10792 chromosome, complete genome
GCA_002245385.1_ASM224538v1	velezensis	subtilis/subtilis	NOWG01000001.1 Bacillus velezensis strain C2 NODE_1_length_2281117_cov_8.73814_ID_1085, whole genome shotgun sequence
GCA_002250055.1_ASM225005v1	cohnii	megaterium	CP018866.1 Bacillus cohnii strain DSM 6307 chromosome, complete genome	√
GCA_002250435.1_ASM225043v1	safensis	subtilis/pumilus	NMQS01000005.1 Bacillus safensis strain Ingolstadt contig5, whole genome shotgun sequence
GCA_002250885.2_ASM225088v2	cytotoxicus	cereus	CP024098.1 Bacillus cytotoxicus strain CH_38 chromosome, complete genome	√
GCA_002250905.2_ASM225090v2	cytotoxicus	cereus	CP024101.1 Bacillus cytotoxicus strain CH_25 chromosome, complete genome	√
GCA_002250925.2_ASM225092v2	cytotoxicus	cereus	CP024104.1 Bacillus cytotoxicus strain CH_23 chromosome, complete genome	√
GCA_002250945.2_ASM225094v2	cytotoxicus	cereus	CP024109.1 Bacillus cytotoxicus strain CH_13 chromosome, complete genome	√
GCA_002250965.2_ASM225096v2	cytotoxicus	cereus	CP024111.1 Bacillus cytotoxicus strain CH_4 chromosome, complete genome	√
GCA_002251005.2_ASM225100v2	cytotoxicus	cereus	CP024096.1 Bacillus cytotoxicus strain CH_39 chromosome, complete genome	√
GCA_002251025.2_ASM225102v2	cytotoxicus	cereus	CP024107.1 Bacillus cytotoxicus strain CH_15 chromosome, complete genome	√
GCA_002251045.2_ASM225104v2	cytotoxicus	cereus	CP024116.1 Bacillus cytotoxicus strain CH_2 chromosome, complete genome
GCA_002251055.2_ASM225105v2	cytotoxicus	cereus	CP024120.1 Bacillus cytotoxicus strain CH_1 chromosome, complete genome
GCA_002251115.2_ASM225111v2	cytotoxicus	cereus	CP024113.1 Bacillus cytotoxicus strain CH_3 chromosome, complete genome
GCA_002265635.1_ASM226563v1	aryabhattai	megaterium	NOXE01000001.1 Bacillus aryabhattai strain PHB10 NODE_1_length_645097_cov_85.6402_ID_1, whole genome shotgun sequence
GCA_002266595.1_ASM226659v1	coagulans	circulans	NFZN01000010.1 Bacillus coagulans strain HS243 NODE_10_length_69088_cov_43.5822, whole genome shotgun sequence
GCA_002268645.2_ASM226864v2	thuringiensis	cereus	NHPK02000002.1 Bacillus thuringiensis strain 1126_1 contig-100_1, whole genome shotgun sequence
GCA_002269175.1_ASM226917v1	subtilis	subtilis/subtilis	CP022890.1 Bacillus subtilis strain DKU_NT_02 chromosome, complete genome
GCA_002269195.1_ASM226919v1	subtilis	subtilis/subtilis	CP022891.1 Bacillus subtilis strain DKU_NT_03 chromosome, complete genome
GCA_002269705.1_ASM226970v1	velezensis	subtilis/subtilis	MLCW01000001.1 Bacillus velezensis strain 3A-25B NODE_1_length_626655_cov_9.89353, whole genome shotgun sequence
GCA_002270345.1_ASM227034v1	hisashii	circulans	NJGA01000036.1 Bacillus hisashii strain C4 NODE_36_length_33800_cov_55.3855, whole genome shotgun sequence	√
GCA_002271355.1_assembly-7899_v1	velezensis	subtilis/subtilis	NPDH01000004.1 Bacillus velezensis strain 7899 contig00004, whole genome shotgun sequence
GCA_002271425.1_assembly-7772_v1	subtilis	subtilis/subtilis	NPDB01000004.1 Bacillus subtilis strain 7772 contig00004, whole genome shotgun sequence
GCA_002271465.1_assembly-7727_v1	licheniformis	subtilis/subtilis	NPCY01000011.1 Bacillus licheniformis strain 7727 contig00011, whole genome shotgun sequence
GCA_002271485.1_assembly-7708_v1	licheniformis	subtilis/subtilis	NPCQ01000001.1 Bacillus licheniformis strain 7708 contig00001, whole genome shotgun sequence
GCA_002271505.1_assembly-7704_v1	paralicheniformis	subtilis/subtilis	NPCO01000006.1 Bacillus paralicheniformis strain 7704 contig00006, whole genome shotgun sequence
GCA_002271515.1_assembly-7551-2_v1	velezensis	subtilis/subtilis	NPCJ01000002.1 Bacillus velezensis strain 7551-2 contig00002, whole genome shotgun sequence
GCA_002271635.1_assembly-7524_v1	circulans	circulans	NPBT01000015.1 Bacillus circulans strain 7524 contig00015, whole genome shotgun sequence	√
GCA_002271715.1_assembly-7716_v1	licheniformis	subtilis/subtilis	NPCX01000001.1 Bacillus licheniformis strain 7716 contig00001, whole genome shotgun sequence
GCA_002271725.1_assembly-7715_v1	licheniformis	subtilis/subtilis	NPCW01000011.1 Bacillus licheniformis strain 7715 contig00011, whole genome shotgun sequence
GCA_002271755.1_assembly-7710_v1	sonorensis	subtilis/subtilis	NPCS01000001.1 Bacillus sonorensis strain 7710 contig00001, whole genome shotgun sequence	√
GCA_002271775.1_assembly-7551_v1	siamensis	subtilis/subtilis	NPCI01000001.1 Bacillus siamensis strain 7551 contig00001, whole genome shotgun sequence	√
GCA_002271985.1_assembly-7521-2_v1	circulans	circulans	NPBQ01000089.1 Bacillus circulans strain 7521-2 contig00089, whole genome shotgun sequence	√
GCA_002271995.1_assembly-7520-T_v1	circulans	circulans	NPBO01000023.1 Bacillus circulans strain 7520-T contig00023, whole genome shotgun sequence	√
GCA_002272005.1_assembly-7525_v1	licheniformis	subtilis/subtilis	NPBU01000019.1 Bacillus licheniformis strain 7525 contig00019, whole genome shotgun sequence
GCA_002272125.1_assembly-7506_v1	circulans	circulans	NPBG01000095.1 Bacillus circulans strain 7506 contig00095, whole genome shotgun sequence	√
GCA_002272155.1_assembly-7510_v1	paralicheniformis	subtilis/subtilis	NPMO01000001.1 Bacillus paralicheniformis strain 7510 contig00001, whole genome shotgun sequence
GCA_002272285.1_assembly-7751-1_v1	velezensis	subtilis/subtilis	NPCZ01000001.1 Bacillus velezensis strain 7751-1 contig00001, whole genome shotgun sequence
GCA_002272305.1_assembly-7714_v1	licheniformis	subtilis/subtilis	NPMV01000001.1 Bacillus licheniformis strain 7714 contig00001, whole genome shotgun sequence
GCA_002272315.1_assembly-7713_v1	licheniformis	subtilis/subtilis	NPCV01000003.1 Bacillus licheniformis strain 7713 contig00003, whole genome shotgun sequence
GCA_002272335.1_assembly-7712_v1	licheniformis	subtilis/subtilis	NPCU01000008.1 Bacillus licheniformis strain 7712 contig00008, whole genome shotgun sequence
GCA_002272365.1_assembly-7711_v1	licheniformis	subtilis/subtilis	NPCT01000011.1 Bacillus licheniformis strain 7711 contig00011, whole genome shotgun sequence
GCA_002272375.1_assembly-7706_v1	subtilis	subtilis/subtilis	NPCP01000004.1 Bacillus subtilis strain 7706 contig00004, whole genome shotgun sequence
GCA_002272395.1_assembly-7709_v1	licheniformis	subtilis/subtilis	NPCR01000004.1 Bacillus licheniformis strain 7709 contig00004, whole genome shotgun sequence
GCA_002272405.1_assembly-7702_v1	subtilis	subtilis/subtilis	NPCN01000001.1 Bacillus subtilis strain 7702 contig00001, whole genome shotgun sequence
GCA_002272455.1_assembly-7701_v1	licheniformis	subtilis/subtilis	NPCM01000005.1 Bacillus licheniformis strain 7701 contig00005, whole genome shotgun sequence
GCA_002272465.1_assembly-7586-G_v1	velezensis	subtilis/subtilis	NPCK01000002.1 Bacillus velezensis strain 7586-G contig00002, whole genome shotgun sequence
GCA_002272565.1_assembly-7537-G2_v1	velezensis	subtilis/subtilis	NPBZ01000002.1 Bacillus velezensis strain 7537-G2 contig00002, whole genome shotgun sequence
GCA_002276265.1_ASM227626v1	velezensis	subtilis/subtilis	NQXV01000001.1 Bacillus velezensis strain GF610 NODE_44_length_10014_cov_26.0876, whole genome shotgun sequence
GCA_002276315.1_ASM227631v1	safensis	subtilis/pumilus	NQLR01000004.1 Bacillus safensis strain 7783 contig00004, whole genome shotgun sequence
GCA_002276325.1_ASM227632v1	licheniformis	subtilis/subtilis	NQLP01000004.1 Bacillus licheniformis strain 7705 contig00004, whole genome shotgun sequence
GCA_002276335.1_ASM227633v1	megaterium	megaterium	NQLQ01000009.1 Bacillus megaterium strain 7503-1 contig00009, whole genome shotgun sequence
GCA_002277775.1_ASM227777v1	subtilis	subtilis/subtilis	NKJH01000001.1 Bacillus subtilis strain GM5 NODE_1_length_1047133_cov_99.6476, whole genome shotgun sequence
GCA_002277915.1_ASM227791v1	anthracis	cereus	CP023001.1 Bacillus anthracis strain 14RA5914 chromosome, complete genome
GCA_002287385.1_ASM228738v1	licheniformis	subtilis/subtilis	NQLG01000005.1 Bacillus licheniformis strain AAK_S4 Scaffold_5, whole genome shotgun sequence
GCA_002287765.1_ASM228776v1	toyonensis	cereus	NRSQ01000001.1 Bacillus toyonensis strain TYU3 Contig1, whole genome shotgun sequence
GCA_002287835.1_ASM228783v1	toyonensis	cereus	NRSR01000001.1 Bacillus toyonensis strain TYU4 Contig1, whole genome shotgun sequence
GCA_002290045.1_ASM229004v1	velezensis	subtilis/subtilis	CP023133.1 Bacillus velezensis strain J01 chromosome
GCA_002290105.1_ASM229010v1	cereus	cereus	CP023179.1 Bacillus cereus strain CC-1 chromosome, complete genome
GCA_002290305.1_ASM229030v1	subtilis	subtilis/subtilis	CP023257.1 Bacillus subtilis strain TLO3 chromosome, complete genome
GCA_002293225.1_ASM229322v1	subtilis	subtilis/subtilis	DBCU01000001.1 TPA_asm: Bacillus subtilis isolate UBA950 UBA950_contig_762, whole genome shotgun sequence
GCA_002293925.1_ASM229392v1	marisflavi	circulans	DBEC01000157.1 TPA_asm: Bacillus marisflavi isolate UBA916 UBA916_contig_281, whole genome shotgun sequence	√
GCA_002310315.1_ASM231031v1	velezensis	subtilis/subtilis	CP023320.1 Bacillus velezensis strain SCGB 1 chromosome, complete genome
GCA_002322735.1_ASM232273v1	subtilis	subtilis/subtilis	DCNL01000004.1 TPA_asm: Bacillus subtilis isolate UBA1597 UBA1597_contig_1414, whole genome shotgun sequence
GCA_002327165.1_ASM232716v1	velezensis	subtilis/subtilis	CP023431.1 Bacillus velezensis strain SCGB 574 chromosome, complete genome
GCA_002338765.1_ASM233876v1	subtilis	subtilis/subtilis	DDIX01000002.1 TPA_asm: Bacillus subtilis isolate UBA1839 UBA1839_contig_39, whole genome shotgun sequence
GCA_002343945.1_ASM234394v1	cereus	cereus	NTML01000001.1 Bacillus cereus strain HZBCE-10 scaffold_0, whole genome shotgun sequence
GCA_002352765.2_ASM235276v2	populi	circulans	KZ293963.1 Bacillus sp. FJAT-45347 genomic scaffold Scaffold1, whole genome shotgun sequence	√
GCA_002356575.1_ASM235657v1	anthracis	cereus	AP014833.1 Bacillus anthracis DNA, nearly complete genome, strain: Shikan-NIID
GCA_002379925.1_ASM237992v1	cereus	cereus	DFVB01000016.1 TPA_asm: Bacillus cereus isolate UBA4171 UBA4171_contig_830, whole genome shotgun sequence
GCA_002379935.1_ASM237993v1	megaterium	megaterium	DFVC01000005.1 TPA_asm: Bacillus megaterium isolate UBA4170 UBA4170_contig_524, whole genome shotgun sequence
GCA_002382215.1_ASM238221v1	pumilus	subtilis/pumilus	DGAA01000011.1 TPA_asm: Bacillus pumilus isolate UBA4042 UBA4042_contig_98, whole genome shotgun sequence
GCA_002385135.1_ASM238513v1	thuringiensis	cereus	DGCX01000002.1 TPA_asm: Bacillus thuringiensis isolate UBA3967 UBA3967_contig_46, whole genome shotgun sequence
GCA_002393225.1_ASM239322v1	paralicheniformis	subtilis/subtilis	CP023168.1 Bacillus paralicheniformis strain 14DA11 chromosome, complete genome	√
GCA_002419985.1_ASM241998v1	amyloliquefaciens	subtilis/subtilis	DIHD01000001.1 TPA_asm: Bacillus amyloliquefaciens isolate UBA5705 UBA5705_contig_34678, whole genome shotgun sequence
GCA_002421225.1_ASM242122v1	cereus	cereus	DIJP01000042.1 TPA_asm: Bacillus cereus isolate UBA5641 UBA5641_contig_181, whole genome shotgun sequence
GCA_002421265.1_ASM242126v1	pumilus	subtilis/pumilus	DIJN01000002.1 TPA_asm: Bacillus pumilus isolate UBA5643 UBA5643_contig_27, whole genome shotgun sequence
GCA_002427705.1_ASM242770v1	cereus	cereus	DJAX01000002.1 TPA_asm: Bacillus cereus isolate UBA5991 UBA5991_contig_24, whole genome shotgun sequence
GCA_002443015.2_ASM244301v2	altitudinis	subtilis/pumilus	CP022319.2 Bacillus altitudinis strain SGAir0031 chromosome, complete genome	√
GCA_002443095.1_ASM244309v1	glycinifermentans	subtilis/subtilis	CP023481.1 Bacillus glycinifermentans strain KBN06P03352 chromosome, complete genome	√
GCA_002457815.1_ASM245781v1	licheniformis	subtilis/subtilis	JYHT01000001.1 Bacillus licheniformis strain GL174 contig00001, whole genome shotgun sequence
GCA_002494325.1_ASM249432v1	cereus	cereus	NTMF01000085.1 Bacillus cereus strain 062011 msu contig_742, whole genome shotgun sequence
GCA_002504205.1_ASM250420v1	cereus	cereus	CP023727.1 Bacillus cereus strain BHU1 chromosome
GCA_002504225.1_ASM250422v1	cereus	cereus	CP023726.1 Bacillus cereus strain BHU2 chromosome
GCA_002504325.1_ASM250432v1	licheniformis	subtilis/subtilis	CP023729.1 Bacillus licheniformis strain ATCC 9789 chromosome, complete genome
GCA_002525685.1_ASM252568v1	anthracis	cereus	NRIW01000001.1 Bacillus anthracis strain BA663 NODE_1_length_1052351_cov_72.3422, whole genome shotgun sequence
GCA_002525695.1_ASM252569v1	anthracis	cereus	NRIY01000001.1 Bacillus anthracis strain BA781 NODE_1_length_1687193_cov_94.6727, whole genome shotgun sequence
GCA_002525705.1_ASM252570v1	anthracis	cereus	NRIZ01000002.1 Bacillus anthracis strain BA500 NODE_2_length_918405_cov_78.6229, whole genome shotgun sequence
GCA_002525715.1_ASM252571v1	anthracis	cereus	NRIV01000001.1 Bacillus anthracis strain 34F2_Sterne NODE_1_length_730089_cov_52.196, whole genome shotgun sequence
GCA_002525765.1_ASM252576v1	anthracis	cereus	NRJB01000002.1 Bacillus anthracis strain BAP417 NODE_2_length_730086_cov_67.9788, whole genome shotgun sequence
GCA_002525775.1_ASM252577v1	anthracis	cereus	NRJA01000002.1 Bacillus anthracis strain BAP482 NODE_2_length_839456_cov_68.7167, whole genome shotgun sequence
GCA_002525785.1_ASM252578v1	anthracis	cereus	NRIX01000001.1 Bacillus anthracis strain BA721 NODE_1_length_1052293_cov_74.451, whole genome shotgun sequence
GCA_002530555.1_ASM253055v1	cereus	cereus	NTMJ01000001.1 Bacillus cereus strain HZBCE-08 scaffold_0, whole genome shotgun sequence
GCA_002530565.1_ASM253056v1	cereus	cereus	NTMM01000002.1 Bacillus cereus strain HZBCE-09 scaffold_1, whole genome shotgun sequence
GCA_002530575.1_ASM253057v1	cereus	cereus	NTMK01000004.1 Bacillus cereus strain HZBCE-07 scaffold_3, whole genome shotgun sequence
GCA_002530625.1_ASM253062v1	cereus	cereus	NTMN01000002.1 Bacillus cereus strain HZBCE-02 scaffold_1, whole genome shotgun sequence
GCA_002530635.1_ASM253063v1	cereus	cereus	NTMO01000002.1 Bacillus cereus strain HZBCE-01 scaffold_1, whole genome shotgun sequence
GCA_002530775.1_ASM253077v1	cereus	cereus	NISZ01000021.1 Bacillus cereus strain MOD1_Bc224 Bc224_contig_21, whole genome shotgun sequence
GCA_002530785.1_ASM253078v1	cereus	cereus	NITB01000018.1 Bacillus cereus strain MOD1_Bc220 Bc220_contig_18, whole genome shotgun sequence
GCA_002530795.1_ASM253079v1	cereus	cereus	NITA01000025.1 Bacillus cereus strain MOD1_Bc222 Bc222_contig_25, whole genome shotgun sequence
GCA_002550055.1_ASM255005v1	thuringiensis	cereus	NVKI01000010.1 Bacillus thuringiensis strain AFS099506 AFS099506_120_A3_Contig10_140618, whole genome shotgun sequence
GCA_002550095.1_ASM255009v1	pseudomycoides	cereus	NVPK01000002.1 Bacillus pseudomycoides strain AFS099456 AFS099456_115_B5_Contig2_140618, whole genome shotgun sequence
GCA_002550115.1_ASM255011v1	cereus	cereus	NVKL01000003.1 Bacillus cereus strain AFS099306 AFS099306_106_C7_Contig3_140523, whole genome shotgun sequence
GCA_002550135.1_ASM255013v1	cereus	cereus	NVKO01000006.1 Bacillus cereus strain AFS098983 AFS098983_104_D6_Contig6_140523, whole genome shotgun sequence
GCA_002550145.1_ASM255014v1	pseudomycoides	cereus	NVPN01000002.1 Bacillus pseudomycoides strain AFS098856 AFS098856_104_D1_Contig10_140523, whole genome shotgun sequence
GCA_002550155.1_ASM255015v1	cereus	cereus	NVKP01000005.1 Bacillus cereus strain AFS098742 AFS098742_105_H6_Contig5_140523, whole genome shotgun sequence
GCA_002550185.1_ASM255018v1	thuringiensis	cereus	NVKQ01000004.1 Bacillus thuringiensis strain AFS098506 AFS098506_120_G3_Contig4_140618, whole genome shotgun sequence
GCA_002550215.1_ASM255021v1	thuringiensis	cereus	NVKR01000001.1 Bacillus thuringiensis strain AFS098399 AFS098399_102_D4_Contig1_140514, whole genome shotgun sequence
GCA_002550225.1_ASM255022v1	wiedmannii	cereus	NVPQ01000013.1 Bacillus wiedmannii strain AFS098222 AFS098222_73_B6_Contig13_140411, whole genome shotgun sequence
GCA_002550255.1_ASM255025v1	pseudomycoides	cereus	NVNU01000008.1 Bacillus pseudomycoides strain AFS098141 AFS098141_115_A3_Contig12_140618, whole genome shotgun sequence
GCA_002550265.1_ASM255026v1	cereus	cereus	NVKV01000007.1 Bacillus cereus strain AFS098022 AFS098022_71_E4_Contig7_140411, whole genome shotgun sequence
GCA_002550285.1_ASM255028v1	toyonensis	cereus	NVNV01000001.1 Bacillus toyonensis strain AFS097554 AFS097554_115_G4_Contig1_140618, whole genome shotgun sequence
GCA_002550295.1_ASM255029v1	thuringiensis	cereus	NVKZ01000001.1 Bacillus thuringiensis strain AFS097488 AFS097488_119_H2_Contig1_140618, whole genome shotgun sequence
GCA_002550315.1_ASM255031v1	cereus	cereus	NVLC01000001.1 Bacillus cereus strain AFS097377 AFS097377_105_B9_Contig1_140523, whole genome shotgun sequence
GCA_002550355.1_ASM255035v1	toyonensis	cereus	NVNZ01000001.1 Bacillus toyonensis strain AFS096303 AFS096303_73_D11_Contig1_140411, whole genome shotgun sequence
GCA_002550365.1_ASM255036v1	cereus	cereus	NVLD01000001.1 Bacillus cereus strain AFS097327 AFS097327_106_E3_Contig1_140523, whole genome shotgun sequence
GCA_002550375.1_ASM255037v1	cereus	cereus	NVLJ01000003.1 Bacillus cereus strain AFS096926 AFS096926_95_C1_Contig3_140514, whole genome shotgun sequence
GCA_002550395.1_ASM255039v1	anthracis	cereus	NVLR01000011.1 Bacillus anthracis strain AFS096050 AFS096050_96_A2_Contig17_140514, whole genome shotgun sequence
GCA_002550435.1_ASM255043v1	cereus	cereus	NVLT01000002.1 Bacillus cereus strain AFS095928 AFS095928_108_F2_Contig2_140523, whole genome shotgun sequence
GCA_002550445.1_ASM255044v1	pseudomycoides	cereus	NVOC01000002.1 Bacillus pseudomycoides strain AFS095604 AFS095604_110_H5_Contig2_140523, whole genome shotgun sequence
GCA_002550455.1_ASM255045v1	thuringiensis	cereus	NVLS01000001.1 Bacillus thuringiensis strain AFS095989 AFS095989_109_E4_Contig1_140523, whole genome shotgun sequence
GCA_002550475.1_ASM255047v1	anthracis	cereus	NVLX01000007.1 Bacillus anthracis strain AFS095574 AFS095574_117_D3_Contig7_140618, whole genome shotgun sequence
GCA_002550515.1_ASM255051v1	cereus	cereus	NVLY01000003.1 Bacillus cereus strain AFS095548 AFS095548_110_G12_Contig3_140523, whole genome shotgun sequence
GCA_002550525.1_ASM255052v1	toyonensis	cereus	NVOD01000004.1 Bacillus toyonensis strain AFS095385 AFS095385_119_G11_Contig10_140618, whole genome shotgun sequence
GCA_002550545.1_ASM255054v1	toyonensis	cereus	NVOE01000001.1 Bacillus toyonensis strain AFS095380 AFS095380_66_G6_Contig1_140404, whole genome shotgun sequence
GCA_002550555.1_ASM255055v1	cereus	cereus	NVMC01000003.1 Bacillus cereus strain AFS095018 AFS095018_95_F8_Contig3_140514, whole genome shotgun sequence
GCA_002550595.1_ASM255059v1	cereus	cereus	NVMJ01000001.1 Bacillus cereus strain AFS094413 AFS094413_110_H7_Contig1_140523, whole genome shotgun sequence
GCA_002550605.1_ASM255060v1	thuringiensis	cereus	NVMK01000001.1 Bacillus thuringiensis strain AFS094329 AFS094329_108_A12_Contig1_140523, whole genome shotgun sequence
GCA_002550635.1_ASM255063v1	wiedmannii	cereus	NVOH01000010.1 Bacillus wiedmannii strain AFS094920 AFS094920_68_F1_Contig10_140404, whole genome shotgun sequence
GCA_002550675.1_ASM255067v1	cereus	cereus	NVMN01000001.1 Bacillus cereus strain AFS093610 AFS093610_100_C2_Contig1_140514, whole genome shotgun sequence
GCA_002550685.1_ASM255068v1	pseudomycoides	cereus	NVOL01000029.1 Bacillus pseudomycoides strain AFS093408 AFS093408_100_A6_Contig29_140514, whole genome shotgun sequence
GCA_002550705.1_ASM255070v1	cereus	cereus	NVMP01000001.1 Bacillus cereus strain AFS093397 AFS093397_110_H6_Contig1_140523, whole genome shotgun sequence
GCA_002550725.1_ASM255072v1	toyonensis	cereus	NVOM01000001.1 Bacillus toyonensis strain AFS093377 AFS093377_120_C6_Contig1_140618, whole genome shotgun sequence
GCA_002550745.1_ASM255074v1	thuringiensis	cereus	NVMU01000002.1 Bacillus thuringiensis strain AFS093126 AFS093126_99_H5_Contig2_140514, whole genome shotgun sequence
GCA_002550775.1_ASM255077v1	cereus	cereus	NVMY01000034.1 Bacillus cereus strain AFS092659 AFS092659_105_G10_Contig34_140523, whole genome shotgun sequence
GCA_002550785.1_ASM255078v1	thuringiensis	cereus	NVNA01000001.1 Bacillus thuringiensis strain AFS092108 AFS092108_109_F11_Contig1_140523, whole genome shotgun sequence
GCA_002550815.1_ASM255081v1	cereus	cereus	NVNB01000001.1 Bacillus cereus strain AFS091954 AFS091954_104_E7_Contig1_140523, whole genome shotgun sequence
GCA_002550835.1_ASM255083v1	cereus	cereus	NVMX01000001.1 Bacillus cereus strain AFS092789 AFS092789_105_F10_Contig1_140523, whole genome shotgun sequence
GCA_002550855.1_ASM255085v1	cereus	cereus	NVMZ01000001.1 Bacillus cereus strain AFS092566 AFS092566_107_B8_Contig1_140523, whole genome shotgun sequence
GCA_002550875.1_ASM255087v1	wiedmannii	cereus	NVOW01000001.1 Bacillus wiedmannii strain AFS090430 AFS090430_71_F4_Contig1_140411, whole genome shotgun sequence
GCA_002550895.1_ASM255089v1	cereus	cereus	NVND01000016.1 Bacillus cereus strain AFS091573 AFS091573_98_E5_Contig16_140514, whole genome shotgun sequence
GCA_002550915.1_ASM255091v1	thuringiensis	cereus	NVNH01000001.1 Bacillus thuringiensis strain AFS090355 AFS090355_119_A5_Contig1_140618, whole genome shotgun sequence
GCA_002550925.1_ASM255092v1	toyonensis	cereus	NVOU01000024.1 Bacillus toyonensis strain AFS091045 AFS091045_73_E5_Contig24_140411, whole genome shotgun sequence
GCA_002550955.1_ASM255095v1	thuringiensis	cereus	NVNT01000003.1 Bacillus thuringiensis strain AFS089732 AFS089732_115_H3_Contig3_140618, whole genome shotgun sequence
GCA_002550975.1_ASM255097v1	toyonensis	cereus	NVPA01000001.1 Bacillus toyonensis strain AFS089688 AFS089688_93_D4_Contig1_140618, whole genome shotgun sequence
GCA_002550995.1_ASM255099v1	megaterium	megaterium	NVNE01000002.1 Bacillus megaterium strain AFS090509 AFS090509_113_G1_Contig2_140604, whole genome shotgun sequence
GCA_002551545.1_ASM255154v1	wiedmannii	cereus	NVPF01000007.1 Bacillus wiedmannii strain AFS089424 AFS089424_119_A10_Contig7_140618, whole genome shotgun sequence
GCA_002551555.1_ASM255155v1	pseudomycoides	cereus	NVPG01000009.1 Bacillus pseudomycoides strain AFS089336 AFS089336_115_A7_Contig9_140618, whole genome shotgun sequence
GCA_002551565.1_ASM255156v1	toyonensis	cereus	NVPB01000005.1 Bacillus toyonensis strain AFS089650 AFS089650_120_H2_Contig5_140618, whole genome shotgun sequence
GCA_002551615.1_ASM255161v1	thuringiensis	cereus	NVNL01000006.1 Bacillus thuringiensis strain AFS089089 AFS089089_71_B6_Contig6_140411, whole genome shotgun sequence
GCA_002551625.1_ASM255162v1	cereus	cereus	NVNN01000001.1 Bacillus cereus strain AFS088784 AFS088784_95_G9_Contig1_140514, whole genome shotgun sequence
GCA_002551635.1_ASM255163v1	cereus	cereus	NVNO01000007.1 Bacillus cereus strain AFS088704 AFS088704_106_C5_Contig7_140523, whole genome shotgun sequence
GCA_002551665.1_ASM255166v1	cereus	cereus	NVKE01000005.1 Bacillus cereus strain AFS099758 AFS099758_96_E10_Contig12_140514, whole genome shotgun sequence
GCA_002551695.1_ASM255169v1	thuringiensis	cereus	NVKG01000002.1 Bacillus thuringiensis strain AFS099677 AFS099677_108_B6_Contig2_140523, whole genome shotgun sequence
GCA_002551705.1_ASM255170v1	toyonensis	cereus	NVPJ01000004.1 Bacillus toyonensis strain AFS099561 AFS099561_73_G11_Contig4_140411, whole genome shotgun sequence
GCA_002551725.1_ASM255172v1	toyonensis	cereus	NVPL01000003.1 Bacillus toyonensis strain AFS099364 AFS099364_115_A4_Contig3_140618, whole genome shotgun sequence
GCA_002551735.1_ASM255173v1	toyonensis	cereus	NVPM01000004.1 Bacillus toyonensis strain AFS099300 AFS099300_108_C1_Contig4_140523, whole genome shotgun sequence
GCA_002551775.1_ASM255177v1	cereus	cereus	NVKM01000001.1 Bacillus cereus strain AFS099102 AFS099102_61_H4_Contig1_140312, whole genome shotgun sequence
GCA_002551795.1_ASM255179v1	pseudomycoides	cereus	NVPP01000001.1 Bacillus pseudomycoides strain AFS098564 AFS098564_99_E9_Contig1_140514, whole genome shotgun sequence
GCA_002551805.1_ASM255180v1	thuringiensis	cereus	NVKS01000002.1 Bacillus thuringiensis strain AFS098336 AFS098336_110_D6_Contig2_140523, whole genome shotgun sequence
GCA_002551855.1_ASM255185v1	cereus	cereus	NVKT01000010.1 Bacillus cereus strain AFS098170 AFS098170_95_H11_Contig10_140514, whole genome shotgun sequence
GCA_002551875.1_ASM255187v1	megaterium	megaterium	NVKU01000006.1 Bacillus megaterium strain AFS098044 AFS098044_79_H12_Contig1_140604, whole genome shotgun sequence
GCA_002551885.1_ASM255188v1	thuringiensis	cereus	NVKW01000004.1 Bacillus thuringiensis strain AFS097917 AFS097917_108_C8_Contig4_140523, whole genome shotgun sequence
GCA_002551895.1_ASM255189v1	thuringiensis	cereus	NVKX01000002.1 Bacillus thuringiensis strain AFS097856 AFS097856_73_G10_Contig2_140411, whole genome shotgun sequence
GCA_002551935.1_ASM255193v1	cereus	cereus	NVLB01000010.1 Bacillus cereus strain AFS097384 AFS097384_107_B1_Contig16_140523, whole genome shotgun sequence
GCA_002551955.1_ASM255195v1	thuringiensis	cereus	NVLE01000004.1 Bacillus thuringiensis strain AFS097325 AFS097325_95_A12_Contig4_140514, whole genome shotgun sequence
GCA_002551965.1_ASM255196v1	toyonensis	cereus	NVNW01000005.1 Bacillus toyonensis strain AFS097295 AFS097295_119_G1_Contig7_140618, whole genome shotgun sequence
GCA_002551975.1_ASM255197v1	cereus	cereus	NVLF01000001.1 Bacillus cereus strain AFS097219 AFS097219_106_G9_Contig1_140523, whole genome shotgun sequence
GCA_002552015.1_ASM255201v1	cereus	cereus	NVLG01000010.1 Bacillus cereus strain AFS097130 AFS097130_95_A10_Contig10_140514, whole genome shotgun sequence
GCA_002552035.1_ASM255203v1	thuringiensis	cereus	NVLI01000003.1 Bacillus thuringiensis strain AFS096960 AFS096960_120_B12_Contig18_140618, whole genome shotgun sequence
GCA_002552045.1_ASM255204v1	cereus	cereus	NVLK01000007.1 Bacillus cereus strain AFS096845 AFS096845_100_B8_Contig7_140514, whole genome shotgun sequence
GCA_002552055.1_ASM255205v1	toyonensis	cereus	NVNX01000004.1 Bacillus toyonensis strain AFS097065 AFS097065_120_G2_Contig4_140618, whole genome shotgun sequence
GCA_002552095.1_ASM255209v1	thuringiensis	cereus	NVNP01000001.1 Bacillus thuringiensis strain AFS096719 AFS096719_105_C4_Contig1_140523, whole genome shotgun sequence
GCA_002552115.1_ASM255211v1	cereus	cereus	NVLL01000001.1 Bacillus cereus strain AFS096642 AFS096642_107_E11_Contig1_140523, whole genome shotgun sequence
GCA_002552125.1_ASM255212v1	toyonensis	cereus	NVNY01000011.1 Bacillus toyonensis strain AFS096476 AFS096476_103_C7_Contig11_140523, whole genome shotgun sequence
GCA_002552135.1_ASM255213v1	megaterium	megaterium	NVLN01000002.1 Bacillus megaterium strain AFS096440 AFS096440_66_D10_Contig2_140404, whole genome shotgun sequence
GCA_002552195.1_ASM255219v1	cereus	cereus	NVLQ01000003.1 Bacillus cereus strain AFS096268 AFS096268_95_B11_Contig3_140514, whole genome shotgun sequence
GCA_002552205.1_ASM255220v1	wiedmannii	cereus	NVOA01000004.1 Bacillus wiedmannii strain AFS096149 AFS096149_71_A5_Contig4_140411, whole genome shotgun sequence	√
GCA_002552225.1_ASM255222v1	toyonensis	cereus	NVOB01000003.1 Bacillus toyonensis strain AFS095804 AFS095804_119_G5_Contig3_140618, whole genome shotgun sequence
GCA_002552245.1_ASM255224v1	thuringiensis	cereus	NVLU01000010.1 Bacillus thuringiensis strain AFS095788 AFS095788_102_E4_Contig10_140514, whole genome shotgun sequence
GCA_002552275.1_ASM255227v1	cereus	cereus	NVLV01000004.1 Bacillus cereus strain AFS095703 AFS095703_95_C7_Contig4_140514, whole genome shotgun sequence
GCA_002552295.1_ASM255229v1	cereus	cereus	NVLW01000001.1 Bacillus cereus strain AFS095575 AFS095575_115_F5_Contig10_140618, whole genome shotgun sequence
GCA_002552315.1_ASM255231v1	cereus	cereus	NVLZ01000001.1 Bacillus cereus strain AFS095498 AFS095498_106_B3_Contig1_140523, whole genome shotgun sequence
GCA_002552325.1_ASM255232v1	thuringiensis	cereus	NVMA01000005.1 Bacillus thuringiensis strain AFS095482 AFS095482_107_G8_Contig5_140523, whole genome shotgun sequence
GCA_002552335.1_ASM255233v1	cereus	cereus	NVMB01000007.1 Bacillus cereus strain AFS095084 AFS095084_120_H6_Contig7_140618, whole genome shotgun sequence
GCA_002552375.1_ASM255237v1	pseudomycoides	cereus	NVOG01000030.1 Bacillus pseudomycoides strain AFS095077 AFS095077_99_D9_Contig30_140514, whole genome shotgun sequence
GCA_002552395.1_ASM255239v1	thuringiensis	cereus	NVMD01000007.1 Bacillus thuringiensis strain AFS094940 AFS094940_73_G7_Contig7_140411, whole genome shotgun sequence
GCA_002552405.1_ASM255240v1	toyonensis	cereus	NVOJ01000004.1 Bacillus toyonensis strain AFS094802 AFS094802_109_E1_Contig4_140523, whole genome shotgun sequence
GCA_002552415.1_ASM255241v1	thuringiensis	cereus	NVMG01000005.1 Bacillus thuringiensis strain AFS094706 AFS094706_100_E5_Contig5_140514, whole genome shotgun sequence
GCA_002552455.1_ASM255245v1	cereus	cereus	NVMI01000001.1 Bacillus cereus strain AFS094460 AFS094460_107_G11_Contig1_140523, whole genome shotgun sequence
GCA_002552465.1_ASM255246v1	cereus	cereus	NVML01000001.1 Bacillus cereus strain AFS093925 AFS093925_119_D1_Contig1_140618, whole genome shotgun sequence
GCA_002552485.1_ASM255248v1	cereus	cereus	NVMM01000011.1 Bacillus cereus strain AFS093833 AFS093833_105_C7_Contig11_140523, whole genome shotgun sequence
GCA_002552505.1_ASM255250v1	cereus	cereus	NVMS01000002.1 Bacillus cereus strain AFS093186 AFS093186_108_E10_Contig2_140523, whole genome shotgun sequence
GCA_002552535.1_ASM255253v1	anthracis	cereus	NVMT01000002.1 Bacillus anthracis strain AFS093149 AFS093149_106_H3_Contig2_140523, whole genome shotgun sequence
GCA_002552545.1_ASM255254v1	toyonensis	cereus	NVON01000002.1 Bacillus toyonensis strain AFS093065 AFS093065_120_D7_Contig2_140618, whole genome shotgun sequence
GCA_002552565.1_ASM255256v1	megaterium	megaterium	NVMV01000004.1 Bacillus megaterium strain AFS093026 AFS093026_114_H5_Contig4_140618, whole genome shotgun sequence
GCA_002552575.1_ASM255257v1	pseudomycoides	cereus	NVOO01000007.1 Bacillus pseudomycoides strain AFS092470 AFS092470_110_A12_Contig7_140523, whole genome shotgun sequence
GCA_002552615.1_ASM255261v1	toyonensis	cereus	NVOP01000015.1 Bacillus toyonensis strain AFS092321 AFS092321_100_A2_Contig15_140514, whole genome shotgun sequence
GCA_002552635.1_ASM255263v1	cereus	cereus	NVNC01000007.1 Bacillus cereus strain AFS091626 AFS091626_109_C3_Contig7_140523, whole genome shotgun sequence
GCA_002552675.1_ASM255267v1	toyonensis	cereus	NVOS01000010.1 Bacillus toyonensis strain AFS091569 AFS091569_120_B4_Contig10_140618, whole genome shotgun sequence
GCA_002552685.1_ASM255268v1	toyonensis	cereus	NVOV01000003.1 Bacillus toyonensis strain AFS090953 AFS090953_100_D1_Contig3_140514, whole genome shotgun sequence
GCA_002552715.1_ASM255271v1	pseudomycoides	cereus	NVOX01000013.1 Bacillus pseudomycoides strain AFS090208 AFS090208_71_F6_Contig13_140411, whole genome shotgun sequence
GCA_002552725.1_ASM255272v1	cereus	cereus	NVNI01000001.1 Bacillus cereus strain AFS090123 AFS090123_96_F4_Contig1_140514, whole genome shotgun sequence
GCA_002552745.1_ASM255274v1	cereus	cereus	NVNJ01000008.1 Bacillus cereus strain AFS089785 AFS089785_119_A9_Contig8_140618, whole genome shotgun sequence
GCA_002552775.1_ASM255277v1	toyonensis	cereus	NVOZ01000005.1 Bacillus toyonensis strain AFS089729 AFS089729_104_E3_Contig5_140523, whole genome shotgun sequence
GCA_002552785.1_ASM255278v1	toyonensis	cereus	NVPE01000002.1 Bacillus toyonensis strain AFS089449 AFS089449_73_D12_Contig2_140411, whole genome shotgun sequence
GCA_002552805.1_ASM255280v1	cereus	cereus	NVNM01000001.1 Bacillus cereus strain AFS089031 AFS089031_95_E2_Contig1_140514, whole genome shotgun sequence
GCA_002552815.1_ASM255281v1	pseudomycoides	cereus	NVPI01000029.1 Bacillus pseudomycoides strain AFS099912 AFS099912_73_B3_Contig29_140411, whole genome shotgun sequence
GCA_002552835.1_ASM255283v1	megaterium	megaterium	NVKD01000003.1 Bacillus megaterium strain AFS099780 AFS099780_113_C1_Contig9_140604, whole genome shotgun sequence
GCA_002552875.1_ASM255287v1	cereus	cereus	NVKF01000003.1 Bacillus cereus strain AFS099737 AFS099737_102_E11_Contig3_140514, whole genome shotgun sequence
GCA_002552895.1_ASM255289v1	cereus	cereus	NVKH01000002.1 Bacillus cereus strain AFS099621 AFS099621_106_F9_Contig2_140523, whole genome shotgun sequence
GCA_002552905.1_ASM255290v1	thuringiensis	cereus	NVKJ01000002.1 Bacillus thuringiensis strain AFS099505 AFS099505_110_F4_Contig2_140523, whole genome shotgun sequence
GCA_002552915.1_ASM255291v1	thuringiensis	cereus	NVKK01000003.1 Bacillus thuringiensis strain AFS099341 AFS099341_102_E1_Contig3_140514, whole genome shotgun sequence
GCA_002552955.1_ASM255295v1	megaterium	megaterium	NVKN01000002.1 Bacillus megaterium strain AFS099045 AFS099045_103_E4_Contig11_140523, whole genome shotgun sequence
GCA_002552975.1_ASM255297v1	toyonensis	cereus	NVPO01000001.1 Bacillus toyonensis strain AFS098702 AFS098702_101_B6_Contig9_140514, whole genome shotgun sequence
GCA_002552985.1_ASM255298v1	thuringiensis	cereus	NVKY01000015.1 Bacillus thuringiensis strain AFS097514 AFS097514_102_E5_Contig15_140514, whole genome shotgun sequence
GCA_002552995.1_ASM255299v1	cereus	cereus	NVLA01000003.1 Bacillus cereus strain AFS097474 AFS097474_61_F4_Contig3_140312, whole genome shotgun sequence
GCA_002553035.1_ASM255303v1	thuringiensis	cereus	NVLH01000003.1 Bacillus thuringiensis strain AFS096978 AFS096978_119_A1_Contig3_140618, whole genome shotgun sequence
GCA_002553045.1_ASM255304v1	thuringiensis	cereus	NVLM01000008.1 Bacillus thuringiensis strain AFS096463 AFS096463_71_H7_Contig8_140411, whole genome shotgun sequence
GCA_002553055.1_ASM255305v1	thuringiensis	cereus	NVLO01000002.1 Bacillus thuringiensis strain AFS096410 AFS096410_96_E5_Contig2_140514, whole genome shotgun sequence
GCA_002553095.1_ASM255309v1	cereus	cereus	NVNQ01000005.1 Bacillus cereus strain AFS096226 AFS096226_71_A10_Contig5_140411, whole genome shotgun sequence
GCA_002553105.1_ASM255310v1	thuringiensis	cereus	NVMF01000001.1 Bacillus thuringiensis strain AFS094730 AFS094730_96_C8_Contig1_140514, whole genome shotgun sequence
GCA_002553115.1_ASM255311v1	pseudomycoides	cereus	NVOF01000026.1 Bacillus pseudomycoides strain AFS095135 AFS095135_100_B5_Contig26_140514, whole genome shotgun sequence
GCA_002553125.1_ASM255312v1	wiedmannii	cereus	NVOK01000036.1 Bacillus wiedmannii strain AFS094619 AFS094619_102_E12_Contig36_140514, whole genome shotgun sequence
GCA_002553185.1_ASM255318v1	cereus	cereus	NVMO01000004.1 Bacillus cereus strain AFS093598 AFS093598_100_C4_Contig4_140514, whole genome shotgun sequence
GCA_002553205.1_ASM255320v1	thuringiensis	cereus	NVNS01000002.1 Bacillus thuringiensis strain AFS093334 AFS093334_110_G6_Contig2_140523, whole genome shotgun sequence
GCA_002553235.1_ASM255323v1	cereus	cereus	NVMQ01000006.1 Bacillus cereus strain AFS093282 AFS093282_107_E1_Contig6_140523, whole genome shotgun sequence
GCA_002553255.1_ASM255325v1	cereus	cereus	NVMR01000007.1 Bacillus cereus strain AFS093276 AFS093276_108_E5_Contig7_140523, whole genome shotgun sequence
GCA_002553265.1_ASM255326v1	anthracis	cereus	NVMW01000004.1 Bacillus anthracis strain AFS092859 AFS092859_108_A10_Contig4_140523, whole genome shotgun sequence
GCA_002553275.1_ASM255327v1	pseudomycoides	cereus	NVOQ01000006.1 Bacillus pseudomycoides strain AFS092115 AFS092115_115_B9_Contig6_140618, whole genome shotgun sequence
GCA_002553315.1_ASM255331v1	thuringiensis	cereus	NVNF01000006.1 Bacillus thuringiensis strain AFS090477 AFS090477_73_F9_Contig6_140411, whole genome shotgun sequence
GCA_002553325.1_ASM255332v1	toyonensis	cereus	NVOT01000001.1 Bacillus toyonensis strain AFS091268 AFS091268_120_H4_Contig1_140618, whole genome shotgun sequence
GCA_002553345.1_ASM255334v1	cereus	cereus	NVNG01000001.1 Bacillus cereus strain AFS090431 AFS090431_97_D2_Contig1_140514, whole genome shotgun sequence
GCA_002553375.1_ASM255337v1	toyonensis	cereus	NVPC01000001.1 Bacillus toyonensis strain AFS089607 AFS089607_120_A2_Contig1_140618, whole genome shotgun sequence
GCA_002553395.1_ASM255339v1	cereus	cereus	NVNK01000004.1 Bacillus cereus strain AFS089527 AFS089527_110_E2_Contig4_140523, whole genome shotgun sequence
GCA_002553405.1_ASM255340v1	wiedmannii	cereus	NVPD01000008.1 Bacillus wiedmannii strain AFS089520 AFS089520_115_D3_Contig8_140618, whole genome shotgun sequence
GCA_002553415.1_ASM255341v1	toyonensis	cereus	NVPH01000004.1 Bacillus toyonensis strain AFS089278 AFS089278_108_E3_Contig4_140523, whole genome shotgun sequence
GCA_002554755.1_ASM255475v1	toyonensis	cereus	NUCC01000002.1 Bacillus toyonensis strain AFS020202 AFS020202_99_G2_Contig2_140514, whole genome shotgun sequence
GCA_002554825.1_ASM255482v1	pseudomycoides	cereus	NUCF01000007.1 Bacillus pseudomycoides strain AFS018975 AFS018975_104_B6_Contig7_140523, whole genome shotgun sequence
GCA_002554835.1_ASM255483v1	wiedmannii	cereus	NUCH01000013.1 Bacillus wiedmannii strain AFS018713 AFS018713_73_G2_Contig13_140411, whole genome shotgun sequence
GCA_002554865.1_ASM255486v1	toyonensis	cereus	NUCE01000004.1 Bacillus toyonensis strain AFS019346 AFS019346_102_G8_Contig4_140514, whole genome shotgun sequence
GCA_002554885.1_ASM255488v1	pseudomycoides	cereus	NUCG01000006.1 Bacillus pseudomycoides strain AFS018958 AFS018958_98_C10_Contig6_140514, whole genome shotgun sequence
GCA_002554905.1_ASM255490v1	toyonensis	cereus	NUCM01000003.1 Bacillus toyonensis strain AFS017687 AFS017687_98_A3_Contig3_140514, whole genome shotgun sequence
GCA_002554925.1_ASM255492v1	toyonensis	cereus	NUCN01000003.1 Bacillus toyonensis strain AFS017381 AFS017381_119_H4_Contig14_140618, whole genome shotgun sequence
GCA_002554935.1_ASM255493v1	mycoides	cereus	NUCL01000001.1 Bacillus mycoides strain AFS017891 AFS017891_98_G9_Contig1_140514, whole genome shotgun sequence
GCA_002554965.1_ASM255496v1	toyonensis	cereus	NUCP01000002.1 Bacillus toyonensis strain AFS017221 AFS017221_109_E3_Contig2_140523, whole genome shotgun sequence
GCA_002554975.1_ASM255497v1	wiedmannii	cereus	NUCQ01000004.1 Bacillus wiedmannii strain AFS017127 AFS017127_102_C11_Contig4_140514, whole genome shotgun sequence
GCA_002555005.1_ASM255500v1	pseudomycoides	cereus	NUCR01000002.1 Bacillus pseudomycoides strain AFS017092 AFS017092_104_C10_Contig2_140523, whole genome shotgun sequence
GCA_002555025.1_ASM255502v1	toyonensis	cereus	NUCV01000002.1 Bacillus toyonensis strain AFS015017 AFS015017_115_B8_Contig2_140618, whole genome shotgun sequence
GCA_002555035.1_ASM255503v1	toyonensis	cereus	NUCS01000005.1 Bacillus toyonensis strain AFS016553 AFS016553_99_G10_Contig5_140514, whole genome shotgun sequence
GCA_002555055.1_ASM255505v1	toyonensis	cereus	NUCT01000005.1 Bacillus toyonensis strain AFS016448 AFS016448_99_B9_Contig6_140514, whole genome shotgun sequence
GCA_002555085.1_ASM255508v1	wiedmannii	cereus	NUCU01000005.1 Bacillus wiedmannii strain AFS015207 AFS015207_110_C12_Contig5_140523, whole genome shotgun sequence
GCA_002555095.1_ASM255509v1	wiedmannii	cereus	NUCX01000006.1 Bacillus wiedmannii strain AFS014747 AFS014747_119_F6_Contig6_140618, whole genome shotgun sequence
GCA_002555115.1_ASM255511v1	toyonensis	cereus	NUCY01000001.1 Bacillus toyonensis strain AFS014496 AFS014496_104_G11_Contig1_140523, whole genome shotgun sequence
GCA_002555145.1_ASM255514v1	pseudomycoides	cereus	NUDA01000005.1 Bacillus pseudomycoides strain AFS013396 AFS013396_115_E7_Contig8_140618, whole genome shotgun sequence
GCA_002555155.1_ASM255515v1	wiedmannii	cereus	NUDB01000003.1 Bacillus wiedmannii strain AFS013151 AFS013151_120_G8_Contig3_140618, whole genome shotgun sequence
GCA_002555165.1_ASM255516v1	wiedmannii	cereus	NUDC01000006.1 Bacillus wiedmannii strain AFS013084 AFS013084_104_B7_Contig6_140523, whole genome shotgun sequence
GCA_002555205.1_ASM255520v1	cereus	cereus	NUDE01000006.1 Bacillus cereus strain AFS012491 AFS012491_108_B10_Contig6_140523, whole genome shotgun sequence
GCA_002555225.1_ASM255522v1	toyonensis	cereus	NUCZ01000002.1 Bacillus toyonensis strain AFS013932 AFS013932_107_G4_Contig2_140523, whole genome shotgun sequence
GCA_002555245.1_ASM255524v1	pseudomycoides	cereus	NUDJ01000002.1 Bacillus pseudomycoides strain AFS011189 AFS011189_109_G9_Contig2_140523, whole genome shotgun sequence
GCA_002555265.1_ASM255526v1	wiedmannii	cereus	NUDD01000008.1 Bacillus wiedmannii strain AFS012729 AFS012729_120_H10_Contig8_140618, whole genome shotgun sequence
GCA_002555275.1_ASM255527v1	pseudomycoides	cereus	NUDF01000006.1 Bacillus pseudomycoides strain AFS012367 AFS012367_110_A11_Contig6_140523, whole genome shotgun sequence
GCA_002555305.1_ASM255530v1	wiedmannii	cereus	NUDK01000007.1 Bacillus wiedmannii strain AFS011149 AFS011149_96_C10_Contig7_140514, whole genome shotgun sequence
GCA_002555315.1_ASM255531v1	toyonensis	cereus	NUDH01000001.1 Bacillus toyonensis strain AFS011667 AFS011667_98_D10_Contig1_140514, whole genome shotgun sequence
GCA_002555345.1_ASM255534v1	toyonensis	cereus	NUCD01000008.1 Bacillus toyonensis strain AFS020011 AFS020011_65_C5_Contig8_140404, whole genome shotgun sequence
GCA_002555365.1_ASM255536v1	thuringiensis	cereus	NUCJ01000002.1 Bacillus thuringiensis strain AFS018409 AFS018409_101_H11_Contig2_140514, whole genome shotgun sequence
GCA_002555385.1_ASM255538v1	wiedmannii	cereus	NUDL01000012.1 Bacillus wiedmannii strain AFS010764 AFS010764_73_A11_Contig12_140411, whole genome shotgun sequence
GCA_002555405.1_ASM255540v1	toyonensis	cereus	NUCI01000016.1 Bacillus toyonensis strain AFS018451 AFS018451_110_F12_Contig16_140523, whole genome shotgun sequence
GCA_002555415.1_ASM255541v1	pseudomycoides	cereus	NUCK01000007.1 Bacillus pseudomycoides strain AFS018356 AFS018356_119_C6_Contig4_140618, whole genome shotgun sequence
GCA_002555465.1_ASM255546v1	toyonensis	cereus	NUCW01000003.1 Bacillus toyonensis strain AFS014939 AFS014939_93_B4_Contig2_140618, whole genome shotgun sequence
GCA_002555485.1_ASM255548v1	wiedmannii	cereus	NUDI01000002.1 Bacillus wiedmannii strain AFS011216 AFS011216_65_E6_Contig2_140404, whole genome shotgun sequence
GCA_002555495.1_ASM255549v1	toyonensis	cereus	NUDM01000006.1 Bacillus toyonensis strain AFS010752 AFS010752_108_G1_Contig6_140523, whole genome shotgun sequence
GCA_002555505.1_ASM255550v1	wiedmannii	cereus	NUDN01000008.1 Bacillus wiedmannii strain AFS010157 AFS010157_115_H9_Contig8_140618, whole genome shotgun sequence
GCA_002555545.1_ASM255554v1	pseudomycoides	cereus	NUDP01000008.1 Bacillus pseudomycoides strain AFS009893 AFS009893_120_A6_Contig17_140618, whole genome shotgun sequence
GCA_002555555.1_ASM255555v1	wiedmannii	cereus	NUDG01000003.1 Bacillus wiedmannii strain AFS011906 AFS011906_107_B11_Contig3_140523, whole genome shotgun sequence
GCA_002555585.1_ASM255558v1	toyonensis	cereus	NUDS01000004.1 Bacillus toyonensis strain AFS009420 AFS009420_73_F7_Contig4_140411, whole genome shotgun sequence
GCA_002555605.1_ASM255560v1	toyonensis	cereus	NUDO01000017.1 Bacillus toyonensis strain AFS009906 AFS009906_115_B12_Contig17_140618, whole genome shotgun sequence
GCA_002555615.1_ASM255561v1	pseudomycoides	cereus	NUDQ01000001.1 Bacillus pseudomycoides strain AFS009709 AFS009709_120_B7_Contig21_140618, whole genome shotgun sequence
GCA_002555645.1_ASM255564v1	wiedmannii	cereus	NUDT01000001.1 Bacillus wiedmannii strain AFS009340 AFS009340_110_F7_Contig1_140523, whole genome shotgun sequence
GCA_002555665.1_ASM255566v1	wiedmannii	cereus	NUDV01000003.1 Bacillus wiedmannii strain AFS009197 AFS009197_99_B2_Contig7_140514, whole genome shotgun sequence
GCA_002555675.1_ASM255567v1	pseudomycoides	cereus	NUDR01000019.1 Bacillus pseudomycoides strain AFS009643 AFS009643_109_H12_Contig23_140523, whole genome shotgun sequence
GCA_002555685.1_ASM255568v1	pseudomycoides	cereus	NUDW01000001.1 Bacillus pseudomycoides strain AFS009013 AFS009013_96_C6_Contig1_140514, whole genome shotgun sequence
GCA_002555725.1_ASM255572v1	pseudomycoides	cereus	NUDY01000009.1 Bacillus pseudomycoides strain AFS008599 AFS008599_98_C7_Contig9_140514, whole genome shotgun sequence
GCA_002555735.1_ASM255573v1	wiedmannii	cereus	NUEA01000003.1 Bacillus wiedmannii strain AFS008176 AFS008176_101_B8_Contig7_140514, whole genome shotgun sequence
GCA_002555765.1_ASM255576v1	toyonensis	cereus	NUDU01000006.1 Bacillus toyonensis strain AFS009314 AFS009314_98_B11_Contig6_140514, whole genome shotgun sequence
GCA_002555785.1_ASM255578v1	pseudomycoides	cereus	NUDZ01000005.1 Bacillus pseudomycoides strain AFS008320 AFS008320_120_G12_Contig5_140618, whole genome shotgun sequence
GCA_002555805.1_ASM255580v1	toyonensis	cereus	NUEB01000002.1 Bacillus toyonensis strain AFS007279 AFS007279_99_E3_Contig2_140514, whole genome shotgun sequence
GCA_002555815.1_ASM255581v1	aryabhattai	megaterium	NUEC01000008.1 Bacillus aryabhattai strain AFS007213 AFS007213_117_A3_Contig4_140618, whole genome shotgun sequence
GCA_002555845.1_ASM255584v1	toyonensis	cereus	NUED01000006.1 Bacillus toyonensis strain AFS006579 AFS006579_104_D2_Contig6_140523, whole genome shotgun sequence
GCA_002555855.1_ASM255585v1	wiedmannii	cereus	NUEG01000001.1 Bacillus wiedmannii strain AFS005864 AFS005864_61_A10_Contig1_140312, whole genome shotgun sequence
GCA_002555885.1_ASM255588v1	wiedmannii	cereus	NUEE01000002.1 Bacillus wiedmannii strain AFS006440 AFS006440_115_G1_Contig2_140618, whole genome shotgun sequence
GCA_002555905.1_ASM255590v1	toyonensis	cereus	NUEF01000002.1 Bacillus toyonensis strain AFS006079 AFS006079_60_H5_Contig2_140312, whole genome shotgun sequence
GCA_002555915.1_ASM255591v1	toyonensis	cereus	NUEK01000001.1 Bacillus toyonensis strain AFS004252 AFS004252_102_E7_Contig1_140514, whole genome shotgun sequence
GCA_002555945.1_ASM255594v1	wiedmannii	cereus	NUEL01000001.1 Bacillus wiedmannii strain AFS004017 AFS004017_102_A8_Contig1_140514, whole genome shotgun sequence
GCA_002555955.1_ASM255595v1	toyonensis	cereus	NUEH01000002.1 Bacillus toyonensis strain AFS005430 AFS005430_100_E12_Contig2_140514, whole genome shotgun sequence
GCA_002555975.1_ASM255597v1	toyonensis	cereus	NUEM01000003.1 Bacillus toyonensis strain AFS003846 AFS003846_98_A4_Contig3_140514, whole genome shotgun sequence
GCA_002555995.1_ASM255599v1	pseudomycoides	cereus	NUEI01000001.1 Bacillus pseudomycoides strain AFS005149 AFS005149_99_A5_Contig24_140514, whole genome shotgun sequence
GCA_002556015.1_ASM255601v1	toyonensis	cereus	NUEN01000006.1 Bacillus toyonensis strain AFS003709 AFS003709_109_A8_Contig6_140523, whole genome shotgun sequence
GCA_002556045.1_ASM255604v1	pseudomycoides	cereus	NUEO01000001.1 Bacillus pseudomycoides strain AFS003503 AFS003503_65_A5_Contig1_140404, whole genome shotgun sequence
GCA_002556065.1_ASM255606v1	wiedmannii	cereus	NUES01000002.1 Bacillus wiedmannii strain AFS002659 AFS002659_107_H7_Contig2_140523, whole genome shotgun sequence
GCA_002556085.1_ASM255608v1	wiedmannii	cereus	NUEV01000003.1 Bacillus wiedmannii strain AFS002371 AFS002371_100_C5_Contig3_140514, whole genome shotgun sequence
GCA_002556095.1_ASM255609v1	wiedmannii	cereus	NUET01000004.1 Bacillus wiedmannii strain AFS002508 AFS002508_110_B12_Contig4_140523, whole genome shotgun sequence
GCA_002556125.1_ASM255612v1	toyonensis	cereus	NUEW01000001.1 Bacillus toyonensis strain AFS002053 AFS002053_61_H11_Contig1_140312, whole genome shotgun sequence
GCA_002556135.1_ASM255613v1	toyonensis	cereus	NUFA01000002.1 Bacillus toyonensis strain AFS001368 AFS001368_109_B2_Contig2_140523, whole genome shotgun sequence
GCA_002556155.1_ASM255615v1	toyonensis	cereus	NUFB01000001.1 Bacillus toyonensis strain AFS001294 AFS001294_115_B3_Contig1_140618, whole genome shotgun sequence
GCA_002556175.1_ASM255617v1	wiedmannii	cereus	NUFC01000004.1 Bacillus wiedmannii strain AFS000938 AFS000938_119_C8_Contig4_140618, whole genome shotgun sequence
GCA_002556205.1_ASM255620v1	pseudomycoides	cereus	NUFE01000010.1 Bacillus pseudomycoides strain AFS000475 AFS000475_73_C10_Contig10_140411, whole genome shotgun sequence
GCA_002556225.1_ASM255622v1	toyonensis	cereus	NUEZ01000005.1 Bacillus toyonensis strain AFS001450 AFS001450_73_B1_Contig5_140411, whole genome shotgun sequence
GCA_002556235.1_ASM255623v1	pseudomycoides	cereus	NUFH01000010.1 Bacillus pseudomycoides strain AFS000230 AFS000230_120_H12_Contig9_140618, whole genome shotgun sequence
GCA_002556265.1_ASM255626v1	toyonensis	cereus	NUFD01000014.1 Bacillus toyonensis strain AFS000753 AFS000753_102_A5_Contig14_140514, whole genome shotgun sequence
GCA_002556275.1_ASM255627v1	wiedmannii	cereus	NUFG01000001.1 Bacillus wiedmannii strain AFS000414 AFS000414_55_D8_Contig1_140312, whole genome shotgun sequence
GCA_002556325.1_ASM255632v1	toyonensis	cereus	NUFI01000002.1 Bacillus toyonensis strain AFS000087 AFS000087_71_A2_Contig2_140411, whole genome shotgun sequence
GCA_002556345.1_ASM255634v1	pseudomycoides	cereus	NUEJ01000002.1 Bacillus pseudomycoides strain AFS004741 AFS004741_98_C6_Contig2_140514, whole genome shotgun sequence
GCA_002556385.1_ASM255638v1	pseudomycoides	cereus	NUEP01000004.1 Bacillus pseudomycoides strain AFS003288 AFS003288_96_E9_Contig4_140514, whole genome shotgun sequence
GCA_002556405.1_ASM255640v1	wiedmannii	cereus	NUEY01000005.1 Bacillus wiedmannii strain AFS001911 AFS001911_108_D10_Contig5_140523, whole genome shotgun sequence
GCA_002556425.1_ASM255642v1	wiedmannii	cereus	NUER01000011.1 Bacillus wiedmannii strain AFS002707 AFS002707_102_B5_Contig11_140514, whole genome shotgun sequence
GCA_002556435.1_ASM255643v1	toyonensis	cereus	NUFF01000003.1 Bacillus toyonensis strain AFS000445 AFS000445_99_G11_Contig3_140514, whole genome shotgun sequence
GCA_002556505.1_ASM255650v1	pseudomycoides	cereus	NUEX01000005.1 Bacillus pseudomycoides strain AFS001949 AFS001949_109_H7_Contig10_140523, whole genome shotgun sequence
GCA_002556525.1_ASM255652v1	subtilis	subtilis/subtilis	CP023755.1 Bacillus subtilis subsp. subtilis strain NCD-2 chromosome, complete genome
GCA_002556565.1_ASM255656v1	velezensis	subtilis/subtilis	CP023748.1 Bacillus velezensis strain LABIM40 chromosome, complete genome
GCA_002556675.1_ASM255667v1	toyonensis	cereus	NUAG01000001.1 Bacillus toyonensis strain AFS028541 AFS028541_119_G3_Contig11_140618, whole genome shotgun sequence
GCA_002556705.1_ASM255670v1	toyonensis	cereus	NUAH01000005.1 Bacillus toyonensis strain AFS028444 AFS028444_119_E1_Contig5_140618, whole genome shotgun sequence
GCA_002556715.1_ASM255671v1	toyonensis	cereus	NUAJ01000002.1 Bacillus toyonensis strain AFS027958 AFS027958_63_H2_Contig2_140404, whole genome shotgun sequence
GCA_002556745.1_ASM255674v1	wiedmannii	cereus	NUAK01000004.1 Bacillus wiedmannii strain AFS027918 AFS027918_110_D7_Contig4_140523, whole genome shotgun sequence
GCA_002556765.1_ASM255676v1	toyonensis	cereus	NUAI01000003.1 Bacillus toyonensis strain AFS028249 AFS028249_109_E2_Contig3_140523, whole genome shotgun sequence
GCA_002556775.1_ASM255677v1	toyonensis	cereus	NUAM01000001.1 Bacillus toyonensis strain AFS027674 AFS027674_115_H6_Contig1_140618, whole genome shotgun sequence
GCA_002556805.1_ASM255680v1	toyonensis	cereus	NUAP01000012.1 Bacillus toyonensis strain AFS027629 AFS027629_109_C2_Contig12_140523, whole genome shotgun sequence
GCA_002556825.1_ASM255682v1	wiedmannii	cereus	NUAQ01000001.1 Bacillus wiedmannii strain AFS027394 AFS027394_73_H7_Contig1_140411, whole genome shotgun sequence
GCA_002556835.1_ASM255683v1	toyonensis	cereus	NUAL01000001.1 Bacillus toyonensis strain AFS027862 AFS027862_100_D6_Contig1_140514, whole genome shotgun sequence
GCA_002556855.1_ASM255685v1	cereus	cereus	NUAN01000013.1 Bacillus cereus strain AFS027647 AFS027647_105_G2_Contig13_140523, whole genome shotgun sequence
GCA_002556885.1_ASM255688v1	toyonensis	cereus	NUAO01000002.1 Bacillus toyonensis strain AFS027646 AFS027646_96_F9_Contig2_140514, whole genome shotgun sequence
GCA_002556905.1_ASM255690v1	wiedmannii	cereus	NUAT01000004.1 Bacillus wiedmannii strain AFS026518 AFS026518_100_E10_Contig4_140514, whole genome shotgun sequence
GCA_002556915.1_ASM255691v1	wiedmannii	cereus	NUAU01000002.1 Bacillus wiedmannii strain AFS026476 AFS026476_65_F6_Contig2_140404, whole genome shotgun sequence
GCA_002556945.1_ASM255694v1	toyonensis	cereus	NUAW01000010.1 Bacillus toyonensis strain AFS026256 AFS026256_99_A8_Contig10_140514, whole genome shotgun sequence
GCA_002556955.1_ASM255695v1	toyonensis	cereus	NUAR01000006.1 Bacillus toyonensis strain AFS027027 AFS027027_120_A8_Contig10_140618, whole genome shotgun sequence
GCA_002556975.1_ASM255697v1	pseudomycoides	cereus	NUAS01000019.1 Bacillus pseudomycoides strain AFS026857 AFS026857_99_D5_Contig19_140514, whole genome shotgun sequence
GCA_002557005.1_ASM255700v1	toyonensis	cereus	NUAZ01000017.1 Bacillus toyonensis strain AFS026137 AFS026137_110_F11_Contig17_140523, whole genome shotgun sequence	√
GCA_002557015.1_ASM255701v1	wiedmannii	cereus	NUAV01000039.1 Bacillus wiedmannii strain AFS026346 AFS026346_107_A6_Contig58_140523, whole genome shotgun sequence
GCA_002557045.1_ASM255704v1	toyonensis	cereus	NUAX01000002.1 Bacillus toyonensis strain AFS026201 AFS026201_73_D9_Contig2_140411, whole genome shotgun sequence
GCA_002557065.1_ASM255706v1	pseudomycoides	cereus	NUAY01000003.1 Bacillus pseudomycoides strain AFS026185 AFS026185_61_F10_Contig3_140312, whole genome shotgun sequence	√
GCA_002557085.1_ASM255708v1	wiedmannii	cereus	NUBD01000003.1 Bacillus wiedmannii strain AFS024711 AFS024711_119_G8_Contig6_140618, whole genome shotgun sequence
GCA_002557115.1_ASM255711v1	toyonensis	cereus	NUBE01000007.1 Bacillus toyonensis strain AFS024499 AFS024499_99_F2_Contig7_140514, whole genome shotgun sequence
GCA_002557145.1_ASM255714v1	toyonensis	cereus	NUBC01000004.1 Bacillus toyonensis strain AFS025179 AFS025179_55_H4_Contig4_140312, whole genome shotgun sequence
GCA_002557155.1_ASM255715v1	wiedmannii	cereus	NUBB01000003.1 Bacillus wiedmannii strain AFS025735 AFS025735_104_G2_Contig3_140523, whole genome shotgun sequence
GCA_002557185.1_ASM255718v1	wiedmannii	cereus	NUBG01000005.1 Bacillus wiedmannii strain AFS024429 AFS024429_115_H8_Contig5_140618, whole genome shotgun sequence
GCA_002557205.1_ASM255720v1	wiedmannii	cereus	NUBI01000002.1 Bacillus wiedmannii strain AFS024024 AFS024024_115_H2_Contig2_140618, whole genome shotgun sequence
GCA_002557225.1_ASM255722v1	toyonensis	cereus	NUBJ01000001.1 Bacillus toyonensis strain AFS023984 AFS023984_120_C3_Contig1_140618, whole genome shotgun sequence
GCA_002557245.1_ASM255724v1	pseudomycoides	cereus	NUBF01000003.1 Bacillus pseudomycoides strain AFS024482 AFS024482_66_H1_Contig3_140404, whole genome shotgun sequence
GCA_002557255.1_ASM255725v1	toyonensis	cereus	NUBL01000002.1 Bacillus toyonensis strain AFS023559 AFS023559_104_B11_Contig3_140523, whole genome shotgun sequence
GCA_002557285.1_ASM255728v1	pseudomycoides	cereus	NUBH01000023.1 Bacillus pseudomycoides strain AFS024178 AFS024178_98_E7_Contig23_140514, whole genome shotgun sequence
GCA_002557295.1_ASM255729v1	wiedmannii	cereus	NUBM01000002.1 Bacillus wiedmannii strain AFS023423 AFS023423_73_F2_Contig2_140411, whole genome shotgun sequence
GCA_002557315.1_ASM255731v1	wiedmannii	cereus	NUBN01000002.1 Bacillus wiedmannii strain AFS023251 AFS023251_109_D11_Contig2_140523, whole genome shotgun sequence
GCA_002557345.1_ASM255734v1	wiedmannii	cereus	NUBO01000001.1 Bacillus wiedmannii strain AFS023094 AFS023094_110_E1_Contig1_140523, whole genome shotgun sequence
GCA_002557355.1_ASM255735v1	wiedmannii	cereus	NUBK01000007.1 Bacillus wiedmannii strain AFS023732 AFS023732_98_A8_Contig7_140514, whole genome shotgun sequence
GCA_002557385.1_ASM255738v1	pseudomycoides	cereus	NUBP01000032.1 Bacillus pseudomycoides strain AFS022719 AFS022719_120_H7_Contig32_140618, whole genome shotgun sequence
GCA_002557395.1_ASM255739v1	pseudomycoides	cereus	NUBR01000008.1 Bacillus pseudomycoides strain AFS022493 AFS022493_107_A4_Contig8_140523, whole genome shotgun sequence	√
GCA_002557405.1_ASM255740v1	wiedmannii	cereus	NUBS01000012.1 Bacillus wiedmannii strain AFS022373 AFS022373_98_A1_Contig12_140514, whole genome shotgun sequence
GCA_002557445.1_ASM255744v1	toyonensis	cereus	NUBU01000003.1 Bacillus toyonensis strain AFS022121 AFS022121_109_F4_Contig3_140523, whole genome shotgun sequence
GCA_002557465.1_ASM255746v1	pseudomycoides	cereus	NUBQ01000002.1 Bacillus pseudomycoides strain AFS022598 AFS022598_96_A10_Contig2_140514, whole genome shotgun sequence
GCA_002557475.1_ASM255747v1	wiedmannii	cereus	NUBW01000002.1 Bacillus wiedmannii strain AFS021943 AFS021943_96_D11_Contig2_140514, whole genome shotgun sequence
GCA_002557505.1_ASM255750v1	toyonensis	cereus	NUBX01000003.1 Bacillus toyonensis strain AFS021654 AFS021654_110_C2_Contig3_140523, whole genome shotgun sequence
GCA_002557515.1_ASM255751v1	toyonensis	cereus	NUBY01000004.1 Bacillus toyonensis strain AFS021349 AFS021349_70_B12_Contig20_140411, whole genome shotgun sequence
GCA_002557535.1_ASM255753v1	pseudomycoides	cereus	NUBT01000002.1 Bacillus pseudomycoides strain AFS022225 AFS022225_109_C5_Contig2_140523, whole genome shotgun sequence
GCA_002557555.1_ASM255755v1	toyonensis	cereus	NUBZ01000003.1 Bacillus toyonensis strain AFS020717 AFS020717_115_D9_Contig3_140618, whole genome shotgun sequence
GCA_002557585.1_ASM255758v1	pseudomycoides	cereus	NUBV01000020.1 Bacillus pseudomycoides strain AFS022050 AFS022050_115_E4_Contig20_140618, whole genome shotgun sequence
GCA_002557595.1_ASM255759v1	wiedmannii	cereus	NUCA01000002.1 Bacillus wiedmannii strain AFS020694 AFS020694_110_F3_Contig2_140523, whole genome shotgun sequence
GCA_002557665.1_ASM255766v1	wiedmannii	cereus	NUCB01000003.1 Bacillus wiedmannii strain AFS020690 AFS020690_71_F9_Contig3_140411, whole genome shotgun sequence
GCA_002557675.1_ASM255767v1	wiedmannii	cereus	NUDX01000010.1 Bacillus wiedmannii strain AFS008930 AFS008930_73_G12_Contig10_140411, whole genome shotgun sequence	√
GCA_002557835.1_ASM255783v1	pseudomycoides	cereus	NUAE01000007.1 Bacillus pseudomycoides strain AFS028766 AFS028766_96_A1_Contig16_140514, whole genome shotgun sequence
GCA_002557845.1_ASM255784v1	wiedmannii	cereus	NUAC01000009.1 Bacillus wiedmannii strain AFS029396 AFS029396_115_E5_Contig9_140618, whole genome shotgun sequence
GCA_002557855.1_ASM255785v1	wiedmannii	cereus	NUAD01000004.1 Bacillus wiedmannii strain AFS028955 AFS028955_102_G7_Contig4_140514, whole genome shotgun sequence
GCA_002557865.1_ASM255786v1	toyonensis	cereus	NUAF01000001.1 Bacillus toyonensis strain AFS028618 AFS028618_96_H5_Contig1_140514, whole genome shotgun sequence
GCA_002557925.1_ASM255792v1	cereus	cereus	NTVE01000004.1 Bacillus cereus strain AFS013997 AFS013997_105_A3_Contig4_140523, whole genome shotgun sequence
GCA_002557935.1_ASM255793v1	megaterium	megaterium	NTVG01000001.1 Bacillus megaterium strain AFS013729 AFS013729_70_G7_Contig1_140411, whole genome shotgun sequence
GCA_002557945.1_ASM255794v1	cereus	cereus	NTVI01000011.1 Bacillus cereus strain AFS013362 AFS013362_108_H1_Contig11_140523, whole genome shotgun sequence
GCA_002557995.1_ASM255799v1	cereus	cereus	NTVO01000006.1 Bacillus cereus strain AFS012400 AFS012400_99_H2_Contig6_140514, whole genome shotgun sequence
GCA_002558015.1_ASM255801v1	thuringiensis	cereus	NTVJ01000021.1 Bacillus thuringiensis strain AFS013213 AFS013213_115_D12_Contig21_140618, whole genome shotgun sequence
GCA_002558035.1_ASM255803v1	thuringiensis	cereus	NTVP01000009.1 Bacillus thuringiensis strain AFS012232 AFS012232_99_F8_Contig9_140514, whole genome shotgun sequence
GCA_002558075.1_ASM255807v1	thuringiensis	cereus	NTVS01000001.1 Bacillus thuringiensis strain AFS011939 AFS011939_120_D6_Contig1_140618, whole genome shotgun sequence
GCA_002558085.1_ASM255808v1	cereus	cereus	NTVR01000006.1 Bacillus cereus strain AFS011950 AFS011950_108_D4_Contig6_140523, whole genome shotgun sequence
GCA_002558125.1_ASM255812v1	cereus	cereus	NTVF01000002.1 Bacillus cereus strain AFS013880 AFS013880_108_G4_Contig2_140523, whole genome shotgun sequence
GCA_002558155.1_ASM255815v1	megaterium	megaterium	NTVK01000002.1 Bacillus megaterium strain AFS013177 AFS013177_93_C4_Contig1_140618, whole genome shotgun sequence
GCA_002558165.1_ASM255816v1	cereus	cereus	NTVH01000003.1 Bacillus cereus strain AFS013685 AFS013685_105_E10_Contig3_140523, whole genome shotgun sequence
GCA_002558195.1_ASM255819v1	anthracis	cereus	NTVL01000018.1 Bacillus anthracis strain AFS012870 AFS012870_106_D7_Contig18_140523, whole genome shotgun sequence
GCA_002558205.1_ASM255820v1	cereus	cereus	NTVN01000002.1 Bacillus cereus strain AFS012518 AFS012518_95_B9_Contig2_140514, whole genome shotgun sequence
GCA_002558235.1_ASM255823v1	thuringiensis	cereus	NTVQ01000001.1 Bacillus thuringiensis strain AFS012085 AFS012085_120_E8_Contig1_140618, whole genome shotgun sequence
GCA_002558245.1_ASM255824v1	cereus	cereus	NTVT01000001.1 Bacillus cereus strain AFS011918 AFS011918_108_F5_Contig1_140523, whole genome shotgun sequence
GCA_002558275.1_ASM255827v1	cereus	cereus	NTXM01000005.1 Bacillus cereus strain AFS007396 AFS007396_104_D3_Contig5_140523, whole genome shotgun sequence
GCA_002558285.1_ASM255828v1	cereus	cereus	NTXN01000001.1 Bacillus cereus strain AFS007234 AFS007234_115_B1_Contig1_140618, whole genome shotgun sequence
GCA_002558315.1_ASM255831v1	cereus	cereus	NTXP01000002.1 Bacillus cereus strain AFS007170 AFS007170_115_H10_Contig2_140618, whole genome shotgun sequence
GCA_002558335.1_ASM255833v1	thuringiensis	cereus	NTXO01000003.1 Bacillus thuringiensis strain AFS007186 AFS007186_96_D2_Contig3_140514, whole genome shotgun sequence
GCA_002558355.1_ASM255835v1	thuringiensis	cereus	NTXR01000001.1 Bacillus thuringiensis strain AFS006923 AFS006923_104_H11_Contig18_140523, whole genome shotgun sequence
GCA_002558365.1_ASM255836v1	cereus	cereus	NTXQ01000003.1 Bacillus cereus strain AFS007158 AFS007158_95_F10_Contig3_140514, whole genome shotgun sequence
GCA_002558375.1_ASM255837v1	cereus	cereus	NTXS01000002.1 Bacillus cereus strain AFS006766 AFS006766_61_E6_Contig2_140312, whole genome shotgun sequence
GCA_002558385.1_ASM255838v1	thuringiensis	cereus	NTXT01000004.1 Bacillus thuringiensis strain AFS006689 AFS006689_102_A7_Contig4_140514, whole genome shotgun sequence
GCA_002558435.1_ASM255843v1	cereus	cereus	NTXU01000001.1 Bacillus cereus strain AFS006512 AFS006512_95_E3_Contig1_140514, whole genome shotgun sequence
GCA_002558445.1_ASM255844v1	cereus	cereus	NTXY01000002.1 Bacillus cereus strain AFS006065 AFS006065_104_B10_Contig2_140523, whole genome shotgun sequence
GCA_002558465.1_ASM255846v1	cereus	cereus	NTXZ01000004.1 Bacillus cereus strain AFS006012 AFS006012_105_D7_Contig4_140523, whole genome shotgun sequence
GCA_002558475.1_ASM255847v1	cereus	cereus	NTYC01000002.1 Bacillus cereus strain AFS005901 AFS005901_109_C7_Contig2_140523, whole genome shotgun sequence
GCA_002558515.1_ASM255851v1	cereus	cereus	NTYE01000001.1 Bacillus cereus strain AFS005614 AFS005614_115_C10_Contig8_140618, whole genome shotgun sequence
GCA_002558525.1_ASM255852v1	thuringiensis	cereus	NTYF01000001.1 Bacillus thuringiensis strain AFS005140 AFS005140_120_D3_Contig1_140618, whole genome shotgun sequence
GCA_002558545.1_ASM255854v1	thuringiensis	cereus	NTYG01000001.1 Bacillus thuringiensis strain AFS005083 AFS005083_100_B4_Contig2_140514, whole genome shotgun sequence
GCA_002558555.1_ASM255855v1	thuringiensis	cereus	NTYH01000002.1 Bacillus thuringiensis strain AFS005023 AFS005023_100_F2_Contig5_140514, whole genome shotgun sequence
GCA_002558595.1_ASM255859v1	thuringiensis	cereus	NTYI01000006.1 Bacillus thuringiensis strain AFS005011 AFS005011_99_G8_Contig6_140514, whole genome shotgun sequence
GCA_002558615.1_ASM255861v1	cereus	cereus	NTYM01000003.1 Bacillus cereus strain AFS004498 AFS004498_101_F10_Contig7_140514, whole genome shotgun sequence
GCA_002558635.1_ASM255863v1	thuringiensis	cereus	NTYO01000005.1 Bacillus thuringiensis strain AFS004356 AFS004356_120_H1_Contig5_140618, whole genome shotgun sequence
GCA_002558645.1_ASM255864v1	cereus	cereus	NTYN01000005.1 Bacillus cereus strain AFS004414 AFS004414_101_F12_Contig40_140514, whole genome shotgun sequence
GCA_002558665.1_ASM255866v1	cereus	cereus	NTYP01000003.1 Bacillus cereus strain AFS003807 AFS003807_105_D9_Contig3_140523, whole genome shotgun sequence
GCA_002558675.1_ASM255867v1	anthracis	cereus	NTYQ01000005.1 Bacillus anthracis strain AFS003761 AFS003761_95_D3_Contig5_140514, whole genome shotgun sequence
GCA_002558705.1_ASM255870v1	cereus	cereus	NTYR01000005.1 Bacillus cereus strain AFS003410 AFS003410_115_F4_Contig5_140618, whole genome shotgun sequence
GCA_002558735.1_ASM255873v1	cereus	cereus	NTYT01000008.1 Bacillus cereus strain AFS003289 AFS003289_105_C8_Contig8_140523, whole genome shotgun sequence
GCA_002558745.1_ASM255874v1	cereus	cereus	NTYS01000001.1 Bacillus cereus strain AFS003338 AFS003338_73_A3_Contig1_140411, whole genome shotgun sequence
GCA_002558765.1_ASM255876v1	cereus	cereus	NTYU01000008.1 Bacillus cereus strain AFS003117 AFS003117_110_G2_Contig8_140523, whole genome shotgun sequence
GCA_002558795.1_ASM255879v1	thuringiensis	cereus	NTYV01000004.1 Bacillus thuringiensis strain AFS003097 AFS003097_100_B10_Contig4_140514, whole genome shotgun sequence
GCA_002558805.1_ASM255880v1	megaterium	megaterium	NTYW01000009.1 Bacillus megaterium strain AFS003013 AFS003013_70_B6_Contig12_140411, whole genome shotgun sequence
GCA_002558815.1_ASM255881v1	thuringiensis	cereus	NTYX01000002.1 Bacillus thuringiensis strain AFS002920 AFS002920_100_G12_Contig6_140514, whole genome shotgun sequence
GCA_002558845.1_ASM255884v1	cereus	cereus	NTYZ01000003.1 Bacillus cereus strain AFS002848 AFS002848_108_F8_Contig1_140523, whole genome shotgun sequence
GCA_002558875.1_ASM255887v1	cereus	cereus	NTZA01000003.1 Bacillus cereus strain AFS002757 AFS002757_99_E1_Contig3_140514, whole genome shotgun sequence
GCA_002558885.1_ASM255888v1	cereus	cereus	NTZB01000002.1 Bacillus cereus strain AFS002548 AFS002548_98_D2_Contig2_140514, whole genome shotgun sequence
GCA_002558905.1_ASM255890v1	anthracis	cereus	NTZE01000001.1 Bacillus anthracis strain AFS002415 AFS002415_95_F4_Contig1_140514, whole genome shotgun sequence
GCA_002558915.1_ASM255891v1	thuringiensis	cereus	NTZD01000002.1 Bacillus thuringiensis strain AFS002494 AFS002494_119_A11_Contig2_140618, whole genome shotgun sequence
GCA_002558955.1_ASM255895v1	cereus	cereus	NTZF01000002.1 Bacillus cereus strain AFS002368 AFS002368_65_A3_Contig2_140404, whole genome shotgun sequence
GCA_002558975.1_ASM255897v1	cereus	cereus	NTZH01000001.1 Bacillus cereus strain AFS002224 AFS002224_99_B6_Contig1_140514, whole genome shotgun sequence
GCA_002558985.1_ASM255898v1	cereus	cereus	NTZJ01000003.1 Bacillus cereus strain AFS002094 AFS002094_96_A4_Contig8_140514, whole genome shotgun sequence
GCA_002558995.1_ASM255899v1	thuringiensis	cereus	NTZK01000011.1 Bacillus thuringiensis strain AFS001991 AFS001991_102_A3_Contig11_140514, whole genome shotgun sequence
GCA_002559035.1_ASM255903v1	cereus	cereus	NTZR01000001.1 Bacillus cereus strain AFS001073 AFS001073_73_F4_Contig1_140411, whole genome shotgun sequence
GCA_002559045.1_ASM255904v1	cereus	cereus	NTZX01000045.1 Bacillus cereus strain AFS000393 AFS000393_120_D2_Contig45_140618, whole genome shotgun sequence
GCA_002559055.1_ASM255905v1	cereus	cereus	NTZL01000002.1 Bacillus cereus strain AFS001977 AFS001977_105_C9_Contig2_140523, whole genome shotgun sequence
GCA_002559065.1_ASM255906v1	cereus	cereus	NTZQ01000003.1 Bacillus cereus strain AFS001538 AFS001538_106_A6_Contig3_140523, whole genome shotgun sequence
GCA_002559115.1_ASM255911v1	cereus	cereus	NTXV01000005.1 Bacillus cereus strain AFS006340 AFS006340_109_F1_Contig5_140523, whole genome shotgun sequence
GCA_002559125.1_ASM255912v1	cereus	cereus	NTYA01000001.1 Bacillus cereus strain AFS005998 AFS005998_110_F1_Contig1_140523, whole genome shotgun sequence
GCA_002559135.1_ASM255913v1	cereus	cereus	NTXW01000001.1 Bacillus cereus strain AFS006334 AFS006334_107_C12_Contig13_140523, whole genome shotgun sequence
GCA_002559195.1_ASM255919v1	cereus	cereus	NTYB01000017.1 Bacillus cereus strain AFS005977 AFS005977_107_C8_Contig17_140523, whole genome shotgun sequence
GCA_002559205.1_ASM255920v1	cereus	cereus	NTYJ01000003.1 Bacillus cereus strain AFS004748 AFS004748_110_C1_Contig3_140523, whole genome shotgun sequence
GCA_002559215.1_ASM255921v1	cereus	cereus	NTYD01000001.1 Bacillus cereus strain AFS005615 AFS005615_82_G1_Contig10_140604, whole genome shotgun sequence
GCA_002559225.1_ASM255922v1	cereus	cereus	NTYK01000001.1 Bacillus cereus strain AFS004701 AFS004701_95_C5_Contig1_140514, whole genome shotgun sequence
GCA_002559275.1_ASM255927v1	cereus	cereus	NTZC01000002.1 Bacillus cereus strain AFS002530 AFS002530_73_H4_Contig2_140411, whole genome shotgun sequence
GCA_002559285.1_ASM255928v1	megaterium	megaterium	NTYL01000001.1 Bacillus megaterium strain AFS004604 AFS004604_70_B4_Contig3_140411, whole genome shotgun sequence
GCA_002559295.1_ASM255929v1	thuringiensis	cereus	NTYY01000001.1 Bacillus thuringiensis strain AFS002866 AFS002866_73_H9_Contig1_140411, whole genome shotgun sequence
GCA_002559335.1_ASM255933v1	megaterium	megaterium	NTZG01000005.1 Bacillus megaterium strain AFS002252 AFS002252_103_E10_Contig9_140523, whole genome shotgun sequence
GCA_002559355.1_ASM255935v1	cereus	cereus	NTZI01000002.1 Bacillus cereus strain AFS002102 AFS002102_71_E10_Contig2_140411, whole genome shotgun sequence
GCA_002559365.1_ASM255936v1	cereus	cereus	NTZM01000005.1 Bacillus cereus strain AFS001900 AFS001900_96_D4_Contig5_140514, whole genome shotgun sequence
GCA_002559375.1_ASM255937v1	anthracis	cereus	NTZN01000005.1 Bacillus anthracis strain AFS001713 AFS001713_107_E12_Contig5_140523, whole genome shotgun sequence
GCA_002559425.1_ASM255942v1	cereus	cereus	NTZP01000001.1 Bacillus cereus strain AFS001542 AFS001542_95_G6_Contig1_140514, whole genome shotgun sequence
GCA_002559435.1_ASM255943v1	cereus	cereus	NTZS01000002.1 Bacillus cereus strain AFS000937 AFS000937_106_B9_Contig2_140523, whole genome shotgun sequence
GCA_002559475.1_ASM255947v1	megaterium	megaterium	NTZT01000002.1 Bacillus megaterium strain AFS000775 AFS000775_60_D6_Contig2_140312, whole genome shotgun sequence
GCA_002559495.1_ASM255949v1	cereus	cereus	NTZU01000003.1 Bacillus cereus strain AFS000724 AFS000724_115_C1_Contig10_140618, whole genome shotgun sequence
GCA_002559505.1_ASM255950v1	cereus	cereus	NTZV01000006.1 Bacillus cereus strain AFS000524 AFS000524_95_B3_Contig6_140514, whole genome shotgun sequence
GCA_002559535.1_ASM255953v1	thuringiensis	cereus	NTZW01000002.1 Bacillus thuringiensis strain AFS000517 AFS000517_110_A10_Contig2_140523, whole genome shotgun sequence
GCA_002559545.1_ASM255954v1	cereus	cereus	NTZY01000001.1 Bacillus cereus strain AFS000175 AFS000175_109_H3_Contig1_140523, whole genome shotgun sequence
GCA_002559565.1_ASM255956v1	cereus	cereus	NTZZ01000033.1 Bacillus cereus strain AFS000144 AFS000144_73_E2_Contig33_140411, whole genome shotgun sequence
GCA_002559595.1_ASM255959v1	cereus	cereus	NTSX01000002.1 Bacillus cereus strain AFS028514 AFS028514_115_D8_Contig2_140618, whole genome shotgun sequence
GCA_002559605.1_ASM255960v1	anthracis	cereus	NTSY01000001.1 Bacillus anthracis strain AFS028506 AFS028506_108_F3_Contig1_140523, whole genome shotgun sequence
GCA_002559645.1_ASM255964v1	cereus	cereus	NTSW01000004.1 Bacillus cereus strain AFS028516 AFS028516_96_H6_Contig8_140514, whole genome shotgun sequence
GCA_002559665.1_ASM255966v1	cereus	cereus	NTSZ01000011.1 Bacillus cereus strain AFS028441 AFS028441_115_B4_Contig11_140618, whole genome shotgun sequence
GCA_002559685.1_ASM255968v1	cereus	cereus	NTTA01000001.1 Bacillus cereus strain AFS028424 AFS028424_105_C12_Contig1_140523, whole genome shotgun sequence
GCA_002559715.1_ASM255971v1	cereus	cereus	NTTB01000002.1 Bacillus cereus strain AFS028351 AFS028351_108_F10_Contig2_140523, whole genome shotgun sequence
GCA_002559735.1_ASM255973v1	cereus	cereus	NTPZ01000002.1 Bacillus cereus strain AFS027898 AFS027898_109_G6_Contig2_140523, whole genome shotgun sequence
GCA_002559755.1_ASM255975v1	anthracis	cereus	NTQB01000003.1 Bacillus anthracis strain AFS027725 AFS027725_106_C1_Contig3_140523, whole genome shotgun sequence
GCA_002559765.1_ASM255976v1	cereus	cereus	NTTC01000008.1 Bacillus cereus strain AFS028292 AFS028292_106_E5_Contig8_140523, whole genome shotgun sequence
GCA_002559785.1_ASM255978v1	anthracis	cereus	NTQC01000001.1 Bacillus anthracis strain AFS027605 AFS027605_109_A2_Contig1_140523, whole genome shotgun sequence
GCA_002559805.1_ASM255980v1	cereus	cereus	NTQA01000001.1 Bacillus cereus strain AFS027869 AFS027869_115_H5_Contig1_140618, whole genome shotgun sequence
GCA_002559825.1_ASM255982v1	thuringiensis	cereus	NTQD01000004.1 Bacillus thuringiensis strain AFS027250 AFS027250_96_A7_Contig4_140514, whole genome shotgun sequence
GCA_002559855.1_ASM255985v1	thuringiensis	cereus	NTQE01000002.1 Bacillus thuringiensis strain AFS027178 AFS027178_110_C8_Contig2_140523, whole genome shotgun sequence
GCA_002559865.1_ASM255986v1	cereus	cereus	NTQG01000016.1 Bacillus cereus strain AFS026918 AFS026918_104_G6_Contig16_140523, whole genome shotgun sequence
GCA_002559875.1_ASM255987v1	thuringiensis	cereus	NTQF01000003.1 Bacillus thuringiensis strain AFS026926 AFS026926_98_B3_Contig3_140514, whole genome shotgun sequence
GCA_002559915.1_ASM255991v1	cereus	cereus	NTQH01000003.1 Bacillus cereus strain AFS026537 AFS026537_106_B4_Contig3_140523, whole genome shotgun sequence
GCA_002559935.1_ASM255993v1	cereus	cereus	NTQJ01000003.1 Bacillus cereus strain AFS026312 AFS026312_98_E9_Contig3_140514, whole genome shotgun sequence
GCA_002559945.1_ASM255994v1	cereus	cereus	NTQI01000001.1 Bacillus cereus strain AFS026439 AFS026439_120_F10_Contig1_140618, whole genome shotgun sequence
GCA_002559955.1_ASM255995v1	thuringiensis	cereus	NTQK01000016.1 Bacillus thuringiensis strain AFS026252 AFS026252_73_C2_Contig34_140411, whole genome shotgun sequence
GCA_002559985.1_ASM255998v1	cereus	cereus	NTQL01000001.1 Bacillus cereus strain AFS025909 AFS025909_109_F9_Contig1_140523, whole genome shotgun sequence
GCA_002560005.1_ASM256000v1	thuringiensis	cereus	NTQM01000004.1 Bacillus thuringiensis strain AFS025854 AFS025854_109_G12_Contig4_140523, whole genome shotgun sequence
GCA_002560035.1_ASM256003v1	cereus	cereus	NTQN01000001.1 Bacillus cereus strain AFS025653 AFS025653_106_D5_Contig1_140523, whole genome shotgun sequence
GCA_002560055.1_ASM256005v1	thuringiensis	cereus	NTQO01000006.1 Bacillus thuringiensis strain AFS025510 AFS025510_98_H11_Contig6_140514, whole genome shotgun sequence
GCA_002560075.1_ASM256007v1	cereus	cereus	NTQP01000001.1 Bacillus cereus strain AFS025490 AFS025490_110_C7_Contig1_140523, whole genome shotgun sequence
GCA_002560095.1_ASM256009v1	cereus	cereus	NTQQ01000024.1 Bacillus cereus strain AFS025485 AFS025485_73_E1_Contig24_140411, whole genome shotgun sequence
GCA_002560105.1_ASM256010v1	cereus	cereus	NTQR01000006.1 Bacillus cereus strain AFS025457 AFS025457_96_D3_Contig6_140514, whole genome shotgun sequence
GCA_002560115.1_ASM256011v1	cereus	cereus	NTQS01000003.1 Bacillus cereus strain AFS025349 AFS025349_107_G9_Contig5_140523, whole genome shotgun sequence
GCA_002560145.1_ASM256014v1	cereus	cereus	NTQT01000001.1 Bacillus cereus strain AFS025165 AFS025165_120_B9_Contig8_140618, whole genome shotgun sequence
GCA_002560175.1_ASM256017v1	cereus	cereus	NTQU01000003.1 Bacillus cereus strain AFS025120 AFS025120_109_B6_Contig3_140523, whole genome shotgun sequence
GCA_002560185.1_ASM256018v1	anthracis	cereus	NTQV01000001.1 Bacillus anthracis strain AFS025007 AFS025007_95_G5_Contig1_140514, whole genome shotgun sequence
GCA_002560215.1_ASM256021v1	cereus	cereus	NTQW01000001.1 Bacillus cereus strain AFS024973 AFS024973_107_D11_Contig1_140523, whole genome shotgun sequence
GCA_002560225.1_ASM256022v1	cereus	cereus	NTQX01000001.1 Bacillus cereus strain AFS024847 AFS024847_119_C9_Contig1_140618, whole genome shotgun sequence
GCA_002560255.1_ASM256025v1	cereus	cereus	NTQY01000003.1 Bacillus cereus strain AFS024693 AFS024693_95_C8_Contig3_140514, whole genome shotgun sequence
GCA_002560265.1_ASM256026v1	cereus	cereus	NTQZ01000003.1 Bacillus cereus strain AFS024629 AFS024629_107_B7_Contig3_140523, whole genome shotgun sequence
GCA_002560295.1_ASM256029v1	cereus	cereus	NTRB01000002.1 Bacillus cereus strain AFS024540 AFS024540_98_A10_Contig2_140514, whole genome shotgun sequence
GCA_002560305.1_ASM256030v1	thuringiensis	cereus	NTRA01000003.1 Bacillus thuringiensis strain AFS024615 AFS024615_108_H8_Contig3_140523, whole genome shotgun sequence
GCA_002560325.1_ASM256032v1	cereus	cereus	NTRC01000002.1 Bacillus cereus strain AFS024404 AFS024404_98_B1_Contig2_140514, whole genome shotgun sequence
GCA_002560335.1_ASM256033v1	thuringiensis	cereus	NTRD01000006.1 Bacillus thuringiensis strain AFS024266 AFS024266_95_F3_Contig6_140514, whole genome shotgun sequence
GCA_002560375.1_ASM256037v1	cereus	cereus	NTRE01000016.1 Bacillus cereus strain AFS024089 AFS024089_95_C2_Contig16_140514, whole genome shotgun sequence
GCA_002560385.1_ASM256038v1	cereus	cereus	NTRF01000013.1 Bacillus cereus strain AFS023898 AFS023898_115_F11_Contig5_140618, whole genome shotgun sequence
GCA_002560395.1_ASM256039v1	cereus	cereus	NTRG01000001.1 Bacillus cereus strain AFS023730 AFS023730_108_G10_Contig1_140523, whole genome shotgun sequence
GCA_002560415.1_ASM256041v1	cereus	cereus	NTRH01000022.1 Bacillus cereus strain AFS023720 AFS023720_71_B2_Contig22_140411, whole genome shotgun sequence
GCA_002560455.1_ASM256045v1	thuringiensis	cereus	NTRI01000003.1 Bacillus thuringiensis strain AFS023641 AFS023641_108_E7_Contig3_140523, whole genome shotgun sequence
GCA_002560465.1_ASM256046v1	thuringiensis	cereus	NTRJ01000010.1 Bacillus thuringiensis strain AFS023506 AFS023506_110_F6_Contig10_140523, whole genome shotgun sequence
GCA_002560475.1_ASM256047v1	cereus	cereus	NTRK01000015.1 Bacillus cereus strain AFS023479 AFS023479_119_C12_Contig11_140618, whole genome shotgun sequence
GCA_002560515.1_ASM256051v1	thuringiensis	cereus	NTRM01000003.1 Bacillus thuringiensis strain AFS023418 AFS023418_110_B6_Contig3_140523, whole genome shotgun sequence
GCA_002560525.1_ASM256052v1	cereus	cereus	NTRL01000008.1 Bacillus cereus strain AFS023425 AFS023425_110_E11_Contig8_140523, whole genome shotgun sequence
GCA_002560535.1_ASM256053v1	anthracis	cereus	NTRN01000003.1 Bacillus anthracis strain AFS023305 AFS023305_108_D12_Contig3_140523, whole genome shotgun sequence
GCA_002560595.1_ASM256059v1	megaterium	megaterium	NTRQ01000002.1 Bacillus megaterium strain AFS022837 AFS022837_53_A11_Contig2_140312, whole genome shotgun sequence
GCA_002560605.1_ASM256060v1	thuringiensis	cereus	NTRP01000005.1 Bacillus thuringiensis strain AFS023096 AFS023096_73_E6_Contig5_140411, whole genome shotgun sequence
GCA_002560615.1_ASM256061v1	cereus	cereus	NTRR01000008.1 Bacillus cereus strain AFS022681 AFS022681_95_G10_Contig8_140514, whole genome shotgun sequence
GCA_002560645.1_ASM256064v1	thuringiensis	cereus	NTRS01000003.1 Bacillus thuringiensis strain AFS022658 AFS022658_100_B12_Contig3_140514, whole genome shotgun sequence
GCA_002560675.1_ASM256067v1	anthracis	cereus	NTRT01000001.1 Bacillus anthracis strain AFS022655 AFS022655_107_C10_Contig1_140523, whole genome shotgun sequence
GCA_002560695.1_ASM256069v1	thuringiensis	cereus	NTRU01000035.1 Bacillus thuringiensis strain AFS022504 AFS022504_115_G7_Contig35_140618, whole genome shotgun sequence
GCA_002560705.1_ASM256070v1	megaterium	megaterium	NTRV01000008.1 Bacillus megaterium strain AFS022468 AFS022468_70_C2_Contig4_140411, whole genome shotgun sequence
GCA_002560715.1_ASM256071v1	cereus	cereus	NTRW01000002.1 Bacillus cereus strain AFS022438 AFS022438_106_G4_Contig2_140523, whole genome shotgun sequence
GCA_002560735.1_ASM256073v1	cereus	cereus	NTRX01000004.1 Bacillus cereus strain AFS022412 AFS022412_102_C12_Contig4_140514, whole genome shotgun sequence
GCA_002560775.1_ASM256077v1	cereus	cereus	NTRY01000001.1 Bacillus cereus strain AFS022362 AFS022362_107_F4_Contig13_140523, whole genome shotgun sequence
GCA_002560795.1_ASM256079v1	cereus	cereus	NTRZ01000030.1 Bacillus cereus strain AFS022238 AFS022238_71_D7_Contig30_140411, whole genome shotgun sequence
GCA_002560805.1_ASM256080v1	thuringiensis	cereus	NTSB01000004.1 Bacillus thuringiensis strain AFS022086 AFS022086_104_C7_Contig4_140523, whole genome shotgun sequence
GCA_002560815.1_ASM256081v1	thuringiensis	cereus	NTSC01000004.1 Bacillus thuringiensis strain AFS022064 AFS022064_119_H11_Contig9_140618, whole genome shotgun sequence
GCA_002560855.1_ASM256085v1	thuringiensis	cereus	NTSE01000005.1 Bacillus thuringiensis strain AFS021667 AFS021667_119_B5_Contig5_140618, whole genome shotgun sequence
GCA_002560875.1_ASM256087v1	thuringiensis	cereus	NTTD01000001.1 Bacillus thuringiensis strain AFS019758 AFS019758_110_C11_Contig3_140523, whole genome shotgun sequence
GCA_002560885.1_ASM256088v1	thuringiensis	cereus	NTTG01000006.1 Bacillus thuringiensis strain AFS019518 AFS019518_110_C3_Contig6_140523, whole genome shotgun sequence
GCA_002560915.1_ASM256091v1	cereus	cereus	NTTH01000026.1 Bacillus cereus strain AFS019247 AFS019247_73_H1_Contig26_140411, whole genome shotgun sequence
GCA_002560925.1_ASM256092v1	thuringiensis	cereus	NTTJ01000001.1 Bacillus thuringiensis strain AFS018617 AFS018617_98_B9_Contig1_140514, whole genome shotgun sequence
GCA_002560945.1_ASM256094v1	cereus	cereus	NTTK01000011.1 Bacillus cereus strain AFS018601 AFS018601_107_A5_Contig21_140523, whole genome shotgun sequence
GCA_002560955.1_ASM256095v1	cereus	cereus	NTTL01000001.1 Bacillus cereus strain AFS018489 AFS018489_106_A3_Contig1_140523, whole genome shotgun sequence
GCA_002561015.1_ASM256101v1	megaterium	megaterium	NTTN01000001.1 Bacillus megaterium strain AFS018399 AFS018399_69_H9_Contig1_140404, whole genome shotgun sequence
GCA_002561035.1_ASM256103v1	cereus	cereus	NTTP01000001.1 Bacillus cereus strain AFS018281 AFS018281_106_H2_Contig1_140523, whole genome shotgun sequence
GCA_002561045.1_ASM256104v1	thuringiensis	cereus	NTTR01000012.1 Bacillus thuringiensis strain AFS018179 AFS018179_71_E5_Contig12_140411, whole genome shotgun sequence
GCA_002561055.1_ASM256105v1	anthracis	cereus	NTTQ01000002.1 Bacillus anthracis strain AFS018197 AFS018197_108_F11_Contig2_140523, whole genome shotgun sequence
GCA_002561095.1_ASM256109v1	cereus	cereus	NTTS01000006.1 Bacillus cereus strain AFS018041 AFS018041_104_F4_Contig6_140523, whole genome shotgun sequence
GCA_002561115.1_ASM256111v1	cereus	cereus	NTTU01000002.1 Bacillus cereus strain AFS017947 AFS017947_95_C12_Contig2_140514, whole genome shotgun sequence
GCA_002561125.1_ASM256112v1	megaterium	megaterium	NTTT01000032.1 Bacillus megaterium strain AFS018038 AFS018038_93_F5_Contig11_140618, whole genome shotgun sequence
GCA_002561135.1_ASM256113v1	cereus	cereus	NTTV01000007.1 Bacillus cereus strain AFS017700 AFS017700_109_H5_Contig7_140523, whole genome shotgun sequence
GCA_002561175.1_ASM256117v1	thuringiensis	cereus	NTTX01000005.1 Bacillus thuringiensis strain AFS017371 AFS017371_100_F5_Contig6_140514, whole genome shotgun sequence
GCA_002561195.1_ASM256119v1	anthracis	cereus	NTTY01000001.1 Bacillus anthracis strain AFS017361 AFS017361_108_C3_Contig1_140523, whole genome shotgun sequence
GCA_002561205.1_ASM256120v1	cereus	cereus	NTUA01000005.1 Bacillus cereus strain AFS017211 AFS017211_110_D1_Contig5_140523, whole genome shotgun sequence
GCA_002561235.1_ASM256123v1	cereus	cereus	NTUB01000002.1 Bacillus cereus strain AFS017202 AFS017202_120_F12_Contig2_140618, whole genome shotgun sequence
GCA_002561255.1_ASM256125v1	cereus	cereus	NTUC01000001.1 Bacillus cereus strain AFS017068 AFS017068_105_B4_Contig1_140523, whole genome shotgun sequence
GCA_002561265.1_ASM256126v1	cereus	cereus	NTUE01000009.1 Bacillus cereus strain AFS016962 AFS016962_102_B11_Contig9_140514, whole genome shotgun sequence
GCA_002561275.1_ASM256127v1	thuringiensis	cereus	NTUF01000001.1 Bacillus thuringiensis strain AFS016919 AFS016919_108_H11_Contig1_140523, whole genome shotgun sequence
GCA_002561295.1_ASM256129v1	cereus	cereus	NTUG01000010.1 Bacillus cereus strain AFS016912 AFS016912_108_G5_Contig10_140523, whole genome shotgun sequence
GCA_002561335.1_ASM256133v1	thuringiensis	cereus	NTUH01000001.1 Bacillus thuringiensis strain AFS016894 AFS016894_107_F1_Contig7_140523, whole genome shotgun sequence
GCA_002561355.1_ASM256135v1	cereus	cereus	NTUK01000018.1 Bacillus cereus strain AFS016599 AFS016599_96_E4_Contig18_140514, whole genome shotgun sequence
GCA_002561375.1_ASM256137v1	thuringiensis	cereus	NTUJ01000003.1 Bacillus thuringiensis strain AFS016611 AFS016611_73_F10_Contig3_140411, whole genome shotgun sequence
GCA_002561385.1_ASM256138v1	cereus	cereus	NTUL01000002.1 Bacillus cereus strain AFS016365 AFS016365_119_F9_Contig2_140618, whole genome shotgun sequence
GCA_002561395.1_ASM256139v1	anthracis	cereus	NTUM01000002.1 Bacillus anthracis strain AFS016024 AFS016024_107_H5_Contig2_140523, whole genome shotgun sequence
GCA_002561465.1_ASM256146v1	thuringiensis	cereus	NTUS01000009.1 Bacillus thuringiensis strain AFS015413 AFS015413_107_D9_Contig9_140523, whole genome shotgun sequence
GCA_002561475.1_ASM256147v1	thuringiensis	cereus	NTUR01000008.1 Bacillus thuringiensis strain AFS015432 AFS015432_98_D6_Contig8_140514, whole genome shotgun sequence
GCA_002561515.1_ASM256151v1	megaterium	megaterium	NTUU01000012.1 Bacillus megaterium strain AFS015270 AFS015270_116_F10_Contig17_140618, whole genome shotgun sequence
GCA_002561535.1_ASM256153v1	cereus	cereus	NTUX01000012.1 Bacillus cereus strain AFS014847 AFS014847_73_D2_Contig17_140411, whole genome shotgun sequence
GCA_002561555.1_ASM256155v1	anthracis	cereus	NTUV01000007.1 Bacillus anthracis strain AFS015248 AFS015248_99_G12_Contig7_140514, whole genome shotgun sequence
GCA_002561565.1_ASM256156v1	cereus	cereus	NTUZ01000002.1 Bacillus cereus strain AFS014678 AFS014678_104_C5_Contig2_140523, whole genome shotgun sequence
GCA_002561575.1_ASM256157v1	cereus	cereus	NTUY01000004.1 Bacillus cereus strain AFS014679 AFS014679_107_H12_Contig4_140523, whole genome shotgun sequence
GCA_002561585.1_ASM256158v1	thuringiensis	cereus	NTVC01000001.1 Bacillus thuringiensis strain AFS014145 AFS014145_105_C1_Contig1_140523, whole genome shotgun sequence
GCA_002561635.1_ASM256163v1	cereus	cereus	NTVD01000003.1 Bacillus cereus strain AFS014136 AFS014136_106_E11_Contig3_140523, whole genome shotgun sequence
GCA_002561645.1_ASM256164v1	thuringiensis	cereus	NTVU01000004.1 Bacillus thuringiensis strain AFS011848 AFS011848_109_C9_Contig4_140523, whole genome shotgun sequence
GCA_002561655.1_ASM256165v1	cereus	cereus	NTVX01000001.1 Bacillus cereus strain AFS011531 AFS011531_96_G4_Contig1_140514, whole genome shotgun sequence
GCA_002561665.1_ASM256166v1	thuringiensis	cereus	NTVZ01000002.1 Bacillus thuringiensis strain AFS011084 AFS011084_120_E10_Contig4_140618, whole genome shotgun sequence
GCA_002561715.1_ASM256171v1	cereus	cereus	NTWA01000001.1 Bacillus cereus strain AFS011058 AFS011058_96_C4_Contig1_140514, whole genome shotgun sequence
GCA_002561725.1_ASM256172v1	cereus	cereus	NTWB01000029.1 Bacillus cereus strain AFS011006 AFS011006_71_D10_Contig29_140411, whole genome shotgun sequence
GCA_002561735.1_ASM256173v1	thuringiensis	cereus	NTWD01000001.1 Bacillus thuringiensis strain AFS010823 AFS010823_96_B11_Contig1_140514, whole genome shotgun sequence
GCA_002561745.1_ASM256174v1	cereus	cereus	NTTE01000005.1 Bacillus cereus strain AFS019647 AFS019647_106_E6_Contig5_140523, whole genome shotgun sequence
GCA_002561795.1_ASM256179v1	thuringiensis	cereus	NTTF01000002.1 Bacillus thuringiensis strain AFS019545 AFS019545_107_C9_Contig2_140523, whole genome shotgun sequence
GCA_002561805.1_ASM256180v1	cereus	cereus	NTTI01000001.1 Bacillus cereus strain AFS018668 AFS018668_108_E4_Contig1_140523, whole genome shotgun sequence
GCA_002561825.1_ASM256182v1	thuringiensis	cereus	NTTO01000025.1 Bacillus thuringiensis strain AFS018331 AFS018331_106_D8_Contig25_140523, whole genome shotgun sequence
GCA_002561845.1_ASM256184v1	anthracis	cereus	NTTW01000010.1 Bacillus anthracis strain AFS017475 AFS017475_119_E6_Contig10_140618, whole genome shotgun sequence
GCA_002561885.1_ASM256188v1	cereus	cereus	NTUD01000006.1 Bacillus cereus strain AFS017032 AFS017032_105_A12_Contig6_140523, whole genome shotgun sequence
GCA_002561915.1_ASM256191v1	cereus	cereus	NTUI01000002.1 Bacillus cereus strain AFS016726 AFS016726_99_F6_Contig2_140514, whole genome shotgun sequence
GCA_002561925.1_ASM256192v1	cereus	cereus	NTUN01000001.1 Bacillus cereus strain AFS015939 AFS015939_105_D4_Contig1_140523, whole genome shotgun sequence
[truncated: 2,270 more rows]
