# Supplementary material for: Biosynthetic gene cluster profiling predicts the positive association between antagonism and phylogeny in Bacillus
Source: Nat Commun. 2022 Feb 23;13:1023. doi: 10.1038/s41467-022-28668-z (PMC8866423; doi:10.1038/s41467-022-28668-z)
Supplement: Supplementary file 5 — Dataset 2 [file 41467_2022_28668_MOESM5_ESM.xlsx]

## Sheet: Supp. Data 2
Supplementary Data 2. Taxonomic distribution of genomes across different species and clades.
Clades	Species	No. of genomes used for basic analysis (4,268 in total)	No. of genomes used for BGCs network analysis (545 in total)
subtilis	aciditolerans	1	1
	aerophilus	2	2
	alkalitelluris	2	2
	altitudinis	40	10
	amyloliquefaciens	92	8
	atrophaeus	32	9
	australimaris	1	1
	cabrialesii	1	1
	cellulasensis	6	6
	gibsonii	1	1
	glycinifermentans	5	5
	gobiensis	1	1
	halotolerans	19	10
	haynesii	2	2
	humi	1	1
	idriensis	1	1
	intestinalis	7	7
	lacus	1	1
	licheniformis	181	12
	mangrovi	1	1
	methylotrophicus	1	1
	mojavensis	3	3
	nakamurai	2	2
	onubensis	2	2
	paralicheniformis	71	10
	pumilus	85	14
	safensis	46	14
	salsus	1	1
	siamensis	7	7
	sonorensis	7	7
	stratosphericus	10	10
	subtilis	363	12
	swezeyi	5	5
	tequilensis	4	4
	timonensis	2	1
	vallismortis	5	5
	velezensis	246	12
	xiamenensis	2	2
	Overall	1259	194
cereus	acidiceler	3	3
	albus	9	9
	anthracis	286	7
	bingmayongensis	1	1
	bombysepticus	1	1
	cereus	1115	14
	cytotoxicus	14	8
	funiculus	1	1
	gaemokensis	2	2
	luciferensis	2	2
	luti	3	3
	manliponensis	1	1
	mobilis	5	5
	mycoides	66	12
	nitratireducens	6	6
	pacificus	5	5
	panaciterrae	1	1
	paramycoides	2	2
	paranthracis	21	10
	proteolyticus	2	2
	pseudomycoides	108	13
	solisilvae	1	1
	thuringiensis	604	13
	toyonensis	216	10
	tropicus	11	11
	weihenstephanensis	8	8
	wiedmannii	158	10
	Overall	2652	161
megaterium	abyssalis	1	1
	aryabhattai	18	6
	cohnii	2	2
	endophyticus	8	8
	filamentosus	6	6
	flexus	8	8
	halmapalus	1	1
	horikoshii	6	6
	koreensis	1	1
	megaterium	125	12
	Overall	176	51
circulans	acidicola	1	1
	acidiproducens	1	1
	aidingensis	1	1
	aquimaris	9	0
	aurantiacus	1	1
	azotoformans	2	2
	badius	8	8
	beveridgei	1	1
	camelliae	1	1
	canaveralius	3	3
	caseinilyticus	1	1
	cellulosilyticus	1	1
	chagannorensis	1	1
	ciccensis	1	1
	circulans	12	12
	coagulans	34	8
	coahuilensis	3	3
	daliensis	1	1
	enclensis	2	2
	endozanthoxylicus	1	1
	farraginis	1	1
	fordii	1	1
	fortis	13	7
	freudenreichii	1	1
	galactosidilyticus	2	2
	ginsengihumi	2	2
	glennii	1	1
	hisashii	1	1
	infantis	5	5
	korlensis	1	1
	kyonggiensis	1	1
	lacisalsi	1	1
	lentus	2	2
	mannanilyticus	1	1
	marasmi	1	1
	marinisedimentorum	1	1
	marisflavi	11	11
	massilionigeriensis	1	1
	mesophilum	1	0
	methanolicus	6	6
	miscanthi	1	1
	natronophilus	1	1
	nealsonii	2	2
	obstructivus	1	1
	oleivorans	1	1
	oleronius	1	1
	oryziterrae	1	1
	polygoni	1	1
	populi	1	1
	saganii	1	1
	salacetis	1	1
	shackletonii	1	1
	siralis	1	1
	smithii	3	3
	solimangrovi	1	1
	sporothermodurans	5	5
	taeanensis	1	1
	taxi	1	1
	terrae	1	1
	thermoamylovorans	6	6
	thermozeamaize	1	1
	urumqiensis	1	1
	vietnamensis	7	7
	wudalianchiensis	1	1
	Overall	181	139
