# Supplementary material for: Biosynthetic gene cluster profiling predicts the positive association between antagonism and phylogeny in Bacillus
Source: Nat Commun. 2022 Feb 23;13:1023. doi: 10.1038/s41467-022-28668-z (PMC8866423; doi:10.1038/s41467-022-28668-z)
Supplement: Supplementary file 6 — Dataset 3 [file 41467_2022_28668_MOESM6_ESM.xlsx]

## Sheet: Supp. Data 3
Supplementary Data 3. Prediction of biosynthetic gene clusters (BGCs) in all 4,268 Bacillus genomes by using antiSMASH.
Genome ID	Species	Clade/Subclade	#BGC name	Product Prediction	Knownclusterblast	Product (combined)	BiG-SCAPE class
GCA_000003645.1_ASM364v1	cereus	cereus	CM000714.1.region001	LAP.bacteriocin	0	LAP.bacteriocin	RiPPs
GCA_000003645.1_ASM364v1	cereus	cereus	CM000714.1.region002	NRPS	bacillibactin	bacillibactin	NRPS
GCA_000003645.1_ASM364v1	cereus	cereus	CM000714.1.region003	betalactone	fengycin	fengycin	Others
GCA_000003645.1_ASM364v1	cereus	cereus	CM000714.1.region004	bacteriocin	0	bacteriocin	RiPPs
GCA_000003645.1_ASM364v1	cereus	cereus	CM000714.1.region005	terpene	molybdenum cofactor	molybdenum cofactor	Terpene
GCA_000003645.1_ASM364v1	cereus	cereus	CM000714.1.region006	bacteriocin	0	bacteriocin	RiPPs
GCA_000003925.1_ASM392v1	mycoides	cereus	CM000742.1.region001	LAP.bacteriocin	0	LAP.bacteriocin	RiPPs
GCA_000003925.1_ASM392v1	mycoides	cereus	CM000742.1.region010	lassopeptide	paeninodin	paeninodin	RiPPs
GCA_000003925.1_ASM392v1	mycoides	cereus	CM000742.1.region011	lanthipeptide	0	lanthipeptide	RiPPs
GCA_000003925.1_ASM392v1	mycoides	cereus	CM000742.1.region002	siderophore	petrobactin	petrobactin	Others
GCA_000003925.1_ASM392v1	mycoides	cereus	CM000742.1.region003	NRPS	bacillibactin	bacillibactin	NRPS
GCA_000003925.1_ASM392v1	mycoides	cereus	CM000742.1.region004	bacteriocin	0	bacteriocin	RiPPs
GCA_000003925.1_ASM392v1	mycoides	cereus	CM000742.1.region005	betalactone	fengycin	fengycin	Others
GCA_000003925.1_ASM392v1	mycoides	cereus	CM000742.1.region006	NRPS	0	NRPS	NRPS
GCA_000003925.1_ASM392v1	mycoides	cereus	CM000742.1.region007	bacteriocin	0	bacteriocin	RiPPs
GCA_000003925.1_ASM392v1	mycoides	cereus	CM000742.1.region008	terpene	0	terpene	Terpene
GCA_000003925.1_ASM392v1	mycoides	cereus	CM000742.1.region009	NRPS	locillomycin	locillomycin	NRPS
GCA_000003955.1_ASM395v1	cereus	cereus	CM000741.1.region001	LAP.bacteriocin	0	LAP.bacteriocin	RiPPs
GCA_000003955.1_ASM395v1	cereus	cereus	CM000741.1.region002	siderophore	petrobactin	petrobactin	Others
GCA_000003955.1_ASM395v1	cereus	cereus	CM000741.1.region003	NRPS	bacillibactin	bacillibactin	NRPS
GCA_000003955.1_ASM395v1	cereus	cereus	CM000741.1.region004	betalactone	fengycin	fengycin	Others
GCA_000003955.1_ASM395v1	cereus	cereus	CM000741.1.region005	bacteriocin	0	bacteriocin	RiPPs
GCA_000003955.1_ASM395v1	cereus	cereus	CM000741.1.region006	terpene	0	terpene	Terpene
GCA_000003955.1_ASM395v1	cereus	cereus	CM000741.1.region007	bacteriocin	0	bacteriocin	RiPPs
GCA_000003955.1_ASM395v1	cereus	cereus	CM000741.1.region008	lanthipeptide	0	lanthipeptide	RiPPs
GCA_000006155.2_ASM615v2	anthracis	cereus	AAAC01000001.1.region001	LAP.bacteriocin	0	LAP.bacteriocin	RiPPs
GCA_000006155.2_ASM615v2	anthracis	cereus	AAAC01000001.1.region002	siderophore	petrobactin	petrobactin	Others
GCA_000006155.2_ASM615v2	anthracis	cereus	AAAC01000001.1.region003	NRPS	bacillibactin	bacillibactin	NRPS
GCA_000006155.2_ASM615v2	anthracis	cereus	AAAC01000001.1.region004	betalactone	fengycin	fengycin	Others
GCA_000006155.2_ASM615v2	anthracis	cereus	AAAC01000001.1.region005	bacteriocin	0	bacteriocin	RiPPs
GCA_000006155.2_ASM615v2	anthracis	cereus	AAAC01000001.1.region006	NRPS	0	NRPS	NRPS
GCA_000006155.2_ASM615v2	anthracis	cereus	AAAC01000001.1.region007	terpene	molybdenum cofactor	molybdenum cofactor	Terpene
GCA_000007825.1_ASM782v1	cereus	cereus	AE016877.1.region001	NRPS-like	0	NRPS-like	NRPS
GCA_000007825.1_ASM782v1	cereus	cereus	AE016877.1.region010	LAP.thiopeptide	thiocillin I	thiocillin I	RiPPs
GCA_000007825.1_ASM782v1	cereus	cereus	AE016877.1.region002	LAP.bacteriocin	0	LAP.bacteriocin	RiPPs
GCA_000007825.1_ASM782v1	cereus	cereus	AE016877.1.region003	siderophore	petrobactin	petrobactin	Others
GCA_000007825.1_ASM782v1	cereus	cereus	AE016877.1.region004	NRPS	bacillibactin	bacillibactin	NRPS
GCA_000007825.1_ASM782v1	cereus	cereus	AE016877.1.region005	NRPS	cyanopeptin	cyanopeptin	NRPS
GCA_000007825.1_ASM782v1	cereus	cereus	AE016877.1.region006	betalactone	fengycin	fengycin	Others
GCA_000007825.1_ASM782v1	cereus	cereus	AE016877.1.region007	bacteriocin	0	bacteriocin	RiPPs
GCA_000007825.1_ASM782v1	cereus	cereus	AE016877.1.region008	bacteriocin	0	bacteriocin	RiPPs
GCA_000007825.1_ASM782v1	cereus	cereus	AE016877.1.region009	terpene	molybdenum cofactor	molybdenum cofactor	Terpene
GCA_000007845.1_ASM784v1	anthracis	cereus	AE016879.1.region001	LAP.bacteriocin	0	LAP.bacteriocin	RiPPs
GCA_000007845.1_ASM784v1	anthracis	cereus	AE016879.1.region002	siderophore	petrobactin	petrobactin	Others
GCA_000007845.1_ASM784v1	anthracis	cereus	AE016879.1.region003	NRPS	bacillibactin	bacillibactin	NRPS
GCA_000007845.1_ASM784v1	anthracis	cereus	AE016879.1.region004	betalactone	fengycin	fengycin	Others
GCA_000007845.1_ASM784v1	anthracis	cereus	AE016879.1.region005	bacteriocin	0	bacteriocin	RiPPs
GCA_000007845.1_ASM784v1	anthracis	cereus	AE016879.1.region006	NRPS	0	NRPS	NRPS
GCA_000007845.1_ASM784v1	anthracis	cereus	AE016879.1.region007	terpene	molybdenum cofactor	molybdenum cofactor	Terpene
GCA_000008005.1_ASM800v1	cereus	cereus	AE017194.1.region001	bacteriocin	0	bacteriocin	RiPPs
GCA_000008005.1_ASM800v1	cereus	cereus	AE017194.1.region002	LAP.bacteriocin	0	LAP.bacteriocin	RiPPs
GCA_000008005.1_ASM800v1	cereus	cereus	AE017194.1.region003	NRPS	bacillibactin	bacillibactin	NRPS
GCA_000008005.1_ASM800v1	cereus	cereus	AE017194.1.region004	betalactone	fengycin	fengycin	Others
GCA_000008005.1_ASM800v1	cereus	cereus	AE017194.1.region005	bacteriocin	0	bacteriocin	RiPPs
GCA_000008005.1_ASM800v1	cereus	cereus	AE017194.1.region006	bacteriocin	0	bacteriocin	RiPPs
GCA_000008005.1_ASM800v1	cereus	cereus	AE017194.1.region007	terpene	molybdenum cofactor	molybdenum cofactor	Terpene
GCA_000008165.1_ASM816v1	anthracis	cereus	AE017225.1.region001	LAP.bacteriocin	0	LAP.bacteriocin	RiPPs
GCA_000008165.1_ASM816v1	anthracis	cereus	AE017225.1.region002	siderophore	petrobactin	petrobactin	Others
GCA_000008165.1_ASM816v1	anthracis	cereus	AE017225.1.region003	NRPS	bacillibactin	bacillibactin	NRPS
GCA_000008165.1_ASM816v1	anthracis	cereus	AE017225.1.region004	betalactone	fengycin	fengycin	Others
GCA_000008165.1_ASM816v1	anthracis	cereus	AE017225.1.region005	bacteriocin	0	bacteriocin	RiPPs
GCA_000008165.1_ASM816v1	anthracis	cereus	AE017225.1.region006	NRPS	0	NRPS	NRPS
GCA_000008165.1_ASM816v1	anthracis	cereus	AE017225.1.region007	terpene	molybdenum cofactor	molybdenum cofactor	Terpene
GCA_000008425.1_ASM842v1	licheniformis	subtilis/subtilis	AE017333.1.region001	bacteriocin	0	bacteriocin	RiPPs
GCA_000008425.1_ASM842v1	licheniformis	subtilis/subtilis	AE017333.1.region010	lassopeptide	0	lassopeptide	RiPPs
GCA_000008425.1_ASM842v1	licheniformis	subtilis/subtilis	AE017333.1.region011	lanthipeptide	lichenicidin VK21 A1 / lichenicidin VK21 A2	lichenicidin VK21 A1 / lichenicidin VK21 A2	RiPPs
GCA_000008425.1_ASM842v1	licheniformis	subtilis/subtilis	AE017333.1.region002	NRPS	lichenysin	lichenysin	NRPS
GCA_000008425.1_ASM842v1	licheniformis	subtilis/subtilis	AE017333.1.region003	thiopeptide.bacteriocin	butirosin A / butirosin B	butirosin A / butirosin B	RiPPs
GCA_000008425.1_ASM842v1	licheniformis	subtilis/subtilis	AE017333.1.region004	siderophore	0	siderophore	Others
GCA_000008425.1_ASM842v1	licheniformis	subtilis/subtilis	AE017333.1.region005	betalactone	fengycin	fengycin	Others
GCA_000008425.1_ASM842v1	licheniformis	subtilis/subtilis	AE017333.1.region006	terpene	0	terpene	Terpene
GCA_000008425.1_ASM842v1	licheniformis	subtilis/subtilis	AE017333.1.region007	T3PKS	0	T3PKS	PKSother
GCA_000008425.1_ASM842v1	licheniformis	subtilis/subtilis	AE017333.1.region008	CDPS	0	CDPS	Others
GCA_000008425.1_ASM842v1	licheniformis	subtilis/subtilis	AE017333.1.region009	NRPS	bacillibactin	bacillibactin	NRPS
GCA_000008445.1_ASM844v1	anthracis	cereus	AE017334.2.region001	LAP.bacteriocin	0	LAP.bacteriocin	RiPPs
GCA_000008445.1_ASM844v1	anthracis	cereus	AE017334.2.region002	siderophore	petrobactin	petrobactin	Others
GCA_000008445.1_ASM844v1	anthracis	cereus	AE017334.2.region003	NRPS	bacillibactin	bacillibactin	NRPS
GCA_000008445.1_ASM844v1	anthracis	cereus	AE017334.2.region004	betalactone	fengycin	fengycin	Others
GCA_000008445.1_ASM844v1	anthracis	cereus	AE017334.2.region005	bacteriocin	0	bacteriocin	RiPPs
GCA_000008445.1_ASM844v1	anthracis	cereus	AE017334.2.region006	NRPS	0	NRPS	NRPS
GCA_000008445.1_ASM844v1	anthracis	cereus	AE017334.2.region007	terpene	molybdenum cofactor	molybdenum cofactor	Terpene
GCA_000009045.1_ASM904v1	subtilis	subtilis/subtilis	AL009126.3.region001	head_to_tail.sactipeptide	sporulation killing factor	sporulation killing factor	RiPPs
GCA_000009045.1_ASM904v1	subtilis	subtilis/subtilis	AL009126.3.region010	CDPS	0	CDPS	Others
GCA_000009045.1_ASM904v1	subtilis	subtilis/subtilis	AL009126.3.region011	head_to_tail.sactipeptide	subtilosin A	subtilosin A	RiPPs
GCA_000009045.1_ASM904v1	subtilis	subtilis/subtilis	AL009126.3.region012	other	bacilysin	bacilysin	Others
GCA_000009045.1_ASM904v1	subtilis	subtilis/subtilis	AL009126.3.region002	NRPS	surfactin	surfactin	NRPS
GCA_000009045.1_ASM904v1	subtilis	subtilis/subtilis	AL009126.3.region003	terpene	0	terpene	Terpene
GCA_000009045.1_ASM904v1	subtilis	subtilis/subtilis	AL009126.3.region004	T3PKS.transAT-PKS.transAT-PKS-like.NRPS.PKS-like	bacillaene	bacillaene	PKS-NRPS Hybrids
GCA_000009045.1_ASM904v1	subtilis	subtilis/subtilis	AL009126.3.region005	betalactone.NRPS	fengycin	fengycin	Others
GCA_000009045.1_ASM904v1	subtilis	subtilis/subtilis	AL009126.3.region006	terpene	0	terpene	Terpene
GCA_000009045.1_ASM904v1	subtilis	subtilis/subtilis	AL009126.3.region007	glycocin	sublancin 168	sublancin 168	RiPPs
GCA_000009045.1_ASM904v1	subtilis	subtilis/subtilis	AL009126.3.region008	T3PKS	0	T3PKS	PKSother
GCA_000009045.1_ASM904v1	subtilis	subtilis/subtilis	AL009126.3.region009	NRPS	bacillibactin	bacillibactin	NRPS
GCA_000011625.1_ASM1162v1	cereus	cereus	CP000001.1.region001	LAP.bacteriocin	0	LAP.bacteriocin	RiPPs
GCA_000011625.1_ASM1162v1	cereus	cereus	CP000001.1.region002	NRPS	0	NRPS	NRPS
GCA_000011625.1_ASM1162v1	cereus	cereus	CP000001.1.region003	siderophore	petrobactin	petrobactin	Others
GCA_000011625.1_ASM1162v1	cereus	cereus	CP000001.1.region004	NRPS	bacillibactin	bacillibactin	NRPS
GCA_000011625.1_ASM1162v1	cereus	cereus	CP000001.1.region005	betalactone	fengycin	fengycin	Others
GCA_000011625.1_ASM1162v1	cereus	cereus	CP000001.1.region006	bacteriocin	0	bacteriocin	RiPPs
GCA_000011625.1_ASM1162v1	cereus	cereus	CP000001.1.region007	terpene	molybdenum cofactor	molybdenum cofactor	Terpene
GCA_000011645.1_ASM1164v1	licheniformis	subtilis/subtilis	CP000002.3.region001	bacteriocin	0	bacteriocin	RiPPs
GCA_000011645.1_ASM1164v1	licheniformis	subtilis/subtilis	CP000002.3.region010	lassopeptide	0	lassopeptide	RiPPs
GCA_000011645.1_ASM1164v1	licheniformis	subtilis/subtilis	CP000002.3.region011	lanthipeptide	lichenicidin VK21 A1 / lichenicidin VK21 A2	lichenicidin VK21 A1 / lichenicidin VK21 A2	RiPPs
GCA_000011645.1_ASM1164v1	licheniformis	subtilis/subtilis	CP000002.3.region002	NRPS	lichenysin	lichenysin	NRPS
GCA_000011645.1_ASM1164v1	licheniformis	subtilis/subtilis	CP000002.3.region003	thiopeptide.bacteriocin	butirosin A / butirosin B	butirosin A / butirosin B	RiPPs
GCA_000011645.1_ASM1164v1	licheniformis	subtilis/subtilis	CP000002.3.region004	siderophore	0	siderophore	Others
GCA_000011645.1_ASM1164v1	licheniformis	subtilis/subtilis	CP000002.3.region005	betalactone	fengycin	fengycin	Others
GCA_000011645.1_ASM1164v1	licheniformis	subtilis/subtilis	CP000002.3.region006	terpene	0	terpene	Terpene
GCA_000011645.1_ASM1164v1	licheniformis	subtilis/subtilis	CP000002.3.region007	T3PKS	0	T3PKS	PKSother
GCA_000011645.1_ASM1164v1	licheniformis	subtilis/subtilis	CP000002.3.region008	CDPS	0	CDPS	Others
GCA_000011645.1_ASM1164v1	licheniformis	subtilis/subtilis	CP000002.3.region009	NRPS	bacillibactin	bacillibactin	NRPS
GCA_000013065.1_ASM1306v1	cereus	cereus	CP000227.1.region001	NRPS	thailanstatin A	thailanstatin A	NRPS
GCA_000013065.1_ASM1306v1	cereus	cereus	CP000227.1.region002	LAP.bacteriocin	0	LAP.bacteriocin	RiPPs
GCA_000013065.1_ASM1306v1	cereus	cereus	CP000227.1.region003	NRPS	bacillibactin	bacillibactin	NRPS
GCA_000013065.1_ASM1306v1	cereus	cereus	CP000227.1.region004	betalactone	fengycin	fengycin	Others
GCA_000013065.1_ASM1306v1	cereus	cereus	CP000227.1.region005	bacteriocin	0	bacteriocin	RiPPs
GCA_000013065.1_ASM1306v1	cereus	cereus	CP000227.1.region006	terpene	molybdenum cofactor	molybdenum cofactor	Terpene
GCA_000013065.1_ASM1306v1	cereus	cereus	CP000227.1.region007	lanthipeptide	cerecidin / cerecidin A1 / cerecidin A2 / cerecidin A3 / cerecidin A4 / cerecidin A5 / cerecidin A6 / cerecidin A7	cerecidin / cerecidin A1 / cerecidin A2 / cerecidin A3 / cerecidin A4 / cerecidin A5 / cerecidin A6 / cerecidin A7	RiPPs
GCA_000013065.1_ASM1306v1	cereus	cereus	CP000228.1.region001	sactipeptide	thurincin H	thurincin H	RiPPs
GCA_000015065.1_ASM1506v1	thuringiensis	cereus	CP000485.1.region001	LAP	0	LAP	RiPPs
GCA_000015065.1_ASM1506v1	thuringiensis	cereus	CP000485.1.region002	LAP.bacteriocin	0	LAP.bacteriocin	RiPPs
GCA_000015065.1_ASM1506v1	thuringiensis	cereus	CP000485.1.region003	siderophore	petrobactin	petrobactin	Others
GCA_000015065.1_ASM1506v1	thuringiensis	cereus	CP000485.1.region004	NRPS	bacillibactin	bacillibactin	NRPS
GCA_000015065.1_ASM1506v1	thuringiensis	cereus	CP000485.1.region005	betalactone	fengycin	fengycin	Others
GCA_000015065.1_ASM1506v1	thuringiensis	cereus	CP000485.1.region006	bacteriocin	0	bacteriocin	RiPPs
GCA_000015065.1_ASM1506v1	thuringiensis	cereus	CP000485.1.region007	terpene	molybdenum cofactor	molybdenum cofactor	Terpene
GCA_000015065.1_ASM1506v1	thuringiensis	cereus	CP000485.1.region008	bacteriocin	0	bacteriocin	RiPPs
GCA_000015065.1_ASM1506v1	thuringiensis	cereus	CP000485.1.region009	bacteriocin	0	bacteriocin	RiPPs
GCA_000015785.2_ASM1578v2	amyloliquefaciens	subtilis/subtilis	CP000560.2.region001	NRPS	surfactin	surfactin	NRPS
GCA_000015785.2_ASM1578v2	amyloliquefaciens	subtilis/subtilis	CP000560.2.region010	transAT-PKS.transAT-PKS-like	difficidin	difficidin	PKSother
GCA_000015785.2_ASM1578v2	amyloliquefaciens	subtilis/subtilis	CP000560.2.region011	NRPS	0	NRPS	NRPS
GCA_000015785.2_ASM1578v2	amyloliquefaciens	subtilis/subtilis	CP000560.2.region012	bacteriocin.NRPS	bacillibactin	bacillibactin	Others
GCA_000015785.2_ASM1578v2	amyloliquefaciens	subtilis/subtilis	CP000560.2.region013	other	bacilysin	bacilysin	Others
GCA_000015785.2_ASM1578v2	amyloliquefaciens	subtilis/subtilis	CP000560.2.region002	LAP	plantazolicin	plantazolicin	RiPPs
GCA_000015785.2_ASM1578v2	amyloliquefaciens	subtilis/subtilis	CP000560.2.region003	PKS-like	butirosin A / butirosin B	butirosin A / butirosin B	PKSother
GCA_000015785.2_ASM1578v2	amyloliquefaciens	subtilis/subtilis	CP000560.2.region004	terpene	0	terpene	Terpene
GCA_000015785.2_ASM1578v2	amyloliquefaciens	subtilis/subtilis	CP000560.2.region005	transAT-PKS	macrolactin H	macrolactin H	PKSother
GCA_000015785.2_ASM1578v2	amyloliquefaciens	subtilis/subtilis	CP000560.2.region006	T3PKS.NRPS.transAT-PKS.transAT-PKS-like	bacillaene	bacillaene	PKS-NRPS Hybrids
GCA_000015785.2_ASM1578v2	amyloliquefaciens	subtilis/subtilis	CP000560.2.region007	transAT-PKS.betalactone.NRPS	fengycin	fengycin	Others
GCA_000015785.2_ASM1578v2	amyloliquefaciens	subtilis/subtilis	CP000560.2.region008	terpene	0	terpene	Terpene
GCA_000015785.2_ASM1578v2	amyloliquefaciens	subtilis/subtilis	CP000560.2.region009	T3PKS	0	T3PKS	PKSother
GCA_000017425.1_ASM1742v1	cytotoxicus	cereus	CP000764.1.region001	NRPS-like	0	NRPS-like	NRPS
GCA_000017425.1_ASM1742v1	cytotoxicus	cereus	CP000764.1.region002	LAP.bacteriocin	0	LAP.bacteriocin	RiPPs
GCA_000017425.1_ASM1742v1	cytotoxicus	cereus	CP000764.1.region003	NRPS	bacillibactin	bacillibactin	NRPS
GCA_000017425.1_ASM1742v1	cytotoxicus	cereus	CP000764.1.region004	betalactone	fengycin	fengycin	Others
GCA_000017425.1_ASM1742v1	cytotoxicus	cereus	CP000764.1.region005	bacteriocin	0	bacteriocin	RiPPs
GCA_000017425.1_ASM1742v1	cytotoxicus	cereus	CP000764.1.region006	terpene	0	terpene	Terpene
GCA_000017425.1_ASM1742v1	cytotoxicus	cereus	CP000764.1.region007	T1PKS.NRPS	heme D1	heme D1	PKS-NRPS Hybrids
GCA_000017885.4_ASM1788v4	pumilus	subtilis/pumilus	CP000813.4.region001	NRPS	lichenysin	lichenysin	NRPS
GCA_000017885.4_ASM1788v4	pumilus	subtilis/pumilus	CP000813.4.region002	T1PKS.NRPS	zwittermicin A	zwittermicin A	PKS-NRPS Hybrids
GCA_000017885.4_ASM1788v4	pumilus	subtilis/pumilus	CP000813.4.region003	terpene.siderophore	carotenoid	carotenoid	Others
GCA_000017885.4_ASM1788v4	pumilus	subtilis/pumilus	CP000813.4.region004	betalactone	fengycin	fengycin	Others
GCA_000017885.4_ASM1788v4	pumilus	subtilis/pumilus	CP000813.4.region005	terpene	0	terpene	Terpene
GCA_000017885.4_ASM1788v4	pumilus	subtilis/pumilus	CP000813.4.region006	T3PKS	micrococcin P1	micrococcin P1	PKSother
GCA_000017885.4_ASM1788v4	pumilus	subtilis/pumilus	CP000813.4.region007	betalactone	0	betalactone	Others
GCA_000017885.4_ASM1788v4	pumilus	subtilis/pumilus	CP000813.4.region008	bacteriocin	0	bacteriocin	RiPPs
GCA_000017885.4_ASM1788v4	pumilus	subtilis/pumilus	CP000813.4.region009	other	bacilysin	bacilysin	Others
GCA_000018825.1_ASM1882v1	weihenstephanensis	cereus	CP000903.1.region001	LAP.bacteriocin	0	LAP.bacteriocin	RiPPs
GCA_000018825.1_ASM1882v1	weihenstephanensis	cereus	CP000903.1.region002	T1PKS.NRPS	paenilamicin	paenilamicin	PKS-NRPS Hybrids
GCA_000018825.1_ASM1882v1	weihenstephanensis	cereus	CP000903.1.region003	siderophore	petrobactin	petrobactin	Others
GCA_000018825.1_ASM1882v1	weihenstephanensis	cereus	CP000903.1.region004	NRPS	bacillibactin	bacillibactin	NRPS
GCA_000018825.1_ASM1882v1	weihenstephanensis	cereus	CP000903.1.region005	bacteriocin	0	bacteriocin	RiPPs
GCA_000018825.1_ASM1882v1	weihenstephanensis	cereus	CP000903.1.region006	betalactone	fengycin	fengycin	Others
GCA_000018825.1_ASM1882v1	weihenstephanensis	cereus	CP000903.1.region007	bacteriocin	0	bacteriocin	RiPPs
GCA_000018825.1_ASM1882v1	weihenstephanensis	cereus	CP000903.1.region008	terpene	0	terpene	Terpene
GCA_000018825.1_ASM1882v1	weihenstephanensis	cereus	CP000903.1.region009	lassopeptide	paeninodin	paeninodin	RiPPs
GCA_000018825.1_ASM1882v1	weihenstephanensis	cereus	CP000904.1.region001	NRPS	thuricin	thuricin	NRPS
GCA_000018825.1_ASM1882v1	weihenstephanensis	cereus	CP000904.1.region002	NRPS	0	NRPS	NRPS
GCA_000021205.1_ASM2120v1	cereus	cereus	CP001176.1.region001	NRPS-like	0	NRPS-like	NRPS
GCA_000021205.1_ASM2120v1	cereus	cereus	CP001176.1.region002	LAP.bacteriocin	0	LAP.bacteriocin	RiPPs
GCA_000021205.1_ASM2120v1	cereus	cereus	CP001176.1.region003	siderophore	petrobactin	petrobactin	Others
GCA_000021205.1_ASM2120v1	cereus	cereus	CP001176.1.region004	NRPS	bacillibactin	bacillibactin	NRPS
GCA_000021205.1_ASM2120v1	cereus	cereus	CP001176.1.region005	NRPS	0	NRPS	NRPS
GCA_000021205.1_ASM2120v1	cereus	cereus	CP001176.1.region006	betalactone	fengycin	fengycin	Others
GCA_000021205.1_ASM2120v1	cereus	cereus	CP001176.1.region007	bacteriocin	0	bacteriocin	RiPPs
GCA_000021205.1_ASM2120v1	cereus	cereus	CP001176.1.region008	bacteriocin	0	bacteriocin	RiPPs
GCA_000021205.1_ASM2120v1	cereus	cereus	CP001176.1.region009	terpene	molybdenum cofactor	molybdenum cofactor	Terpene
GCA_000021225.1_ASM2122v1	cereus	cereus	CP001177.1.region001	NRPS	thailanstatin A	thailanstatin A	NRPS
GCA_000021225.1_ASM2122v1	cereus	cereus	CP001177.1.region002	LAP.bacteriocin	0	LAP.bacteriocin	RiPPs
GCA_000021225.1_ASM2122v1	cereus	cereus	CP001177.1.region003	NRPS	bacillibactin	bacillibactin	NRPS
GCA_000021225.1_ASM2122v1	cereus	cereus	CP001177.1.region004	betalactone	fengycin	fengycin	Others
GCA_000021225.1_ASM2122v1	cereus	cereus	CP001177.1.region005	bacteriocin	0	bacteriocin	RiPPs
GCA_000021225.1_ASM2122v1	cereus	cereus	CP001177.1.region006	bacteriocin	0	bacteriocin	RiPPs
GCA_000021225.1_ASM2122v1	cereus	cereus	CP001177.1.region007	terpene	molybdenum cofactor	molybdenum cofactor	Terpene
GCA_000021225.1_ASM2122v1	cereus	cereus	CP001179.1.region001	NRPS	cereulide	cereulide	NRPS
GCA_000021305.1_ASM2130v1	cereus	cereus	CP001186.1.region001	NRPS-like	0	NRPS-like	NRPS
GCA_000021305.1_ASM2130v1	cereus	cereus	CP001186.1.region010	NRPS	0	NRPS	NRPS
GCA_000021305.1_ASM2130v1	cereus	cereus	CP001186.1.region011	NRPS	polyoxypeptin	polyoxypeptin	NRPS
GCA_000021305.1_ASM2130v1	cereus	cereus	CP001186.1.region012	terpene	molybdenum cofactor	molybdenum cofactor	Terpene
GCA_000021305.1_ASM2130v1	cereus	cereus	CP001186.1.region002	NRPS	chejuenolide A / chejuenolide B	chejuenolide A / chejuenolide B	NRPS
GCA_000021305.1_ASM2130v1	cereus	cereus	CP001186.1.region003	LAP.bacteriocin	0	LAP.bacteriocin	RiPPs
GCA_000021305.1_ASM2130v1	cereus	cereus	CP001186.1.region004	siderophore	petrobactin	petrobactin	Others
GCA_000021305.1_ASM2130v1	cereus	cereus	CP001186.1.region005	NRPS	bacillibactin	bacillibactin	NRPS
GCA_000021305.1_ASM2130v1	cereus	cereus	CP001186.1.region006	NRPS	0	NRPS	NRPS
GCA_000021305.1_ASM2130v1	cereus	cereus	CP001186.1.region007	betalactone	fengycin	fengycin	Others
GCA_000021305.1_ASM2130v1	cereus	cereus	CP001186.1.region008	bacteriocin	0	bacteriocin	RiPPs
GCA_000021305.1_ASM2130v1	cereus	cereus	CP001186.1.region009	bacteriocin	0	bacteriocin	RiPPs
GCA_000021445.1_ASM2144v1	anthracis	cereus	CP001215.1.region001	terpene	molybdenum cofactor	molybdenum cofactor	Terpene
GCA_000021445.1_ASM2144v1	anthracis	cereus	CP001215.1.region002	NRPS	0	NRPS	NRPS
GCA_000021445.1_ASM2144v1	anthracis	cereus	CP001215.1.region003	bacteriocin	0	bacteriocin	RiPPs
GCA_000021445.1_ASM2144v1	anthracis	cereus	CP001215.1.region004	betalactone	fengycin	fengycin	Others
GCA_000021445.1_ASM2144v1	anthracis	cereus	CP001215.1.region005	NRPS	bacillibactin	bacillibactin	NRPS
GCA_000021445.1_ASM2144v1	anthracis	cereus	CP001215.1.region006	siderophore	petrobactin	petrobactin	Others
GCA_000021445.1_ASM2144v1	anthracis	cereus	CP001215.1.region007	LAP.bacteriocin	0	LAP.bacteriocin	RiPPs
GCA_000021785.1_ASM2178v1	cereus	cereus	CP001283.1.region001	bacteriocin	0	bacteriocin	RiPPs
GCA_000021785.1_ASM2178v1	cereus	cereus	CP001283.1.region002	LAP.bacteriocin	0	LAP.bacteriocin	RiPPs
GCA_000021785.1_ASM2178v1	cereus	cereus	CP001283.1.region003	siderophore	petrobactin	petrobactin	Others
GCA_000021785.1_ASM2178v1	cereus	cereus	CP001283.1.region004	NRPS	bacillibactin	bacillibactin	NRPS
GCA_000021785.1_ASM2178v1	cereus	cereus	CP001283.1.region005	betalactone	fengycin	fengycin	Others
GCA_000021785.1_ASM2178v1	cereus	cereus	CP001283.1.region006	bacteriocin	0	bacteriocin	RiPPs
GCA_000021785.1_ASM2178v1	cereus	cereus	CP001283.1.region007	NRPS	0	NRPS	NRPS
GCA_000021785.1_ASM2178v1	cereus	cereus	CP001283.1.region008	terpene	molybdenum cofactor	molybdenum cofactor	Terpene
GCA_000022505.1_ASM2250v1	cereus	cereus	CP001407.1.region001	LAP.bacteriocin	0	LAP.bacteriocin	RiPPs
GCA_000022505.1_ASM2250v1	cereus	cereus	CP001407.1.region002	siderophore	petrobactin	petrobactin	Others
GCA_000022505.1_ASM2250v1	cereus	cereus	CP001407.1.region003	NRPS	bacillibactin	bacillibactin	NRPS
GCA_000022505.1_ASM2250v1	cereus	cereus	CP001407.1.region004	betalactone	fengycin	fengycin	Others
GCA_000022505.1_ASM2250v1	cereus	cereus	CP001407.1.region005	bacteriocin	0	bacteriocin	RiPPs
GCA_000022505.1_ASM2250v1	cereus	cereus	CP001407.1.region006	terpene	molybdenum cofactor	molybdenum cofactor	Terpene
GCA_000022865.1_ASM2286v1	anthracis	cereus	CP001598.1.region001	LAP.bacteriocin	0	LAP.bacteriocin	RiPPs
GCA_000022865.1_ASM2286v1	anthracis	cereus	CP001598.1.region002	siderophore	petrobactin	petrobactin	Others
GCA_000022865.1_ASM2286v1	anthracis	cereus	CP001598.1.region003	NRPS	bacillibactin	bacillibactin	NRPS
GCA_000022865.1_ASM2286v1	anthracis	cereus	CP001598.1.region004	betalactone	fengycin	fengycin	Others
GCA_000022865.1_ASM2286v1	anthracis	cereus	CP001598.1.region005	bacteriocin	0	bacteriocin	RiPPs
GCA_000022865.1_ASM2286v1	anthracis	cereus	CP001598.1.region006	NRPS	0	NRPS	NRPS
GCA_000022865.1_ASM2286v1	anthracis	cereus	CP001598.1.region007	terpene	molybdenum cofactor	molybdenum cofactor	Terpene
GCA_000025805.1_ASM2580v1	megaterium	megaterium	CP001982.1.region001	terpene	carotenoid	carotenoid	Terpene
GCA_000025805.1_ASM2580v1	megaterium	megaterium	CP001982.1.region002	phosphonate	0	phosphonate	Others
GCA_000025805.1_ASM2580v1	megaterium	megaterium	CP001982.1.region003	T3PKS	0	T3PKS	PKSother
GCA_000025805.1_ASM2580v1	megaterium	megaterium	CP001982.1.region004	bacteriocin	0	bacteriocin	RiPPs
GCA_000025805.1_ASM2580v1	megaterium	megaterium	CP001982.1.region005	terpene	0	terpene	Terpene
GCA_000025805.1_ASM2580v1	megaterium	megaterium	CP001982.1.region006	terpene	surfactin	surfactin	Terpene
GCA_000025805.1_ASM2580v1	megaterium	megaterium	CP001982.1.region007	siderophore	0	siderophore	Others
GCA_000025825.1_ASM2582v1	megaterium	megaterium	CP001983.1.region001	terpene	carotenoid	carotenoid	Terpene
GCA_000025825.1_ASM2582v1	megaterium	megaterium	CP001983.1.region002	phosphonate	0	phosphonate	Others
GCA_000025825.1_ASM2582v1	megaterium	megaterium	CP001983.1.region003	T3PKS	0	T3PKS	PKSother
GCA_000025825.1_ASM2582v1	megaterium	megaterium	CP001983.1.region004	terpene	0	terpene	Terpene
GCA_000025825.1_ASM2582v1	megaterium	megaterium	CP001983.1.region005	LAP.bacteriocin	0	LAP.bacteriocin	RiPPs
GCA_000025825.1_ASM2582v1	megaterium	megaterium	CP001983.1.region006	terpene	surfactin	surfactin	Terpene
GCA_000025825.1_ASM2582v1	megaterium	megaterium	CP001983.1.region007	siderophore	0	siderophore	Others
GCA_000025825.1_ASM2582v1	megaterium	megaterium	CP001988.1.region001	ladderane	0	ladderane	Others
GCA_000025825.1_ASM2582v1	megaterium	megaterium	CP001990.1.region001	lanthipeptide	0	lanthipeptide	RiPPs
GCA_000092165.1_ASM9216v1	thuringiensis	cereus	CP001903.1.region001	NRPS-like	0	NRPS-like	NRPS
GCA_000092165.1_ASM9216v1	thuringiensis	cereus	CP001903.1.region010	terpene	molybdenum cofactor	molybdenum cofactor	Terpene
GCA_000092165.1_ASM9216v1	thuringiensis	cereus	CP001903.1.region011	bacteriocin	0	bacteriocin	RiPPs
GCA_000092165.1_ASM9216v1	thuringiensis	cereus	CP001903.1.region002	LAP.bacteriocin	0	LAP.bacteriocin	RiPPs
GCA_000092165.1_ASM9216v1	thuringiensis	cereus	CP001903.1.region003	siderophore	petrobactin	petrobactin	Others
GCA_000092165.1_ASM9216v1	thuringiensis	cereus	CP001903.1.region004	NRPS	bacillibactin	bacillibactin	NRPS
GCA_000092165.1_ASM9216v1	thuringiensis	cereus	CP001903.1.region005	NRPS	0	NRPS	NRPS
GCA_000092165.1_ASM9216v1	thuringiensis	cereus	CP001903.1.region006	betalactone	fengycin	fengycin	Others
GCA_000092165.1_ASM9216v1	thuringiensis	cereus	CP001903.1.region007	bacteriocin	0	bacteriocin	RiPPs
GCA_000092165.1_ASM9216v1	thuringiensis	cereus	CP001903.1.region008	bacteriocin	0	bacteriocin	RiPPs
GCA_000092165.1_ASM9216v1	thuringiensis	cereus	CP001903.1.region009	NRPS	polyoxypeptin	polyoxypeptin	NRPS
GCA_000092165.1_ASM9216v1	thuringiensis	cereus	CP001904.1.region001	arylpolyene.NRPS	0	arylpolyene.NRPS	Others
GCA_000143605.1_ASM14360v1	cereus	cereus	CP001746.1.region001	LAP.bacteriocin	0	LAP.bacteriocin	RiPPs
GCA_000143605.1_ASM14360v1	cereus	cereus	CP001746.1.region002	siderophore	petrobactin	petrobactin	Others
GCA_000143605.1_ASM14360v1	cereus	cereus	CP001746.1.region003	NRPS	bacillibactin	bacillibactin	NRPS
GCA_000143605.1_ASM14360v1	cereus	cereus	CP001746.1.region004	betalactone	fengycin	fengycin	Others
GCA_000143605.1_ASM14360v1	cereus	cereus	CP001746.1.region005	bacteriocin	0	bacteriocin	RiPPs
GCA_000143605.1_ASM14360v1	cereus	cereus	CP001746.1.region006	terpene	molybdenum cofactor	molybdenum cofactor	Terpene
GCA_000146565.1_ASM14656v1	subtilis	subtilis/subtilis	CP002183.1.region001	phosphonate	rhizocticin A	rhizocticin A	Others
GCA_000146565.1_ASM14656v1	subtilis	subtilis/subtilis	CP002183.1.region010	CDPS	0	CDPS	Others
GCA_000146565.1_ASM14656v1	subtilis	subtilis/subtilis	CP002183.1.region011	head_to_tail.sactipeptide	bacilysin	bacilysin	RiPPs
GCA_000146565.1_ASM14656v1	subtilis	subtilis/subtilis	CP002183.1.region002	NRPS	surfactin	surfactin	NRPS
GCA_000146565.1_ASM14656v1	subtilis	subtilis/subtilis	CP002183.1.region003	terpene	0	terpene	Terpene
GCA_000146565.1_ASM14656v1	subtilis	subtilis/subtilis	CP002183.1.region004	T3PKS.transAT-PKS.transAT-PKS-like.NRPS.PKS-like	bacillaene	bacillaene	PKS-NRPS Hybrids
GCA_000146565.1_ASM14656v1	subtilis	subtilis/subtilis	CP002183.1.region005	transAT-PKS.betalactone.NRPS	mycosubtilin	mycosubtilin	Others
GCA_000146565.1_ASM14656v1	subtilis	subtilis/subtilis	CP002183.1.region006	terpene	0	terpene	Terpene
GCA_000146565.1_ASM14656v1	subtilis	subtilis/subtilis	CP002183.1.region007	T3PKS	0	T3PKS	PKSother
GCA_000146565.1_ASM14656v1	subtilis	subtilis/subtilis	CP002183.1.region008	bacteriocin.NRPS	bacillibactin	bacillibactin	Others
GCA_000146565.1_ASM14656v1	subtilis	subtilis/subtilis	CP002183.1.region009	lanthipeptide	subtilin	subtilin	RiPPs
GCA_000155325.1_ASM15532v1	subtilis	subtilis/subtilis	CM000487.1.region001	head_to_tail.sactipeptide	sporulation killing factor	sporulation killing factor	RiPPs
GCA_000155325.1_ASM15532v1	subtilis	subtilis/subtilis	CM000487.1.region010	CDPS	0	CDPS	Others
GCA_000155325.1_ASM15532v1	subtilis	subtilis/subtilis	CM000487.1.region011	head_to_tail.sactipeptide	subtilosin A	subtilosin A	RiPPs
GCA_000155325.1_ASM15532v1	subtilis	subtilis/subtilis	CM000487.1.region012	other	bacilysin	bacilysin	Others
GCA_000155325.1_ASM15532v1	subtilis	subtilis/subtilis	CM000487.1.region002	NRPS	surfactin	surfactin	NRPS
GCA_000155325.1_ASM15532v1	subtilis	subtilis/subtilis	CM000487.1.region003	terpene	0	terpene	Terpene
GCA_000155325.1_ASM15532v1	subtilis	subtilis/subtilis	CM000487.1.region004	T3PKS.transAT-PKS.transAT-PKS-like.NRPS.PKS-like	bacillaene	bacillaene	PKS-NRPS Hybrids
GCA_000155325.1_ASM15532v1	subtilis	subtilis/subtilis	CM000487.1.region005	betalactone.NRPS	fengycin	fengycin	Others
GCA_000155325.1_ASM15532v1	subtilis	subtilis/subtilis	CM000487.1.region006	terpene	0	terpene	Terpene
GCA_000155325.1_ASM15532v1	subtilis	subtilis/subtilis	CM000487.1.region007	glycocin	sublancin 168	sublancin 168	RiPPs
GCA_000155325.1_ASM15532v1	subtilis	subtilis/subtilis	CM000487.1.region008	T3PKS	0	T3PKS	PKSother
GCA_000155325.1_ASM15532v1	subtilis	subtilis/subtilis	CM000487.1.region009	NRPS	bacillibactin	bacillibactin	NRPS
GCA_000155355.1_ASM15535v1	subtilis	subtilis/subtilis	CM000489.1.region001	head_to_tail.sactipeptide	sporulation killing factor	sporulation killing factor	RiPPs
GCA_000155355.1_ASM15535v1	subtilis	subtilis/subtilis	CM000489.1.region010	CDPS	0	CDPS	Others
GCA_000155355.1_ASM15535v1	subtilis	subtilis/subtilis	CM000489.1.region011	head_to_tail.sactipeptide	subtilosin A	subtilosin A	RiPPs
GCA_000155355.1_ASM15535v1	subtilis	subtilis/subtilis	CM000489.1.region012	other	bacilysin	bacilysin	Others
GCA_000155355.1_ASM15535v1	subtilis	subtilis/subtilis	CM000489.1.region002	NRPS	surfactin	surfactin	NRPS
GCA_000155355.1_ASM15535v1	subtilis	subtilis/subtilis	CM000489.1.region003	terpene	0	terpene	Terpene
GCA_000155355.1_ASM15535v1	subtilis	subtilis/subtilis	CM000489.1.region004	T3PKS.transAT-PKS.transAT-PKS-like.NRPS.PKS-like	bacillaene	bacillaene	PKS-NRPS Hybrids
GCA_000155355.1_ASM15535v1	subtilis	subtilis/subtilis	CM000489.1.region005	betalactone.NRPS	fengycin	fengycin	Others
GCA_000155355.1_ASM15535v1	subtilis	subtilis/subtilis	CM000489.1.region006	terpene	0	terpene	Terpene
GCA_000155355.1_ASM15535v1	subtilis	subtilis/subtilis	CM000489.1.region007	glycocin	sublancin 168	sublancin 168	RiPPs
GCA_000155355.1_ASM15535v1	subtilis	subtilis/subtilis	CM000489.1.region008	T3PKS	0	T3PKS	PKSother
GCA_000155355.1_ASM15535v1	subtilis	subtilis/subtilis	CM000489.1.region009	NRPS	bacillibactin	bacillibactin	NRPS
GCA_000155375.1_ASM15537v1	subtilis	subtilis/subtilis	CM000490.1.region001	head_to_tail.sactipeptide	sporulation killing factor	sporulation killing factor	RiPPs
GCA_000155375.1_ASM15537v1	subtilis	subtilis/subtilis	CM000490.1.region010	CDPS	0	CDPS	Others
GCA_000155375.1_ASM15537v1	subtilis	subtilis/subtilis	CM000490.1.region011	head_to_tail.sactipeptide	subtilosin A	subtilosin A	RiPPs
GCA_000155375.1_ASM15537v1	subtilis	subtilis/subtilis	CM000490.1.region012	other	bacilysin	bacilysin	Others
GCA_000155375.1_ASM15537v1	subtilis	subtilis/subtilis	CM000490.1.region002	NRPS	surfactin	surfactin	NRPS
GCA_000155375.1_ASM15537v1	subtilis	subtilis/subtilis	CM000490.1.region003	terpene	0	terpene	Terpene
GCA_000155375.1_ASM15537v1	subtilis	subtilis/subtilis	CM000490.1.region004	T3PKS.NRPS.transAT-PKS.transAT-PKS-like	bacillaene	bacillaene	PKS-NRPS Hybrids
GCA_000155375.1_ASM15537v1	subtilis	subtilis/subtilis	CM000490.1.region005	betalactone.NRPS	fengycin	fengycin	Others
GCA_000155375.1_ASM15537v1	subtilis	subtilis/subtilis	CM000490.1.region006	terpene	0	terpene	Terpene
GCA_000155375.1_ASM15537v1	subtilis	subtilis/subtilis	CM000490.1.region007	glycocin	sublancin 168	sublancin 168	RiPPs
GCA_000155375.1_ASM15537v1	subtilis	subtilis/subtilis	CM000490.1.region008	T3PKS	0	T3PKS	PKSother
GCA_000155375.1_ASM15537v1	subtilis	subtilis/subtilis	CM000490.1.region009	NRPS	bacillibactin	bacillibactin	NRPS
GCA_000160895.1_ASM16089v1	cereus	cereus	CM000715.1.region001	NRPS-like	0	NRPS-like	NRPS
GCA_000160895.1_ASM16089v1	cereus	cereus	CM000715.1.region010	NRPS	0	NRPS	NRPS
GCA_000160895.1_ASM16089v1	cereus	cereus	CM000715.1.region011	betalactone	fengycin	fengycin	Others
GCA_000160895.1_ASM16089v1	cereus	cereus	CM000715.1.region012	NRPS-like	locillomycin	locillomycin	NRPS
GCA_000160895.1_ASM16089v1	cereus	cereus	CM000715.1.region013	NRPS	bacitracin	bacitracin	NRPS
GCA_000160895.1_ASM16089v1	cereus	cereus	CM000715.1.region014	NRPS	bacitracin	bacitracin	NRPS
GCA_000160895.1_ASM16089v1	cereus	cereus	CM000715.1.region015	NRPS	0	NRPS	NRPS
GCA_000160895.1_ASM16089v1	cereus	cereus	CM000715.1.region002	LAP.bacteriocin	0	LAP.bacteriocin	RiPPs
GCA_000160895.1_ASM16089v1	cereus	cereus	CM000715.1.region003	siderophore	petrobactin	petrobactin	Others
GCA_000160895.1_ASM16089v1	cereus	cereus	CM000715.1.region004	NRPS	bacillibactin	bacillibactin	NRPS
GCA_000160895.1_ASM16089v1	cereus	cereus	CM000715.1.region005	bacteriocin	0	bacteriocin	RiPPs
GCA_000160895.1_ASM16089v1	cereus	cereus	CM000715.1.region006	NRPS	0	NRPS	NRPS
GCA_000160895.1_ASM16089v1	cereus	cereus	CM000715.1.region007	bacteriocin	0	bacteriocin	RiPPs
GCA_000160895.1_ASM16089v1	cereus	cereus	CM000715.1.region008	terpene	molybdenum cofactor	molybdenum cofactor	Terpene
GCA_000160895.1_ASM16089v1	cereus	cereus	CM000715.1.region009	T1PKS.NRPS	zwittermicin A	zwittermicin A	PKS-NRPS Hybrids
GCA_000160915.1_ASM16091v1	cereus	cereus	CM000716.1.region001	LAP	0	LAP	RiPPs
GCA_000160915.1_ASM16091v1	cereus	cereus	CM000716.1.region010	NRPS.transAT-PKS	aurantinin B / aurantinin C / aurantinin D	aurantinin B / aurantinin C / aurantinin D	PKS-NRPS Hybrids
GCA_000160915.1_ASM16091v1	cereus	cereus	CM000716.1.region011	transAT-PKS-like	1-heptadecene	1-heptadecene	PKSother
GCA_000160915.1_ASM16091v1	cereus	cereus	CM000716.1.region002	LAP.bacteriocin	0	LAP.bacteriocin	RiPPs
GCA_000160915.1_ASM16091v1	cereus	cereus	CM000716.1.region003	siderophore	petrobactin	petrobactin	Others
GCA_000160915.1_ASM16091v1	cereus	cereus	CM000716.1.region004	NRPS	bacillibactin	bacillibactin	NRPS
GCA_000160915.1_ASM16091v1	cereus	cereus	CM000716.1.region005	betalactone	fengycin	fengycin	Others
GCA_000160915.1_ASM16091v1	cereus	cereus	CM000716.1.region006	bacteriocin	0	bacteriocin	RiPPs
GCA_000160915.1_ASM16091v1	cereus	cereus	CM000716.1.region007	terpene	molybdenum cofactor	molybdenum cofactor	Terpene
GCA_000160915.1_ASM16091v1	cereus	cereus	CM000716.1.region008	CDPS	0	CDPS	Others
GCA_000160915.1_ASM16091v1	cereus	cereus	CM000716.1.region009	NRPS.transAT-PKS-like	0	NRPS.transAT-PKS-like	PKS-NRPS Hybrids
GCA_000160935.1_ASM16093v1	cereus	cereus	CM000717.1.region001	NRPS-like	0	NRPS-like	NRPS
GCA_000160935.1_ASM16093v1	cereus	cereus	CM000717.1.region010	bacteriocin	0	bacteriocin	RiPPs
GCA_000160935.1_ASM16093v1	cereus	cereus	CM000717.1.region011	LAP.T1PKS.NRPS	zwittermicin A	zwittermicin A	Others
GCA_000160935.1_ASM16093v1	cereus	cereus	CM000717.1.region002	LAP.bacteriocin	0	LAP.bacteriocin	RiPPs
GCA_000160935.1_ASM16093v1	cereus	cereus	CM000717.1.region003	siderophore	petrobactin	petrobactin	Others
GCA_000160935.1_ASM16093v1	cereus	cereus	CM000717.1.region004	NRPS	bacillibactin	bacillibactin	NRPS
GCA_000160935.1_ASM16093v1	cereus	cereus	CM000717.1.region005	NRPS	0	NRPS	NRPS
GCA_000160935.1_ASM16093v1	cereus	cereus	CM000717.1.region006	betalactone	fengycin	fengycin	Others
GCA_000160935.1_ASM16093v1	cereus	cereus	CM000717.1.region007	bacteriocin	0	bacteriocin	RiPPs
GCA_000160935.1_ASM16093v1	cereus	cereus	CM000717.1.region008	NRPS	0	NRPS	NRPS
GCA_000160935.1_ASM16093v1	cereus	cereus	CM000717.1.region009	terpene	0	terpene	Terpene
GCA_000160955.1_ASM16095v1	wiedmannii	cereus	CM000718.1.region001	LAP.bacteriocin	0	LAP.bacteriocin	RiPPs
GCA_000160955.1_ASM16095v1	wiedmannii	cereus	CM000718.1.region002	siderophore	petrobactin	petrobactin	Others
GCA_000160955.1_ASM16095v1	wiedmannii	cereus	CM000718.1.region003	NRPS	bacillibactin	bacillibactin	NRPS
GCA_000160955.1_ASM16095v1	wiedmannii	cereus	CM000718.1.region004	betalactone	fengycin	fengycin	Others
GCA_000160955.1_ASM16095v1	wiedmannii	cereus	CM000718.1.region005	bacteriocin	0	bacteriocin	RiPPs
GCA_000160955.1_ASM16095v1	wiedmannii	cereus	CM000718.1.region006	terpene	molybdenum cofactor	molybdenum cofactor	Terpene
GCA_000160955.1_ASM16095v1	wiedmannii	cereus	CM000718.1.region007	bacteriocin	0	bacteriocin	RiPPs
GCA_000160975.1_ASM16097v1	mycoides	cereus	CM000719.1.region001	LAP.bacteriocin	0	LAP.bacteriocin	RiPPs
GCA_000160975.1_ASM16097v1	mycoides	cereus	CM000719.1.region010	NRPS-like	surfactin	surfactin	NRPS
GCA_000160975.1_ASM16097v1	mycoides	cereus	CM000719.1.region011	lanthipeptide	0	lanthipeptide	RiPPs
GCA_000160975.1_ASM16097v1	mycoides	cereus	CM000719.1.region012	NRPS	thuricin	thuricin	NRPS
GCA_000160975.1_ASM16097v1	mycoides	cereus	CM000719.1.region013	betalactone	fengycin	fengycin	Others
GCA_000160975.1_ASM16097v1	mycoides	cereus	CM000719.1.region014	NRPS	0	NRPS	NRPS
GCA_000160975.1_ASM16097v1	mycoides	cereus	CM000719.1.region002	siderophore	petrobactin	petrobactin	Others
GCA_000160975.1_ASM16097v1	mycoides	cereus	CM000719.1.region003	NRPS	bacillibactin	bacillibactin	NRPS
GCA_000160975.1_ASM16097v1	mycoides	cereus	CM000719.1.region004	bacteriocin	0	bacteriocin	RiPPs
GCA_000160975.1_ASM16097v1	mycoides	cereus	CM000719.1.region005	bacteriocin	0	bacteriocin	RiPPs
GCA_000160975.1_ASM16097v1	mycoides	cereus	CM000719.1.region006	terpene	0	terpene	Terpene
GCA_000160975.1_ASM16097v1	mycoides	cereus	CM000719.1.region007	NRPS	malacidin A / malacidin B	malacidin A / malacidin B	NRPS
GCA_000160975.1_ASM16097v1	mycoides	cereus	CM000719.1.region008	lassopeptide	paeninodin	paeninodin	RiPPs
GCA_000160975.1_ASM16097v1	mycoides	cereus	CM000719.1.region009	NRPS	0	NRPS	NRPS
GCA_000160995.1_ASM16099v1	cereus	cereus	CM000720.1.region001	NRPS-like	0	NRPS-like	NRPS
GCA_000160995.1_ASM16099v1	cereus	cereus	CM000720.1.region002	LAP.bacteriocin	0	LAP.bacteriocin	RiPPs
GCA_000160995.1_ASM16099v1	cereus	cereus	CM000720.1.region003	siderophore	petrobactin	petrobactin	Others
GCA_000160995.1_ASM16099v1	cereus	cereus	CM000720.1.region004	NRPS	bacillibactin	bacillibactin	NRPS
GCA_000160995.1_ASM16099v1	cereus	cereus	CM000720.1.region005	betalactone	fengycin	fengycin	Others
GCA_000160995.1_ASM16099v1	cereus	cereus	CM000720.1.region006	NRPS	0	NRPS	NRPS
GCA_000160995.1_ASM16099v1	cereus	cereus	CM000720.1.region007	bacteriocin	0	bacteriocin	RiPPs
GCA_000160995.1_ASM16099v1	cereus	cereus	CM000720.1.region008	terpene	molybdenum cofactor	molybdenum cofactor	Terpene
GCA_000160995.1_ASM16099v1	cereus	cereus	CM000720.1.region009	lassopeptide	paeninodin	paeninodin	RiPPs
GCA_000161015.1_ASM16101v1	cereus	cereus	CM000721.1.region001	LAP.bacteriocin	0	LAP.bacteriocin	RiPPs
GCA_000161015.1_ASM16101v1	cereus	cereus	CM000721.1.region010	lanthipeptide	0	lanthipeptide	RiPPs
GCA_000161015.1_ASM16101v1	cereus	cereus	CM000721.1.region002	siderophore	petrobactin	petrobactin	Others
GCA_000161015.1_ASM16101v1	cereus	cereus	CM000721.1.region003	NRPS	bacillibactin	bacillibactin	NRPS
GCA_000161015.1_ASM16101v1	cereus	cereus	CM000721.1.region004	betalactone	fengycin	fengycin	Others
GCA_000161015.1_ASM16101v1	cereus	cereus	CM000721.1.region005	bacteriocin	0	bacteriocin	RiPPs
GCA_000161015.1_ASM16101v1	cereus	cereus	CM000721.1.region006	NRPS	polyoxypeptin	polyoxypeptin	NRPS
GCA_000161015.1_ASM16101v1	cereus	cereus	CM000721.1.region007	terpene	molybdenum cofactor	molybdenum cofactor	Terpene
GCA_000161015.1_ASM16101v1	cereus	cereus	CM000721.1.region008	bacteriocin	0	bacteriocin	RiPPs
GCA_000161015.1_ASM16101v1	cereus	cereus	CM000721.1.region009	lanthipeptide	0	lanthipeptide	RiPPs
GCA_000161035.1_ASM16103v1	cereus	cereus	CM000722.1.region001	NRPS-like	bacitracin	bacitracin	NRPS
GCA_000161035.1_ASM16103v1	cereus	cereus	CM000722.1.region010	terpene	molybdenum cofactor	molybdenum cofactor	Terpene
GCA_000161035.1_ASM16103v1	cereus	cereus	CM000722.1.region011	bacteriocin	0	bacteriocin	RiPPs
GCA_000161035.1_ASM16103v1	cereus	cereus	CM000722.1.region002	LAP.bacteriocin	0	LAP.bacteriocin	RiPPs
GCA_000161035.1_ASM16103v1	cereus	cereus	CM000722.1.region003	siderophore	petrobactin	petrobactin	Others
GCA_000161035.1_ASM16103v1	cereus	cereus	CM000722.1.region004	NRPS	bacillibactin	bacillibactin	NRPS
GCA_000161035.1_ASM16103v1	cereus	cereus	CM000722.1.region005	betalactone	fengycin	fengycin	Others
GCA_000161035.1_ASM16103v1	cereus	cereus	CM000722.1.region006	NRPS	0	NRPS	NRPS
GCA_000161035.1_ASM16103v1	cereus	cereus	CM000722.1.region007	bacteriocin	0	bacteriocin	RiPPs
GCA_000161035.1_ASM16103v1	cereus	cereus	CM000722.1.region008	bacteriocin	0	bacteriocin	RiPPs
GCA_000161035.1_ASM16103v1	cereus	cereus	CM000722.1.region009	NRPS	0	NRPS	NRPS
GCA_000161055.1_ASM16105v1	cereus	cereus	CM000723.1.region001	NRPS-like	0	NRPS-like	NRPS
GCA_000161055.1_ASM16105v1	cereus	cereus	CM000723.1.region010	bacteriocin	0	bacteriocin	RiPPs
GCA_000161055.1_ASM16105v1	cereus	cereus	CM000723.1.region002	LAP.bacteriocin	0	LAP.bacteriocin	RiPPs
GCA_000161055.1_ASM16105v1	cereus	cereus	CM000723.1.region003	siderophore	petrobactin	petrobactin	Others
GCA_000161055.1_ASM16105v1	cereus	cereus	CM000723.1.region004	NRPS	bacillibactin	bacillibactin	NRPS
GCA_000161055.1_ASM16105v1	cereus	cereus	CM000723.1.region005	NRPS	0	NRPS	NRPS
GCA_000161055.1_ASM16105v1	cereus	cereus	CM000723.1.region006	betalactone	fengycin	fengycin	Others
GCA_000161055.1_ASM16105v1	cereus	cereus	CM000723.1.region007	bacteriocin	0	bacteriocin	RiPPs
GCA_000161055.1_ASM16105v1	cereus	cereus	CM000723.1.region008	bacteriocin	0	bacteriocin	RiPPs
GCA_000161055.1_ASM16105v1	cereus	cereus	CM000723.1.region009	terpene	molybdenum cofactor	molybdenum cofactor	Terpene
GCA_000161075.1_ASM16107v1	cereus	cereus	CM000724.1.region001	LAP.bacteriocin	0	LAP.bacteriocin	RiPPs
GCA_000161075.1_ASM16107v1	cereus	cereus	CM000724.1.region010	NRPS	0	NRPS	NRPS
GCA_000161075.1_ASM16107v1	cereus	cereus	CM000724.1.region002	NRPS	bacillibactin	bacillibactin	NRPS
GCA_000161075.1_ASM16107v1	cereus	cereus	CM000724.1.region003	betalactone	fengycin	fengycin	Others
GCA_000161075.1_ASM16107v1	cereus	cereus	CM000724.1.region004	bacteriocin	0	bacteriocin	RiPPs
GCA_000161075.1_ASM16107v1	cereus	cereus	CM000724.1.region005	bacteriocin	0	bacteriocin	RiPPs
GCA_000161075.1_ASM16107v1	cereus	cereus	CM000724.1.region006	terpene	molybdenum cofactor	molybdenum cofactor	Terpene
GCA_000161075.1_ASM16107v1	cereus	cereus	CM000724.1.region007	bacteriocin	0	bacteriocin	RiPPs
GCA_000161075.1_ASM16107v1	cereus	cereus	CM000724.1.region008	NRPS	cereulide	cereulide	NRPS
GCA_000161075.1_ASM16107v1	cereus	cereus	CM000724.1.region009	bacteriocin	0	bacteriocin	RiPPs
GCA_000161095.1_ASM16109v1	cereus	cereus	CM000725.1.region001	LAP.bacteriocin	0	LAP.bacteriocin	RiPPs
GCA_000161095.1_ASM16109v1	cereus	cereus	CM000725.1.region010	bacteriocin	0	bacteriocin	RiPPs
GCA_000161095.1_ASM16109v1	cereus	cereus	CM000725.1.region011	bacteriocin	0	bacteriocin	RiPPs
GCA_000161095.1_ASM16109v1	cereus	cereus	CM000725.1.region002	T1PKS.NRPS	paenilamicin	paenilamicin	PKS-NRPS Hybrids
GCA_000161095.1_ASM16109v1	cereus	cereus	CM000725.1.region003	siderophore	petrobactin	petrobactin	Others
GCA_000161095.1_ASM16109v1	cereus	cereus	CM000725.1.region004	bacteriocin.NRPS	bacillibactin	bacillibactin	Others
GCA_000161095.1_ASM16109v1	cereus	cereus	CM000725.1.region005	betalactone	fengycin	fengycin	Others
GCA_000161095.1_ASM16109v1	cereus	cereus	CM000725.1.region006	NRPS	0	NRPS	NRPS
GCA_000161095.1_ASM16109v1	cereus	cereus	CM000725.1.region007	bacteriocin	0	bacteriocin	RiPPs
GCA_000161095.1_ASM16109v1	cereus	cereus	CM000725.1.region008	terpene	0	terpene	Terpene
GCA_000161095.1_ASM16109v1	cereus	cereus	CM000725.1.region009	NRPS	0	NRPS	NRPS
GCA_000161115.1_ASM16111v1	cereus	cereus	CM000726.1.region001	NRPS-like	0	NRPS-like	NRPS
GCA_000161115.1_ASM16111v1	cereus	cereus	CM000726.1.region010	betalactone	fengycin	fengycin	Others
GCA_000161115.1_ASM16111v1	cereus	cereus	CM000726.1.region002	LAP.bacteriocin	0	LAP.bacteriocin	RiPPs
GCA_000161115.1_ASM16111v1	cereus	cereus	CM000726.1.region003	siderophore	petrobactin	petrobactin	Others
GCA_000161115.1_ASM16111v1	cereus	cereus	CM000726.1.region004	NRPS	bacillibactin	bacillibactin	NRPS
GCA_000161115.1_ASM16111v1	cereus	cereus	CM000726.1.region005	NRPS	0	NRPS	NRPS
GCA_000161115.1_ASM16111v1	cereus	cereus	CM000726.1.region006	bacteriocin	0	bacteriocin	RiPPs
GCA_000161115.1_ASM16111v1	cereus	cereus	CM000726.1.region007	bacteriocin	0	bacteriocin	RiPPs
GCA_000161115.1_ASM16111v1	cereus	cereus	CM000726.1.region008	terpene	molybdenum cofactor	molybdenum cofactor	Terpene
GCA_000161115.1_ASM16111v1	cereus	cereus	CM000726.1.region009	LAP.thiopeptide	thiocillin I	thiocillin I	RiPPs
GCA_000161135.1_ASM16113v1	cereus	cereus	CM000727.1.region001	bacteriocin	0	bacteriocin	RiPPs
GCA_000161135.1_ASM16113v1	cereus	cereus	CM000727.1.region002	LAP.bacteriocin	0	LAP.bacteriocin	RiPPs
GCA_000161135.1_ASM16113v1	cereus	cereus	CM000727.1.region003	siderophore	petrobactin	petrobactin	Others
GCA_000161135.1_ASM16113v1	cereus	cereus	CM000727.1.region004	NRPS	bacillibactin	bacillibactin	NRPS
GCA_000161135.1_ASM16113v1	cereus	cereus	CM000727.1.region005	betalactone	fengycin	fengycin	Others
GCA_000161135.1_ASM16113v1	cereus	cereus	CM000727.1.region006	NRPS	0	NRPS	NRPS
GCA_000161135.1_ASM16113v1	cereus	cereus	CM000727.1.region007	bacteriocin	0	bacteriocin	RiPPs
GCA_000161135.1_ASM16113v1	cereus	cereus	CM000727.1.region008	terpene	molybdenum cofactor	molybdenum cofactor	Terpene
GCA_000161135.1_ASM16113v1	cereus	cereus	CM000727.1.region009	sactipeptide	thuricin CD 伪 / thuricin CD 尾	thuricin CD 伪 / thuricin CD 尾	RiPPs
GCA_000161155.1_ASM16115v1	cereus	cereus	CM000728.1.region001	NRPS-like	0	NRPS-like	NRPS
GCA_000161155.1_ASM16115v1	cereus	cereus	CM000728.1.region010	lassopeptide	paeninodin	paeninodin	RiPPs
GCA_000161155.1_ASM16115v1	cereus	cereus	CM000728.1.region011	lanthipeptide	0	lanthipeptide	RiPPs
GCA_000161155.1_ASM16115v1	cereus	cereus	CM000728.1.region012	bacteriocin	0	bacteriocin	RiPPs
GCA_000161155.1_ASM16115v1	cereus	cereus	CM000728.1.region013	NRPS	bacillibactin	bacillibactin	NRPS
GCA_000161155.1_ASM16115v1	cereus	cereus	CM000728.1.region002	LAP.bacteriocin	0	LAP.bacteriocin	RiPPs
GCA_000161155.1_ASM16115v1	cereus	cereus	CM000728.1.region003	siderophore	petrobactin	petrobactin	Others
GCA_000161155.1_ASM16115v1	cereus	cereus	CM000728.1.region004	NRPS	bacillibactin	bacillibactin	NRPS
GCA_000161155.1_ASM16115v1	cereus	cereus	CM000728.1.region005	betalactone	fengycin	fengycin	Others
GCA_000161155.1_ASM16115v1	cereus	cereus	CM000728.1.region006	bacteriocin	0	bacteriocin	RiPPs
GCA_000161155.1_ASM16115v1	cereus	cereus	CM000728.1.region007	NRPS	0	NRPS	NRPS
GCA_000161155.1_ASM16115v1	cereus	cereus	CM000728.1.region008	bacteriocin	0	bacteriocin	RiPPs
GCA_000161155.1_ASM16115v1	cereus	cereus	CM000728.1.region009	terpene	molybdenum cofactor	molybdenum cofactor	Terpene
GCA_000161175.1_ASM16117v1	cereus	cereus	CM000729.1.region001	NRPS-like	7-deoxypactamycin	7-deoxypactamycin	NRPS
GCA_000161175.1_ASM16117v1	cereus	cereus	CM000729.1.region010	NRPS	0	NRPS	NRPS
GCA_000161175.1_ASM16117v1	cereus	cereus	CM000729.1.region011	bacteriocin	0	bacteriocin	RiPPs
GCA_000161175.1_ASM16117v1	cereus	cereus	CM000729.1.region002	LAP.bacteriocin	0	LAP.bacteriocin	RiPPs
GCA_000161175.1_ASM16117v1	cereus	cereus	CM000729.1.region003	siderophore	petrobactin	petrobactin	Others
GCA_000161175.1_ASM16117v1	cereus	cereus	CM000729.1.region004	NRPS	bacillibactin	bacillibactin	NRPS
GCA_000161175.1_ASM16117v1	cereus	cereus	CM000729.1.region005	betalactone	fengycin	fengycin	Others
GCA_000161175.1_ASM16117v1	cereus	cereus	CM000729.1.region006	bacteriocin	0	bacteriocin	RiPPs
GCA_000161175.1_ASM16117v1	cereus	cereus	CM000729.1.region007	bacteriocin	0	bacteriocin	RiPPs
GCA_000161175.1_ASM16117v1	cereus	cereus	CM000729.1.region008	NRPS	0	NRPS	NRPS
GCA_000161175.1_ASM16117v1	cereus	cereus	CM000729.1.region009	terpene	molybdenum cofactor	molybdenum cofactor	Terpene
GCA_000161195.1_ASM16119v1	cereus	cereus	CM000730.1.region001	NRPS-like	bacitracin	bacitracin	NRPS
GCA_000161195.1_ASM16119v1	cereus	cereus	CM000730.1.region010	lassopeptide	paeninodin	paeninodin	RiPPs
GCA_000161195.1_ASM16119v1	cereus	cereus	CM000730.1.region011	bacteriocin	0	bacteriocin	RiPPs
GCA_000161195.1_ASM16119v1	cereus	cereus	CM000730.1.region012	NRPS	bacillibactin	bacillibactin	NRPS
GCA_000161195.1_ASM16119v1	cereus	cereus	CM000730.1.region002	LAP.bacteriocin	0	LAP.bacteriocin	RiPPs
GCA_000161195.1_ASM16119v1	cereus	cereus	CM000730.1.region003	siderophore	petrobactin	petrobactin	Others
GCA_000161195.1_ASM16119v1	cereus	cereus	CM000730.1.region004	NRPS	bacillibactin	bacillibactin	NRPS
GCA_000161195.1_ASM16119v1	cereus	cereus	CM000730.1.region005	betalactone	fengycin	fengycin	Others
GCA_000161195.1_ASM16119v1	cereus	cereus	CM000730.1.region006	bacteriocin	0	bacteriocin	RiPPs
GCA_000161195.1_ASM16119v1	cereus	cereus	CM000730.1.region007	bacteriocin	0	bacteriocin	RiPPs
GCA_000161195.1_ASM16119v1	cereus	cereus	CM000730.1.region008	NRPS	0	NRPS	NRPS
GCA_000161195.1_ASM16119v1	cereus	cereus	CM000730.1.region009	terpene	molybdenum cofactor	molybdenum cofactor	Terpene
GCA_000161215.1_ASM16121v1	cereus	cereus	CM000731.1.region001	NRPS-like	bacitracin	bacitracin	NRPS
GCA_000161215.1_ASM16121v1	cereus	cereus	CM000731.1.region010	bacteriocin	0	bacteriocin	RiPPs
GCA_000161215.1_ASM16121v1	cereus	cereus	CM000731.1.region011	lanthipeptide	thuricin	thuricin	RiPPs
GCA_000161215.1_ASM16121v1	cereus	cereus	CM000731.1.region012	bacteriocin	0	bacteriocin	RiPPs
GCA_000161215.1_ASM16121v1	cereus	cereus	CM000731.1.region002	LAP.bacteriocin	0	LAP.bacteriocin	RiPPs
GCA_000161215.1_ASM16121v1	cereus	cereus	CM000731.1.region003	siderophore	petrobactin	petrobactin	Others
GCA_000161215.1_ASM16121v1	cereus	cereus	CM000731.1.region004	NRPS	bacillibactin	bacillibactin	NRPS
GCA_000161215.1_ASM16121v1	cereus	cereus	CM000731.1.region005	betalactone	fengycin	fengycin	Others
GCA_000161215.1_ASM16121v1	cereus	cereus	CM000731.1.region006	bacteriocin	0	bacteriocin	RiPPs
GCA_000161215.1_ASM16121v1	cereus	cereus	CM000731.1.region007	NRPS	0	NRPS	NRPS
GCA_000161215.1_ASM16121v1	cereus	cereus	CM000731.1.region008	terpene	molybdenum cofactor	molybdenum cofactor	Terpene
GCA_000161215.1_ASM16121v1	cereus	cereus	CM000731.1.region009	lassopeptide	paeninodin	paeninodin	RiPPs
GCA_000161235.1_ASM16123v1	cereus	cereus	CM000732.1.region001	arylpolyene	amipurimycin	amipurimycin	Others
GCA_000161235.1_ASM16123v1	cereus	cereus	CM000732.1.region002	LAP.bacteriocin.NRPS	S-layer glycan	S-layer glycan	Others
GCA_000161235.1_ASM16123v1	cereus	cereus	CM000732.1.region003	siderophore	petrobactin	petrobactin	Others
GCA_000161235.1_ASM16123v1	cereus	cereus	CM000732.1.region004	NRPS	bacillibactin	bacillibactin	NRPS
GCA_000161235.1_ASM16123v1	cereus	cereus	CM000732.1.region005	betalactone	fengycin	fengycin	Others
GCA_000161235.1_ASM16123v1	cereus	cereus	CM000732.1.region006	bacteriocin	0	bacteriocin	RiPPs
GCA_000161235.1_ASM16123v1	cereus	cereus	CM000732.1.region007	terpene	molybdenum cofactor	molybdenum cofactor	Terpene
GCA_000161235.1_ASM16123v1	cereus	cereus	CM000732.1.region008	NRPS	0	NRPS	NRPS
GCA_000161235.1_ASM16123v1	cereus	cereus	CM000732.1.region009	NRPS	0	NRPS	NRPS
GCA_000161255.1_ASM16125v1	cereus	cereus	CM000733.1.region001	LAP	7-deoxypactamycin	7-deoxypactamycin	RiPPs
GCA_000161255.1_ASM16125v1	cereus	cereus	CM000733.1.region002	siderophore	petrobactin	petrobactin	Others
GCA_000161255.1_ASM16125v1	cereus	cereus	CM000733.1.region003	betalactone	fengycin	fengycin	Others
GCA_000161255.1_ASM16125v1	cereus	cereus	CM000733.1.region004	bacteriocin	0	bacteriocin	RiPPs
GCA_000161255.1_ASM16125v1	cereus	cereus	CM000733.1.region005	terpene	0	terpene	Terpene
GCA_000161255.1_ASM16125v1	cereus	cereus	CM000733.1.region006	LAP.bacteriocin	0	LAP.bacteriocin	RiPPs
GCA_000161275.1_ASM16127v1	cereus	cereus	CM000734.1.region001	NRPS-like	0	NRPS-like	NRPS
GCA_000161275.1_ASM16127v1	cereus	cereus	CM000734.1.region010	sactipeptide	thurincin H	thurincin H	RiPPs
GCA_000161275.1_ASM16127v1	cereus	cereus	CM000734.1.region011	arylpolyene.NRPS	0	arylpolyene.NRPS	Others
GCA_000161275.1_ASM16127v1	cereus	cereus	CM000734.1.region012	bacteriocin	0	bacteriocin	RiPPs
GCA_000161275.1_ASM16127v1	cereus	cereus	CM000734.1.region013	NRPS	bacillibactin	bacillibactin	NRPS
GCA_000161275.1_ASM16127v1	cereus	cereus	CM000734.1.region002	LAP.bacteriocin	0	LAP.bacteriocin	RiPPs
GCA_000161275.1_ASM16127v1	cereus	cereus	CM000734.1.region003	siderophore	petrobactin	petrobactin	Others
GCA_000161275.1_ASM16127v1	cereus	cereus	CM000734.1.region004	NRPS	0	NRPS	NRPS
GCA_000161275.1_ASM16127v1	cereus	cereus	CM000734.1.region005	betalactone	fengycin	fengycin	Others
GCA_000161275.1_ASM16127v1	cereus	cereus	CM000734.1.region006	bacteriocin	0	bacteriocin	RiPPs
GCA_000161275.1_ASM16127v1	cereus	cereus	CM000734.1.region007	bacteriocin	0	bacteriocin	RiPPs
GCA_000161275.1_ASM16127v1	cereus	cereus	CM000734.1.region008	NRPS	0	NRPS	NRPS
GCA_000161275.1_ASM16127v1	cereus	cereus	CM000734.1.region009	terpene	molybdenum cofactor	molybdenum cofactor	Terpene
GCA_000161295.1_ASM16129v1	cereus	cereus	CM000735.1.region001	NRPS-like	bacitracin	bacitracin	NRPS
GCA_000161295.1_ASM16129v1	cereus	cereus	CM000735.1.region010	NRPS	bogorol A	bogorol A	NRPS
GCA_000161295.1_ASM16129v1	cereus	cereus	CM000735.1.region011	bacteriocin	0	bacteriocin	RiPPs
GCA_000161295.1_ASM16129v1	cereus	cereus	CM000735.1.region012	lanthipeptide	0	lanthipeptide	RiPPs
GCA_000161295.1_ASM16129v1	cereus	cereus	CM000735.1.region013	lanthipeptide	0	lanthipeptide	RiPPs
GCA_000161295.1_ASM16129v1	cereus	cereus	CM000735.1.region014	betalactone	fengycin	fengycin	Others
GCA_000161295.1_ASM16129v1	cereus	cereus	CM000735.1.region002	LAP.bacteriocin	0	LAP.bacteriocin	RiPPs
GCA_000161295.1_ASM16129v1	cereus	cereus	CM000735.1.region003	siderophore	petrobactin	petrobactin	Others
GCA_000161295.1_ASM16129v1	cereus	cereus	CM000735.1.region004	NRPS	bacillibactin	bacillibactin	NRPS
GCA_000161295.1_ASM16129v1	cereus	cereus	CM000735.1.region005	bacteriocin	0	bacteriocin	RiPPs
GCA_000161295.1_ASM16129v1	cereus	cereus	CM000735.1.region006	NRPS	0	NRPS	NRPS
GCA_000161295.1_ASM16129v1	cereus	cereus	CM000735.1.region007	bacteriocin	0	bacteriocin	RiPPs
GCA_000161295.1_ASM16129v1	cereus	cereus	CM000735.1.region008	terpene	molybdenum cofactor	molybdenum cofactor	Terpene
GCA_000161295.1_ASM16129v1	cereus	cereus	CM000735.1.region009	lassopeptide	paeninodin	paeninodin	RiPPs
GCA_000161315.1_ASM16131v1	cereus	cereus	CM000736.1.region001	NRPS-like	0	NRPS-like	NRPS
GCA_000161315.1_ASM16131v1	cereus	cereus	CM000736.1.region010	T1PKS.NRPS.lanthipeptide	zwittermicin A	zwittermicin A	Others
GCA_000161315.1_ASM16131v1	cereus	cereus	CM000736.1.region011	terpene	molybdenum cofactor	molybdenum cofactor	Terpene
GCA_000161315.1_ASM16131v1	cereus	cereus	CM000736.1.region012	lanthipeptide.bacteriocin	0	lanthipeptide.bacteriocin	RiPPs
GCA_000161315.1_ASM16131v1	cereus	cereus	CM000736.1.region013	NRPS	0	NRPS	NRPS
GCA_000161315.1_ASM16131v1	cereus	cereus	CM000736.1.region014	furan	methylenomycin A	methylenomycin A	Others
GCA_000161315.1_ASM16131v1	cereus	cereus	CM000736.1.region015	bacteriocin	0	bacteriocin	RiPPs
GCA_000161315.1_ASM16131v1	cereus	cereus	CM000736.1.region016	lanthipeptide	0	lanthipeptide	RiPPs
GCA_000161315.1_ASM16131v1	cereus	cereus	CM000736.1.region002	LAP.bacteriocin	0	LAP.bacteriocin	RiPPs
GCA_000161315.1_ASM16131v1	cereus	cereus	CM000736.1.region003	siderophore	petrobactin	petrobactin	Others
GCA_000161315.1_ASM16131v1	cereus	cereus	CM000736.1.region004	NRPS	bacillibactin	bacillibactin	NRPS
GCA_000161315.1_ASM16131v1	cereus	cereus	CM000736.1.region005	betalactone	fengycin	fengycin	Others
GCA_000161315.1_ASM16131v1	cereus	cereus	CM000736.1.region006	bacteriocin	0	bacteriocin	RiPPs
GCA_000161315.1_ASM16131v1	cereus	cereus	CM000736.1.region007	NRPS	0	NRPS	NRPS
GCA_000161315.1_ASM16131v1	cereus	cereus	CM000736.1.region008	oligosaccharide	0	oligosaccharide	Saccharides
GCA_000161315.1_ASM16131v1	cereus	cereus	CM000736.1.region009	NRPS	polyoxypeptin	polyoxypeptin	NRPS
GCA_000161335.1_ASM16133v1	mycoides	cereus	CM000737.1.region001	NRPS-like	0	NRPS-like	NRPS
GCA_000161335.1_ASM16133v1	mycoides	cereus	CM000737.1.region010	lassopeptide	paeninodin	paeninodin	RiPPs
GCA_000161335.1_ASM16133v1	mycoides	cereus	CM000737.1.region011	bacteriocin	0	bacteriocin	RiPPs
GCA_000161335.1_ASM16133v1	mycoides	cereus	CM000737.1.region012	bacteriocin	0	bacteriocin	RiPPs
GCA_000161335.1_ASM16133v1	mycoides	cereus	CM000737.1.region013	NRPS	0	NRPS	NRPS
GCA_000161335.1_ASM16133v1	mycoides	cereus	CM000737.1.region014	bacteriocin	0	bacteriocin	RiPPs
GCA_000161335.1_ASM16133v1	mycoides	cereus	CM000737.1.region002	LAP.bacteriocin	0	LAP.bacteriocin	RiPPs
GCA_000161335.1_ASM16133v1	mycoides	cereus	CM000737.1.region003	siderophore	petrobactin	petrobactin	Others
GCA_000161335.1_ASM16133v1	mycoides	cereus	CM000737.1.region004	NRPS	bacillibactin	bacillibactin	NRPS
GCA_000161335.1_ASM16133v1	mycoides	cereus	CM000737.1.region005	bacteriocin	0	bacteriocin	RiPPs
GCA_000161335.1_ASM16133v1	mycoides	cereus	CM000737.1.region006	NRPS	0	NRPS	NRPS
GCA_000161335.1_ASM16133v1	mycoides	cereus	CM000737.1.region007	betalactone	fengycin	fengycin	Others
GCA_000161335.1_ASM16133v1	mycoides	cereus	CM000737.1.region008	bacteriocin	0	bacteriocin	RiPPs
GCA_000161335.1_ASM16133v1	mycoides	cereus	CM000737.1.region009	terpene	0	terpene	Terpene
GCA_000161355.1_ASM16135v1	cereus	cereus	CM000738.1.region001	NRPS-like	0	NRPS-like	NRPS
GCA_000161355.1_ASM16135v1	cereus	cereus	CM000738.1.region010	NRPS	0	NRPS	NRPS
GCA_000161355.1_ASM16135v1	cereus	cereus	CM000738.1.region011	bacteriocin	0	bacteriocin	RiPPs
GCA_000161355.1_ASM16135v1	cereus	cereus	CM000738.1.region002	LAP.bacteriocin	0	LAP.bacteriocin	RiPPs
GCA_000161355.1_ASM16135v1	cereus	cereus	CM000738.1.region003	siderophore	petrobactin	petrobactin	Others
GCA_000161355.1_ASM16135v1	cereus	cereus	CM000738.1.region004	NRPS	bacillibactin	bacillibactin	NRPS
GCA_000161355.1_ASM16135v1	cereus	cereus	CM000738.1.region005	betalactone	fengycin	fengycin	Others
GCA_000161355.1_ASM16135v1	cereus	cereus	CM000738.1.region006	bacteriocin	0	bacteriocin	RiPPs
GCA_000161355.1_ASM16135v1	cereus	cereus	CM000738.1.region007	NRPS	0	NRPS	NRPS
GCA_000161355.1_ASM16135v1	cereus	cereus	CM000738.1.region008	NRPS	polyoxypeptin	polyoxypeptin	NRPS
GCA_000161355.1_ASM16135v1	cereus	cereus	CM000738.1.region009	terpene	molybdenum cofactor	molybdenum cofactor	Terpene
GCA_000161375.1_ASM16137v1	cereus	cereus	CM000739.1.region001	LAP.bacteriocin	0	LAP.bacteriocin	RiPPs
GCA_000161375.1_ASM16137v1	cereus	cereus	CM000739.1.region002	siderophore	petrobactin	petrobactin	Others
GCA_000161375.1_ASM16137v1	cereus	cereus	CM000739.1.region003	NRPS	bacillibactin	bacillibactin	NRPS
GCA_000161375.1_ASM16137v1	cereus	cereus	CM000739.1.region004	betalactone	fengycin	fengycin	Others
GCA_000161375.1_ASM16137v1	cereus	cereus	CM000739.1.region005	bacteriocin	0	bacteriocin	RiPPs
GCA_000161375.1_ASM16137v1	cereus	cereus	CM000739.1.region006	terpene	0	terpene	Terpene
GCA_000161375.1_ASM16137v1	cereus	cereus	CM000739.1.region007	bacteriocin	0	bacteriocin	RiPPs
GCA_000161375.1_ASM16137v1	cereus	cereus	CM000739.1.region008	lassopeptide	paeninodin	paeninodin	RiPPs
GCA_000161395.1_ASM16139v1	cereus	cereus	CM000740.1.region001	LAP.bacteriocin	0	LAP.bacteriocin	RiPPs
GCA_000161395.1_ASM16139v1	cereus	cereus	CM000740.1.region002	siderophore	petrobactin	petrobactin	Others
GCA_000161395.1_ASM16139v1	cereus	cereus	CM000740.1.region003	NRPS	bacillibactin	bacillibactin	NRPS
GCA_000161395.1_ASM16139v1	cereus	cereus	CM000740.1.region004	bacteriocin	0	bacteriocin	RiPPs
GCA_000161395.1_ASM16139v1	cereus	cereus	CM000740.1.region005	betalactone	fengycin	fengycin	Others
GCA_000161395.1_ASM16139v1	cereus	cereus	CM000740.1.region006	bacteriocin	0	bacteriocin	RiPPs
GCA_000161395.1_ASM16139v1	cereus	cereus	CM000740.1.region007	lanthipeptide	0	lanthipeptide	RiPPs
GCA_000161395.1_ASM16139v1	cereus	cereus	CM000740.1.region008	terpene	0	terpene	Terpene
GCA_000161395.1_ASM16139v1	cereus	cereus	CM000740.1.region009	lanthipeptide	cytolysin ClyLl / cytolysin ClyLs	cytolysin ClyLl / cytolysin ClyLs	RiPPs
GCA_000161415.1_ASM16141v1	pseudomycoides	cereus	CM000743.1.region001	sactipeptide	ulleungmycin	ulleungmycin	RiPPs
GCA_000161415.1_ASM16141v1	pseudomycoides	cereus	CM000743.1.region010	NRPS	anabaenopeptin NZ857 / nostamide A	anabaenopeptin NZ857 / nostamide A	NRPS
GCA_000161415.1_ASM16141v1	pseudomycoides	cereus	CM000743.1.region011	NRPS	anabaenopeptin NZ857 / nostamide A	anabaenopeptin NZ857 / nostamide A	NRPS
GCA_000161415.1_ASM16141v1	pseudomycoides	cereus	CM000743.1.region012	NRPS	0	NRPS	NRPS
GCA_000161415.1_ASM16141v1	pseudomycoides	cereus	CM000743.1.region013	lanthipeptide	0	lanthipeptide	RiPPs
GCA_000161415.1_ASM16141v1	pseudomycoides	cereus	CM000743.1.region014	NRPS	0	NRPS	NRPS
GCA_000161415.1_ASM16141v1	pseudomycoides	cereus	CM000743.1.region015	lanthipeptide	0	lanthipeptide	RiPPs
GCA_000161415.1_ASM16141v1	pseudomycoides	cereus	CM000743.1.region002	transAT-PKS.NRPS	zwittermicin A	zwittermicin A	PKS-NRPS Hybrids
GCA_000161415.1_ASM16141v1	pseudomycoides	cereus	CM000743.1.region003	NRPS	bacillibactin	bacillibactin	NRPS
GCA_000161415.1_ASM16141v1	pseudomycoides	cereus	CM000743.1.region004	betalactone	fengycin	fengycin	Others
GCA_000161415.1_ASM16141v1	pseudomycoides	cereus	CM000743.1.region005	bacteriocin	0	bacteriocin	RiPPs
GCA_000161415.1_ASM16141v1	pseudomycoides	cereus	CM000743.1.region006	terpene	0	terpene	Terpene
GCA_000161415.1_ASM16141v1	pseudomycoides	cereus	CM000743.1.region007	lassopeptide	paeninodin	paeninodin	RiPPs
GCA_000161415.1_ASM16141v1	pseudomycoides	cereus	CM000743.1.region008	siderophore	lactocin S	lactocin S	Others
GCA_000161415.1_ASM16141v1	pseudomycoides	cereus	CM000743.1.region009	LAP.bacteriocin	0	LAP.bacteriocin	RiPPs
GCA_000161435.1_ASM16143v1	pseudomycoides	cereus	CM000744.1.region001	sactipeptide	fischerindole L	fischerindole L	RiPPs
GCA_000161435.1_ASM16143v1	pseudomycoides	cereus	CM000744.1.region010	NRPS	nostopeptolide A2	nostopeptolide A2	NRPS
GCA_000161435.1_ASM16143v1	pseudomycoides	cereus	CM000744.1.region011	NRPS	nostopeptolide A2	nostopeptolide A2	NRPS
GCA_000161435.1_ASM16143v1	pseudomycoides	cereus	CM000744.1.region012	NRPS	xenoamicin A / xenoamicin B	xenoamicin A / xenoamicin B	NRPS
GCA_000161435.1_ASM16143v1	pseudomycoides	cereus	CM000744.1.region013	lanthipeptide	0	lanthipeptide	RiPPs
GCA_000161435.1_ASM16143v1	pseudomycoides	cereus	CM000744.1.region014	siderophore.NRPS.lanthipeptide	nostopeptolide A2	nostopeptolide A2	Others
GCA_000161435.1_ASM16143v1	pseudomycoides	cereus	CM000744.1.region002	LAP.bacteriocin	0	LAP.bacteriocin	RiPPs
GCA_000161435.1_ASM16143v1	pseudomycoides	cereus	CM000744.1.region003	NRPS	bacillibactin	bacillibactin	NRPS
GCA_000161435.1_ASM16143v1	pseudomycoides	cereus	CM000744.1.region004	betalactone	fengycin	fengycin	Others
GCA_000161435.1_ASM16143v1	pseudomycoides	cereus	CM000744.1.region005	bacteriocin	0	bacteriocin	RiPPs
GCA_000161435.1_ASM16143v1	pseudomycoides	cereus	CM000744.1.region006	terpene	0	terpene	Terpene
GCA_000161435.1_ASM16143v1	pseudomycoides	cereus	CM000744.1.region007	lassopeptide	paeninodin	paeninodin	RiPPs
GCA_000161435.1_ASM16143v1	pseudomycoides	cereus	CM000744.1.region008	NRPS	0	NRPS	NRPS
GCA_000161435.1_ASM16143v1	pseudomycoides	cereus	CM000744.1.region009	NRPS	0	NRPS	NRPS
GCA_000161455.1_ASM16145v1	pseudomycoides	cereus	CM000745.1.region001	LAP.thiopeptide.bacteriocin.sactipeptide	0	LAP.thiopeptide.bacteriocin.sactipeptide	RiPPs
GCA_000161455.1_ASM16145v1	pseudomycoides	cereus	CM000745.1.region010	NRPS	bogorol A	bogorol A	NRPS
GCA_000161455.1_ASM16145v1	pseudomycoides	cereus	CM000745.1.region011	NRPS	bogorol A	bogorol A	NRPS
GCA_000161455.1_ASM16145v1	pseudomycoides	cereus	CM000745.1.region012	NRPS	bogorol A	bogorol A	NRPS
GCA_000161455.1_ASM16145v1	pseudomycoides	cereus	CM000745.1.region013	NRPS	nostocyclopeptide A2	nostocyclopeptide A2	NRPS
GCA_000161455.1_ASM16145v1	pseudomycoides	cereus	CM000745.1.region014	NRPS	0	NRPS	NRPS
GCA_000161455.1_ASM16145v1	pseudomycoides	cereus	CM000745.1.region015	NRPS	lactocin S	lactocin S	NRPS
GCA_000161455.1_ASM16145v1	pseudomycoides	cereus	CM000745.1.region002	NRPS-like.NRPS	bacillibactin	bacillibactin	NRPS
GCA_000161455.1_ASM16145v1	pseudomycoides	cereus	CM000745.1.region003	betalactone	fengycin	fengycin	Others
GCA_000161455.1_ASM16145v1	pseudomycoides	cereus	CM000745.1.region004	bacteriocin	0	bacteriocin	RiPPs
GCA_000161455.1_ASM16145v1	pseudomycoides	cereus	CM000745.1.region005	terpene	0	terpene	Terpene
GCA_000161455.1_ASM16145v1	pseudomycoides	cereus	CM000745.1.region006	NRPS	cichofactin A / cichofactin B	cichofactin A / cichofactin B	NRPS
GCA_000161455.1_ASM16145v1	pseudomycoides	cereus	CM000745.1.region007	lanthipeptide	pseudomycoicidin	pseudomycoicidin	RiPPs
GCA_000161455.1_ASM16145v1	pseudomycoides	cereus	CM000745.1.region008	lassopeptide	paeninodin	paeninodin	RiPPs
GCA_000161455.1_ASM16145v1	pseudomycoides	cereus	CM000745.1.region009	NRPS	pyoverdin	pyoverdin	NRPS
GCA_000161475.1_ASM16147v1	thuringiensis	cereus	CM000746.1.region001	LAP.bacteriocin	0	LAP.bacteriocin	RiPPs
GCA_000161475.1_ASM16147v1	thuringiensis	cereus	CM000746.1.region002	siderophore	petrobactin	petrobactin	Others
GCA_000161475.1_ASM16147v1	thuringiensis	cereus	CM000746.1.region003	NRPS	bacillibactin	bacillibactin	NRPS
GCA_000161475.1_ASM16147v1	thuringiensis	cereus	CM000746.1.region004	betalactone	fengycin	fengycin	Others
GCA_000161475.1_ASM16147v1	thuringiensis	cereus	CM000746.1.region005	bacteriocin	0	bacteriocin	RiPPs
GCA_000161475.1_ASM16147v1	thuringiensis	cereus	CM000746.1.region006	terpene	molybdenum cofactor	molybdenum cofactor	Terpene
GCA_000161475.1_ASM16147v1	thuringiensis	cereus	CM000746.1.region007	bacteriocin	0	bacteriocin	RiPPs
GCA_000161475.1_ASM16147v1	thuringiensis	cereus	CM000746.1.region008	CDPS	0	CDPS	Others
GCA_000161475.1_ASM16147v1	thuringiensis	cereus	CM000746.1.region009	bacteriocin	0	bacteriocin	RiPPs
GCA_000161495.1_ASM16149v1	thuringiensis	cereus	CM000747.1.region001	NRPS-like	0	NRPS-like	NRPS
GCA_000161495.1_ASM16149v1	thuringiensis	cereus	CM000747.1.region010	NRPS	0	NRPS	NRPS
GCA_000161495.1_ASM16149v1	thuringiensis	cereus	CM000747.1.region002	LAP.bacteriocin	0	LAP.bacteriocin	RiPPs
GCA_000161495.1_ASM16149v1	thuringiensis	cereus	CM000747.1.region003	siderophore	petrobactin	petrobactin	Others
GCA_000161495.1_ASM16149v1	thuringiensis	cereus	CM000747.1.region004	NRPS	bacillibactin	bacillibactin	NRPS
GCA_000161495.1_ASM16149v1	thuringiensis	cereus	CM000747.1.region005	betalactone.NRPS	fengycin	fengycin	Others
GCA_000161495.1_ASM16149v1	thuringiensis	cereus	CM000747.1.region006	bacteriocin	0	bacteriocin	RiPPs
GCA_000161495.1_ASM16149v1	thuringiensis	cereus	CM000747.1.region007	bacteriocin	0	bacteriocin	RiPPs
GCA_000161495.1_ASM16149v1	thuringiensis	cereus	CM000747.1.region008	NRPS	0	NRPS	NRPS
GCA_000161495.1_ASM16149v1	thuringiensis	cereus	CM000747.1.region009	terpene	molybdenum cofactor	molybdenum cofactor	Terpene
GCA_000161515.1_ASM16151v1	thuringiensis	cereus	CM000748.1.region001	NRPS-like	0	NRPS-like	NRPS
GCA_000161515.1_ASM16151v1	thuringiensis	cereus	CM000748.1.region010	NRPS	0	NRPS	NRPS
GCA_000161515.1_ASM16151v1	thuringiensis	cereus	CM000748.1.region011	T1PKS.NRPS	zwittermicin A	zwittermicin A	PKS-NRPS Hybrids
GCA_000161515.1_ASM16151v1	thuringiensis	cereus	CM000748.1.region012	NRPS	0	NRPS	NRPS
GCA_000161515.1_ASM16151v1	thuringiensis	cereus	CM000748.1.region013	NRPS	meilingmycin	meilingmycin	NRPS
GCA_000161515.1_ASM16151v1	thuringiensis	cereus	CM000748.1.region014	NRPS-like	anabaenopeptin NZ857 / nostamide A	anabaenopeptin NZ857 / nostamide A	NRPS
GCA_000161515.1_ASM16151v1	thuringiensis	cereus	CM000748.1.region015	lanthipeptide.NRPS	cyanopeptin	cyanopeptin	Others
GCA_000161515.1_ASM16151v1	thuringiensis	cereus	CM000748.1.region016	lanthipeptide	thuricin	thuricin	RiPPs
GCA_000161515.1_ASM16151v1	thuringiensis	cereus	CM000748.1.region002	LAP.bacteriocin	0	LAP.bacteriocin	RiPPs
GCA_000161515.1_ASM16151v1	thuringiensis	cereus	CM000748.1.region003	siderophore	petrobactin	petrobactin	Others
GCA_000161515.1_ASM16151v1	thuringiensis	cereus	CM000748.1.region004	NRPS	bacillibactin	bacillibactin	NRPS
GCA_000161515.1_ASM16151v1	thuringiensis	cereus	CM000748.1.region005	betalactone	fengycin	fengycin	Others
GCA_000161515.1_ASM16151v1	thuringiensis	cereus	CM000748.1.region006	bacteriocin	0	bacteriocin	RiPPs
GCA_000161515.1_ASM16151v1	thuringiensis	cereus	CM000748.1.region007	bacteriocin	0	bacteriocin	RiPPs
GCA_000161515.1_ASM16151v1	thuringiensis	cereus	CM000748.1.region008	NRPS	0	NRPS	NRPS
GCA_000161515.1_ASM16151v1	thuringiensis	cereus	CM000748.1.region009	terpene	molybdenum cofactor	molybdenum cofactor	Terpene
GCA_000161535.1_ASM16153v1	thuringiensis	cereus	CM000749.1.region001	NRPS-like	0	NRPS-like	NRPS
GCA_000161535.1_ASM16153v1	thuringiensis	cereus	CM000749.1.region010	terpene	molybdenum cofactor	molybdenum cofactor	Terpene
GCA_000161535.1_ASM16153v1	thuringiensis	cereus	CM000749.1.region011	bacteriocin	0	bacteriocin	RiPPs
GCA_000161535.1_ASM16153v1	thuringiensis	cereus	CM000749.1.region012	LAP	0	LAP	RiPPs
GCA_000161535.1_ASM16153v1	thuringiensis	cereus	CM000749.1.region013	NRPS	rhizomide A / rhizomide B / rhizomide C	rhizomide A / rhizomide B / rhizomide C	NRPS
GCA_000161535.1_ASM16153v1	thuringiensis	cereus	CM000749.1.region002	LAP.bacteriocin	0	LAP.bacteriocin	RiPPs
GCA_000161535.1_ASM16153v1	thuringiensis	cereus	CM000749.1.region003	siderophore	petrobactin	petrobactin	Others
GCA_000161535.1_ASM16153v1	thuringiensis	cereus	CM000749.1.region004	NRPS	bacillibactin	bacillibactin	NRPS
GCA_000161535.1_ASM16153v1	thuringiensis	cereus	CM000749.1.region005	betalactone	fengycin	fengycin	Others
GCA_000161535.1_ASM16153v1	thuringiensis	cereus	CM000749.1.region006	bacteriocin	0	bacteriocin	RiPPs
GCA_000161535.1_ASM16153v1	thuringiensis	cereus	CM000749.1.region007	NRPS	0	NRPS	NRPS
GCA_000161535.1_ASM16153v1	thuringiensis	cereus	CM000749.1.region008	bacteriocin	0	bacteriocin	RiPPs
GCA_000161535.1_ASM16153v1	thuringiensis	cereus	CM000749.1.region009	NRPS	polyoxypeptin	polyoxypeptin	NRPS
GCA_000161555.1_ASM16155v1	thuringiensis	cereus	CM000750.1.region001	NRPS-like	0	NRPS-like	NRPS
GCA_000161555.1_ASM16155v1	thuringiensis	cereus	CM000750.1.region010	terpene	molybdenum cofactor	molybdenum cofactor	Terpene
GCA_000161555.1_ASM16155v1	thuringiensis	cereus	CM000750.1.region011	bacteriocin	0	bacteriocin	RiPPs
GCA_000161555.1_ASM16155v1	thuringiensis	cereus	CM000750.1.region002	lassopeptide	0	lassopeptide	RiPPs
GCA_000161555.1_ASM16155v1	thuringiensis	cereus	CM000750.1.region003	LAP.bacteriocin	0	LAP.bacteriocin	RiPPs
GCA_000161555.1_ASM16155v1	thuringiensis	cereus	CM000750.1.region004	siderophore	petrobactin	petrobactin	Others
GCA_000161555.1_ASM16155v1	thuringiensis	cereus	CM000750.1.region005	NRPS	bacillibactin	bacillibactin	NRPS
GCA_000161555.1_ASM16155v1	thuringiensis	cereus	CM000750.1.region006	betalactone.NRPS	fengycin	fengycin	Others
GCA_000161555.1_ASM16155v1	thuringiensis	cereus	CM000750.1.region007	bacteriocin	0	bacteriocin	RiPPs
GCA_000161555.1_ASM16155v1	thuringiensis	cereus	CM000750.1.region008	NRPS	0	NRPS	NRPS
GCA_000161555.1_ASM16155v1	thuringiensis	cereus	CM000750.1.region009	NRPS	polyoxypeptin	polyoxypeptin	NRPS
GCA_000161575.1_ASM16157v1	thuringiensis	cereus	CM000751.1.region001	NRPS-like	0	NRPS-like	NRPS
GCA_000161575.1_ASM16157v1	thuringiensis	cereus	CM000751.1.region010	NRPS	polyoxypeptin	polyoxypeptin	NRPS
GCA_000161575.1_ASM16157v1	thuringiensis	cereus	CM000751.1.region011	terpene	molybdenum cofactor	molybdenum cofactor	Terpene
GCA_000161575.1_ASM16157v1	thuringiensis	cereus	CM000751.1.region002	LAP.bacteriocin	0	LAP.bacteriocin	RiPPs
GCA_000161575.1_ASM16157v1	thuringiensis	cereus	CM000751.1.region003	siderophore	petrobactin	petrobactin	Others
GCA_000161575.1_ASM16157v1	thuringiensis	cereus	CM000751.1.region004	NRPS	bacillibactin	bacillibactin	NRPS
GCA_000161575.1_ASM16157v1	thuringiensis	cereus	CM000751.1.region005	NRPS	0	NRPS	NRPS
GCA_000161575.1_ASM16157v1	thuringiensis	cereus	CM000751.1.region006	betalactone	fengycin	fengycin	Others
GCA_000161575.1_ASM16157v1	thuringiensis	cereus	CM000751.1.region007	bacteriocin	0	bacteriocin	RiPPs
GCA_000161575.1_ASM16157v1	thuringiensis	cereus	CM000751.1.region008	NRPS	0	NRPS	NRPS
GCA_000161575.1_ASM16157v1	thuringiensis	cereus	CM000751.1.region009	bacteriocin.NRPS	0	bacteriocin.NRPS	Others
GCA_000161595.1_ASM16159v1	thuringiensis	cereus	CM000752.1.region001	LAP.bacteriocin	0	LAP.bacteriocin	RiPPs
GCA_000161595.1_ASM16159v1	thuringiensis	cereus	CM000752.1.region010	NRPS	bacitracin	bacitracin	NRPS
GCA_000161595.1_ASM16159v1	thuringiensis	cereus	CM000752.1.region011	bacteriocin	0	bacteriocin	RiPPs
GCA_000161595.1_ASM16159v1	thuringiensis	cereus	CM000752.1.region012	NRPS	bacitracin	bacitracin	NRPS
GCA_000161595.1_ASM16159v1	thuringiensis	cereus	CM000752.1.region002	siderophore	petrobactin	petrobactin	Others
GCA_000161595.1_ASM16159v1	thuringiensis	cereus	CM000752.1.region003	NRPS	bacillibactin	bacillibactin	NRPS
GCA_000161595.1_ASM16159v1	thuringiensis	cereus	CM000752.1.region004	ladderane	S-layer glycan	S-layer glycan	Others
GCA_000161595.1_ASM16159v1	thuringiensis	cereus	CM000752.1.region005	betalactone	fengycin	fengycin	Others
GCA_000161595.1_ASM16159v1	thuringiensis	cereus	CM000752.1.region006	bacteriocin.NRPS	0	bacteriocin.NRPS	Others
GCA_000161595.1_ASM16159v1	thuringiensis	cereus	CM000752.1.region007	terpene	molybdenum cofactor	molybdenum cofactor	Terpene
GCA_000161595.1_ASM16159v1	thuringiensis	cereus	CM000752.1.region008	sactipeptide	thurincin H	thurincin H	RiPPs
GCA_000161595.1_ASM16159v1	thuringiensis	cereus	CM000752.1.region009	NRPS	bacitracin	bacitracin	NRPS
GCA_000161615.1_ASM16161v1	thuringiensis	cereus	CM000753.1.region001	NRPS-like	0	NRPS-like	NRPS
GCA_000161615.1_ASM16161v1	thuringiensis	cereus	CM000753.1.region010	NRPS.lanthipeptide.T1PKS	zwittermicin A	zwittermicin A	Others
GCA_000161615.1_ASM16161v1	thuringiensis	cereus	CM000753.1.region011	NRPS	puwainaphycin A / puwainaphycin B / puwainaphycin C / puwainaphycin D	puwainaphycin A / puwainaphycin B / puwainaphycin C / puwainaphycin D	NRPS
GCA_000161615.1_ASM16161v1	thuringiensis	cereus	CM000753.1.region012	NRPS	0	NRPS	NRPS
GCA_000161615.1_ASM16161v1	thuringiensis	cereus	CM000753.1.region013	NRPS	0	NRPS	NRPS
GCA_000161615.1_ASM16161v1	thuringiensis	cereus	CM000753.1.region014	lanthipeptide	thuricin	thuricin	RiPPs
GCA_000161615.1_ASM16161v1	thuringiensis	cereus	CM000753.1.region015	NRPS	0	NRPS	NRPS
GCA_000161615.1_ASM16161v1	thuringiensis	cereus	CM000753.1.region002	LAP.bacteriocin	0	LAP.bacteriocin	RiPPs
GCA_000161615.1_ASM16161v1	thuringiensis	cereus	CM000753.1.region003	siderophore	petrobactin	petrobactin	Others
GCA_000161615.1_ASM16161v1	thuringiensis	cereus	CM000753.1.region004	NRPS	bacillibactin	bacillibactin	NRPS
GCA_000161615.1_ASM16161v1	thuringiensis	cereus	CM000753.1.region005	betalactone	fengycin	fengycin	Others
GCA_000161615.1_ASM16161v1	thuringiensis	cereus	CM000753.1.region006	bacteriocin	0	bacteriocin	RiPPs
GCA_000161615.1_ASM16161v1	thuringiensis	cereus	CM000753.1.region007	bacteriocin	0	bacteriocin	RiPPs
GCA_000161615.1_ASM16161v1	thuringiensis	cereus	CM000753.1.region008	NRPS	0	NRPS	NRPS
GCA_000161615.1_ASM16161v1	thuringiensis	cereus	CM000753.1.region009	terpene	molybdenum cofactor	molybdenum cofactor	Terpene
GCA_000161635.1_ASM16163v1	thuringiensis	cereus	CM000754.1.region001	LAP.bacteriocin	0	LAP.bacteriocin	RiPPs
GCA_000161635.1_ASM16163v1	thuringiensis	cereus	CM000754.1.region010	siderophore	0	siderophore	Others
GCA_000161635.1_ASM16163v1	thuringiensis	cereus	CM000754.1.region002	siderophore	petrobactin	petrobactin	Others
GCA_000161635.1_ASM16163v1	thuringiensis	cereus	CM000754.1.region003	NRPS	bacillibactin	bacillibactin	NRPS
GCA_000161635.1_ASM16163v1	thuringiensis	cereus	CM000754.1.region004	betalactone	fengycin	fengycin	Others
GCA_000161635.1_ASM16163v1	thuringiensis	cereus	CM000754.1.region005	bacteriocin	0	bacteriocin	RiPPs
GCA_000161635.1_ASM16163v1	thuringiensis	cereus	CM000754.1.region006	NRPS	0	NRPS	NRPS
GCA_000161635.1_ASM16163v1	thuringiensis	cereus	CM000754.1.region007	bacteriocin	0	bacteriocin	RiPPs
GCA_000161635.1_ASM16163v1	thuringiensis	cereus	CM000754.1.region008	lassopeptide	paeninodin	paeninodin	RiPPs
GCA_000161635.1_ASM16163v1	thuringiensis	cereus	CM000754.1.region009	terpene	molybdenum cofactor	molybdenum cofactor	Terpene
GCA_000161655.1_ASM16165v1	thuringiensis	cereus	CM000755.1.region001	LAP.bacteriocin	0	LAP.bacteriocin	RiPPs
GCA_000161655.1_ASM16165v1	thuringiensis	cereus	CM000755.1.region010	NRPS.transAT-PKS-like	0	NRPS.transAT-PKS-like	PKS-NRPS Hybrids
GCA_000161655.1_ASM16165v1	thuringiensis	cereus	CM000755.1.region011	NRPS.transAT-PKS	aurantinin B / aurantinin C / aurantinin D	aurantinin B / aurantinin C / aurantinin D	PKS-NRPS Hybrids
GCA_000161655.1_ASM16165v1	thuringiensis	cereus	CM000755.1.region002	siderophore	petrobactin	petrobactin	Others
GCA_000161655.1_ASM16165v1	thuringiensis	cereus	CM000755.1.region003	NRPS	bacillibactin	bacillibactin	NRPS
GCA_000161655.1_ASM16165v1	thuringiensis	cereus	CM000755.1.region004	betalactone	fengycin	fengycin	Others
GCA_000161655.1_ASM16165v1	thuringiensis	cereus	CM000755.1.region005	bacteriocin	0	bacteriocin	RiPPs
GCA_000161655.1_ASM16165v1	thuringiensis	cereus	CM000755.1.region006	NRPS	0	NRPS	NRPS
GCA_000161655.1_ASM16165v1	thuringiensis	cereus	CM000755.1.region007	terpene	molybdenum cofactor	molybdenum cofactor	Terpene
GCA_000161655.1_ASM16165v1	thuringiensis	cereus	CM000755.1.region008	LAP.bacteriocin	0	LAP.bacteriocin	RiPPs
GCA_000161655.1_ASM16165v1	thuringiensis	cereus	CM000755.1.region009	transAT-PKS-like	1-heptadecene	1-heptadecene	PKSother
GCA_000161675.1_ASM16167v1	thuringiensis	cereus	CM000756.1.region001	NRPS-like	0	NRPS-like	NRPS
GCA_000161675.1_ASM16167v1	thuringiensis	cereus	CM000756.1.region010	lanthipeptide.NRPS.T1PKS	zwittermicin A	zwittermicin A	Others
GCA_000161675.1_ASM16167v1	thuringiensis	cereus	CM000756.1.region011	terpene	molybdenum cofactor	molybdenum cofactor	Terpene
GCA_000161675.1_ASM16167v1	thuringiensis	cereus	CM000756.1.region012	NRPS	0	NRPS	NRPS
GCA_000161675.1_ASM16167v1	thuringiensis	cereus	CM000756.1.region013	NRPS	bacitracin	bacitracin	NRPS
GCA_000161675.1_ASM16167v1	thuringiensis	cereus	CM000756.1.region014	transAT-PKS.NRPS	0	transAT-PKS.NRPS	PKS-NRPS Hybrids
GCA_000161675.1_ASM16167v1	thuringiensis	cereus	CM000756.1.region015	NRPS	micrococcin P1	micrococcin P1	NRPS
GCA_000161675.1_ASM16167v1	thuringiensis	cereus	CM000756.1.region016	lanthipeptide	huazacin	huazacin	RiPPs
GCA_000161675.1_ASM16167v1	thuringiensis	cereus	CM000756.1.region002	NRPS	rhizomide A / rhizomide B / rhizomide C	rhizomide A / rhizomide B / rhizomide C	NRPS
GCA_000161675.1_ASM16167v1	thuringiensis	cereus	CM000756.1.region003	LAP.bacteriocin	0	LAP.bacteriocin	RiPPs
GCA_000161675.1_ASM16167v1	thuringiensis	cereus	CM000756.1.region004	siderophore	petrobactin	petrobactin	Others
GCA_000161675.1_ASM16167v1	thuringiensis	cereus	CM000756.1.region005	NRPS	bacillibactin	bacillibactin	NRPS
GCA_000161675.1_ASM16167v1	thuringiensis	cereus	CM000756.1.region006	NRPS	0	NRPS	NRPS
GCA_000161675.1_ASM16167v1	thuringiensis	cereus	CM000756.1.region007	betalactone	fengycin	fengycin	Others
GCA_000161675.1_ASM16167v1	thuringiensis	cereus	CM000756.1.region008	bacteriocin	0	bacteriocin	RiPPs
GCA_000161675.1_ASM16167v1	thuringiensis	cereus	CM000756.1.region009	NRPS	0	NRPS	NRPS
GCA_000161695.1_ASM16169v1	thuringiensis	cereus	CM000757.1.region001	LAP.bacteriocin	0	LAP.bacteriocin	RiPPs
GCA_000161695.1_ASM16169v1	thuringiensis	cereus	CM000757.1.region010	bacteriocin	0	bacteriocin	RiPPs
GCA_000161695.1_ASM16169v1	thuringiensis	cereus	CM000757.1.region002	siderophore	petrobactin	petrobactin	Others
GCA_000161695.1_ASM16169v1	thuringiensis	cereus	CM000757.1.region003	NRPS	bacillibactin	bacillibactin	NRPS
GCA_000161695.1_ASM16169v1	thuringiensis	cereus	CM000757.1.region004	betalactone	fengycin	fengycin	Others
GCA_000161695.1_ASM16169v1	thuringiensis	cereus	CM000757.1.region005	bacteriocin	0	bacteriocin	RiPPs
GCA_000161695.1_ASM16169v1	thuringiensis	cereus	CM000757.1.region006	terpene	molybdenum cofactor	molybdenum cofactor	Terpene
GCA_000161695.1_ASM16169v1	thuringiensis	cereus	CM000757.1.region007	NRPS	bacitracin	bacitracin	NRPS
GCA_000161695.1_ASM16169v1	thuringiensis	cereus	CM000757.1.region008	NRPS	0	NRPS	NRPS
GCA_000161695.1_ASM16169v1	thuringiensis	cereus	CM000757.1.region009	arylpolyene.NRPS	bacitracin	bacitracin	Others
GCA_000161715.1_ASM16171v1	thuringiensis	cereus	CM000758.1.region001	NRPS-like	0	NRPS-like	NRPS
GCA_000161715.1_ASM16171v1	thuringiensis	cereus	CM000758.1.region010	NRPS	polyoxypeptin	polyoxypeptin	NRPS
GCA_000161715.1_ASM16171v1	thuringiensis	cereus	CM000758.1.region011	terpene	molybdenum cofactor	molybdenum cofactor	Terpene
GCA_000161715.1_ASM16171v1	thuringiensis	cereus	CM000758.1.region012	lanthipeptide	0	lanthipeptide	RiPPs
GCA_000161715.1_ASM16171v1	thuringiensis	cereus	CM000758.1.region013	bacteriocin	0	bacteriocin	RiPPs
GCA_000161715.1_ASM16171v1	thuringiensis	cereus	CM000758.1.region014	ladderane	S-layer glycan	S-layer glycan	Others
GCA_000161715.1_ASM16171v1	thuringiensis	cereus	CM000758.1.region015	sactipeptide	0	sactipeptide	RiPPs
GCA_000161715.1_ASM16171v1	thuringiensis	cereus	CM000758.1.region002	LAP.bacteriocin	0	LAP.bacteriocin	RiPPs
GCA_000161715.1_ASM16171v1	thuringiensis	cereus	CM000758.1.region003	siderophore	petrobactin	petrobactin	Others
GCA_000161715.1_ASM16171v1	thuringiensis	cereus	CM000758.1.region004	NRPS	bacillibactin	bacillibactin	NRPS
GCA_000161715.1_ASM16171v1	thuringiensis	cereus	CM000758.1.region005	bacteriocin.NRPS	0	bacteriocin.NRPS	Others
GCA_000161715.1_ASM16171v1	thuringiensis	cereus	CM000758.1.region006	betalactone	fengycin	fengycin	Others
GCA_000161715.1_ASM16171v1	thuringiensis	cereus	CM000758.1.region007	bacteriocin	0	bacteriocin	RiPPs
GCA_000161715.1_ASM16171v1	thuringiensis	cereus	CM000758.1.region008	NRPS	0	NRPS	NRPS
GCA_000161715.1_ASM16171v1	thuringiensis	cereus	CM000758.1.region009	T1PKS.NRPS.lanthipeptide	zwittermicin A	zwittermicin A	Others
GCA_000161735.1_ASM16173v1	thuringiensis	cereus	CM000759.1.region001	NRPS-like	0	NRPS-like	NRPS
GCA_000161735.1_ASM16173v1	thuringiensis	cereus	CM000759.1.region010	NRPS.CDPS	thailanstatin A	thailanstatin A	Others
GCA_000161735.1_ASM16173v1	thuringiensis	cereus	CM000759.1.region011	bacteriocin	0	bacteriocin	RiPPs
GCA_000161735.1_ASM16173v1	thuringiensis	cereus	CM000759.1.region012	NRPS	exopolysaccharide	exopolysaccharide	NRPS
GCA_000161735.1_ASM16173v1	thuringiensis	cereus	CM000759.1.region013	ladderane	0	ladderane	Others
GCA_000161735.1_ASM16173v1	thuringiensis	cereus	CM000759.1.region014	lanthipeptide	0	lanthipeptide	RiPPs
GCA_000161735.1_ASM16173v1	thuringiensis	cereus	CM000759.1.region002	LAP.bacteriocin	0	LAP.bacteriocin	RiPPs
GCA_000161735.1_ASM16173v1	thuringiensis	cereus	CM000759.1.region003	siderophore	petrobactin	petrobactin	Others
GCA_000161735.1_ASM16173v1	thuringiensis	cereus	CM000759.1.region004	NRPS	bacillibactin	bacillibactin	NRPS
GCA_000161735.1_ASM16173v1	thuringiensis	cereus	CM000759.1.region005	betalactone.NRPS	fengycin	fengycin	Others
GCA_000161735.1_ASM16173v1	thuringiensis	cereus	CM000759.1.region006	bacteriocin	0	bacteriocin	RiPPs
GCA_000161735.1_ASM16173v1	thuringiensis	cereus	CM000759.1.region007	bacteriocin.NRPS	0	bacteriocin.NRPS	Others
GCA_000161735.1_ASM16173v1	thuringiensis	cereus	CM000759.1.region008	terpene	molybdenum cofactor	molybdenum cofactor	Terpene
GCA_000161735.1_ASM16173v1	thuringiensis	cereus	CM000759.1.region009	ladderane.sactipeptide	S-layer glycan	S-layer glycan	Others
GCA_000165925.1_ASM16592v1	atrophaeus	subtilis/subtilis	CP002207.1.region001	ladderane	0	ladderane	Others
GCA_000165925.1_ASM16592v1	atrophaeus	subtilis/subtilis	CP002207.1.region010	NRPS	rhizocticin A	rhizocticin A	NRPS
GCA_000165925.1_ASM16592v1	atrophaeus	subtilis/subtilis	CP002207.1.region011	bacteriocin	0	bacteriocin	RiPPs
GCA_000165925.1_ASM16592v1	atrophaeus	subtilis/subtilis	CP002207.1.region012	NRPS	surfactin	surfactin	NRPS
GCA_000165925.1_ASM16592v1	atrophaeus	subtilis/subtilis	CP002207.1.region002	terpene	0	terpene	Terpene
GCA_000165925.1_ASM16592v1	atrophaeus	subtilis/subtilis	CP002207.1.region003	T3PKS.transAT-PKS.transAT-PKS-like.NRPS.PKS-like	bacillaene	bacillaene	PKS-NRPS Hybrids
GCA_000165925.1_ASM16592v1	atrophaeus	subtilis/subtilis	CP002207.1.region004	transAT-PKS.betalactone.NRPS	fengycin	fengycin	Others
GCA_000165925.1_ASM16592v1	atrophaeus	subtilis/subtilis	CP002207.1.region005	terpene	0	terpene	Terpene
GCA_000165925.1_ASM16592v1	atrophaeus	subtilis/subtilis	CP002207.1.region006	T3PKS	0	T3PKS	PKSother
GCA_000165925.1_ASM16592v1	atrophaeus	subtilis/subtilis	CP002207.1.region007	NRPS	bacillibactin	bacillibactin	NRPS
GCA_000165925.1_ASM16592v1	atrophaeus	subtilis/subtilis	CP002207.1.region008	LAP.thiopeptide	0	LAP.thiopeptide	RiPPs
GCA_000165925.1_ASM16592v1	atrophaeus	subtilis/subtilis	CP002207.1.region009	head_to_tail.sactipeptide	subtilosin A	subtilosin A	RiPPs
GCA_000167215.1_ASM16721v1	cereus	cereus	AAEK01000006.1.region001	NRPS	bacillibactin	bacillibactin	NRPS
GCA_000167215.1_ASM16721v1	cereus	cereus	AAEK01000013.1.region001	LAP.thiopeptide	0	LAP.thiopeptide	RiPPs
GCA_000167215.1_ASM16721v1	cereus	cereus	AAEK01000037.1.region001	terpene	molybdenum cofactor	molybdenum cofactor	Terpene
GCA_000167215.1_ASM16721v1	cereus	cereus	AAEK01000042.1.region001	LAP.bacteriocin	0	LAP.bacteriocin	RiPPs
GCA_000167215.1_ASM16721v1	cereus	cereus	AAEK01000060.1.region001	siderophore	petrobactin	petrobactin	Others
GCA_000167215.1_ASM16721v1	cereus	cereus	AAEK01000061.1.region001	bacteriocin	0	bacteriocin	RiPPs
GCA_000167215.1_ASM16721v1	cereus	cereus	AAEK01000076.1.region001	betalactone	fengycin	fengycin	Others
GCA_000167235.1_ASM16723v1	anthracis	cereus	AAEN01000008.1.region001	LAP.bacteriocin	0	LAP.bacteriocin	RiPPs
GCA_000167235.1_ASM16723v1	anthracis	cereus	AAEN01000016.1.region001	siderophore	petrobactin	petrobactin	Others
GCA_000167235.1_ASM16723v1	anthracis	cereus	AAEN01000016.1.region002	NRPS	bacillibactin	bacillibactin	NRPS
GCA_000167235.1_ASM16723v1	anthracis	cereus	AAEN01000016.1.region003	betalactone	fengycin	fengycin	Others
GCA_000167235.1_ASM16723v1	anthracis	cereus	AAEN01000016.1.region004	bacteriocin	0	bacteriocin	RiPPs
GCA_000167235.1_ASM16723v1	anthracis	cereus	AAEN01000016.1.region005	NRPS	0	NRPS	NRPS
GCA_000167235.1_ASM16723v1	anthracis	cereus	AAEN01000017.1.region001	terpene	molybdenum cofactor	molybdenum cofactor	Terpene
GCA_000167255.1_ASM16725v1	anthracis	cereus	AAEO01000018.1.region001	siderophore	petrobactin	petrobactin	Others
GCA_000167255.1_ASM16725v1	anthracis	cereus	AAEO01000022.1.region001	NRPS	bacillibactin	bacillibactin	NRPS
GCA_000167255.1_ASM16725v1	anthracis	cereus	AAEO01000022.1.region002	betalactone	fengycin	fengycin	Others
GCA_000167255.1_ASM16725v1	anthracis	cereus	AAEO01000022.1.region003	bacteriocin	0	bacteriocin	RiPPs
GCA_000167255.1_ASM16725v1	anthracis	cereus	AAEO01000022.1.region004	NRPS	0	NRPS	NRPS
GCA_000167255.1_ASM16725v1	anthracis	cereus	AAEO01000022.1.region005	terpene	molybdenum cofactor	molybdenum cofactor	Terpene
GCA_000167255.1_ASM16725v1	anthracis	cereus	AAEO01000037.1.region001	LAP.bacteriocin	0	LAP.bacteriocin	RiPPs
GCA_000167275.1_ASM16727v1	anthracis	cereus	AAEP01000001.1.region001	siderophore	petrobactin	petrobactin	Others
GCA_000167275.1_ASM16727v1	anthracis	cereus	AAEP01000025.1.region001	NRPS	bacillibactin	bacillibactin	NRPS
GCA_000167275.1_ASM16727v1	anthracis	cereus	AAEP01000025.1.region002	betalactone	fengycin	fengycin	Others
GCA_000167275.1_ASM16727v1	anthracis	cereus	AAEP01000025.1.region003	bacteriocin	0	bacteriocin	RiPPs
GCA_000167275.1_ASM16727v1	anthracis	cereus	AAEP01000025.1.region004	NRPS	0	NRPS	NRPS
GCA_000167275.1_ASM16727v1	anthracis	cereus	AAEP01000026.1.region001	terpene	molybdenum cofactor	molybdenum cofactor	Terpene
GCA_000167275.1_ASM16727v1	anthracis	cereus	AAEP01000030.1.region001	LAP.bacteriocin	0	LAP.bacteriocin	RiPPs
GCA_000167295.1_ASM16729v1	anthracis	cereus	AAEQ01000023.1.region001	LAP.bacteriocin	0	LAP.bacteriocin	RiPPs
GCA_000167295.1_ASM16729v1	anthracis	cereus	AAEQ01000029.1.region001	siderophore	petrobactin	petrobactin	Others
GCA_000167295.1_ASM16729v1	anthracis	cereus	AAEQ01000035.1.region001	NRPS	0	NRPS	NRPS
GCA_000167295.1_ASM16729v1	anthracis	cereus	AAEQ01000035.1.region002	bacteriocin	0	bacteriocin	RiPPs
GCA_000167295.1_ASM16729v1	anthracis	cereus	AAEQ01000035.1.region003	betalactone	fengycin	fengycin	Others
GCA_000167295.1_ASM16729v1	anthracis	cereus	AAEQ01000035.1.region004	NRPS	bacillibactin	bacillibactin	NRPS
GCA_000167295.1_ASM16729v1	anthracis	cereus	AAEQ01000046.1.region001	terpene	molybdenum cofactor	molybdenum cofactor	Terpene
GCA_000167315.1_ASM16731v1	anthracis	cereus	AAER01000019.1.region001	LAP.bacteriocin	0	LAP.bacteriocin	RiPPs
GCA_000167315.1_ASM16731v1	anthracis	cereus	AAER01000023.1.region001	siderophore	petrobactin	petrobactin	Others
GCA_000167315.1_ASM16731v1	anthracis	cereus	AAER01000039.1.region001	NRPS	bacillibactin	bacillibactin	NRPS
GCA_000167315.1_ASM16731v1	anthracis	cereus	AAER01000040.1.region001	betalactone	fengycin	fengycin	Others
GCA_000167315.1_ASM16731v1	anthracis	cereus	AAER01000040.1.region002	bacteriocin	0	bacteriocin	RiPPs
GCA_000167315.1_ASM16731v1	anthracis	cereus	AAER01000040.1.region003	NRPS	0	NRPS	NRPS
GCA_000167315.1_ASM16731v1	anthracis	cereus	AAER01000040.1.region004	terpene	molybdenum cofactor	molybdenum cofactor	Terpene
GCA_000167335.1_ASM16733v1	anthracis	cereus	AAES01000028.1.region001	bacteriocin	0	bacteriocin	RiPPs
GCA_000167335.1_ASM16733v1	anthracis	cereus	AAES01000029.1.region001	LAP.bacteriocin	0	LAP.bacteriocin	RiPPs
GCA_000167335.1_ASM16733v1	anthracis	cereus	AAES01000031.1.region001	terpene	molybdenum cofactor	molybdenum cofactor	Terpene
GCA_000167335.1_ASM16733v1	anthracis	cereus	AAES01000034.1.region001	siderophore	petrobactin	petrobactin	Others
GCA_000167335.1_ASM16733v1	anthracis	cereus	AAES01000035.1.region001	NRPS	bacillibactin	bacillibactin	NRPS
GCA_000167335.1_ASM16733v1	anthracis	cereus	AAES01000035.1.region002	betalactone	fengycin	fengycin	Others
GCA_000167335.1_ASM16733v1	anthracis	cereus	AAES01000035.1.region003	bacteriocin	0	bacteriocin	RiPPs
GCA_000167335.1_ASM16733v1	anthracis	cereus	AAES01000035.1.region004	NRPS	0	NRPS	NRPS
GCA_000167695.1_ASM16769v1	thuringiensis	cereus	AAJM01000002.1.region001	lanthipeptide	0	lanthipeptide	RiPPs
GCA_000167695.1_ASM16769v1	thuringiensis	cereus	AAJM01000005.1.region001	ladderane.CDPS	S-layer glycan	S-layer glycan	Others
GCA_000167695.1_ASM16769v1	thuringiensis	cereus	AAJM01000023.1.region001	NRPS-like	0	NRPS-like	NRPS
GCA_000167695.1_ASM16769v1	thuringiensis	cereus	AAJM01000028.1.region001	NRPS	anabaenopeptin NZ857 / nostamide A	anabaenopeptin NZ857 / nostamide A	NRPS
GCA_000167695.1_ASM16769v1	thuringiensis	cereus	AAJM01000045.1.region001	sactipeptide	0	sactipeptide	RiPPs
GCA_000167695.1_ASM16769v1	thuringiensis	cereus	AAJM01000071.1.region001	NRPS	0	NRPS	NRPS
GCA_000167695.1_ASM16769v1	thuringiensis	cereus	AAJM01000113.1.region001	ladderane	0	ladderane	Others
GCA_000167695.1_ASM16769v1	thuringiensis	cereus	AAJM01000119.1.region001	NRPS	puwainaphycin A / puwainaphycin B / puwainaphycin C / puwainaphycin D	puwainaphycin A / puwainaphycin B / puwainaphycin C / puwainaphycin D	NRPS
GCA_000167695.1_ASM16769v1	thuringiensis	cereus	AAJM01000130.1.region001	bacteriocin	0	bacteriocin	RiPPs
GCA_000167695.1_ASM16769v1	thuringiensis	cereus	AAJM01000169.1.region001	NRPS	0	NRPS	NRPS
GCA_000167695.1_ASM16769v1	thuringiensis	cereus	AAJM01000187.1.region001	terpene	0	terpene	Terpene
GCA_000167695.1_ASM16769v1	thuringiensis	cereus	AAJM01000378.1.region001	betalactone	fengycin	fengycin	Others
GCA_000167695.1_ASM16769v1	thuringiensis	cereus	AAJM01000381.1.region001	siderophore	petrobactin	petrobactin	Others
GCA_000167695.1_ASM16769v1	thuringiensis	cereus	AAJM01000413.1.region001	bacteriocin	0	bacteriocin	RiPPs
GCA_000167695.1_ASM16769v1	thuringiensis	cereus	AAJM01000502.1.region001	NRPS	malacidin A / malacidin B	malacidin A / malacidin B	NRPS
GCA_000167695.1_ASM16769v1	thuringiensis	cereus	AAJM01000516.1.region001	NRPS	puwainaphycin A / puwainaphycin B / puwainaphycin C / puwainaphycin D	puwainaphycin A / puwainaphycin B / puwainaphycin C / puwainaphycin D	NRPS
GCA_000167695.1_ASM16769v1	thuringiensis	cereus	AAJM01000554.1.region001	NRPS	0	NRPS	NRPS
GCA_000167695.1_ASM16769v1	thuringiensis	cereus	AAJM01000612.1.region001	NRPS-like	bacillibactin	bacillibactin	NRPS
GCA_000167695.1_ASM16769v1	thuringiensis	cereus	AAJM01000647.1.region001	NRPS	cadaside A / cadaside B	cadaside A / cadaside B	NRPS
GCA_000167695.1_ASM16769v1	thuringiensis	cereus	AAJM01000681.1.region001	NRPS	0	NRPS	NRPS
GCA_000167695.1_ASM16769v1	thuringiensis	cereus	AAJM01000698.1.region001	bacteriocin	0	bacteriocin	RiPPs
GCA_000167695.1_ASM16769v1	thuringiensis	cereus	AAJM01000816.1.region001	NRPS	0	NRPS	NRPS
GCA_000167695.1_ASM16769v1	thuringiensis	cereus	AAJM01000823.1.region001	NRPS-like	rhizomide A / rhizomide B / rhizomide C	rhizomide A / rhizomide B / rhizomide C	NRPS
GCA_000169195.2_ASM16919v2	coagulans	circulans	CP003056.1.region001	T3PKS	0	T3PKS	PKSother
GCA_000169195.2_ASM16919v2	coagulans	circulans	CP003056.1.region002	betalactone	fengycin	fengycin	Others
GCA_000169195.2_ASM16919v2	coagulans	circulans	CP003056.1.region003	bacteriocin	amylocyclicin	amylocyclicin	RiPPs
GCA_000171035.2_ASM17103v2	cereus	cereus	ABDL02000001.1.region001	bacteriocin	0	bacteriocin	RiPPs
GCA_000171035.2_ASM17103v2	cereus	cereus	ABDL02000001.1.region002	betalactone	fengycin	fengycin	Others
GCA_000171035.2_ASM17103v2	cereus	cereus	ABDL02000001.1.region003	NRPS	bacillibactin	bacillibactin	NRPS
GCA_000171035.2_ASM17103v2	cereus	cereus	ABDL02000002.1.region001	NRPS	thailanstatin A	thailanstatin A	NRPS
GCA_000171035.2_ASM17103v2	cereus	cereus	ABDL02000006.1.region001	terpene	molybdenum cofactor	molybdenum cofactor	Terpene
GCA_000171035.2_ASM17103v2	cereus	cereus	ABDL02000014.1.region001	bacteriocin	0	bacteriocin	RiPPs
GCA_000171035.2_ASM17103v2	cereus	cereus	ABDL02000030.1.region001	LAP.bacteriocin	0	LAP.bacteriocin	RiPPs
GCA_000171035.2_ASM17103v2	cereus	cereus	CP001166.1.region001	NRPS	cereulide	cereulide	NRPS
GCA_000171615.1_ASM17161v1	coahuilensis	circulans	ABFU01000007.1.region001	bacteriocin	0	bacteriocin	RiPPs
GCA_000171615.1_ASM17161v1	coahuilensis	circulans	ABFU01000021.1.region001	terpene	carotenoid	carotenoid	Terpene
GCA_000171615.1_ASM17161v1	coahuilensis	circulans	ABFU01000033.1.region001	terpene	0	terpene	Terpene
GCA_000171615.1_ASM17161v1	coahuilensis	circulans	ABFU01000036.1.region001	T3PKS	0	T3PKS	PKSother
GCA_000171615.1_ASM17161v1	coahuilensis	circulans	ABFU01000040.1.region001	siderophore	0	siderophore	Others
GCA_000172815.1_ASM17281v1	pumilus	subtilis/pumilus	ABRX01000001.1.region001	betalactone	fengycin	fengycin	Others
GCA_000172815.1_ASM17281v1	pumilus	subtilis/pumilus	ABRX01000001.1.region002	LAP	plantazolicin	plantazolicin	RiPPs
GCA_000172815.1_ASM17281v1	pumilus	subtilis/pumilus	ABRX01000001.1.region003	terpene.siderophore	carotenoid	carotenoid	Others
GCA_000172815.1_ASM17281v1	pumilus	subtilis/pumilus	ABRX01000003.1.region001	T1PKS.NRPS	zwittermicin A	zwittermicin A	PKS-NRPS Hybrids
GCA_000172815.1_ASM17281v1	pumilus	subtilis/pumilus	ABRX01000003.1.region002	LAP.bacteriocin	kijanimicin	kijanimicin	RiPPs
GCA_000172815.1_ASM17281v1	pumilus	subtilis/pumilus	ABRX01000003.1.region003	NRPS	lichenysin	lichenysin	NRPS
GCA_000172815.1_ASM17281v1	pumilus	subtilis/pumilus	ABRX01000004.1.region001	bacteriocin	0	bacteriocin	RiPPs
GCA_000172815.1_ASM17281v1	pumilus	subtilis/pumilus	ABRX01000004.1.region002	other	bacilysin	bacilysin	Others
GCA_000172815.1_ASM17281v1	pumilus	subtilis/pumilus	ABRX01000004.1.region003	NRPS	bacillibactin	bacillibactin	NRPS
GCA_000172815.1_ASM17281v1	pumilus	subtilis/pumilus	ABRX01000005.1.region001	T3PKS	0	T3PKS	PKSother
GCA_000172815.1_ASM17281v1	pumilus	subtilis/pumilus	ABRX01000005.1.region002	terpene	0	terpene	Terpene
GCA_000172815.1_ASM17281v1	pumilus	subtilis/pumilus	ABRX01000006.1.region001	betalactone	0	betalactone	Others
GCA_000177235.2_ASM17723v2	cellulosilyticus	circulans	CP002394.1.region001	T3PKS	0	T3PKS	PKSother
GCA_000177235.2_ASM17723v2	cellulosilyticus	circulans	CP002394.1.region002	ectoine	ectoine	ectoine	Others
GCA_000177235.2_ASM17723v2	cellulosilyticus	circulans	CP002394.1.region003	terpene	carotenoid	carotenoid	Terpene
GCA_000177235.2_ASM17723v2	cellulosilyticus	circulans	CP002394.1.region004	terpene	0	terpene	Terpene
GCA_000177295.1_ASM17729v1	cereus	cereus	ADFM01000014.1.region001	siderophore	petrobactin	petrobactin	Others
GCA_000177295.1_ASM17729v1	cereus	cereus	ADFM01000027.1.region001	NRPS	0	NRPS	NRPS
GCA_000177295.1_ASM17729v1	cereus	cereus	ADFM01000030.1.region001	arylpolyene.NRPS	0	arylpolyene.NRPS	Others
GCA_000177295.1_ASM17729v1	cereus	cereus	ADFM01000031.1.region001	NRPS	0	NRPS	NRPS
GCA_000177295.1_ASM17729v1	cereus	cereus	ADFM01000043.1.region001	linaridin	bicereucin	bicereucin	RiPPs
GCA_000177295.1_ASM17729v1	cereus	cereus	ADFM01000046.1.region001	LAP.bacteriocin	0	LAP.bacteriocin	RiPPs
GCA_000177295.1_ASM17729v1	cereus	cereus	ADFM01000049.1.region001	terpene	molybdenum cofactor	molybdenum cofactor	Terpene
GCA_000177295.1_ASM17729v1	cereus	cereus	ADFM01000055.1.region001	bacteriocin	0	bacteriocin	RiPPs
GCA_000177295.1_ASM17729v1	cereus	cereus	ADFM01000066.1.region001	NRPS	bacillibactin	bacillibactin	NRPS
GCA_000177295.1_ASM17729v1	cereus	cereus	ADFM01000074.1.region001	bacteriocin	0	bacteriocin	RiPPs
GCA_000177295.1_ASM17729v1	cereus	cereus	ADFM01000214.1.region001	NRPS	0	NRPS	NRPS
GCA_000177595.1_ASM17759v1	subtilis	subtilis/subtilis	ADGS01000001.1.region001	T3PKS	0	T3PKS	PKSother
GCA_000177595.1_ASM17759v1	subtilis	subtilis/subtilis	ADGS01000007.1.region001	CDPS	0	CDPS	Others
GCA_000177595.1_ASM17759v1	subtilis	subtilis/subtilis	ADGS01000008.1.region001	lanthipeptide	subtilin	subtilin	RiPPs
GCA_000177595.1_ASM17759v1	subtilis	subtilis/subtilis	ADGS01000009.1.region001	terpene	0	terpene	Terpene
GCA_000177595.1_ASM17759v1	subtilis	subtilis/subtilis	ADGS01000010.1.region001	transAT-PKS.betalactone.NRPS	mycosubtilin	mycosubtilin	Others
GCA_000177595.1_ASM17759v1	subtilis	subtilis/subtilis	ADGS01000012.1.region001	NRPS	bacillibactin	bacillibactin	NRPS
GCA_000177595.1_ASM17759v1	subtilis	subtilis/subtilis	ADGS01000013.1.region001	T3PKS.transAT-PKS.transAT-PKS-like.NRPS.PKS-like	bacillaene	bacillaene	PKS-NRPS Hybrids
GCA_000177595.1_ASM17759v1	subtilis	subtilis/subtilis	ADGS01000016.1.region001	head_to_tail.sactipeptide	subtilosin A	subtilosin A	RiPPs
GCA_000177595.1_ASM17759v1	subtilis	subtilis/subtilis	ADGS01000021.1.region001	bacteriocin	amylocyclicin	amylocyclicin	RiPPs
GCA_000177595.1_ASM17759v1	subtilis	subtilis/subtilis	ADGS01000025.1.region001	phosphonate	rhizocticin A	rhizocticin A	Others
GCA_000177595.1_ASM17759v1	subtilis	subtilis/subtilis	ADGS01000027.1.region001	terpene	0	terpene	Terpene
GCA_000177595.1_ASM17759v1	subtilis	subtilis/subtilis	ADGS01000028.1.region001	NRPS	surfactin	surfactin	NRPS
GCA_000181595.1_ASM18159v1	cereus	cereus	ABCZ02000001.1.region001	NRPS	0	NRPS	NRPS
GCA_000181595.1_ASM18159v1	cereus	cereus	ABCZ02000001.1.region002	bacteriocin	0	bacteriocin	RiPPs
GCA_000181595.1_ASM18159v1	cereus	cereus	ABCZ02000004.1.region001	NRPS	bacillibactin	bacillibactin	NRPS
GCA_000181595.1_ASM18159v1	cereus	cereus	ABCZ02000005.1.region001	terpene	molybdenum cofactor	molybdenum cofactor	Terpene
GCA_000181595.1_ASM18159v1	cereus	cereus	ABCZ02000010.1.region001	LAP.bacteriocin	0	LAP.bacteriocin	RiPPs
GCA_000181595.1_ASM18159v1	cereus	cereus	ABCZ02000023.1.region001	betalactone	fengycin	fengycin	Others
GCA_000181595.1_ASM18159v1	cereus	cereus	ABCZ02000025.1.region001	siderophore	petrobactin	petrobactin	Others
GCA_000181595.1_ASM18159v1	cereus	cereus	ABCZ02000100.1.region001	bacteriocin	0	bacteriocin	RiPPs
GCA_000181615.1_ASM18161v1	cereus	cereus	ABDA02000001.1.region001	NRPS-like	0	NRPS-like	NRPS
GCA_000181615.1_ASM18161v1	cereus	cereus	ABDA02000001.1.region002	LAP.bacteriocin	0	LAP.bacteriocin	RiPPs
GCA_000181615.1_ASM18161v1	cereus	cereus	ABDA02000002.1.region001	terpene	molybdenum cofactor	molybdenum cofactor	Terpene
GCA_000181615.1_ASM18161v1	cereus	cereus	ABDA02000002.1.region002	NRPS	polyoxypeptin	polyoxypeptin	NRPS
GCA_000181615.1_ASM18161v1	cereus	cereus	ABDA02000005.1.region001	T1PKS.NRPS	0	T1PKS.NRPS	PKS-NRPS Hybrids
GCA_000181615.1_ASM18161v1	cereus	cereus	ABDA02000007.1.region001	betalactone	fengycin	fengycin	Others
GCA_000181615.1_ASM18161v1	cereus	cereus	ABDA02000007.1.region002	NRPS	0	NRPS	NRPS
GCA_000181615.1_ASM18161v1	cereus	cereus	ABDA02000007.1.region003	NRPS	bacillibactin	bacillibactin	NRPS
GCA_000181615.1_ASM18161v1	cereus	cereus	ABDA02000008.1.region001	NRPS	0	NRPS	NRPS
GCA_000181615.1_ASM18161v1	cereus	cereus	ABDA02000009.1.region001	siderophore	petrobactin	petrobactin	Others
GCA_000181615.1_ASM18161v1	cereus	cereus	ABDA02000035.1.region001	T1PKS.NRPS.sactipeptide	zwittermicin A	zwittermicin A	Others
GCA_000181635.1_ASM18163v1	cereus	cereus	ABDK02000001.1.region001	ladderane	amipurimycin	amipurimycin	Others
GCA_000181635.1_ASM18163v1	cereus	cereus	ABDK02000003.1.region001	terpene	molybdenum cofactor	molybdenum cofactor	Terpene
GCA_000181635.1_ASM18163v1	cereus	cereus	ABDK02000003.1.region002	lassopeptide	paeninodin	paeninodin	RiPPs
GCA_000181635.1_ASM18163v1	cereus	cereus	ABDK02000006.1.region001	bacteriocin	0	bacteriocin	RiPPs
GCA_000181635.1_ASM18163v1	cereus	cereus	ABDK02000008.1.region001	siderophore	petrobactin	petrobactin	Others
GCA_000181635.1_ASM18163v1	cereus	cereus	ABDK02000009.1.region001	NRPS	bacillibactin	bacillibactin	NRPS
GCA_000181635.1_ASM18163v1	cereus	cereus	ABDK02000011.1.region001	bacteriocin	0	bacteriocin	RiPPs
GCA_000181635.1_ASM18163v1	cereus	cereus	ABDK02000011.1.region002	betalactone	fengycin	fengycin	Others
GCA_000181635.1_ASM18163v1	cereus	cereus	ABDK02000013.1.region001	LAP.bacteriocin	0	LAP.bacteriocin	RiPPs
GCA_000181635.1_ASM18163v1	cereus	cereus	ABDK02000018.1.region001	LAP.thiopeptide	0	LAP.thiopeptide	RiPPs
GCA_000181655.1_ASM18165v1	cereus	cereus	ABDM02000002.1.region001	NRPS	bacillibactin	bacillibactin	NRPS
GCA_000181655.1_ASM18165v1	cereus	cereus	ABDM02000002.1.region002	betalactone	fengycin	fengycin	Others
GCA_000181655.1_ASM18165v1	cereus	cereus	ABDM02000002.1.region003	bacteriocin	0	bacteriocin	RiPPs
GCA_000181655.1_ASM18165v1	cereus	cereus	ABDM02000005.1.region001	terpene	molybdenum cofactor	molybdenum cofactor	Terpene
GCA_000181655.1_ASM18165v1	cereus	cereus	ABDM02000006.1.region001	bacteriocin	0	bacteriocin	RiPPs
GCA_000181655.1_ASM18165v1	cereus	cereus	ABDM02000015.1.region001	LAP.bacteriocin	0	LAP.bacteriocin	RiPPs
GCA_000181655.1_ASM18165v1	cereus	cereus	ABDM02000018.1.region001	LAP	0	LAP	RiPPs
GCA_000181655.1_ASM18165v1	cereus	cereus	ABDM02000025.1.region001	siderophore	petrobactin	petrobactin	Others
GCA_000181655.1_ASM18165v1	cereus	cereus	ABDM02000062.1.region001	bacteriocin	0	bacteriocin	RiPPs
GCA_000181675.2_ASM18167v2	anthracis	cereus	ABDN02000001.1.region001	terpene	molybdenum cofactor	molybdenum cofactor	Terpene
GCA_000181675.2_ASM18167v2	anthracis	cereus	ABDN02000002.1.region001	NRPS	0	NRPS	NRPS
GCA_000181675.2_ASM18167v2	anthracis	cereus	ABDN02000002.1.region002	bacteriocin	0	bacteriocin	RiPPs
GCA_000181675.2_ASM18167v2	anthracis	cereus	ABDN02000002.1.region003	betalactone	fengycin	fengycin	Others
GCA_000181675.2_ASM18167v2	anthracis	cereus	ABDN02000002.1.region004	NRPS	bacillibactin	bacillibactin	NRPS
GCA_000181675.2_ASM18167v2	anthracis	cereus	ABDN02000004.1.region001	siderophore	petrobactin	petrobactin	Others
GCA_000181675.2_ASM18167v2	anthracis	cereus	ABDN02000018.1.region001	LAP.bacteriocin	0	LAP.bacteriocin	RiPPs
GCA_000181835.1_ASM18183v1	anthracis	cereus	ABJC01000001.2.region001	betalactone	fengycin	fengycin	Others
GCA_000181835.1_ASM18183v1	anthracis	cereus	ABJC01000001.2.region002	bacteriocin	0	bacteriocin	RiPPs
GCA_000181835.1_ASM18183v1	anthracis	cereus	ABJC01000001.2.region003	NRPS	0	NRPS	NRPS
GCA_000181835.1_ASM18183v1	anthracis	cereus	ABJC01000005.1.region001	siderophore	petrobactin	petrobactin	Others
GCA_000181835.1_ASM18183v1	anthracis	cereus	ABJC01000006.1.region001	LAP.bacteriocin	0	LAP.bacteriocin	RiPPs
GCA_000181835.1_ASM18183v1	anthracis	cereus	ABJC01000007.1.region001	NRPS	bacillibactin	bacillibactin	NRPS
GCA_000181835.1_ASM18183v1	anthracis	cereus	ABJC01000010.1.region001	terpene	molybdenum cofactor	molybdenum cofactor	Terpene
GCA_000181915.1_ASM18191v1	anthracis	cereus	ABKF01000002.1.region001	NRPS	0	NRPS	NRPS
GCA_000181915.1_ASM18191v1	anthracis	cereus	ABKF01000002.1.region002	bacteriocin	0	bacteriocin	RiPPs
GCA_000181915.1_ASM18191v1	anthracis	cereus	ABKF01000002.1.region003	betalactone	fengycin	fengycin	Others
GCA_000181915.1_ASM18191v1	anthracis	cereus	ABKF01000004.1.region001	siderophore	petrobactin	petrobactin	Others
GCA_000181915.1_ASM18191v1	anthracis	cereus	ABKF01000009.1.region001	LAP.bacteriocin	0	LAP.bacteriocin	RiPPs
GCA_000181915.1_ASM18191v1	anthracis	cereus	ABKF01000011.1.region001	NRPS	bacillibactin	bacillibactin	NRPS
GCA_000181915.1_ASM18191v1	anthracis	cereus	ABKF01000019.1.region001	terpene	molybdenum cofactor	molybdenum cofactor	Terpene
GCA_000181935.1_ASM18193v1	anthracis	cereus	ABKG01000001.1.region001	betalactone	fengycin	fengycin	Others
GCA_000181935.1_ASM18193v1	anthracis	cereus	ABKG01000001.1.region002	bacteriocin	0	bacteriocin	RiPPs
GCA_000181935.1_ASM18193v1	anthracis	cereus	ABKG01000001.1.region003	NRPS	0	NRPS	NRPS
GCA_000181935.1_ASM18193v1	anthracis	cereus	ABKG01000002.1.region001	NRPS	bacillibactin	bacillibactin	NRPS
GCA_000181935.1_ASM18193v1	anthracis	cereus	ABKG01000002.1.region002	siderophore	petrobactin	petrobactin	Others
GCA_000181935.1_ASM18193v1	anthracis	cereus	ABKG01000007.1.region001	LAP.bacteriocin	0	LAP.bacteriocin	RiPPs
GCA_000181935.1_ASM18193v1	anthracis	cereus	ABKG01000026.1.region001	terpene	molybdenum cofactor	molybdenum cofactor	Terpene
GCA_000181995.1_ASM18199v1	anthracis	cereus	ABLH01000002.1.region001	betalactone	fengycin	fengycin	Others
GCA_000181995.1_ASM18199v1	anthracis	cereus	ABLH01000002.1.region002	bacteriocin	0	bacteriocin	RiPPs
GCA_000181995.1_ASM18199v1	anthracis	cereus	ABLH01000002.1.region003	NRPS	0	NRPS	NRPS
GCA_000181995.1_ASM18199v1	anthracis	cereus	ABLH01000005.1.region001	siderophore	petrobactin	petrobactin	Others
GCA_000181995.1_ASM18199v1	anthracis	cereus	ABLH01000006.1.region001	LAP.bacteriocin	0	LAP.bacteriocin	RiPPs
GCA_000181995.1_ASM18199v1	anthracis	cereus	ABLH01000007.1.region001	NRPS	bacillibactin	bacillibactin	NRPS
GCA_000181995.1_ASM18199v1	anthracis	cereus	ABLH01000018.1.region001	terpene	molybdenum cofactor	molybdenum cofactor	Terpene
GCA_000182055.1_ASM18205v1	anthracis	cereus	ABLT01000001.1.region001	NRPS	bacillibactin	bacillibactin	NRPS
GCA_000182055.1_ASM18205v1	anthracis	cereus	ABLT01000001.1.region002	betalactone	fengycin	fengycin	Others
GCA_000182055.1_ASM18205v1	anthracis	cereus	ABLT01000001.1.region003	bacteriocin	0	bacteriocin	RiPPs
GCA_000182055.1_ASM18205v1	anthracis	cereus	ABLT01000001.1.region004	NRPS	0	NRPS	NRPS
GCA_000182055.1_ASM18205v1	anthracis	cereus	ABLT01000004.1.region001	siderophore	petrobactin	petrobactin	Others
GCA_000182055.1_ASM18205v1	anthracis	cereus	ABLT01000006.1.region001	LAP.bacteriocin	0	LAP.bacteriocin	RiPPs
GCA_000182055.1_ASM18205v1	anthracis	cereus	ABLT01000010.1.region001	terpene	molybdenum cofactor	molybdenum cofactor	Terpene
GCA_000183765.2_ASM18376v2	subtilis	subtilis/subtilis	AEHM01000014.1.region001	head_to_tail.sactipeptide	sporulation killing factor	sporulation killing factor	RiPPs
GCA_000183765.2_ASM18376v2	subtilis	subtilis/subtilis	AEHM01000016.1.region001	NRPS	surfactin	surfactin	NRPS
GCA_000183765.2_ASM18376v2	subtilis	subtilis/subtilis	AEHM01000018.1.region001	NRPS	surfactin	surfactin	NRPS
GCA_000183765.2_ASM18376v2	subtilis	subtilis/subtilis	AEHM01000020.1.region001	NRPS	surfactin	surfactin	NRPS
GCA_000183765.2_ASM18376v2	subtilis	subtilis/subtilis	AEHM01000023.1.region001	T1PKS.NRPS	zwittermicin A	zwittermicin A	PKS-NRPS Hybrids
GCA_000183765.2_ASM18376v2	subtilis	subtilis/subtilis	AEHM01000033.1.region001	terpene	0	terpene	Terpene
GCA_000183765.2_ASM18376v2	subtilis	subtilis/subtilis	AEHM01000035.1.region001	T3PKS.transAT-PKS.transAT-PKS-like.NRPS.PKS-like	bacillaene	bacillaene	PKS-NRPS Hybrids
GCA_000183765.2_ASM18376v2	subtilis	subtilis/subtilis	AEHM01000036.1.region001	NRPS	bacillomycin D	bacillomycin D	NRPS
GCA_000183765.2_ASM18376v2	subtilis	subtilis/subtilis	AEHM01000037.1.region001	betalactone.NRPS	fengycin	fengycin	Others
GCA_000183765.2_ASM18376v2	subtilis	subtilis/subtilis	AEHM01000039.1.region001	NRPS	plipastatin	plipastatin	NRPS
GCA_000183765.2_ASM18376v2	subtilis	subtilis/subtilis	AEHM01000043.1.region001	NRPS	plipastatin	plipastatin	NRPS
GCA_000183765.2_ASM18376v2	subtilis	subtilis/subtilis	AEHM01000045.1.region001	NRPS	plipastatin	plipastatin	NRPS
GCA_000183765.2_ASM18376v2	subtilis	subtilis/subtilis	AEHM01000046.1.region001	terpene	0	terpene	Terpene
GCA_000183765.2_ASM18376v2	subtilis	subtilis/subtilis	AEHM01000046.1.region002	T3PKS	0	T3PKS	PKSother
GCA_000183765.2_ASM18376v2	subtilis	subtilis/subtilis	AEHM01000052.1.region001	transAT-PKS-like	0	transAT-PKS-like	PKSother
GCA_000183765.2_ASM18376v2	subtilis	subtilis/subtilis	AEHM01000058.1.region001	NRPS	bacillibactin	bacillibactin	NRPS
GCA_000183765.2_ASM18376v2	subtilis	subtilis/subtilis	AEHM01000061.1.region001	head_to_tail.sactipeptide	subtilosin A	subtilosin A	RiPPs
GCA_000183765.2_ASM18376v2	subtilis	subtilis/subtilis	AEHM01000061.1.region002	other	bacilysin	bacilysin	Others
GCA_000183765.2_ASM18376v2	subtilis	subtilis/subtilis	AEHM01000066.1.region001	transAT-PKS.NRPS	bacillomycin D	bacillomycin D	PKS-NRPS Hybrids
GCA_000186085.1_ASM18608v1	subtilis	subtilis/subtilis	CM000488.1.region001	head_to_tail.sactipeptide	sporulation killing factor	sporulation killing factor	RiPPs
GCA_000186085.1_ASM18608v1	subtilis	subtilis/subtilis	CM000488.1.region010	CDPS	0	CDPS	Others
GCA_000186085.1_ASM18608v1	subtilis	subtilis/subtilis	CM000488.1.region011	head_to_tail.sactipeptide	subtilosin A	subtilosin A	RiPPs
GCA_000186085.1_ASM18608v1	subtilis	subtilis/subtilis	CM000488.1.region012	other	bacilysin	bacilysin	Others
GCA_000186085.1_ASM18608v1	subtilis	subtilis/subtilis	CM000488.1.region002	NRPS	surfactin	surfactin	NRPS
GCA_000186085.1_ASM18608v1	subtilis	subtilis/subtilis	CM000488.1.region003	terpene	0	terpene	Terpene
GCA_000186085.1_ASM18608v1	subtilis	subtilis/subtilis	CM000488.1.region004	T3PKS.transAT-PKS.transAT-PKS-like.NRPS.PKS-like	bacillaene	bacillaene	PKS-NRPS Hybrids
GCA_000186085.1_ASM18608v1	subtilis	subtilis/subtilis	CM000488.1.region005	betalactone.NRPS	fengycin	fengycin	Others
GCA_000186085.1_ASM18608v1	subtilis	subtilis/subtilis	CM000488.1.region006	terpene	0	terpene	Terpene
GCA_000186085.1_ASM18608v1	subtilis	subtilis/subtilis	CM000488.1.region007	glycocin	sublancin 168	sublancin 168	RiPPs
GCA_000186085.1_ASM18608v1	subtilis	subtilis/subtilis	CM000488.1.region008	T3PKS	0	T3PKS	PKSother
GCA_000186085.1_ASM18608v1	subtilis	subtilis/subtilis	CM000488.1.region009	NRPS	bacillibactin	bacillibactin	NRPS
GCA_000186745.1_ASM18674v1	subtilis	subtilis/subtilis	CP002468.1.region001	betalactone.NRPS	fengycin	fengycin	Others
GCA_000186745.1_ASM18674v1	subtilis	subtilis/subtilis	CP002468.1.region010	terpene	0	terpene	Terpene
GCA_000186745.1_ASM18674v1	subtilis	subtilis/subtilis	CP002468.1.region011	T3PKS.transAT-PKS.transAT-PKS-like.NRPS.PKS-like	bacillaene	bacillaene	PKS-NRPS Hybrids
GCA_000186745.1_ASM18674v1	subtilis	subtilis/subtilis	CP002468.1.region002	terpene	0	terpene	Terpene
GCA_000186745.1_ASM18674v1	subtilis	subtilis/subtilis	CP002468.1.region003	T3PKS	0	T3PKS	PKSother
GCA_000186745.1_ASM18674v1	subtilis	subtilis/subtilis	CP002468.1.region004	NRPS-like	K53 capsular polysaccharide	K53 capsular polysaccharide	NRPS
GCA_000186745.1_ASM18674v1	subtilis	subtilis/subtilis	CP002468.1.region005	NRPS	bacillibactin	bacillibactin	NRPS
GCA_000186745.1_ASM18674v1	subtilis	subtilis/subtilis	CP002468.1.region006	head_to_tail.sactipeptide	subtilosin A	subtilosin A	RiPPs
GCA_000186745.1_ASM18674v1	subtilis	subtilis/subtilis	CP002468.1.region007	other	bacilysin	bacilysin	Others
GCA_000186745.1_ASM18674v1	subtilis	subtilis/subtilis	CP002468.1.region008	lanthipeptide	subtilomycin	subtilomycin	RiPPs
GCA_000186745.1_ASM18674v1	subtilis	subtilis/subtilis	CP002468.1.region009	NRPS	surfactin	surfactin	NRPS
GCA_000190515.1_ASM19051v1	thuringiensis	cereus	CP002508.1.region001	LAP	0	LAP	RiPPs
GCA_000190515.1_ASM19051v1	thuringiensis	cereus	CP002508.1.region002	arylpolyene	amipurimycin	amipurimycin	Others
GCA_000190515.1_ASM19051v1	thuringiensis	cereus	CP002508.1.region003	lanthipeptide	0	lanthipeptide	RiPPs
GCA_000190515.1_ASM19051v1	thuringiensis	cereus	CP002508.1.region004	LAP.bacteriocin	0	LAP.bacteriocin	RiPPs
GCA_000190515.1_ASM19051v1	thuringiensis	cereus	CP002508.1.region005	NRPS	bacillibactin	bacillibactin	NRPS
GCA_000190515.1_ASM19051v1	thuringiensis	cereus	CP002508.1.region006	betalactone	fengycin	fengycin	Others
GCA_000190515.1_ASM19051v1	thuringiensis	cereus	CP002508.1.region007	bacteriocin	0	bacteriocin	RiPPs
GCA_000190515.1_ASM19051v1	thuringiensis	cereus	CP002508.1.region008	terpene	molybdenum cofactor	molybdenum cofactor	Terpene
GCA_000190515.1_ASM19051v1	thuringiensis	cereus	CP002508.1.region009	NRPS	pacidamycin 1 / pacidamycin 2 / pacidamycin 3 / pacidamycin 4 / pacidamycin 5 / pacidamycin 6 / pacidamycin 7 / pacidamycin D	pacidamycin 1 / pacidamycin 2 / pacidamycin 3 / pacidamycin 4 / pacidamycin 5 / pacidamycin 6 / pacidamycin 7 / pacidamycin D	NRPS
GCA_000190515.1_ASM19051v1	thuringiensis	cereus	CP002510.1.region001	bacteriocin.NRPS	0	bacteriocin.NRPS	Others
GCA_000193355.1_ASM19335v1	thuringiensis	cereus	CP001907.1.region001	NRPS-like	0	NRPS-like	NRPS
GCA_000193355.1_ASM19335v1	thuringiensis	cereus	CP001907.1.region010	terpene	molybdenum cofactor	molybdenum cofactor	Terpene
GCA_000193355.1_ASM19335v1	thuringiensis	cereus	CP001907.1.region002	LAP.bacteriocin	0	LAP.bacteriocin	RiPPs
GCA_000193355.1_ASM19335v1	thuringiensis	cereus	CP001907.1.region003	siderophore	petrobactin	petrobactin	Others
GCA_000193355.1_ASM19335v1	thuringiensis	cereus	CP001907.1.region004	NRPS	bacillibactin	bacillibactin	NRPS
GCA_000193355.1_ASM19335v1	thuringiensis	cereus	CP001907.1.region005	NRPS	0	NRPS	NRPS
GCA_000193355.1_ASM19335v1	thuringiensis	cereus	CP001907.1.region006	betalactone	fengycin	fengycin	Others
GCA_000193355.1_ASM19335v1	thuringiensis	cereus	CP001907.1.region007	bacteriocin	0	bacteriocin	RiPPs
GCA_000193355.1_ASM19335v1	thuringiensis	cereus	CP001907.1.region008	bacteriocin	0	bacteriocin	RiPPs
GCA_000193355.1_ASM19335v1	thuringiensis	cereus	CP001907.1.region009	NRPS	0	NRPS	NRPS
GCA_000193355.1_ASM19335v1	thuringiensis	cereus	CP001908.1.region001	NRPS	0	NRPS	NRPS
GCA_000195515.1_ASM19551v1	amyloliquefaciens	subtilis/subtilis	CP002627.1.region001	NRPS	surfactin	surfactin	NRPS
GCA_000195515.1_ASM19551v1	amyloliquefaciens	subtilis/subtilis	CP002627.1.region010	other	bacilysin	bacilysin	Others
GCA_000195515.1_ASM19551v1	amyloliquefaciens	subtilis/subtilis	CP002627.1.region002	lanthipeptide	0	lanthipeptide	RiPPs
GCA_000195515.1_ASM19551v1	amyloliquefaciens	subtilis/subtilis	CP002627.1.region003	PKS-like	butirosin A / butirosin B	butirosin A / butirosin B	PKSother
GCA_000195515.1_ASM19551v1	amyloliquefaciens	subtilis/subtilis	CP002627.1.region004	terpene	0	terpene	Terpene
GCA_000195515.1_ASM19551v1	amyloliquefaciens	subtilis/subtilis	CP002627.1.region005	T3PKS	0	T3PKS	PKSother
GCA_000195515.1_ASM19551v1	amyloliquefaciens	subtilis/subtilis	CP002627.1.region006	terpene	0	terpene	Terpene
GCA_000195515.1_ASM19551v1	amyloliquefaciens	subtilis/subtilis	CP002627.1.region007	transAT-PKS.betalactone.NRPS	fengycin	fengycin	Others
GCA_000195515.1_ASM19551v1	amyloliquefaciens	subtilis/subtilis	CP002627.1.region008	T3PKS.NRPS.transAT-PKS.transAT-PKS-like	bacillaene	bacillaene	PKS-NRPS Hybrids
GCA_000195515.1_ASM19551v1	amyloliquefaciens	subtilis/subtilis	CP002627.1.region009	bacteriocin.NRPS	bacillibactin	bacillibactin	Others
GCA_000196735.1_ASM19673v1	amyloliquefaciens	subtilis/subtilis	FN597644.1.region001	NRPS	surfactin	surfactin	NRPS
GCA_000196735.1_ASM19673v1	amyloliquefaciens	subtilis/subtilis	FN597644.1.region010	bacteriocin.NRPS	bacillibactin	bacillibactin	Others
GCA_000196735.1_ASM19673v1	amyloliquefaciens	subtilis/subtilis	FN597644.1.region011	other	bacilysin	bacilysin	Others
GCA_000196735.1_ASM19673v1	amyloliquefaciens	subtilis/subtilis	FN597644.1.region002	lanthipeptide	0	lanthipeptide	RiPPs
GCA_000196735.1_ASM19673v1	amyloliquefaciens	subtilis/subtilis	FN597644.1.region003	PKS-like	butirosin A / butirosin B	butirosin A / butirosin B	PKSother
GCA_000196735.1_ASM19673v1	amyloliquefaciens	subtilis/subtilis	FN597644.1.region004	terpene	0	terpene	Terpene
GCA_000196735.1_ASM19673v1	amyloliquefaciens	subtilis/subtilis	FN597644.1.region005	T3PKS.NRPS.transAT-PKS.transAT-PKS-like	bacillaene	bacillaene	PKS-NRPS Hybrids
GCA_000196735.1_ASM19673v1	amyloliquefaciens	subtilis/subtilis	FN597644.1.region006	transAT-PKS.betalactone.NRPS	fengycin	fengycin	Others
GCA_000196735.1_ASM19673v1	amyloliquefaciens	subtilis/subtilis	FN597644.1.region007	terpene	0	terpene	Terpene
GCA_000196735.1_ASM19673v1	amyloliquefaciens	subtilis/subtilis	FN597644.1.region008	T3PKS	0	T3PKS	PKSother
GCA_000196735.1_ASM19673v1	amyloliquefaciens	subtilis/subtilis	FN597644.1.region009	NRPS	0	NRPS	NRPS
GCA_000204275.1_ASM20427v1	amyloliquefaciens	subtilis/subtilis	CP002634.1.region001	NRPS	surfactin	surfactin	NRPS
GCA_000204275.1_ASM20427v1	amyloliquefaciens	subtilis/subtilis	CP002634.1.region010	other	bacilysin	bacilysin	Others
GCA_000204275.1_ASM20427v1	amyloliquefaciens	subtilis/subtilis	CP002634.1.region002	lanthipeptide	0	lanthipeptide	RiPPs
GCA_000204275.1_ASM20427v1	amyloliquefaciens	subtilis/subtilis	CP002634.1.region003	PKS-like	butirosin A / butirosin B	butirosin A / butirosin B	PKSother
GCA_000204275.1_ASM20427v1	amyloliquefaciens	subtilis/subtilis	CP002634.1.region004	terpene	0	terpene	Terpene
GCA_000204275.1_ASM20427v1	amyloliquefaciens	subtilis/subtilis	CP002634.1.region005	T3PKS.NRPS.transAT-PKS.transAT-PKS-like	bacillaene	bacillaene	PKS-NRPS Hybrids
GCA_000204275.1_ASM20427v1	amyloliquefaciens	subtilis/subtilis	CP002634.1.region006	transAT-PKS.betalactone.NRPS	fengycin	fengycin	Others
GCA_000204275.1_ASM20427v1	amyloliquefaciens	subtilis/subtilis	CP002634.1.region007	terpene	0	terpene	Terpene
GCA_000204275.1_ASM20427v1	amyloliquefaciens	subtilis/subtilis	CP002634.1.region008	T3PKS	0	T3PKS	PKSother
GCA_000204275.1_ASM20427v1	amyloliquefaciens	subtilis/subtilis	CP002634.1.region009	bacteriocin.NRPS	bacillibactin	bacillibactin	Others
GCA_000204685.2_ASM20468v2	atrophaeus	subtilis/subtilis	AEFO01000003.1.region001	NRPS	surfactin	surfactin	NRPS
GCA_000204685.2_ASM20468v2	atrophaeus	subtilis/subtilis	AEFO01000004.1.region001	NRPS	surfactin	surfactin	NRPS
GCA_000204685.2_ASM20468v2	atrophaeus	subtilis/subtilis	AEFO01000007.1.region001	NRPS	bacillibactin	bacillibactin	NRPS
GCA_000204685.2_ASM20468v2	atrophaeus	subtilis/subtilis	AEFO01000007.1.region002	LAP.thiopeptide	0	LAP.thiopeptide	RiPPs
GCA_000204685.2_ASM20468v2	atrophaeus	subtilis/subtilis	AEFO01000008.1.region001	ladderane	0	ladderane	Others
GCA_000204685.2_ASM20468v2	atrophaeus	subtilis/subtilis	AEFO01000009.1.region001	NRPS	rhizocticin A	rhizocticin A	NRPS
GCA_000204685.2_ASM20468v2	atrophaeus	subtilis/subtilis	AEFO01000024.1.region001	NRPS	surfactin	surfactin	NRPS
GCA_000204685.2_ASM20468v2	atrophaeus	subtilis/subtilis	AEFO01000028.1.region001	head_to_tail.sactipeptide	subtilosin A	subtilosin A	RiPPs
GCA_000204685.2_ASM20468v2	atrophaeus	subtilis/subtilis	AEFO01000031.1.region001	betalactone.NRPS	fengycin	fengycin	Others
GCA_000204685.2_ASM20468v2	atrophaeus	subtilis/subtilis	AEFO01000032.1.region001	T3PKS.transAT-PKS.transAT-PKS-like.NRPS.PKS-like	bacillaene	bacillaene	PKS-NRPS Hybrids
GCA_000204685.2_ASM20468v2	atrophaeus	subtilis/subtilis	AEFO01000033.1.region001	terpene	0	terpene	Terpene
GCA_000204685.2_ASM20468v2	atrophaeus	subtilis/subtilis	AEFO01000035.1.region001	terpene	0	terpene	Terpene
GCA_000204685.2_ASM20468v2	atrophaeus	subtilis/subtilis	AEFO01000035.1.region002	T3PKS	0	T3PKS	PKSother
GCA_000204685.2_ASM20468v2	atrophaeus	subtilis/subtilis	AEFO01000036.1.region001	NRPS	0	NRPS	NRPS
GCA_000204685.2_ASM20468v2	atrophaeus	subtilis/subtilis	AEFO01000042.1.region001	NRPS.transAT-PKS	plipastatin	plipastatin	PKS-NRPS Hybrids
GCA_000204685.2_ASM20468v2	atrophaeus	subtilis/subtilis	AEFO01000049.1.region001	NRPS	plipastatin	plipastatin	NRPS
GCA_000204705.2_ASM20470v2	atrophaeus	subtilis/subtilis	AEFM01000002.1.region001	head_to_tail.sactipeptide	subtilosin A	subtilosin A	RiPPs
GCA_000204705.2_ASM20470v2	atrophaeus	subtilis/subtilis	AEFM01000010.1.region001	T3PKS.transAT-PKS.transAT-PKS-like.NRPS.PKS-like	bacillaene	bacillaene	PKS-NRPS Hybrids
GCA_000204705.2_ASM20470v2	atrophaeus	subtilis/subtilis	AEFM01000010.1.region002	terpene	0	terpene	Terpene
GCA_000204705.2_ASM20470v2	atrophaeus	subtilis/subtilis	AEFM01000011.1.region001	NRPS	bacillibactin	bacillibactin	NRPS
GCA_000204705.2_ASM20470v2	atrophaeus	subtilis/subtilis	AEFM01000011.1.region002	LAP.thiopeptide	0	LAP.thiopeptide	RiPPs
GCA_000204705.2_ASM20470v2	atrophaeus	subtilis/subtilis	AEFM01000012.1.region001	NRPS	plipastatin	plipastatin	NRPS
GCA_000204705.2_ASM20470v2	atrophaeus	subtilis/subtilis	AEFM01000013.1.region001	betalactone.NRPS	fengycin	fengycin	Others
GCA_000204705.2_ASM20470v2	atrophaeus	subtilis/subtilis	AEFM01000016.1.region001	bacteriocin	0	bacteriocin	RiPPs
GCA_000204705.2_ASM20470v2	atrophaeus	subtilis/subtilis	AEFM01000016.1.region002	NRPS	surfactin	surfactin	NRPS
GCA_000204705.2_ASM20470v2	atrophaeus	subtilis/subtilis	AEFM01000017.1.region001	terpene	0	terpene	Terpene
GCA_000204705.2_ASM20470v2	atrophaeus	subtilis/subtilis	AEFM01000017.1.region002	T3PKS	0	T3PKS	PKSother
GCA_000204705.2_ASM20470v2	atrophaeus	subtilis/subtilis	AEFM01000018.1.region001	ladderane	0	ladderane	Others
GCA_000204705.2_ASM20470v2	atrophaeus	subtilis/subtilis	AEFM01000021.1.region001	NRPS	rhizocticin A	rhizocticin A	NRPS
GCA_000204705.2_ASM20470v2	atrophaeus	subtilis/subtilis	AEFM01000022.1.region001	NRPS	0	NRPS	NRPS
GCA_000204705.2_ASM20470v2	atrophaeus	subtilis/subtilis	AEFM01000025.1.region001	transAT-PKS.NRPS	mycosubtilin	mycosubtilin	PKS-NRPS Hybrids
GCA_000204705.2_ASM20470v2	atrophaeus	subtilis/subtilis	AEFM01000026.1.region001	NRPS	plipastatin	plipastatin	NRPS
GCA_000204725.2_ASM20472v2	atrophaeus	subtilis/subtilis	AEFP01000004.1.region001	NRPS	surfactin	surfactin	NRPS
GCA_000204725.2_ASM20472v2	atrophaeus	subtilis/subtilis	AEFP01000004.1.region002	bacteriocin	0	bacteriocin	RiPPs
GCA_000204725.2_ASM20472v2	atrophaeus	subtilis/subtilis	AEFP01000005.1.region001	head_to_tail.sactipeptide	subtilosin A	subtilosin A	RiPPs
GCA_000204725.2_ASM20472v2	atrophaeus	subtilis/subtilis	AEFP01000006.1.region001	ladderane	0	ladderane	Others
GCA_000204725.2_ASM20472v2	atrophaeus	subtilis/subtilis	AEFP01000007.1.region001	terpene	0	terpene	Terpene
GCA_000204725.2_ASM20472v2	atrophaeus	subtilis/subtilis	AEFP01000007.1.region002	T3PKS.transAT-PKS.transAT-PKS-like.NRPS.PKS-like	bacillaene	bacillaene	PKS-NRPS Hybrids
GCA_000204725.2_ASM20472v2	atrophaeus	subtilis/subtilis	AEFP01000011.1.region001	T3PKS	0	T3PKS	PKSother
GCA_000204725.2_ASM20472v2	atrophaeus	subtilis/subtilis	AEFP01000012.1.region001	NRPS	surfactin	surfactin	NRPS
GCA_000204725.2_ASM20472v2	atrophaeus	subtilis/subtilis	AEFP01000014.1.region001	NRPS	0	NRPS	NRPS
GCA_000204725.2_ASM20472v2	atrophaeus	subtilis/subtilis	AEFP01000015.1.region001	transAT-PKS.NRPS	plipastatin	plipastatin	PKS-NRPS Hybrids
GCA_000204725.2_ASM20472v2	atrophaeus	subtilis/subtilis	AEFP01000016.1.region001	NRPS	plipastatin	plipastatin	NRPS
GCA_000204725.2_ASM20472v2	atrophaeus	subtilis/subtilis	AEFP01000017.1.region001	NRPS	bacillibactin	bacillibactin	NRPS
GCA_000204725.2_ASM20472v2	atrophaeus	subtilis/subtilis	AEFP01000017.1.region002	LAP.thiopeptide	0	LAP.thiopeptide	RiPPs
GCA_000204725.2_ASM20472v2	atrophaeus	subtilis/subtilis	AEFP01000018.1.region001	NRPS-like	0	NRPS-like	NRPS
GCA_000204725.2_ASM20472v2	atrophaeus	subtilis/subtilis	AEFP01000024.1.region001	NRPS	rhizocticin A	rhizocticin A	NRPS
GCA_000204725.2_ASM20472v2	atrophaeus	subtilis/subtilis	AEFP01000026.1.region001	betalactone.NRPS	fengycin	fengycin	Others
GCA_000204725.2_ASM20472v2	atrophaeus	subtilis/subtilis	AEFP01000028.1.region001	terpene	0	terpene	Terpene
GCA_000204725.2_ASM20472v2	atrophaeus	subtilis/subtilis	AEFP01000029.1.region001	NRPS	surfactin	surfactin	NRPS
GCA_000204745.2_ASM20474v2	atrophaeus	subtilis/subtilis	AEFQ01000001.1.region001	LAP.thiopeptide	0	LAP.thiopeptide	RiPPs
GCA_000204745.2_ASM20474v2	atrophaeus	subtilis/subtilis	AEFQ01000001.1.region002	NRPS	bacillibactin	bacillibactin	NRPS
GCA_000204745.2_ASM20474v2	atrophaeus	subtilis/subtilis	AEFQ01000002.1.region001	terpene	0	terpene	Terpene
GCA_000204745.2_ASM20474v2	atrophaeus	subtilis/subtilis	AEFQ01000007.1.region001	transAT-PKS.NRPS	mycosubtilin	mycosubtilin	PKS-NRPS Hybrids
GCA_000204745.2_ASM20474v2	atrophaeus	subtilis/subtilis	AEFQ01000008.1.region001	NRPS	rhizocticin A	rhizocticin A	NRPS
GCA_000204745.2_ASM20474v2	atrophaeus	subtilis/subtilis	AEFQ01000013.1.region001	terpene	0	terpene	Terpene
GCA_000204745.2_ASM20474v2	atrophaeus	subtilis/subtilis	AEFQ01000015.1.region001	head_to_tail.sactipeptide	subtilosin A	subtilosin A	RiPPs
GCA_000204745.2_ASM20474v2	atrophaeus	subtilis/subtilis	AEFQ01000019.1.region001	T3PKS	0	T3PKS	PKSother
GCA_000204745.2_ASM20474v2	atrophaeus	subtilis/subtilis	AEFQ01000025.1.region001	betalactone.NRPS	fengycin	fengycin	Others
GCA_000204745.2_ASM20474v2	atrophaeus	subtilis/subtilis	AEFQ01000026.1.region001	NRPS	plipastatin	plipastatin	NRPS
GCA_000204745.2_ASM20474v2	atrophaeus	subtilis/subtilis	AEFQ01000031.1.region001	T3PKS.transAT-PKS.transAT-PKS-like.NRPS.PKS-like	bacillaene	bacillaene	PKS-NRPS Hybrids
GCA_000204745.2_ASM20474v2	atrophaeus	subtilis/subtilis	AEFQ01000033.1.region001	NRPS	surfactin	surfactin	NRPS
GCA_000204745.2_ASM20474v2	atrophaeus	subtilis/subtilis	AEFQ01000034.1.region001	NRPS	lichenysin	lichenysin	NRPS
GCA_000204745.2_ASM20474v2	atrophaeus	subtilis/subtilis	AEFQ01000036.1.region001	ladderane	0	ladderane	Others
GCA_000204745.2_ASM20474v2	atrophaeus	subtilis/subtilis	AEFQ01000042.1.region001	NRPS	xantholysin A / xantholysin B / xantholysin C	xantholysin A / xantholysin B / xantholysin C	NRPS
GCA_000204745.2_ASM20474v2	atrophaeus	subtilis/subtilis	AEFQ01000043.1.region001	NRPS	surfactin	surfactin	NRPS
GCA_000204745.2_ASM20474v2	atrophaeus	subtilis/subtilis	AEFQ01000046.1.region001	NRPS	0	NRPS	NRPS
GCA_000204745.2_ASM20474v2	atrophaeus	subtilis/subtilis	AEFQ01000047.1.region001	NRPS	plipastatin	plipastatin	NRPS
GCA_000204765.2_ASM20476v2	atrophaeus	subtilis/subtilis	AEFR01000003.1.region001	T3PKS	0	T3PKS	PKSother
GCA_000204765.2_ASM20476v2	atrophaeus	subtilis/subtilis	AEFR01000004.1.region001	NRPS	rhizocticin A	rhizocticin A	NRPS
GCA_000204765.2_ASM20476v2	atrophaeus	subtilis/subtilis	AEFR01000005.1.region001	terpene	0	terpene	Terpene
GCA_000204765.2_ASM20476v2	atrophaeus	subtilis/subtilis	AEFR01000006.1.region001	betalactone.NRPS	fengycin	fengycin	Others
GCA_000204765.2_ASM20476v2	atrophaeus	subtilis/subtilis	AEFR01000007.1.region001	NRPS	surfactin	surfactin	NRPS
GCA_000204765.2_ASM20476v2	atrophaeus	subtilis/subtilis	AEFR01000012.1.region001	LAP.thiopeptide	0	LAP.thiopeptide	RiPPs
GCA_000204765.2_ASM20476v2	atrophaeus	subtilis/subtilis	AEFR01000012.1.region002	NRPS	bacillibactin	bacillibactin	NRPS
GCA_000204765.2_ASM20476v2	atrophaeus	subtilis/subtilis	AEFR01000014.1.region001	NRPS	plipastatin	plipastatin	NRPS
GCA_000204765.2_ASM20476v2	atrophaeus	subtilis/subtilis	AEFR01000017.1.region001	head_to_tail.sactipeptide	subtilosin A	subtilosin A	RiPPs
GCA_000204765.2_ASM20476v2	atrophaeus	subtilis/subtilis	AEFR01000022.1.region001	NRPS	surfactin	surfactin	NRPS
GCA_000204765.2_ASM20476v2	atrophaeus	subtilis/subtilis	AEFR01000023.1.region001	NRPS	surfactin	surfactin	NRPS
GCA_000204765.2_ASM20476v2	atrophaeus	subtilis/subtilis	AEFR01000023.1.region002	bacteriocin	0	bacteriocin	RiPPs
GCA_000204765.2_ASM20476v2	atrophaeus	subtilis/subtilis	AEFR01000024.1.region001	T3PKS.transAT-PKS.transAT-PKS-like.NRPS.PKS-like	bacillaene	bacillaene	PKS-NRPS Hybrids
GCA_000204765.2_ASM20476v2	atrophaeus	subtilis/subtilis	AEFR01000024.1.region002	terpene	0	terpene	Terpene
GCA_000204765.2_ASM20476v2	atrophaeus	subtilis/subtilis	AEFR01000027.1.region001	NRPS	0	NRPS	NRPS
GCA_000204765.2_ASM20476v2	atrophaeus	subtilis/subtilis	AEFR01000029.1.region001	ladderane	0	ladderane	Others
GCA_000204765.2_ASM20476v2	atrophaeus	subtilis/subtilis	AEFR01000030.1.region001	NRPS.transAT-PKS	plipastatin	plipastatin	PKS-NRPS Hybrids
GCA_000204785.2_ASM20478v2	atrophaeus	subtilis/subtilis	AEFS01000006.1.region001	NRPS	surfactin	surfactin	NRPS
GCA_000204785.2_ASM20478v2	atrophaeus	subtilis/subtilis	AEFS01000006.1.region002	bacteriocin	0	bacteriocin	RiPPs
GCA_000204785.2_ASM20478v2	atrophaeus	subtilis/subtilis	AEFS01000008.1.region001	NRPS	plipastatin	plipastatin	NRPS
GCA_000204785.2_ASM20478v2	atrophaeus	subtilis/subtilis	AEFS01000009.1.region001	terpene	0	terpene	Terpene
GCA_000204785.2_ASM20478v2	atrophaeus	subtilis/subtilis	AEFS01000009.1.region002	T3PKS.transAT-PKS.transAT-PKS-like.NRPS.PKS-like	bacillaene	bacillaene	PKS-NRPS Hybrids
GCA_000204785.2_ASM20478v2	atrophaeus	subtilis/subtilis	AEFS01000009.1.region003	betalactone.NRPS	fengycin	fengycin	Others
GCA_000204785.2_ASM20478v2	atrophaeus	subtilis/subtilis	AEFS01000010.1.region001	NRPS	bacillibactin	bacillibactin	NRPS
GCA_000204785.2_ASM20478v2	atrophaeus	subtilis/subtilis	AEFS01000010.1.region002	LAP.thiopeptide	0	LAP.thiopeptide	RiPPs
GCA_000204785.2_ASM20478v2	atrophaeus	subtilis/subtilis	AEFS01000012.1.region001	T3PKS	0	T3PKS	PKSother
GCA_000204785.2_ASM20478v2	atrophaeus	subtilis/subtilis	AEFS01000014.1.region001	head_to_tail.sactipeptide	subtilosin A	subtilosin A	RiPPs
GCA_000204785.2_ASM20478v2	atrophaeus	subtilis/subtilis	AEFS01000015.1.region001	NRPS	surfactin	surfactin	NRPS
GCA_000204785.2_ASM20478v2	atrophaeus	subtilis/subtilis	AEFS01000019.1.region001	NRPS	rhizocticin A	rhizocticin A	NRPS
GCA_000204785.2_ASM20478v2	atrophaeus	subtilis/subtilis	AEFS01000021.1.region001	NRPS	bacitracin	bacitracin	NRPS
GCA_000204785.2_ASM20478v2	atrophaeus	subtilis/subtilis	AEFS01000022.1.region001	terpene	0	terpene	Terpene
GCA_000204785.2_ASM20478v2	atrophaeus	subtilis/subtilis	AEFS01000022.1.region002	NRPS.transAT-PKS	mycosubtilin	mycosubtilin	PKS-NRPS Hybrids
GCA_000204785.2_ASM20478v2	atrophaeus	subtilis/subtilis	AEFS01000024.1.region001	ladderane	0	ladderane	Others
GCA_000204785.2_ASM20478v2	atrophaeus	subtilis/subtilis	AEFS01000025.1.region001	NRPS	surfactin	surfactin	NRPS
GCA_000204785.2_ASM20478v2	atrophaeus	subtilis/subtilis	AEFS01000027.1.region001	NRPS	plipastatin	plipastatin	NRPS
GCA_000204805.2_ASM20480v2	atrophaeus	subtilis/subtilis	AEFT01000001.1.region001	T3PKS	0	T3PKS	PKSother
GCA_000204805.2_ASM20480v2	atrophaeus	subtilis/subtilis	AEFT01000003.1.region001	terpene	0	terpene	Terpene
GCA_000204805.2_ASM20480v2	atrophaeus	subtilis/subtilis	AEFT01000005.1.region001	head_to_tail.sactipeptide	subtilosin A	subtilosin A	RiPPs
GCA_000204805.2_ASM20480v2	atrophaeus	subtilis/subtilis	AEFT01000008.1.region001	terpene	0	terpene	Terpene
GCA_000204805.2_ASM20480v2	atrophaeus	subtilis/subtilis	AEFT01000009.1.region001	NRPS	rhizocticin A	rhizocticin A	NRPS
GCA_000204805.2_ASM20480v2	atrophaeus	subtilis/subtilis	AEFT01000011.1.region001	LAP.thiopeptide	0	LAP.thiopeptide	RiPPs
GCA_000204805.2_ASM20480v2	atrophaeus	subtilis/subtilis	AEFT01000011.1.region002	NRPS	bacillibactin	bacillibactin	NRPS
GCA_000204805.2_ASM20480v2	atrophaeus	subtilis/subtilis	AEFT01000012.1.region001	bacteriocin	0	bacteriocin	RiPPs
GCA_000204805.2_ASM20480v2	atrophaeus	subtilis/subtilis	AEFT01000013.1.region001	NRPS	plipastatin	plipastatin	NRPS
GCA_000204805.2_ASM20480v2	atrophaeus	subtilis/subtilis	AEFT01000014.1.region001	T3PKS.transAT-PKS.transAT-PKS-like.NRPS.PKS-like	bacillaene	bacillaene	PKS-NRPS Hybrids
GCA_000204805.2_ASM20480v2	atrophaeus	subtilis/subtilis	AEFT01000020.1.region001	betalactone.NRPS	fengycin	fengycin	Others
GCA_000204805.2_ASM20480v2	atrophaeus	subtilis/subtilis	AEFT01000021.1.region001	NRPS	plipastatin	plipastatin	NRPS
GCA_000204805.2_ASM20480v2	atrophaeus	subtilis/subtilis	AEFT01000027.1.region001	ladderane	0	ladderane	Others
GCA_000204805.2_ASM20480v2	atrophaeus	subtilis/subtilis	AEFT01000028.1.region001	NRPS.transAT-PKS	mycosubtilin	mycosubtilin	PKS-NRPS Hybrids
GCA_000204825.2_ASM20482v2	atrophaeus	subtilis/subtilis	AEFU01000001.1.region001	head_to_tail.sactipeptide	subtilosin A	subtilosin A	RiPPs
GCA_000204825.2_ASM20482v2	atrophaeus	subtilis/subtilis	AEFU01000003.1.region001	T3PKS.transAT-PKS.transAT-PKS-like.NRPS.PKS-like	bacillaene	bacillaene	PKS-NRPS Hybrids
GCA_000204825.2_ASM20482v2	atrophaeus	subtilis/subtilis	AEFU01000004.1.region001	betalactone.NRPS	fengycin	fengycin	Others
GCA_000204825.2_ASM20482v2	atrophaeus	subtilis/subtilis	AEFU01000006.1.region001	NRPS	surfactin	surfactin	NRPS
GCA_000204825.2_ASM20482v2	atrophaeus	subtilis/subtilis	AEFU01000012.1.region001	NRPS	rhizocticin A	rhizocticin A	NRPS
GCA_000204825.2_ASM20482v2	atrophaeus	subtilis/subtilis	AEFU01000013.1.region001	bacteriocin	0	bacteriocin	RiPPs
GCA_000204825.2_ASM20482v2	atrophaeus	subtilis/subtilis	AEFU01000013.1.region002	NRPS	surfactin	surfactin	NRPS
GCA_000204825.2_ASM20482v2	atrophaeus	subtilis/subtilis	AEFU01000015.1.region001	NRPS	plipastatin	plipastatin	NRPS
GCA_000204825.2_ASM20482v2	atrophaeus	subtilis/subtilis	AEFU01000016.1.region001	T3PKS	0	T3PKS	PKSother
GCA_000204825.2_ASM20482v2	atrophaeus	subtilis/subtilis	AEFU01000017.1.region001	ladderane	0	ladderane	Others
GCA_000204825.2_ASM20482v2	atrophaeus	subtilis/subtilis	AEFU01000018.1.region001	terpene	0	terpene	Terpene
GCA_000204825.2_ASM20482v2	atrophaeus	subtilis/subtilis	AEFU01000020.1.region001	NRPS	bacillibactin	bacillibactin	NRPS
GCA_000204825.2_ASM20482v2	atrophaeus	subtilis/subtilis	AEFU01000020.1.region002	LAP.thiopeptide	0	LAP.thiopeptide	RiPPs
GCA_000204825.2_ASM20482v2	atrophaeus	subtilis/subtilis	AEFU01000026.1.region001	NRPS	surfactin	surfactin	NRPS
GCA_000204825.2_ASM20482v2	atrophaeus	subtilis/subtilis	AEFU01000027.1.region001	NRPS	0	NRPS	NRPS
GCA_000204825.2_ASM20482v2	atrophaeus	subtilis/subtilis	AEFU01000031.1.region001	transAT-PKS.NRPS	plipastatin	plipastatin	PKS-NRPS Hybrids
GCA_000204825.2_ASM20482v2	atrophaeus	subtilis/subtilis	AEFU01000032.1.region001	terpene	0	terpene	Terpene
GCA_000204845.2_ASM20484v2	atrophaeus	subtilis/subtilis	AEFV01000004.1.region001	LAP.thiopeptide	0	LAP.thiopeptide	RiPPs
GCA_000204845.2_ASM20484v2	atrophaeus	subtilis/subtilis	AEFV01000004.1.region002	NRPS	bacillibactin	bacillibactin	NRPS
GCA_000204845.2_ASM20484v2	atrophaeus	subtilis/subtilis	AEFV01000008.1.region001	head_to_tail.sactipeptide	subtilosin A	subtilosin A	RiPPs
GCA_000204845.2_ASM20484v2	atrophaeus	subtilis/subtilis	AEFV01000013.1.region001	T3PKS	0	T3PKS	PKSother
GCA_000204845.2_ASM20484v2	atrophaeus	subtilis/subtilis	AEFV01000014.1.region001	NRPS	plipastatin	plipastatin	NRPS
GCA_000204845.2_ASM20484v2	atrophaeus	subtilis/subtilis	AEFV01000015.1.region001	terpene	0	terpene	Terpene
GCA_000204845.2_ASM20484v2	atrophaeus	subtilis/subtilis	AEFV01000016.1.region001	T3PKS.transAT-PKS.transAT-PKS-like.NRPS.PKS-like	bacillaene	bacillaene	PKS-NRPS Hybrids
GCA_000204845.2_ASM20484v2	atrophaeus	subtilis/subtilis	AEFV01000017.1.region001	NRPS	surfactin	surfactin	NRPS
GCA_000204845.2_ASM20484v2	atrophaeus	subtilis/subtilis	AEFV01000017.1.region002	bacteriocin	0	bacteriocin	RiPPs
GCA_000204845.2_ASM20484v2	atrophaeus	subtilis/subtilis	AEFV01000019.1.region001	NRPS	surfactin	surfactin	NRPS
GCA_000204845.2_ASM20484v2	atrophaeus	subtilis/subtilis	AEFV01000020.1.region001	ladderane	0	ladderane	Others
GCA_000204845.2_ASM20484v2	atrophaeus	subtilis/subtilis	AEFV01000021.1.region001	NRPS	surfactin	surfactin	NRPS
GCA_000204845.2_ASM20484v2	atrophaeus	subtilis/subtilis	AEFV01000022.1.region001	terpene	0	terpene	Terpene
GCA_000204845.2_ASM20484v2	atrophaeus	subtilis/subtilis	AEFV01000023.1.region001	NRPS	rhizocticin A	rhizocticin A	NRPS
GCA_000204845.2_ASM20484v2	atrophaeus	subtilis/subtilis	AEFV01000025.1.region001	NRPS	plipastatin	plipastatin	NRPS
GCA_000204845.2_ASM20484v2	atrophaeus	subtilis/subtilis	AEFV01000026.1.region001	betalactone.NRPS	fengycin	fengycin	Others
GCA_000204845.2_ASM20484v2	atrophaeus	subtilis/subtilis	AEFV01000030.1.region001	transAT-PKS.NRPS	mycosubtilin	mycosubtilin	PKS-NRPS Hybrids
GCA_000204865.2_ASM20486v2	atrophaeus	subtilis/subtilis	AEFW01000001.1.region001	betalactone.NRPS	fengycin	fengycin	Others
GCA_000204865.2_ASM20486v2	atrophaeus	subtilis/subtilis	AEFW01000002.1.region001	T3PKS.transAT-PKS.transAT-PKS-like.NRPS.PKS-like	bacillaene	bacillaene	PKS-NRPS Hybrids
GCA_000204865.2_ASM20486v2	atrophaeus	subtilis/subtilis	AEFW01000003.1.region001	T3PKS	0	T3PKS	PKSother
GCA_000204865.2_ASM20486v2	atrophaeus	subtilis/subtilis	AEFW01000003.1.region002	terpene	0	terpene	Terpene
GCA_000204865.2_ASM20486v2	atrophaeus	subtilis/subtilis	AEFW01000006.1.region001	NRPS	surfactin	surfactin	NRPS
GCA_000204865.2_ASM20486v2	atrophaeus	subtilis/subtilis	AEFW01000006.1.region002	bacteriocin	0	bacteriocin	RiPPs
GCA_000204865.2_ASM20486v2	atrophaeus	subtilis/subtilis	AEFW01000007.1.region001	terpene	0	terpene	Terpene
GCA_000204865.2_ASM20486v2	atrophaeus	subtilis/subtilis	AEFW01000008.1.region001	head_to_tail.sactipeptide	subtilosin A	subtilosin A	RiPPs
GCA_000204865.2_ASM20486v2	atrophaeus	subtilis/subtilis	AEFW01000010.1.region001	NRPS	surfactin	surfactin	NRPS
GCA_000204865.2_ASM20486v2	atrophaeus	subtilis/subtilis	AEFW01000011.1.region001	LAP.thiopeptide	0	LAP.thiopeptide	RiPPs
GCA_000204865.2_ASM20486v2	atrophaeus	subtilis/subtilis	AEFW01000011.1.region002	NRPS	bacillibactin	bacillibactin	NRPS
GCA_000204865.2_ASM20486v2	atrophaeus	subtilis/subtilis	AEFW01000013.1.region001	NRPS	rhizocticin A	rhizocticin A	NRPS
GCA_000204865.2_ASM20486v2	atrophaeus	subtilis/subtilis	AEFW01000014.1.region001	ladderane	0	ladderane	Others
GCA_000204865.2_ASM20486v2	atrophaeus	subtilis/subtilis	AEFW01000017.1.region001	NRPS	plipastatin	plipastatin	NRPS
GCA_000204865.2_ASM20486v2	atrophaeus	subtilis/subtilis	AEFW01000020.1.region001	NRPS	surfactin	surfactin	NRPS
GCA_000204865.2_ASM20486v2	atrophaeus	subtilis/subtilis	AEFW01000024.1.region001	NRPS	0	NRPS	NRPS
GCA_000204865.2_ASM20486v2	atrophaeus	subtilis/subtilis	AEFW01000025.1.region001	NRPS	plipastatin	plipastatin	NRPS
GCA_000204865.2_ASM20486v2	atrophaeus	subtilis/subtilis	AEFW01000028.1.region001	transAT-PKS.NRPS	mycosubtilin	mycosubtilin	PKS-NRPS Hybrids
GCA_000204885.2_ASM20488v2	atrophaeus	subtilis/subtilis	AEFX01000004.1.region001	ladderane	0	ladderane	Others
GCA_000204885.2_ASM20488v2	atrophaeus	subtilis/subtilis	AEFX01000006.1.region001	T3PKS	0	T3PKS	PKSother
GCA_000204885.2_ASM20488v2	atrophaeus	subtilis/subtilis	AEFX01000007.1.region001	terpene	0	terpene	Terpene
GCA_000204885.2_ASM20488v2	atrophaeus	subtilis/subtilis	AEFX01000008.1.region001	NRPS	surfactin	surfactin	NRPS
GCA_000204885.2_ASM20488v2	atrophaeus	subtilis/subtilis	AEFX01000010.1.region001	T3PKS.transAT-PKS.transAT-PKS-like.NRPS.PKS-like	bacillaene	bacillaene	PKS-NRPS Hybrids
GCA_000204885.2_ASM20488v2	atrophaeus	subtilis/subtilis	AEFX01000016.1.region001	NRPS	0	NRPS	NRPS
GCA_000204885.2_ASM20488v2	atrophaeus	subtilis/subtilis	AEFX01000017.1.region001	NRPS	surfactin	surfactin	NRPS
GCA_000204885.2_ASM20488v2	atrophaeus	subtilis/subtilis	AEFX01000017.1.region002	bacteriocin	0	bacteriocin	RiPPs
GCA_000204885.2_ASM20488v2	atrophaeus	subtilis/subtilis	AEFX01000018.1.region001	head_to_tail.sactipeptide	subtilosin A	subtilosin A	RiPPs
GCA_000204885.2_ASM20488v2	atrophaeus	subtilis/subtilis	AEFX01000022.1.region001	betalactone.NRPS	fengycin	fengycin	Others
GCA_000204885.2_ASM20488v2	atrophaeus	subtilis/subtilis	AEFX01000023.1.region001	NRPS	plipastatin	plipastatin	NRPS
GCA_000204885.2_ASM20488v2	atrophaeus	subtilis/subtilis	AEFX01000024.1.region001	transAT-PKS.NRPS	mycosubtilin	mycosubtilin	PKS-NRPS Hybrids
GCA_000204885.2_ASM20488v2	atrophaeus	subtilis/subtilis	AEFX01000026.1.region001	terpene	0	terpene	Terpene
GCA_000204885.2_ASM20488v2	atrophaeus	subtilis/subtilis	AEFX01000028.1.region001	NRPS	plipastatin	plipastatin	NRPS
GCA_000204885.2_ASM20488v2	atrophaeus	subtilis/subtilis	AEFX01000029.1.region001	NRPS	bacillibactin	bacillibactin	NRPS
GCA_000204885.2_ASM20488v2	atrophaeus	subtilis/subtilis	AEFX01000029.1.region002	LAP.thiopeptide	0	LAP.thiopeptide	RiPPs
GCA_000204885.2_ASM20488v2	atrophaeus	subtilis/subtilis	AEFX01000030.1.region001	NRPS	rhizocticin A	rhizocticin A	NRPS
GCA_000204885.2_ASM20488v2	atrophaeus	subtilis/subtilis	AEFX01000033.1.region001	NRPS	surfactin	surfactin	NRPS
GCA_000204905.2_ASM20490v2	atrophaeus	subtilis/subtilis	AEFY01000007.1.region001	T3PKS.PKS-like	aurantinin B / aurantinin C / aurantinin D	aurantinin B / aurantinin C / aurantinin D	PKSother
GCA_000204905.2_ASM20490v2	atrophaeus	subtilis/subtilis	AEFY01000010.1.region001	terpene	0	terpene	Terpene
GCA_000204905.2_ASM20490v2	atrophaeus	subtilis/subtilis	AEFY01000012.1.region001	betalactone.NRPS	fengycin	fengycin	Others
GCA_000204905.2_ASM20490v2	atrophaeus	subtilis/subtilis	AEFY01000013.1.region001	NRPS.transAT-PKS-like	bacillaene	bacillaene	PKS-NRPS Hybrids
GCA_000204905.2_ASM20490v2	atrophaeus	subtilis/subtilis	AEFY01000016.1.region001	NRPS	plipastatin	plipastatin	NRPS
GCA_000204905.2_ASM20490v2	atrophaeus	subtilis/subtilis	AEFY01000026.1.region001	NRPS	bacillibactin	bacillibactin	NRPS
GCA_000204905.2_ASM20490v2	atrophaeus	subtilis/subtilis	AEFY01000027.1.region001	LAP.thiopeptide	0	LAP.thiopeptide	RiPPs
GCA_000204905.2_ASM20490v2	atrophaeus	subtilis/subtilis	AEFY01000033.1.region001	NRPS	0	NRPS	NRPS
GCA_000204905.2_ASM20490v2	atrophaeus	subtilis/subtilis	AEFY01000034.1.region001	NRPS	surfactin	surfactin	NRPS
GCA_000204905.2_ASM20490v2	atrophaeus	subtilis/subtilis	AEFY01000039.1.region001	NRPS	rhizocticin A	rhizocticin A	NRPS
GCA_000204905.2_ASM20490v2	atrophaeus	subtilis/subtilis	AEFY01000046.1.region001	NRPS	surfactin	surfactin	NRPS
GCA_000204905.2_ASM20490v2	atrophaeus	subtilis/subtilis	AEFY01000047.1.region001	terpene	0	terpene	Terpene
GCA_000204905.2_ASM20490v2	atrophaeus	subtilis/subtilis	AEFY01000048.1.region001	head_to_tail.sactipeptide	subtilosin A	subtilosin A	RiPPs
GCA_000204905.2_ASM20490v2	atrophaeus	subtilis/subtilis	AEFY01000053.1.region001	NRPS	plipastatin	plipastatin	NRPS
GCA_000204905.2_ASM20490v2	atrophaeus	subtilis/subtilis	AEFY01000062.1.region001	NRPS.transAT-PKS	mycosubtilin	mycosubtilin	PKS-NRPS Hybrids
GCA_000204905.2_ASM20490v2	atrophaeus	subtilis/subtilis	AEFY01000068.1.region001	ladderane	0	ladderane	Others
GCA_000204905.2_ASM20490v2	atrophaeus	subtilis/subtilis	AEFY01000071.1.region001	T3PKS	0	T3PKS	PKSother
GCA_000204905.2_ASM20490v2	atrophaeus	subtilis/subtilis	AEFY01000077.1.region001	NRPS	0	NRPS	NRPS
GCA_000204905.2_ASM20490v2	atrophaeus	subtilis/subtilis	AEFY01000078.1.region001	NRPS	surfactin	surfactin	NRPS
GCA_000209795.2_ASM20979v2	subtilis	subtilis/subtilis	AP011541.2.region001	NRPS	surfactin	surfactin	NRPS
GCA_000209795.2_ASM20979v2	subtilis	subtilis/subtilis	AP011541.2.region002	terpene	0	terpene	Terpene
GCA_000209795.2_ASM20979v2	subtilis	subtilis/subtilis	AP011541.2.region003	betalactone.NRPS	fengycin	fengycin	Others
GCA_000209795.2_ASM20979v2	subtilis	subtilis/subtilis	AP011541.2.region004	terpene	0	terpene	Terpene
GCA_000209795.2_ASM20979v2	subtilis	subtilis/subtilis	AP011541.2.region005	T3PKS	0	T3PKS	PKSother
GCA_000209795.2_ASM20979v2	subtilis	subtilis/subtilis	AP011541.2.region006	NRPS	bacillibactin	bacillibactin	NRPS
GCA_000209795.2_ASM20979v2	subtilis	subtilis/subtilis	AP011541.2.region007	head_to_tail.sactipeptide	subtilosin A	subtilosin A	RiPPs
GCA_000209795.2_ASM20979v2	subtilis	subtilis/subtilis	AP011541.2.region008	other	bacilysin	bacilysin	Others
GCA_000209795.2_ASM20979v2	subtilis	subtilis/subtilis	AP011541.2.region009	bacteriocin	0	bacteriocin	RiPPs
GCA_000217835.1_ASM21783v1	coagulans	circulans	CP002472.1.region001	T3PKS	0	T3PKS	PKSother
GCA_000217835.1_ASM21783v1	coagulans	circulans	CP002472.1.region002	bacteriocin	0	bacteriocin	RiPPs
GCA_000219895.1_ASM21989v1	anthracis	cereus	ABLB01000001.1.region001	NRPS	0	NRPS	NRPS
GCA_000219895.1_ASM21989v1	anthracis	cereus	ABLB01000001.1.region002	bacteriocin	0	bacteriocin	RiPPs
GCA_000219895.1_ASM21989v1	anthracis	cereus	ABLB01000001.1.region003	betalactone	fengycin	fengycin	Others
GCA_000219895.1_ASM21989v1	anthracis	cereus	ABLB01000005.1.region001	siderophore	petrobactin	petrobactin	Others
GCA_000219895.1_ASM21989v1	anthracis	cereus	ABLB01000006.1.region001	LAP.bacteriocin	0	LAP.bacteriocin	RiPPs
GCA_000219895.1_ASM21989v1	anthracis	cereus	ABLB01000008.1.region001	NRPS	bacillibactin	bacillibactin	NRPS
GCA_000219895.1_ASM21989v1	anthracis	cereus	ABLB01000020.1.region001	terpene	molybdenum cofactor	molybdenum cofactor	Terpene
GCA_000221645.1_ASM22164v1	amyloliquefaciens	subtilis/subtilis	CP002927.1.region001	NRPS	surfactin	surfactin	NRPS
GCA_000221645.1_ASM22164v1	amyloliquefaciens	subtilis/subtilis	CP002927.1.region010	other	bacilysin	bacilysin	Others
GCA_000221645.1_ASM22164v1	amyloliquefaciens	subtilis/subtilis	CP002927.1.region002	lanthipeptide	0	lanthipeptide	RiPPs
GCA_000221645.1_ASM22164v1	amyloliquefaciens	subtilis/subtilis	CP002927.1.region003	PKS-like	butirosin A / butirosin B	butirosin A / butirosin B	PKSother
GCA_000221645.1_ASM22164v1	amyloliquefaciens	subtilis/subtilis	CP002927.1.region004	terpene	0	terpene	Terpene
GCA_000221645.1_ASM22164v1	amyloliquefaciens	subtilis/subtilis	CP002927.1.region005	T3PKS	0	T3PKS	PKSother
GCA_000221645.1_ASM22164v1	amyloliquefaciens	subtilis/subtilis	CP002927.1.region006	terpene	0	terpene	Terpene
GCA_000221645.1_ASM22164v1	amyloliquefaciens	subtilis/subtilis	CP002927.1.region007	transAT-PKS.betalactone.NRPS	fengycin	fengycin	Others
GCA_000221645.1_ASM22164v1	amyloliquefaciens	subtilis/subtilis	CP002927.1.region008	T3PKS.NRPS.transAT-PKS.transAT-PKS-like	bacillaene	bacillaene	PKS-NRPS Hybrids
GCA_000221645.1_ASM22164v1	amyloliquefaciens	subtilis/subtilis	CP002927.1.region009	bacteriocin.NRPS	bacillibactin	bacillibactin	Others
GCA_000223155.1_ASM22315v1	coagulans	circulans	AFWM01000208.1.region001	bacteriocin	0	bacteriocin	RiPPs
GCA_000223155.1_ASM22315v1	coagulans	circulans	GL995241.1.region001	T3PKS	0	T3PKS	PKSother
GCA_000225265.1_ASM22526v1	megaterium	megaterium	CP003017.1.region001	siderophore	0	siderophore	Others
GCA_000225265.1_ASM22526v1	megaterium	megaterium	CP003017.1.region002	terpene	surfactin	surfactin	Terpene
GCA_000225265.1_ASM22526v1	megaterium	megaterium	CP003017.1.region003	terpene	0	terpene	Terpene
GCA_000225265.1_ASM22526v1	megaterium	megaterium	CP003017.1.region004	T3PKS	0	T3PKS	PKSother
GCA_000225265.1_ASM22526v1	megaterium	megaterium	CP003017.1.region005	lassopeptide	paeninodin	paeninodin	RiPPs
GCA_000225265.1_ASM22526v1	megaterium	megaterium	CP003017.1.region006	phosphonate	0	phosphonate	Others
GCA_000225265.1_ASM22526v1	megaterium	megaterium	CP003017.1.region007	terpene	carotenoid	carotenoid	Terpene
GCA_000225935.1_ASM22593v1	altitudinis	subtilis/pumilus	JH137652.1.region001	NRPS	lichenysin	lichenysin	NRPS
GCA_000225935.1_ASM22593v1	altitudinis	subtilis/pumilus	JH137663.1.region001	siderophore	0	siderophore	Others
GCA_000225935.1_ASM22593v1	altitudinis	subtilis/pumilus	JH137667.1.region001	NRPS	surfactin	surfactin	NRPS
GCA_000225935.1_ASM22593v1	altitudinis	subtilis/pumilus	JH137674.1.region001	bacteriocin	0	bacteriocin	RiPPs
GCA_000225935.1_ASM22593v1	altitudinis	subtilis/pumilus	JH137675.1.region001	other	bacilysin	bacilysin	Others
GCA_000225935.1_ASM22593v1	altitudinis	subtilis/pumilus	JH137675.1.region002	bacteriocin	0	bacteriocin	RiPPs
GCA_000225935.1_ASM22593v1	altitudinis	subtilis/pumilus	JH137676.1.region001	T3PKS	0	T3PKS	PKSother
GCA_000225935.1_ASM22593v1	altitudinis	subtilis/pumilus	JH137676.1.region002	terpene	0	terpene	Terpene
GCA_000225935.1_ASM22593v1	altitudinis	subtilis/pumilus	JH137682.1.region001	terpene	carotenoid	carotenoid	Terpene
GCA_000225935.1_ASM22593v1	altitudinis	subtilis/pumilus	JH137692.1.region001	NRPS	lichenysin	lichenysin	NRPS
GCA_000225935.1_ASM22593v1	altitudinis	subtilis/pumilus	JH137765.1.region001	betalactone	fengycin	fengycin	Others
GCA_000225935.1_ASM22593v1	altitudinis	subtilis/pumilus	JH137778.1.region001	NRPS	surfactin	surfactin	NRPS
GCA_000225935.1_ASM22593v1	altitudinis	subtilis/pumilus	JH137780.1.region001	NRPS-like	sporulation killing factor	sporulation killing factor	NRPS
GCA_000225935.1_ASM22593v1	altitudinis	subtilis/pumilus	JH137782.1.region001	betalactone	0	betalactone	Others
GCA_000227465.1_ASM22746v1	subtilis	subtilis/subtilis	CP002905.1.region001	NRPS	surfactin	surfactin	NRPS
GCA_000227465.1_ASM22746v1	subtilis	subtilis/subtilis	CP002905.1.region010	head_to_tail.sactipeptide	subtilosin A	subtilosin A	RiPPs
GCA_000227465.1_ASM22746v1	subtilis	subtilis/subtilis	CP002905.1.region011	other	bacilysin	bacilysin	Others
GCA_000227465.1_ASM22746v1	subtilis	subtilis/subtilis	CP002905.1.region002	terpene	0	terpene	Terpene
GCA_000227465.1_ASM22746v1	subtilis	subtilis/subtilis	CP002905.1.region003	T3PKS.transAT-PKS.transAT-PKS-like.NRPS.PKS-like	bacillaene	bacillaene	PKS-NRPS Hybrids
GCA_000227465.1_ASM22746v1	subtilis	subtilis/subtilis	CP002905.1.region004	transAT-PKS.betalactone.NRPS	mycosubtilin	mycosubtilin	Others
GCA_000227465.1_ASM22746v1	subtilis	subtilis/subtilis	CP002905.1.region005	terpene	0	terpene	Terpene
GCA_000227465.1_ASM22746v1	subtilis	subtilis/subtilis	CP002905.1.region006	T3PKS	0	T3PKS	PKSother
GCA_000227465.1_ASM22746v1	subtilis	subtilis/subtilis	CP002905.1.region007	NRPS	bacillibactin	bacillibactin	NRPS
GCA_000227465.1_ASM22746v1	subtilis	subtilis/subtilis	CP002905.1.region008	lanthipeptide	subtilin	subtilin	RiPPs
GCA_000227465.1_ASM22746v1	subtilis	subtilis/subtilis	CP002905.1.region009	CDPS	0	CDPS	Others
GCA_000227485.1_ASM22748v1	subtilis	subtilis/subtilis	CP002906.1.region001	NRPS	surfactin	surfactin	NRPS
GCA_000227485.1_ASM22748v1	subtilis	subtilis/subtilis	CP002906.1.region002	terpene	0	terpene	Terpene
GCA_000227485.1_ASM22748v1	subtilis	subtilis/subtilis	CP002906.1.region003	T3PKS.transAT-PKS.transAT-PKS-like.NRPS.PKS-like	bacillaene	bacillaene	PKS-NRPS Hybrids
GCA_000227485.1_ASM22748v1	subtilis	subtilis/subtilis	CP002906.1.region004	betalactone.NRPS	fengycin	fengycin	Others
GCA_000227485.1_ASM22748v1	subtilis	subtilis/subtilis	CP002906.1.region005	terpene	0	terpene	Terpene
GCA_000227485.1_ASM22748v1	subtilis	subtilis/subtilis	CP002906.1.region006	T3PKS	0	T3PKS	PKSother
GCA_000227485.1_ASM22748v1	subtilis	subtilis/subtilis	CP002906.1.region007	bacteriocin.NRPS	bacillibactin	bacillibactin	Others
GCA_000227485.1_ASM22748v1	subtilis	subtilis/subtilis	CP002906.1.region008	head_to_tail.sactipeptide	subtilosin A	subtilosin A	RiPPs
GCA_000227485.1_ASM22748v1	subtilis	subtilis/subtilis	CP002906.1.region009	other	bacilysin	bacilysin	Others
GCA_000230755.2_ASM23075v2	subtilis	subtilis/subtilis	AGFW01000001.1.region001	other	bacilysin	bacilysin	Others
GCA_000230755.2_ASM23075v2	subtilis	subtilis/subtilis	AGFW01000001.1.region002	head_to_tail.sactipeptide	subtilosin A	subtilosin A	RiPPs
GCA_000230755.2_ASM23075v2	subtilis	subtilis/subtilis	AGFW01000001.1.region003	CDPS	0	CDPS	Others
GCA_000230755.2_ASM23075v2	subtilis	subtilis/subtilis	AGFW01000001.1.region004	NRPS	bacillibactin	bacillibactin	NRPS
GCA_000230755.2_ASM23075v2	subtilis	subtilis/subtilis	AGFW01000003.1.region001	T3PKS	0	T3PKS	PKSother
GCA_000230755.2_ASM23075v2	subtilis	subtilis/subtilis	AGFW01000004.1.region001	glycocin	sublancin 168	sublancin 168	RiPPs
GCA_000230755.2_ASM23075v2	subtilis	subtilis/subtilis	AGFW01000004.1.region002	terpene	0	terpene	Terpene
GCA_000230755.2_ASM23075v2	subtilis	subtilis/subtilis	AGFW01000005.1.region001	NRPS	plipastatin	plipastatin	NRPS
GCA_000230755.2_ASM23075v2	subtilis	subtilis/subtilis	AGFW01000006.1.region001	NRPS	plipastatin	plipastatin	NRPS
GCA_000230755.2_ASM23075v2	subtilis	subtilis/subtilis	AGFW01000007.1.region001	NRPS	plipastatin	plipastatin	NRPS
GCA_000230755.2_ASM23075v2	subtilis	subtilis/subtilis	AGFW01000008.1.region001	betalactone.NRPS	fengycin	fengycin	Others
GCA_000230755.2_ASM23075v2	subtilis	subtilis/subtilis	AGFW01000009.1.region001	T3PKS.transAT-PKS.transAT-PKS-like.NRPS.PKS-like	bacillaene	bacillaene	PKS-NRPS Hybrids
GCA_000230755.2_ASM23075v2	subtilis	subtilis/subtilis	AGFW01000009.1.region002	terpene	0	terpene	Terpene
GCA_000230755.2_ASM23075v2	subtilis	subtilis/subtilis	AGFW01000014.1.region001	NRPS	surfactin	surfactin	NRPS
GCA_000230755.2_ASM23075v2	subtilis	subtilis/subtilis	AGFW01000015.1.region001	NRPS	surfactin	surfactin	NRPS
GCA_000230755.2_ASM23075v2	subtilis	subtilis/subtilis	AGFW01000016.1.region001	NRPS	surfactin	surfactin	NRPS
GCA_000230755.2_ASM23075v2	subtilis	subtilis/subtilis	AGFW01000016.1.region002	head_to_tail.sactipeptide	sporulation killing factor	sporulation killing factor	RiPPs
GCA_000238675.1_Baci_smit_7_3_47FAA_V1	smithii	circulans	JH414740.1.region001	betalactone	fengycin	fengycin	Others
GCA_000238675.1_Baci_smit_7_3_47FAA_V1	smithii	circulans	JH414754.1.region001	siderophore	0	siderophore	Others
GCA_000238675.1_Baci_smit_7_3_47FAA_V1	smithii	circulans	JH414764.1.region001	T3PKS	0	T3PKS	PKSother
GCA_000239195.1_ASM23919v1	cereus	cereus	CP003187.1.region001	LAP	0	LAP	RiPPs
GCA_000239195.1_ASM23919v1	cereus	cereus	CP003187.1.region002	LAP.bacteriocin	0	LAP.bacteriocin	RiPPs
GCA_000239195.1_ASM23919v1	cereus	cereus	CP003187.1.region003	siderophore	petrobactin	petrobactin	Others
GCA_000239195.1_ASM23919v1	cereus	cereus	CP003187.1.region004	NRPS	bacillibactin	bacillibactin	NRPS
GCA_000239195.1_ASM23919v1	cereus	cereus	CP003187.1.region005	betalactone	fengycin	fengycin	Others
GCA_000239195.1_ASM23919v1	cereus	cereus	CP003187.1.region006	bacteriocin	0	bacteriocin	RiPPs
GCA_000239195.1_ASM23919v1	cereus	cereus	CP003187.1.region007	terpene	molybdenum cofactor	molybdenum cofactor	Terpene
GCA_000239195.1_ASM23919v1	cereus	cereus	CP003187.1.region008	bacteriocin	0	bacteriocin	RiPPs
GCA_000239195.1_ASM23919v1	cereus	cereus	CP003187.1.region009	bacteriocin	0	bacteriocin	RiPPs
GCA_000242855.2_ASM24285v2	amyloliquefaciens	subtilis/subtilis	CP004065.1.region001	other	bacilysin	bacilysin	Others
GCA_000242855.2_ASM24285v2	amyloliquefaciens	subtilis/subtilis	CP004065.1.region010	terpene	0	terpene	Terpene
GCA_000242855.2_ASM24285v2	amyloliquefaciens	subtilis/subtilis	CP004065.1.region011	PKS-like	butirosin A / butirosin B	butirosin A / butirosin B	PKSother
GCA_000242855.2_ASM24285v2	amyloliquefaciens	subtilis/subtilis	CP004065.1.region012	NRPS	surfactin	surfactin	NRPS
GCA_000242855.2_ASM24285v2	amyloliquefaciens	subtilis/subtilis	CP004065.1.region002	bacteriocin.NRPS	bacillibactin	bacillibactin	Others
GCA_000242855.2_ASM24285v2	amyloliquefaciens	subtilis/subtilis	CP004065.1.region003	transAT-PKS.transAT-PKS-like	difficidin	difficidin	PKSother
GCA_000242855.2_ASM24285v2	amyloliquefaciens	subtilis/subtilis	CP004065.1.region004	T3PKS	0	T3PKS	PKSother
GCA_000242855.2_ASM24285v2	amyloliquefaciens	subtilis/subtilis	CP004065.1.region005	terpene	0	terpene	Terpene
GCA_000242855.2_ASM24285v2	amyloliquefaciens	subtilis/subtilis	CP004065.1.region006	transAT-PKS.betalactone.NRPS	fengycin	fengycin	Others
GCA_000242855.2_ASM24285v2	amyloliquefaciens	subtilis/subtilis	CP004065.1.region007	T3PKS.NRPS.transAT-PKS.transAT-PKS-like	bacillaene	bacillaene	PKS-NRPS Hybrids
GCA_000242855.2_ASM24285v2	amyloliquefaciens	subtilis/subtilis	CP004065.1.region008	transAT-PKS	macrolactin H	macrolactin H	PKSother
GCA_000242855.2_ASM24285v2	amyloliquefaciens	subtilis/subtilis	CP004065.1.region009	lanthipeptide	0	lanthipeptide	RiPPs
GCA_000245035.2_ASM24503v2	subtilis	subtilis/subtilis	AFSG01000006.1.region001	NRPS	surfactin	surfactin	NRPS
GCA_000245035.2_ASM24503v2	subtilis	subtilis/subtilis	AFSG01000007.1.region001	NRPS	surfactin	surfactin	NRPS
GCA_000245035.2_ASM24503v2	subtilis	subtilis/subtilis	AFSG01000008.1.region001	NRPS	surfactin	surfactin	NRPS
GCA_000245035.2_ASM24503v2	subtilis	subtilis/subtilis	AFSG01000011.1.region001	transAT-PKS	aurantinin B / aurantinin C / aurantinin D	aurantinin B / aurantinin C / aurantinin D	PKSother
GCA_000245035.2_ASM24503v2	subtilis	subtilis/subtilis	AFSG01000012.1.region001	transAT-PKS-like	aurantinin B / aurantinin C / aurantinin D	aurantinin B / aurantinin C / aurantinin D	PKSother
GCA_000245035.2_ASM24503v2	subtilis	subtilis/subtilis	AFSG01000014.1.region001	T3PKS.PKS-like.transAT-PKS-like	aurantinin B / aurantinin C / aurantinin D	aurantinin B / aurantinin C / aurantinin D	PKSother
GCA_000245035.2_ASM24503v2	subtilis	subtilis/subtilis	AFSG01000015.1.region001	terpene	0	terpene	Terpene
GCA_000245035.2_ASM24503v2	subtilis	subtilis/subtilis	AFSG01000016.1.region001	betalactone	fengycin	fengycin	Others
GCA_000245035.2_ASM24503v2	subtilis	subtilis/subtilis	AFSG01000016.1.region002	terpene	0	terpene	Terpene
GCA_000245035.2_ASM24503v2	subtilis	subtilis/subtilis	AFSG01000018.1.region001	T3PKS	0	T3PKS	PKSother
GCA_000245035.2_ASM24503v2	subtilis	subtilis/subtilis	AFSG01000019.1.region001	NRPS	bacillibactin	bacillibactin	NRPS
GCA_000245035.2_ASM24503v2	subtilis	subtilis/subtilis	AFSG01000020.1.region001	head_to_tail.sactipeptide	subtilosin A	subtilosin A	RiPPs
GCA_000245295.1_ASM24529v1	subtilis	subtilis/subtilis	JH600124.1.region001	terpene	0	terpene	Terpene
GCA_000245295.1_ASM24529v1	subtilis	subtilis/subtilis	JH600131.1.region001	T3PKS	0	T3PKS	PKSother
GCA_000245295.1_ASM24529v1	subtilis	subtilis/subtilis	JH600134.1.region001	terpene	0	terpene	Terpene
GCA_000245295.1_ASM24529v1	subtilis	subtilis/subtilis	JH600140.1.region001	NRPS	surfactin	surfactin	NRPS
GCA_000245295.1_ASM24529v1	subtilis	subtilis/subtilis	JH600142.1.region001	betalactone.NRPS	fengycin	fengycin	Others
GCA_000245295.1_ASM24529v1	subtilis	subtilis/subtilis	JH600145.1.region001	lassopeptide	0	lassopeptide	RiPPs
GCA_000245295.1_ASM24529v1	subtilis	subtilis/subtilis	JH600159.1.region001	lassopeptide	0	lassopeptide	RiPPs
GCA_000245295.1_ASM24529v1	subtilis	subtilis/subtilis	JH600160.1.region001	head_to_tail.sactipeptide	sporulation killing factor	sporulation killing factor	RiPPs
GCA_000245295.1_ASM24529v1	subtilis	subtilis/subtilis	JH600173.1.region001	T3PKS.transAT-PKS.transAT-PKS-like.NRPS.PKS-like	bacillaene	bacillaene	PKS-NRPS Hybrids
GCA_000245295.1_ASM24529v1	subtilis	subtilis/subtilis	JH600174.1.region001	CDPS	0	CDPS	Others
GCA_000245295.1_ASM24529v1	subtilis	subtilis/subtilis	JH600179.1.region001	head_to_tail.sactipeptide	subtilosin A	subtilosin A	RiPPs
GCA_000245295.1_ASM24529v1	subtilis	subtilis/subtilis	JH600179.1.region002	other	bacilysin	bacilysin	Others
GCA_000245295.1_ASM24529v1	subtilis	subtilis/subtilis	JH600183.1.region001	NRPS	bacillibactin	bacillibactin	NRPS
GCA_000245315.1_ASM24531v1	vallismortis	subtilis/subtilis	JH600200.1.region001	CDPS	0	CDPS	Others
GCA_000245315.1_ASM24531v1	vallismortis	subtilis/subtilis	JH600210.1.region001	T3PKS	0	T3PKS	PKSother
GCA_000245315.1_ASM24531v1	vallismortis	subtilis/subtilis	JH600237.1.region001	lanthipeptide	subtilin	subtilin	RiPPs
GCA_000245315.1_ASM24531v1	vallismortis	subtilis/subtilis	JH600237.1.region002	CDPS	0	CDPS	Others
GCA_000245315.1_ASM24531v1	vallismortis	subtilis/subtilis	JH600237.1.region003	sactipeptide	subtilosin A	subtilosin A	RiPPs
GCA_000245315.1_ASM24531v1	vallismortis	subtilis/subtilis	JH600237.1.region004	other	bacilysin	bacilysin	Others
GCA_000245315.1_ASM24531v1	vallismortis	subtilis/subtilis	JH600241.1.region001	T1PKS.NRPS	zwittermicin A	zwittermicin A	PKS-NRPS Hybrids
GCA_000245315.1_ASM24531v1	vallismortis	subtilis/subtilis	JH600242.1.region001	terpene	0	terpene	Terpene
GCA_000245315.1_ASM24531v1	vallismortis	subtilis/subtilis	JH600244.1.region001	bacteriocin.NRPS	bacillibactin	bacillibactin	Others
GCA_000245315.1_ASM24531v1	vallismortis	subtilis/subtilis	JH600250.1.region001	NRPS	surfactin	surfactin	NRPS
GCA_000245315.1_ASM24531v1	vallismortis	subtilis/subtilis	JH600261.1.region001	betalactone.NRPS	fengycin	fengycin	Others
GCA_000245315.1_ASM24531v1	vallismortis	subtilis/subtilis	JH600265.1.region001	NRPS	surfactin	surfactin	NRPS
GCA_000245315.1_ASM24531v1	vallismortis	subtilis/subtilis	JH600271.1.region001	terpene	0	terpene	Terpene
GCA_000245335.1_ASM24533v1	mojavensis	subtilis/subtilis	JH600279.1.region001	NRPS	bacillibactin	bacillibactin	NRPS
GCA_000245335.1_ASM24533v1	mojavensis	subtilis/subtilis	JH600279.1.region002	CDPS	0	CDPS	Others
GCA_000245335.1_ASM24533v1	mojavensis	subtilis/subtilis	JH600279.1.region003	head_to_tail.sactipeptide	subtilosin A	subtilosin A	RiPPs
GCA_000245335.1_ASM24533v1	mojavensis	subtilis/subtilis	JH600279.1.region004	other	bacilysin	bacilysin	Others
GCA_000245335.1_ASM24533v1	mojavensis	subtilis/subtilis	JH600280.1.region001	bacteriocin	0	bacteriocin	RiPPs
GCA_000245335.1_ASM24533v1	mojavensis	subtilis/subtilis	JH600284.1.region001	NRPS	surfactin	surfactin	NRPS
GCA_000245335.1_ASM24533v1	mojavensis	subtilis/subtilis	JH600286.1.region001	terpene	0	terpene	Terpene
GCA_000245335.1_ASM24533v1	mojavensis	subtilis/subtilis	JH600294.1.region001	lanthipeptide	lactocin S	lactocin S	RiPPs
GCA_000245335.1_ASM24533v1	mojavensis	subtilis/subtilis	JH600294.1.region002	betalactone.NRPS	fengycin	fengycin	Others
GCA_000245335.1_ASM24533v1	mojavensis	subtilis/subtilis	JH600294.1.region003	terpene	0	terpene	Terpene
GCA_000245335.1_ASM24533v1	mojavensis	subtilis/subtilis	JH600296.1.region001	T3PKS	0	T3PKS	PKSother
GCA_000256545.1_ASM25654v1	cereus	cereus	AJGQ01000036.1.region001	bacteriocin	0	bacteriocin	RiPPs
GCA_000256545.1_ASM25654v1	cereus	cereus	JH636003.1.region001	terpene	molybdenum cofactor	molybdenum cofactor	Terpene
GCA_000256545.1_ASM25654v1	cereus	cereus	JH636003.1.region002	bacteriocin	0	bacteriocin	RiPPs
GCA_000256545.1_ASM25654v1	cereus	cereus	JH636003.1.region003	betalactone	fengycin	fengycin	Others
GCA_000256545.1_ASM25654v1	cereus	cereus	JH636003.1.region004	NRPS	bacillibactin	bacillibactin	NRPS
GCA_000256545.1_ASM25654v1	cereus	cereus	JH636003.1.region005	LAP.bacteriocin	0	LAP.bacteriocin	RiPPs
GCA_000258125.2_ASM25812v2	licheniformis	subtilis/subtilis	CP012110.1.region001	NRPS	lichenysin	lichenysin	NRPS
GCA_000258125.2_ASM25812v2	licheniformis	subtilis/subtilis	CP012110.1.region010	lanthipeptide	lichenicidin VK21 A1 / lichenicidin VK21 A2	lichenicidin VK21 A1 / lichenicidin VK21 A2	RiPPs
GCA_000258125.2_ASM25812v2	licheniformis	subtilis/subtilis	CP012110.1.region002	thiopeptide.bacteriocin	butirosin A / butirosin B	butirosin A / butirosin B	RiPPs
GCA_000258125.2_ASM25812v2	licheniformis	subtilis/subtilis	CP012110.1.region003	siderophore	0	siderophore	Others
GCA_000258125.2_ASM25812v2	licheniformis	subtilis/subtilis	CP012110.1.region004	betalactone	fengycin	fengycin	Others
GCA_000258125.2_ASM25812v2	licheniformis	subtilis/subtilis	CP012110.1.region005	terpene	0	terpene	Terpene
GCA_000258125.2_ASM25812v2	licheniformis	subtilis/subtilis	CP012110.1.region006	T3PKS	0	T3PKS	PKSother
GCA_000258125.2_ASM25812v2	licheniformis	subtilis/subtilis	CP012110.1.region007	CDPS	0	CDPS	Others
GCA_000258125.2_ASM25812v2	licheniformis	subtilis/subtilis	CP012110.1.region008	NRPS	bacillibactin	bacillibactin	NRPS
GCA_000258125.2_ASM25812v2	licheniformis	subtilis/subtilis	CP012110.1.region009	lassopeptide	0	lassopeptide	RiPPs
GCA_000258885.1_ASM25888v1	anthracis	cereus	CP002091.1.region001	bacteriocin	0	bacteriocin	RiPPs
GCA_000258885.1_ASM25888v1	anthracis	cereus	CP002091.1.region002	LAP.bacteriocin	0	LAP.bacteriocin	RiPPs
GCA_000258885.1_ASM25888v1	anthracis	cereus	CP002091.1.region003	siderophore	petrobactin	petrobactin	Others
GCA_000258885.1_ASM25888v1	anthracis	cereus	CP002091.1.region004	NRPS	bacillibactin	bacillibactin	NRPS
GCA_000258885.1_ASM25888v1	anthracis	cereus	CP002091.1.region005	betalactone	fengycin	fengycin	Others
GCA_000258885.1_ASM25888v1	anthracis	cereus	CP002091.1.region006	bacteriocin	0	bacteriocin	RiPPs
GCA_000258885.1_ASM25888v1	anthracis	cereus	CP002091.1.region007	NRPS	0	NRPS	NRPS
GCA_000258885.1_ASM25888v1	anthracis	cereus	CP002091.1.region008	terpene	molybdenum cofactor	molybdenum cofactor	Terpene
GCA_000260535.1_Blic5	licheniformis	subtilis/subtilis	AJLW01000002.1.region001	lassopeptide	0	lassopeptide	RiPPs
GCA_000260535.1_Blic5	licheniformis	subtilis/subtilis	AJLW01000002.1.region002	lanthipeptide	lichenicidin VK21 A1 / lichenicidin VK21 A2	lichenicidin VK21 A1 / lichenicidin VK21 A2	RiPPs
GCA_000260535.1_Blic5	licheniformis	subtilis/subtilis	AJLW01000015.1.region001	NRPS	bacillibactin	bacillibactin	NRPS
GCA_000260535.1_Blic5	licheniformis	subtilis/subtilis	AJLW01000018.1.region001	NRPS	lichenysin	lichenysin	NRPS
GCA_000260535.1_Blic5	licheniformis	subtilis/subtilis	AJLW01000018.1.region002	bacteriocin	0	bacteriocin	RiPPs
GCA_000260535.1_Blic5	licheniformis	subtilis/subtilis	AJLW01000021.1.region001	thiopeptide.bacteriocin	butirosin A / butirosin B	butirosin A / butirosin B	RiPPs
GCA_000260535.1_Blic5	licheniformis	subtilis/subtilis	AJLW01000029.1.region001	NRPS	surfactin	surfactin	NRPS
GCA_000260535.1_Blic5	licheniformis	subtilis/subtilis	AJLW01000031.1.region001	NRPS	lichenysin	lichenysin	NRPS
GCA_000260535.1_Blic5	licheniformis	subtilis/subtilis	AJLW01000038.1.region001	CDPS	0	CDPS	Others
GCA_000260535.1_Blic5	licheniformis	subtilis/subtilis	AJLW01000040.1.region001	siderophore	0	siderophore	Others
GCA_000260535.1_Blic5	licheniformis	subtilis/subtilis	AJLW01000043.1.region001	betalactone	fengycin	fengycin	Others
GCA_000260535.1_Blic5	licheniformis	subtilis/subtilis	AJLW01000043.1.region002	terpene	0	terpene	Terpene
GCA_000260535.1_Blic5	licheniformis	subtilis/subtilis	AJLW01000043.1.region003	T3PKS	0	T3PKS	PKSother
GCA_000260555.1_Blic10	licheniformis	subtilis/subtilis	AJLV01000013.1.region001	NRPS	lichenysin	lichenysin	NRPS
GCA_000260555.1_Blic10	licheniformis	subtilis/subtilis	AJLV01000017.1.region001	terpene	0	terpene	Terpene
GCA_000260555.1_Blic10	licheniformis	subtilis/subtilis	AJLV01000017.1.region002	betalactone	fengycin	fengycin	Others
GCA_000260555.1_Blic10	licheniformis	subtilis/subtilis	AJLV01000020.1.region001	lanthipeptide	lichenicidin VK21 A1 / lichenicidin VK21 A2	lichenicidin VK21 A1 / lichenicidin VK21 A2	RiPPs
GCA_000260555.1_Blic10	licheniformis	subtilis/subtilis	AJLV01000020.1.region002	lassopeptide	0	lassopeptide	RiPPs
GCA_000260555.1_Blic10	licheniformis	subtilis/subtilis	AJLV01000020.1.region003	NRPS	bacillibactin	bacillibactin	NRPS
GCA_000260555.1_Blic10	licheniformis	subtilis/subtilis	AJLV01000020.1.region004	CDPS	0	CDPS	Others
GCA_000260555.1_Blic10	licheniformis	subtilis/subtilis	AJLV01000021.1.region001	siderophore	0	siderophore	Others
GCA_000260555.1_Blic10	licheniformis	subtilis/subtilis	AJLV01000022.1.region001	T3PKS	0	T3PKS	PKSother
GCA_000260555.1_Blic10	licheniformis	subtilis/subtilis	AJLV01000023.1.region001	NRPS	lichenysin	lichenysin	NRPS
GCA_000260555.1_Blic10	licheniformis	subtilis/subtilis	AJLV01000026.1.region001	thiopeptide.bacteriocin	butirosin A / butirosin B	butirosin A / butirosin B	RiPPs
GCA_000260555.1_Blic10	licheniformis	subtilis/subtilis	AJLV01000029.1.region001	bacteriocin	0	bacteriocin	RiPPs
GCA_000262045.1_KCTC_13613_01	siamensis	subtilis/subtilis	AJVF01000013.1.region001	transAT-PKS.betalactone.NRPS	fengycin	fengycin	Others
GCA_000262045.1_KCTC_13613_01	siamensis	subtilis/subtilis	AJVF01000013.1.region002	T3PKS.NRPS.transAT-PKS.transAT-PKS-like	bacillaene	bacillaene	PKS-NRPS Hybrids
GCA_000262045.1_KCTC_13613_01	siamensis	subtilis/subtilis	AJVF01000015.1.region001	NRPS	plipastatin	plipastatin	NRPS
GCA_000262045.1_KCTC_13613_01	siamensis	subtilis/subtilis	AJVF01000015.1.region002	terpene	0	terpene	Terpene
GCA_000262045.1_KCTC_13613_01	siamensis	subtilis/subtilis	AJVF01000015.1.region003	T3PKS	0	T3PKS	PKSother
GCA_000262045.1_KCTC_13613_01	siamensis	subtilis/subtilis	AJVF01000020.1.region001	NRPS	surfactin	surfactin	NRPS
GCA_000262045.1_KCTC_13613_01	siamensis	subtilis/subtilis	AJVF01000021.1.region001	NRPS	surfactin	surfactin	NRPS
GCA_000262045.1_KCTC_13613_01	siamensis	subtilis/subtilis	AJVF01000023.1.region001	ladderane	0	ladderane	Others
GCA_000262045.1_KCTC_13613_01	siamensis	subtilis/subtilis	AJVF01000037.1.region001	NRPS	surfactin	surfactin	NRPS
GCA_000262045.1_KCTC_13613_01	siamensis	subtilis/subtilis	AJVF01000039.1.region001	bacteriocin.NRPS	bacillibactin	bacillibactin	Others
GCA_000262045.1_KCTC_13613_01	siamensis	subtilis/subtilis	AJVF01000040.1.region001	terpene	0	terpene	Terpene
GCA_000262045.1_KCTC_13613_01	siamensis	subtilis/subtilis	AJVF01000040.1.region002	PKS-like	butirosin A / butirosin B	butirosin A / butirosin B	PKSother
GCA_000262045.1_KCTC_13613_01	siamensis	subtilis/subtilis	AJVF01000042.1.region001	transAT-PKS	difficidin	difficidin	PKSother
GCA_000262045.1_KCTC_13613_01	siamensis	subtilis/subtilis	AJVF01000044.1.region001	transAT-PKS-like	difficidin	difficidin	PKSother
GCA_000262045.1_KCTC_13613_01	siamensis	subtilis/subtilis	AJVF01000045.1.region001	NRPS	fengycin	fengycin	NRPS
GCA_000262045.1_KCTC_13613_01	siamensis	subtilis/subtilis	AJVF01000047.1.region001	NRPS	fengycin	fengycin	NRPS
GCA_000262385.1_ASM26238v1	amyloliquefaciens	subtilis/subtilis	CP003332.1.region001	NRPS	surfactin	surfactin	NRPS
GCA_000262385.1_ASM26238v1	amyloliquefaciens	subtilis/subtilis	CP003332.1.region010	transAT-PKS.transAT-PKS-like	difficidin	difficidin	PKSother
GCA_000262385.1_ASM26238v1	amyloliquefaciens	subtilis/subtilis	CP003332.1.region011	bacteriocin.NRPS	bacillibactin	bacillibactin	Others
GCA_000262385.1_ASM26238v1	amyloliquefaciens	subtilis/subtilis	CP003332.1.region012	NRPS	0	NRPS	NRPS
GCA_000262385.1_ASM26238v1	amyloliquefaciens	subtilis/subtilis	CP003332.1.region013	other	bacilysin	bacilysin	Others
GCA_000262385.1_ASM26238v1	amyloliquefaciens	subtilis/subtilis	CP003332.1.region014	lanthipeptide	mersacidin	mersacidin	RiPPs
GCA_000262385.1_ASM26238v1	amyloliquefaciens	subtilis/subtilis	CP003332.1.region002	phosphonate	0	phosphonate	Others
GCA_000262385.1_ASM26238v1	amyloliquefaciens	subtilis/subtilis	CP003332.1.region003	PKS-like	butirosin A / butirosin B	butirosin A / butirosin B	PKSother
GCA_000262385.1_ASM26238v1	amyloliquefaciens	subtilis/subtilis	CP003332.1.region004	terpene	0	terpene	Terpene
GCA_000262385.1_ASM26238v1	amyloliquefaciens	subtilis/subtilis	CP003332.1.region005	transAT-PKS	macrolactin H	macrolactin H	PKSother
GCA_000262385.1_ASM26238v1	amyloliquefaciens	subtilis/subtilis	CP003332.1.region006	T3PKS.NRPS.transAT-PKS.transAT-PKS-like	bacillaene	bacillaene	PKS-NRPS Hybrids
GCA_000262385.1_ASM26238v1	amyloliquefaciens	subtilis/subtilis	CP003332.1.region007	transAT-PKS.betalactone.NRPS	fengycin	fengycin	Others
GCA_000262385.1_ASM26238v1	amyloliquefaciens	subtilis/subtilis	CP003332.1.region008	terpene	0	terpene	Terpene
GCA_000262385.1_ASM26238v1	amyloliquefaciens	subtilis/subtilis	CP003332.1.region009	T3PKS	0	T3PKS	PKSother
GCA_000262735.1_ASM26273v1	methanolicus	circulans	ADWW01000002.1.region001	NRPS-like	0	NRPS-like	NRPS
GCA_000262735.1_ASM26273v1	methanolicus	circulans	ADWW01000002.1.region002	terpene	0	terpene	Terpene
GCA_000262735.1_ASM26273v1	methanolicus	circulans	ADWW01000002.1.region003	LAP.bacteriocin	0	LAP.bacteriocin	RiPPs
GCA_000262735.1_ASM26273v1	methanolicus	circulans	ADWW01000002.1.region004	T3PKS	0	T3PKS	PKSother
GCA_000262735.1_ASM26273v1	methanolicus	circulans	ADWW01000003.1.region001	bacteriocin	0	bacteriocin	RiPPs
GCA_000262755.1_ASM26275v1	methanolicus	circulans	AFEU01000001.1.region001	NRPS-like	0	NRPS-like	NRPS
GCA_000262755.1_ASM26275v1	methanolicus	circulans	AFEU01000001.1.region002	bacteriocin	0	bacteriocin	RiPPs
GCA_000262755.1_ASM26275v1	methanolicus	circulans	AFEU01000003.1.region001	siderophore	0	siderophore	Others
GCA_000262755.1_ASM26275v1	methanolicus	circulans	AFEU01000003.1.region002	terpene	0	terpene	Terpene
GCA_000262755.1_ASM26275v1	methanolicus	circulans	AFEU01000003.1.region003	LAP.bacteriocin	0	LAP.bacteriocin	RiPPs
GCA_000262755.1_ASM26275v1	methanolicus	circulans	AFEU01000003.1.region004	T3PKS	0	T3PKS	PKSother
GCA_000264395.1_C89_version_1	atrophaeus	subtilis/subtilis	AJRJ01000013.1.region001	T3PKS	0	T3PKS	PKSother
GCA_000264395.1_C89_version_1	atrophaeus	subtilis/subtilis	AJRJ01000013.1.region002	terpene	0	terpene	Terpene
GCA_000264395.1_C89_version_1	atrophaeus	subtilis/subtilis	AJRJ01000014.1.region001	NRPS.transAT-PKS	bacillomycin D	bacillomycin D	PKS-NRPS Hybrids
GCA_000264395.1_C89_version_1	atrophaeus	subtilis/subtilis	AJRJ01000015.1.region001	NRPS	paenibacterin	paenibacterin	NRPS
GCA_000264395.1_C89_version_1	atrophaeus	subtilis/subtilis	AJRJ01000028.1.region001	head_to_tail.sactipeptide	subtilosin A	subtilosin A	RiPPs
GCA_000264395.1_C89_version_1	atrophaeus	subtilis/subtilis	AJRJ01000033.1.region001	LAP.thiopeptide	0	LAP.thiopeptide	RiPPs
GCA_000264395.1_C89_version_1	atrophaeus	subtilis/subtilis	AJRJ01000035.1.region001	NRPS	bacillibactin	bacillibactin	NRPS
GCA_000264395.1_C89_version_1	atrophaeus	subtilis/subtilis	AJRJ01000042.1.region001	terpene	0	terpene	Terpene
GCA_000264395.1_C89_version_1	atrophaeus	subtilis/subtilis	AJRJ01000047.1.region001	NRPS	plipastatin	plipastatin	NRPS
GCA_000264395.1_C89_version_1	atrophaeus	subtilis/subtilis	AJRJ01000049.1.region001	NRPS	rhizocticin A	rhizocticin A	NRPS
GCA_000264395.1_C89_version_1	atrophaeus	subtilis/subtilis	AJRJ01000053.1.region001	NRPS	surfactin	surfactin	NRPS
GCA_000264395.1_C89_version_1	atrophaeus	subtilis/subtilis	AJRJ01000057.1.region001	NRPS	surfactin	surfactin	NRPS
GCA_000264395.1_C89_version_1	atrophaeus	subtilis/subtilis	AJRJ01000063.1.region001	NRPS	surfactin	surfactin	NRPS
GCA_000264395.1_C89_version_1	atrophaeus	subtilis/subtilis	AJRJ01000068.1.region001	ladderane	0	ladderane	Others
GCA_000264395.1_C89_version_1	atrophaeus	subtilis/subtilis	AJRJ01000080.1.region001	betalactone.NRPS	fengycin	fengycin	Others
GCA_000264395.1_C89_version_1	atrophaeus	subtilis/subtilis	AJRJ01000084.1.region001	NRPS	plipastatin	plipastatin	NRPS
GCA_000264395.1_C89_version_1	atrophaeus	subtilis/subtilis	AJRJ01000085.1.region001	NRPS.transAT-PKS-like	bacillaene	bacillaene	PKS-NRPS Hybrids
GCA_000264395.1_C89_version_1	atrophaeus	subtilis/subtilis	AJRJ01000086.1.region001	transAT-PKS-like	bacillaene	bacillaene	PKSother
GCA_000264395.1_C89_version_1	atrophaeus	subtilis/subtilis	AJRJ01000087.1.region001	transAT-PKS-like	difficidin	difficidin	PKSother
GCA_000264395.1_C89_version_1	atrophaeus	subtilis/subtilis	AJRJ01000088.1.region001	T3PKS.NRPS.transAT-PKS.PKS-like	bacillaene	bacillaene	PKS-NRPS Hybrids
GCA_000278385.1_ASM27838v1	anthracis	cereus	AGQP01000002.1.region001	terpene	molybdenum cofactor	molybdenum cofactor	Terpene
GCA_000278385.1_ASM27838v1	anthracis	cereus	AGQP01000007.1.region001	NRPS	0	NRPS	NRPS
GCA_000278385.1_ASM27838v1	anthracis	cereus	AGQP01000007.1.region002	bacteriocin	0	bacteriocin	RiPPs
GCA_000278385.1_ASM27838v1	anthracis	cereus	AGQP01000009.1.region001	betalactone	fengycin	fengycin	Others
GCA_000278385.1_ASM27838v1	anthracis	cereus	AGQP01000010.1.region001	NRPS	bacillibactin	bacillibactin	NRPS
GCA_000278385.1_ASM27838v1	anthracis	cereus	AGQP01000012.1.region001	siderophore	petrobactin	petrobactin	Others
GCA_000278385.1_ASM27838v1	anthracis	cereus	AGQP01000026.1.region001	LAP.bacteriocin	0	LAP.bacteriocin	RiPPs
GCA_000283255.1_BE01	filamentosus	megaterium	ALIM01000014.1.region001	lassopeptide	paeninodin	paeninodin	RiPPs
GCA_000283255.1_BE01	filamentosus	megaterium	ALIM01000014.1.region002	NRPS	bacillibactin	bacillibactin	NRPS
GCA_000283255.1_BE01	filamentosus	megaterium	ALIM01000023.1.region001	terpene	0	terpene	Terpene
GCA_000283255.1_BE01	filamentosus	megaterium	ALIM01000023.1.region002	T3PKS	0	T3PKS	PKSother
GCA_000283255.1_BE01	filamentosus	megaterium	ALIM01000023.1.region003	terpene	0	terpene	Terpene
GCA_000283255.1_BE01	filamentosus	megaterium	ALIM01000033.1.region001	LAP.bacteriocin	0	LAP.bacteriocin	RiPPs
GCA_000283255.1_BE01	filamentosus	megaterium	ALIM01000034.1.region001	betalactone	fengycin	fengycin	Others
GCA_000283255.1_BE01	filamentosus	megaterium	ALIM01000034.1.region002	bacteriocin	0	bacteriocin	RiPPs
GCA_000283255.1_BE01	filamentosus	megaterium	ALIM01000034.1.region003	T1PKS.NRPS	paenilamicin	paenilamicin	PKS-NRPS Hybrids
GCA_000283255.1_BE01	filamentosus	megaterium	ALIM01000051.1.region001	lanthipeptide	thusin	thusin	RiPPs
GCA_000283675.1_ASM28367v1	cereus	cereus	AP007209.1.region001	NRPS	thailanstatin A	thailanstatin A	NRPS
GCA_000283675.1_ASM28367v1	cereus	cereus	AP007209.1.region002	LAP.bacteriocin	0	LAP.bacteriocin	RiPPs
GCA_000283675.1_ASM28367v1	cereus	cereus	AP007209.1.region003	NRPS	bacillibactin	bacillibactin	NRPS
GCA_000283675.1_ASM28367v1	cereus	cereus	AP007209.1.region004	betalactone	fengycin	fengycin	Others
GCA_000283675.1_ASM28367v1	cereus	cereus	AP007209.1.region005	bacteriocin	0	bacteriocin	RiPPs
GCA_000283675.1_ASM28367v1	cereus	cereus	AP007209.1.region006	bacteriocin	0	bacteriocin	RiPPs
GCA_000283675.1_ASM28367v1	cereus	cereus	AP007209.1.region007	terpene	molybdenum cofactor	molybdenum cofactor	Terpene
GCA_000283675.1_ASM28367v1	cereus	cereus	AP007210.1.region001	NRPS	cereulide	cereulide	NRPS
GCA_000283695.1_ASM28369v1	amyloliquefaciens	subtilis/subtilis	HE617159.1.region001	NRPS	surfactin	surfactin	NRPS
GCA_000283695.1_ASM28369v1	amyloliquefaciens	subtilis/subtilis	HE617159.1.region010	transAT-PKS.transAT-PKS-like	difficidin	difficidin	PKSother
GCA_000283695.1_ASM28369v1	amyloliquefaciens	subtilis/subtilis	HE617159.1.region011	bacteriocin.NRPS	bacillibactin	bacillibactin	Others
GCA_000283695.1_ASM28369v1	amyloliquefaciens	subtilis/subtilis	HE617159.1.region012	other	bacilysin	bacilysin	Others
GCA_000283695.1_ASM28369v1	amyloliquefaciens	subtilis/subtilis	HE617159.1.region002	LAP	plantazolicin	plantazolicin	RiPPs
GCA_000283695.1_ASM28369v1	amyloliquefaciens	subtilis/subtilis	HE617159.1.region003	PKS-like	butirosin A / butirosin B	butirosin A / butirosin B	PKSother
GCA_000283695.1_ASM28369v1	amyloliquefaciens	subtilis/subtilis	HE617159.1.region004	terpene	0	terpene	Terpene
GCA_000283695.1_ASM28369v1	amyloliquefaciens	subtilis/subtilis	HE617159.1.region005	transAT-PKS	macrolactin H	macrolactin H	PKSother
GCA_000283695.1_ASM28369v1	amyloliquefaciens	subtilis/subtilis	HE617159.1.region006	T3PKS.NRPS.transAT-PKS.transAT-PKS-like	bacillaene	bacillaene	PKS-NRPS Hybrids
GCA_000283695.1_ASM28369v1	amyloliquefaciens	subtilis/subtilis	HE617159.1.region007	transAT-PKS.betalactone.NRPS	fengycin	fengycin	Others
GCA_000283695.1_ASM28369v1	amyloliquefaciens	subtilis/subtilis	HE617159.1.region008	terpene	0	terpene	Terpene
GCA_000283695.1_ASM28369v1	amyloliquefaciens	subtilis/subtilis	HE617159.1.region009	T3PKS	0	T3PKS	PKSother
GCA_000284395.1_ASM28439v1	amyloliquefaciens	subtilis/subtilis	HE774679.1.region001	NRPS	surfactin	surfactin	NRPS
GCA_000284395.1_ASM28439v1	amyloliquefaciens	subtilis/subtilis	HE774679.1.region010	transAT-PKS.transAT-PKS-like	difficidin	difficidin	PKSother
GCA_000284395.1_ASM28439v1	amyloliquefaciens	subtilis/subtilis	HE774679.1.region011	bacteriocin.NRPS	bacillibactin	bacillibactin	Others
GCA_000284395.1_ASM28439v1	amyloliquefaciens	subtilis/subtilis	HE774679.1.region012	NRPS	0	NRPS	NRPS
GCA_000284395.1_ASM28439v1	amyloliquefaciens	subtilis/subtilis	HE774679.1.region013	other	bacilysin	bacilysin	Others
GCA_000284395.1_ASM28439v1	amyloliquefaciens	subtilis/subtilis	HE774679.1.region014	lanthipeptide	mersacidin	mersacidin	RiPPs
GCA_000284395.1_ASM28439v1	amyloliquefaciens	subtilis/subtilis	HE774679.1.region002	phosphonate	0	phosphonate	Others
GCA_000284395.1_ASM28439v1	amyloliquefaciens	subtilis/subtilis	HE774679.1.region003	PKS-like	butirosin A / butirosin B	butirosin A / butirosin B	PKSother
GCA_000284395.1_ASM28439v1	amyloliquefaciens	subtilis/subtilis	HE774679.1.region004	terpene	0	terpene	Terpene
GCA_000284395.1_ASM28439v1	amyloliquefaciens	subtilis/subtilis	HE774679.1.region005	transAT-PKS	macrolactin H	macrolactin H	PKSother
GCA_000284395.1_ASM28439v1	amyloliquefaciens	subtilis/subtilis	HE774679.1.region006	T3PKS.NRPS.transAT-PKS.transAT-PKS-like	bacillaene	bacillaene	PKS-NRPS Hybrids
GCA_000284395.1_ASM28439v1	amyloliquefaciens	subtilis/subtilis	HE774679.1.region007	transAT-PKS.betalactone.NRPS	fengycin	fengycin	Others
GCA_000284395.1_ASM28439v1	amyloliquefaciens	subtilis/subtilis	HE774679.1.region008	terpene	0	terpene	Terpene
GCA_000284395.1_ASM28439v1	amyloliquefaciens	subtilis/subtilis	HE774679.1.region009	T3PKS	0	T3PKS	PKSother
GCA_000285535.1_ASM28553v1	timonensis	subtilis/subtilis	HE610985.1.region001	terpene	0	terpene	Terpene
GCA_000285535.1_ASM28553v1	timonensis	subtilis/subtilis	HE610988.1.region001	lassopeptide	paeninodin	paeninodin	RiPPs
GCA_000285535.1_ASM28553v1	timonensis	subtilis/subtilis	HE610989.1.region001	T3PKS	0	T3PKS	PKSother
GCA_000285535.1_ASM28553v1	timonensis	subtilis/subtilis	HE610991.1.region001	terpene	0	terpene	Terpene
GCA_000290615.1_ASM29061v1	coagulans	circulans	ALAS01000251.1.region001	T3PKS	0	T3PKS	PKSother
GCA_000290655.1_Baci_cere_VDM062_V1	cereus	cereus	JH791802.1.region001	lassopeptide	paeninodin	paeninodin	RiPPs
GCA_000290655.1_Baci_cere_VDM062_V1	cereus	cereus	JH791802.1.region010	T1PKS.NRPS	paenilamicin	paenilamicin	PKS-NRPS Hybrids
GCA_000290655.1_Baci_cere_VDM062_V1	cereus	cereus	JH791802.1.region011	LAP.bacteriocin	0	LAP.bacteriocin	RiPPs
GCA_000290655.1_Baci_cere_VDM062_V1	cereus	cereus	JH791802.1.region002	lanthipeptide	cytolysin ClyLl / cytolysin ClyLs	cytolysin ClyLl / cytolysin ClyLs	RiPPs
GCA_000290655.1_Baci_cere_VDM062_V1	cereus	cereus	JH791802.1.region003	terpene	0	terpene	Terpene
GCA_000290655.1_Baci_cere_VDM062_V1	cereus	cereus	JH791802.1.region004	bacteriocin	0	bacteriocin	RiPPs
GCA_000290655.1_Baci_cere_VDM062_V1	cereus	cereus	JH791802.1.region005	NRPS	0	NRPS	NRPS
GCA_000290655.1_Baci_cere_VDM062_V1	cereus	cereus	JH791802.1.region006	betalactone	fengycin	fengycin	Others
GCA_000290655.1_Baci_cere_VDM062_V1	cereus	cereus	JH791802.1.region007	bacteriocin	0	bacteriocin	RiPPs
GCA_000290655.1_Baci_cere_VDM062_V1	cereus	cereus	JH791802.1.region008	NRPS	bacillibactin	bacillibactin	NRPS
GCA_000290655.1_Baci_cere_VDM062_V1	cereus	cereus	JH791802.1.region009	siderophore	petrobactin	petrobactin	Others
GCA_000290655.1_Baci_cere_VDM062_V1	cereus	cereus	JH791804.1.region001	NRPS	0	NRPS	NRPS
GCA_000290675.1_Baci_cere_VDM034_V1	cereus	cereus	JH791809.1.region001	LAP.bacteriocin	0	LAP.bacteriocin	RiPPs
GCA_000290675.1_Baci_cere_VDM034_V1	cereus	cereus	JH791809.1.region010	lassopeptide	paeninodin	paeninodin	RiPPs
GCA_000290675.1_Baci_cere_VDM034_V1	cereus	cereus	JH791809.1.region002	T1PKS.NRPS	paenilamicin	paenilamicin	PKS-NRPS Hybrids
GCA_000290675.1_Baci_cere_VDM034_V1	cereus	cereus	JH791809.1.region003	siderophore	petrobactin	petrobactin	Others
GCA_000290675.1_Baci_cere_VDM034_V1	cereus	cereus	JH791809.1.region004	NRPS	bacillibactin	bacillibactin	NRPS
GCA_000290675.1_Baci_cere_VDM034_V1	cereus	cereus	JH791809.1.region005	bacteriocin	0	bacteriocin	RiPPs
GCA_000290675.1_Baci_cere_VDM034_V1	cereus	cereus	JH791809.1.region006	betalactone	fengycin	fengycin	Others
GCA_000290675.1_Baci_cere_VDM034_V1	cereus	cereus	JH791809.1.region007	NRPS	0	NRPS	NRPS
GCA_000290675.1_Baci_cere_VDM034_V1	cereus	cereus	JH791809.1.region008	bacteriocin	0	bacteriocin	RiPPs
GCA_000290675.1_Baci_cere_VDM034_V1	cereus	cereus	JH791809.1.region009	terpene	0	terpene	Terpene
GCA_000290675.1_Baci_cere_VDM034_V1	cereus	cereus	JH791810.1.region001	NRPS	0	NRPS	NRPS
GCA_000290695.1_Baci_cere_VDM022_V1	mycoides	cereus	JH791837.1.region001	lassopeptide	paeninodin	paeninodin	RiPPs
GCA_000290695.1_Baci_cere_VDM022_V1	mycoides	cereus	JH791837.1.region010	LAP.bacteriocin	0	LAP.bacteriocin	RiPPs
GCA_000290695.1_Baci_cere_VDM022_V1	mycoides	cereus	JH791837.1.region002	terpene	0	terpene	Terpene
GCA_000290695.1_Baci_cere_VDM022_V1	mycoides	cereus	JH791837.1.region003	lanthipeptide	0	lanthipeptide	RiPPs
GCA_000290695.1_Baci_cere_VDM022_V1	mycoides	cereus	JH791837.1.region004	bacteriocin	0	bacteriocin	RiPPs
GCA_000290695.1_Baci_cere_VDM022_V1	mycoides	cereus	JH791837.1.region005	NRPS	0	NRPS	NRPS
GCA_000290695.1_Baci_cere_VDM022_V1	mycoides	cereus	JH791837.1.region006	betalactone	fengycin	fengycin	Others
GCA_000290695.1_Baci_cere_VDM022_V1	mycoides	cereus	JH791837.1.region007	bacteriocin	0	bacteriocin	RiPPs
GCA_000290695.1_Baci_cere_VDM022_V1	mycoides	cereus	JH791837.1.region008	NRPS	bacillibactin	bacillibactin	NRPS
GCA_000290695.1_Baci_cere_VDM022_V1	mycoides	cereus	JH791837.1.region009	siderophore	petrobactin	petrobactin	Others
GCA_000290695.1_Baci_cere_VDM022_V1	mycoides	cereus	JH791839.1.region001	NRPS	0	NRPS	NRPS
GCA_000290695.1_Baci_cere_VDM022_V1	mycoides	cereus	JH791843.1.region001	bacteriocin	0	bacteriocin	RiPPs
GCA_000290715.1_Baci_cere_VD200_V1	cereus	cereus	JH791819.1.region001	NRPS-like	0	NRPS-like	NRPS
GCA_000290715.1_Baci_cere_VD200_V1	cereus	cereus	JH791819.1.region010	terpene	molybdenum cofactor	molybdenum cofactor	Terpene
GCA_000290715.1_Baci_cere_VD200_V1	cereus	cereus	JH791819.1.region011	bacteriocin	0	bacteriocin	RiPPs
GCA_000290715.1_Baci_cere_VD200_V1	cereus	cereus	JH791819.1.region002	LAP.bacteriocin	0	LAP.bacteriocin	RiPPs
GCA_000290715.1_Baci_cere_VD200_V1	cereus	cereus	JH791819.1.region003	siderophore	petrobactin	petrobactin	Others
GCA_000290715.1_Baci_cere_VD200_V1	cereus	cereus	JH791819.1.region004	NRPS	bacillibactin	bacillibactin	NRPS
GCA_000290715.1_Baci_cere_VD200_V1	cereus	cereus	JH791819.1.region005	NRPS	0	NRPS	NRPS
GCA_000290715.1_Baci_cere_VD200_V1	cereus	cereus	JH791819.1.region006	betalactone	fengycin	fengycin	Others
GCA_000290715.1_Baci_cere_VD200_V1	cereus	cereus	JH791819.1.region007	bacteriocin	0	bacteriocin	RiPPs
GCA_000290715.1_Baci_cere_VD200_V1	cereus	cereus	JH791819.1.region008	bacteriocin	0	bacteriocin	RiPPs
GCA_000290715.1_Baci_cere_VD200_V1	cereus	cereus	JH791819.1.region009	NRPS	polyoxypeptin	polyoxypeptin	NRPS
GCA_000290715.1_Baci_cere_VD200_V1	cereus	cereus	JH791820.1.region001	bacteriocin	0	bacteriocin	RiPPs
GCA_000290715.1_Baci_cere_VD200_V1	cereus	cereus	JH791820.1.region002	bacteriocin	0	bacteriocin	RiPPs
GCA_000290715.1_Baci_cere_VD200_V1	cereus	cereus	JH791821.1.region001	NRPS.CDPS	lactocin S	lactocin S	Others
GCA_000290715.1_Baci_cere_VD200_V1	cereus	cereus	JH791824.1.region001	lanthipeptide	lactocin S	lactocin S	RiPPs
GCA_000290735.1_Baci_cere_VD169_V1	cereus	cereus	JH791833.1.region001	NRPS-like	0	NRPS-like	NRPS
GCA_000290735.1_Baci_cere_VD169_V1	cereus	cereus	JH791833.1.region010	terpene	molybdenum cofactor	molybdenum cofactor	Terpene
GCA_000290735.1_Baci_cere_VD169_V1	cereus	cereus	JH791833.1.region002	LAP.bacteriocin	0	LAP.bacteriocin	RiPPs
GCA_000290735.1_Baci_cere_VD169_V1	cereus	cereus	JH791833.1.region003	siderophore	petrobactin	petrobactin	Others
GCA_000290735.1_Baci_cere_VD169_V1	cereus	cereus	JH791833.1.region004	NRPS	bacillibactin	bacillibactin	NRPS
GCA_000290735.1_Baci_cere_VD169_V1	cereus	cereus	JH791833.1.region005	NRPS	0	NRPS	NRPS
GCA_000290735.1_Baci_cere_VD169_V1	cereus	cereus	JH791833.1.region006	betalactone	fengycin	fengycin	Others
GCA_000290735.1_Baci_cere_VD169_V1	cereus	cereus	JH791833.1.region007	bacteriocin	0	bacteriocin	RiPPs
GCA_000290735.1_Baci_cere_VD169_V1	cereus	cereus	JH791833.1.region008	bacteriocin	0	bacteriocin	RiPPs
GCA_000290735.1_Baci_cere_VD169_V1	cereus	cereus	JH791833.1.region009	NRPS	0	NRPS	NRPS
GCA_000290735.1_Baci_cere_VD169_V1	cereus	cereus	JH791834.1.region001	nucleoside	0	nucleoside	Others
GCA_000290735.1_Baci_cere_VD169_V1	cereus	cereus	JH791834.1.region002	bacteriocin	0	bacteriocin	RiPPs
GCA_000290755.1_Baci_cere_VD166_V1	cereus	cereus	JH791854.1.region001	terpene	molybdenum cofactor	molybdenum cofactor	Terpene
GCA_000290755.1_Baci_cere_VD166_V1	cereus	cereus	JH791854.1.region010	LAP.bacteriocin	0	LAP.bacteriocin	RiPPs
GCA_000290755.1_Baci_cere_VD166_V1	cereus	cereus	JH791854.1.region002	NRPS	polyoxypeptin	polyoxypeptin	NRPS
GCA_000290755.1_Baci_cere_VD166_V1	cereus	cereus	JH791854.1.region003	NRPS	0	NRPS	NRPS
GCA_000290755.1_Baci_cere_VD166_V1	cereus	cereus	JH791854.1.region004	bacteriocin	0	bacteriocin	RiPPs
GCA_000290755.1_Baci_cere_VD166_V1	cereus	cereus	JH791854.1.region005	bacteriocin	0	bacteriocin	RiPPs
GCA_000290755.1_Baci_cere_VD166_V1	cereus	cereus	JH791854.1.region006	betalactone	fengycin	fengycin	Others
GCA_000290755.1_Baci_cere_VD166_V1	cereus	cereus	JH791854.1.region007	NRPS	0	NRPS	NRPS
GCA_000290755.1_Baci_cere_VD166_V1	cereus	cereus	JH791854.1.region008	NRPS	bacillibactin	bacillibactin	NRPS
GCA_000290755.1_Baci_cere_VD166_V1	cereus	cereus	JH791854.1.region009	siderophore	petrobactin	petrobactin	Others
GCA_000290755.1_Baci_cere_VD166_V1	cereus	cereus	JH791856.1.region001	NRPS-like	0	NRPS-like	NRPS
GCA_000290755.1_Baci_cere_VD166_V1	cereus	cereus	JH791857.1.region001	lanthipeptide.NRPS	0	lanthipeptide.NRPS	Others
GCA_000290755.1_Baci_cere_VD166_V1	cereus	cereus	JH791863.1.region001	bacteriocin	0	bacteriocin	RiPPs
GCA_000290775.1_Baci_cere_VD156_V1	cereus	cereus	JH791865.1.region001	terpene	molybdenum cofactor	molybdenum cofactor	Terpene
GCA_000290775.1_Baci_cere_VD156_V1	cereus	cereus	JH791865.1.region002	NRPS	0	NRPS	NRPS
GCA_000290775.1_Baci_cere_VD156_V1	cereus	cereus	JH791865.1.region003	bacteriocin	0	bacteriocin	RiPPs
GCA_000290775.1_Baci_cere_VD156_V1	cereus	cereus	JH791865.1.region004	betalactone	fengycin	fengycin	Others
GCA_000290775.1_Baci_cere_VD156_V1	cereus	cereus	JH791865.1.region005	NRPS	0	NRPS	NRPS
GCA_000290775.1_Baci_cere_VD156_V1	cereus	cereus	JH791865.1.region006	NRPS	bacillibactin	bacillibactin	NRPS
GCA_000290775.1_Baci_cere_VD156_V1	cereus	cereus	JH791865.1.region007	siderophore	petrobactin	petrobactin	Others
GCA_000290775.1_Baci_cere_VD156_V1	cereus	cereus	JH791865.1.region008	LAP.bacteriocin	0	LAP.bacteriocin	RiPPs
GCA_000290775.1_Baci_cere_VD156_V1	cereus	cereus	JH791866.1.region001	NRPS-like	0	NRPS-like	NRPS
GCA_000290775.1_Baci_cere_VD156_V1	cereus	cereus	JH791867.1.region001	T1PKS.NRPS.lanthipeptide	zwittermicin A	zwittermicin A	Others
GCA_000290775.1_Baci_cere_VD156_V1	cereus	cereus	JH791871.1.region001	bacteriocin	0	bacteriocin	RiPPs
GCA_000290795.1_Baci_cere_VD154_V1	cereus	cereus	JH791880.1.region001	NRPS	bacillibactin	bacillibactin	NRPS
GCA_000290795.1_Baci_cere_VD154_V1	cereus	cereus	JH791880.1.region002	NRPS	0	NRPS	NRPS
GCA_000290795.1_Baci_cere_VD154_V1	cereus	cereus	JH791880.1.region003	betalactone	fengycin	fengycin	Others
GCA_000290795.1_Baci_cere_VD154_V1	cereus	cereus	JH791880.1.region004	bacteriocin	0	bacteriocin	RiPPs
GCA_000290795.1_Baci_cere_VD154_V1	cereus	cereus	JH791880.1.region005	NRPS	0	NRPS	NRPS
GCA_000290795.1_Baci_cere_VD154_V1	cereus	cereus	JH791880.1.region006	terpene	molybdenum cofactor	molybdenum cofactor	Terpene
GCA_000290795.1_Baci_cere_VD154_V1	cereus	cereus	JH791881.1.region001	siderophore	petrobactin	petrobactin	Others
GCA_000290795.1_Baci_cere_VD154_V1	cereus	cereus	JH791881.1.region002	LAP.bacteriocin	0	LAP.bacteriocin	RiPPs
GCA_000290795.1_Baci_cere_VD154_V1	cereus	cereus	JH791881.1.region003	lassopeptide	0	lassopeptide	RiPPs
GCA_000290795.1_Baci_cere_VD154_V1	cereus	cereus	JH791883.1.region001	NRPS-like	0	NRPS-like	NRPS
GCA_000290795.1_Baci_cere_VD154_V1	cereus	cereus	JH791884.1.region001	bacteriocin	0	bacteriocin	RiPPs
GCA_000290815.1_Baci_cere_VD148_V1	cereus	cereus	JH792156.1.region001	lassopeptide	paeninodin	paeninodin	RiPPs
GCA_000290815.1_Baci_cere_VD148_V1	cereus	cereus	JH792156.1.region010	LAP.bacteriocin	0	LAP.bacteriocin	RiPPs
GCA_000290815.1_Baci_cere_VD148_V1	cereus	cereus	JH792156.1.region002	terpene	molybdenum cofactor	molybdenum cofactor	Terpene
GCA_000290815.1_Baci_cere_VD148_V1	cereus	cereus	JH792156.1.region003	NRPS	0	NRPS	NRPS
GCA_000290815.1_Baci_cere_VD148_V1	cereus	cereus	JH792156.1.region004	bacteriocin	0	bacteriocin	RiPPs
GCA_000290815.1_Baci_cere_VD148_V1	cereus	cereus	JH792156.1.region005	bacteriocin	0	bacteriocin	RiPPs
GCA_000290815.1_Baci_cere_VD148_V1	cereus	cereus	JH792156.1.region006	betalactone	fengycin	fengycin	Others
GCA_000290815.1_Baci_cere_VD148_V1	cereus	cereus	JH792156.1.region007	NRPS	micrococcin P1	micrococcin P1	NRPS
GCA_000290815.1_Baci_cere_VD148_V1	cereus	cereus	JH792156.1.region008	NRPS	bacillibactin	bacillibactin	NRPS
GCA_000290815.1_Baci_cere_VD148_V1	cereus	cereus	JH792156.1.region009	siderophore	petrobactin	petrobactin	Others
GCA_000290815.1_Baci_cere_VD148_V1	cereus	cereus	JH792157.1.region001	NRPS-like	0	NRPS-like	NRPS
GCA_000290815.1_Baci_cere_VD148_V1	cereus	cereus	JH792158.1.region001	linaridin	0	linaridin	RiPPs
GCA_000290815.1_Baci_cere_VD148_V1	cereus	cereus	JH792158.1.region002	bacteriocin	0	bacteriocin	RiPPs
GCA_000290815.1_Baci_cere_VD148_V1	cereus	cereus	JH792158.1.region003	lanthipeptide	0	lanthipeptide	RiPPs
GCA_000290815.1_Baci_cere_VD148_V1	cereus	cereus	JH792160.1.region001	LAP	0	LAP	RiPPs
GCA_000290835.1_Baci_cere_VD115_V1	cereus	cereus	JH792165.1.region001	lassopeptide	paeninodin	paeninodin	RiPPs
GCA_000290835.1_Baci_cere_VD115_V1	cereus	cereus	JH792165.1.region002	terpene	molybdenum cofactor	molybdenum cofactor	Terpene
GCA_000290835.1_Baci_cere_VD115_V1	cereus	cereus	JH792165.1.region003	NRPS	0	NRPS	NRPS
GCA_000290835.1_Baci_cere_VD115_V1	cereus	cereus	JH792165.1.region004	bacteriocin	0	bacteriocin	RiPPs
GCA_000290835.1_Baci_cere_VD115_V1	cereus	cereus	JH792165.1.region005	bacteriocin	0	bacteriocin	RiPPs
GCA_000290835.1_Baci_cere_VD115_V1	cereus	cereus	JH792165.1.region006	betalactone	fengycin	fengycin	Others
GCA_000290835.1_Baci_cere_VD115_V1	cereus	cereus	JH792165.1.region007	NRPS	bacillibactin	bacillibactin	NRPS
GCA_000290835.1_Baci_cere_VD115_V1	cereus	cereus	JH792165.1.region008	siderophore	petrobactin	petrobactin	Others
GCA_000290835.1_Baci_cere_VD115_V1	cereus	cereus	JH792165.1.region009	LAP.bacteriocin	0	LAP.bacteriocin	RiPPs
GCA_000290835.1_Baci_cere_VD115_V1	cereus	cereus	JH792167.1.region001	NRPS	0	NRPS	NRPS
GCA_000290835.1_Baci_cere_VD115_V1	cereus	cereus	JH792168.1.region001	NRPS-like	micrococcin P1	micrococcin P1	NRPS
GCA_000290835.1_Baci_cere_VD115_V1	cereus	cereus	JH792169.1.region001	bacteriocin	0	bacteriocin	RiPPs
GCA_000290835.1_Baci_cere_VD115_V1	cereus	cereus	JH792172.1.region001	LAP	0	LAP	RiPPs
GCA_000290855.1_Baci_cere_VD107_V1	cereus	cereus	JH792232.1.region001	LAP.bacteriocin	0	LAP.bacteriocin	RiPPs
GCA_000290855.1_Baci_cere_VD107_V1	cereus	cereus	JH792232.1.region002	NRPS	bacillibactin	bacillibactin	NRPS
GCA_000290855.1_Baci_cere_VD107_V1	cereus	cereus	JH792232.1.region003	betalactone	fengycin	fengycin	Others
GCA_000290855.1_Baci_cere_VD107_V1	cereus	cereus	JH792232.1.region004	bacteriocin	0	bacteriocin	RiPPs
GCA_000290855.1_Baci_cere_VD107_V1	cereus	cereus	JH792232.1.region005	bacteriocin	0	bacteriocin	RiPPs
GCA_000290855.1_Baci_cere_VD107_V1	cereus	cereus	JH792232.1.region006	terpene	0	terpene	Terpene
GCA_000290855.1_Baci_cere_VD107_V1	cereus	cereus	JH792232.1.region007	lassopeptide	paeninodin	paeninodin	RiPPs
GCA_000290855.1_Baci_cere_VD107_V1	cereus	cereus	JH792235.1.region001	bacteriocin	0	bacteriocin	RiPPs
GCA_000290855.1_Baci_cere_VD107_V1	cereus	cereus	JH792236.1.region001	lanthipeptide	ruminococcin A	ruminococcin A	RiPPs
GCA_000290875.1_Baci_cere_VD102_V1	cereus	cereus	JH792239.1.region001	terpene	molybdenum cofactor	molybdenum cofactor	Terpene
GCA_000290875.1_Baci_cere_VD102_V1	cereus	cereus	JH792239.1.region002	bacteriocin	0	bacteriocin	RiPPs
GCA_000290875.1_Baci_cere_VD102_V1	cereus	cereus	JH792239.1.region003	betalactone	fengycin	fengycin	Others
GCA_000290875.1_Baci_cere_VD102_V1	cereus	cereus	JH792239.1.region004	NRPS	bacillibactin	bacillibactin	NRPS
GCA_000290875.1_Baci_cere_VD102_V1	cereus	cereus	JH792239.1.region005	LAP.bacteriocin	0	LAP.bacteriocin	RiPPs
GCA_000290875.1_Baci_cere_VD102_V1	cereus	cereus	JH792240.1.region001	lanthipeptide	cerecidin / cerecidin A1 / cerecidin A2 / cerecidin A3 / cerecidin A4 / cerecidin A5 / cerecidin A6 / cerecidin A7	cerecidin / cerecidin A1 / cerecidin A2 / cerecidin A3 / cerecidin A4 / cerecidin A5 / cerecidin A6 / cerecidin A7	RiPPs
GCA_000290875.1_Baci_cere_VD102_V1	cereus	cereus	JH792241.1.region001	phosphonate	0	phosphonate	Others
GCA_000290895.1_Baci_cere_VD078_V1	mycoides	cereus	JH792251.1.region001	lassopeptide	paeninodin	paeninodin	RiPPs
GCA_000290895.1_Baci_cere_VD078_V1	mycoides	cereus	JH792251.1.region010	LAP.bacteriocin	0	LAP.bacteriocin	RiPPs
GCA_000290895.1_Baci_cere_VD078_V1	mycoides	cereus	JH792251.1.region011	LAP.thiopeptide	0	LAP.thiopeptide	RiPPs
GCA_000290895.1_Baci_cere_VD078_V1	mycoides	cereus	JH792251.1.region002	terpene	0	terpene	Terpene
GCA_000290895.1_Baci_cere_VD078_V1	mycoides	cereus	JH792251.1.region003	lanthipeptide	0	lanthipeptide	RiPPs
GCA_000290895.1_Baci_cere_VD078_V1	mycoides	cereus	JH792251.1.region004	bacteriocin	0	bacteriocin	RiPPs
GCA_000290895.1_Baci_cere_VD078_V1	mycoides	cereus	JH792251.1.region005	NRPS	0	NRPS	NRPS
GCA_000290895.1_Baci_cere_VD078_V1	mycoides	cereus	JH792251.1.region006	betalactone	fengycin	fengycin	Others
GCA_000290895.1_Baci_cere_VD078_V1	mycoides	cereus	JH792251.1.region007	bacteriocin	0	bacteriocin	RiPPs
GCA_000290895.1_Baci_cere_VD078_V1	mycoides	cereus	JH792251.1.region008	NRPS	bacillibactin	bacillibactin	NRPS
GCA_000290895.1_Baci_cere_VD078_V1	mycoides	cereus	JH792251.1.region009	siderophore	petrobactin	petrobactin	Others
GCA_000290895.1_Baci_cere_VD078_V1	mycoides	cereus	JH792252.1.region001	NRPS	0	NRPS	NRPS
GCA_000290895.1_Baci_cere_VD078_V1	mycoides	cereus	JH792253.1.region001	bacteriocin	0	bacteriocin	RiPPs
GCA_000290915.1_Baci_cere_VD048_V1	cereus	cereus	JH792310.1.region001	lassopeptide	paeninodin	paeninodin	RiPPs
GCA_000290915.1_Baci_cere_VD048_V1	cereus	cereus	JH792310.1.region002	terpene	0	terpene	Terpene
GCA_000290915.1_Baci_cere_VD048_V1	cereus	cereus	JH792310.1.region003	NRPS	napsamycin A / napsamycin B / napsamycin C / napsamycin D / mureidomycin A / mureidomycin B	napsamycin A / napsamycin B / napsamycin C / napsamycin D / mureidomycin A / mureidomycin B	NRPS
GCA_000290915.1_Baci_cere_VD048_V1	cereus	cereus	JH792310.1.region004	bacteriocin	0	bacteriocin	RiPPs
GCA_000290915.1_Baci_cere_VD048_V1	cereus	cereus	JH792310.1.region005	betalactone	fengycin	fengycin	Others
GCA_000290915.1_Baci_cere_VD048_V1	cereus	cereus	JH792310.1.region006	bacteriocin	0	bacteriocin	RiPPs
GCA_000290915.1_Baci_cere_VD048_V1	cereus	cereus	JH792310.1.region007	NRPS	bacillibactin	bacillibactin	NRPS
GCA_000290915.1_Baci_cere_VD048_V1	cereus	cereus	JH792310.1.region008	siderophore	petrobactin	petrobactin	Others
GCA_000290915.1_Baci_cere_VD048_V1	cereus	cereus	JH792310.1.region009	LAP.bacteriocin	0	LAP.bacteriocin	RiPPs
GCA_000290915.1_Baci_cere_VD048_V1	cereus	cereus	JH792312.1.region001	lanthipeptide.NRPS	thuricin	thuricin	Others
GCA_000290915.1_Baci_cere_VD048_V1	cereus	cereus	JH792314.1.region001	bacteriocin	0	bacteriocin	RiPPs
GCA_000290935.2_Baci_cere_IS075_V2	cereus	cereus	KE150018.1.region001	bacteriocin	0	bacteriocin	RiPPs
GCA_000290935.2_Baci_cere_IS075_V2	cereus	cereus	KE150018.1.region002	bacteriocin	0	bacteriocin	RiPPs
GCA_000290935.2_Baci_cere_IS075_V2	cereus	cereus	KE150018.1.region003	betalactone	fengycin	fengycin	Others
GCA_000290935.2_Baci_cere_IS075_V2	cereus	cereus	KE150018.1.region004	NRPS	bacillibactin	bacillibactin	NRPS
GCA_000290935.2_Baci_cere_IS075_V2	cereus	cereus	KE150018.1.region005	LAP.bacteriocin	0	LAP.bacteriocin	RiPPs
GCA_000290935.2_Baci_cere_IS075_V2	cereus	cereus	KE150020.1.region001	bacteriocin	0	bacteriocin	RiPPs
GCA_000290935.2_Baci_cere_IS075_V2	cereus	cereus	KE150021.1.region001	terpene	molybdenum cofactor	molybdenum cofactor	Terpene
GCA_000290935.2_Baci_cere_IS075_V2	cereus	cereus	KE150022.1.region001	NRPS	cereulide	cereulide	NRPS
GCA_000290935.2_Baci_cere_IS075_V2	cereus	cereus	KE150023.1.region001	NRPS	thailanstatin A	thailanstatin A	NRPS
GCA_000290935.2_Baci_cere_IS075_V2	cereus	cereus	KE150027.1.region001	bacteriocin	0	bacteriocin	RiPPs
GCA_000290935.2_Baci_cere_IS075_V2	cereus	cereus	KE150027.1.region002	bacteriocin	0	bacteriocin	RiPPs
GCA_000290955.1_Baci_cere_VD022_G8177_V1	cereus	cereus	JH792279.1.region001	terpene	molybdenum cofactor	molybdenum cofactor	Terpene
GCA_000290955.1_Baci_cere_VD022_G8177_V1	cereus	cereus	JH792279.1.region002	NRPS	polyoxypeptin	polyoxypeptin	NRPS
GCA_000290955.1_Baci_cere_VD022_G8177_V1	cereus	cereus	JH792279.1.region003	NRPS	0	NRPS	NRPS
GCA_000290955.1_Baci_cere_VD022_G8177_V1	cereus	cereus	JH792279.1.region004	bacteriocin	0	bacteriocin	RiPPs
GCA_000290955.1_Baci_cere_VD022_G8177_V1	cereus	cereus	JH792279.1.region005	bacteriocin	0	bacteriocin	RiPPs
GCA_000290955.1_Baci_cere_VD022_G8177_V1	cereus	cereus	JH792279.1.region006	betalactone	fengycin	fengycin	Others
GCA_000290955.1_Baci_cere_VD022_G8177_V1	cereus	cereus	JH792279.1.region007	NRPS	0	NRPS	NRPS
GCA_000290955.1_Baci_cere_VD022_G8177_V1	cereus	cereus	JH792279.1.region008	NRPS	bacillibactin	bacillibactin	NRPS
GCA_000290955.1_Baci_cere_VD022_G8177_V1	cereus	cereus	JH792280.1.region001	NRPS	anabaenopeptin NZ857 / nostamide A	anabaenopeptin NZ857 / nostamide A	NRPS
GCA_000290955.1_Baci_cere_VD022_G8177_V1	cereus	cereus	JH792280.1.region002	LAP.bacteriocin	0	LAP.bacteriocin	RiPPs
GCA_000290955.1_Baci_cere_VD022_G8177_V1	cereus	cereus	JH792280.1.region003	siderophore	petrobactin	petrobactin	Others
GCA_000290955.1_Baci_cere_VD022_G8177_V1	cereus	cereus	JH792281.1.region001	NRPS	puwainaphycin A / puwainaphycin B / puwainaphycin C / puwainaphycin D	puwainaphycin A / puwainaphycin B / puwainaphycin C / puwainaphycin D	NRPS
GCA_000290955.1_Baci_cere_VD022_G8177_V1	cereus	cereus	JH792281.1.region002	lanthipeptide	0	lanthipeptide	RiPPs
GCA_000290955.1_Baci_cere_VD022_G8177_V1	cereus	cereus	JH792281.1.region003	T1PKS.NRPS	zwittermicin A	zwittermicin A	PKS-NRPS Hybrids
GCA_000290955.1_Baci_cere_VD022_G8177_V1	cereus	cereus	JH792281.1.region004	lanthipeptide	0	lanthipeptide	RiPPs
GCA_000290955.1_Baci_cere_VD022_G8177_V1	cereus	cereus	JH792283.1.region001	NRPS-like	0	NRPS-like	NRPS
GCA_000290955.1_Baci_cere_VD022_G8177_V1	cereus	cereus	JH792285.1.region001	bacteriocin	0	bacteriocin	RiPPs
GCA_000290955.1_Baci_cere_VD022_G8177_V1	cereus	cereus	JH792288.1.region001	bacteriocin	0	bacteriocin	RiPPs
GCA_000290975.2_Baci_cere_VD142_V2	cereus	cereus	KE150044.1.region001	LAP.bacteriocin	0	LAP.bacteriocin	RiPPs
GCA_000290975.2_Baci_cere_VD142_V2	cereus	cereus	KE150044.1.region002	siderophore	petrobactin	petrobactin	Others
GCA_000290975.2_Baci_cere_VD142_V2	cereus	cereus	KE150044.1.region003	NRPS	bacillibactin	bacillibactin	NRPS
GCA_000290975.2_Baci_cere_VD142_V2	cereus	cereus	KE150044.1.region004	bacteriocin	0	bacteriocin	RiPPs
GCA_000290975.2_Baci_cere_VD142_V2	cereus	cereus	KE150044.1.region005	betalactone	fengycin	fengycin	Others
GCA_000290975.2_Baci_cere_VD142_V2	cereus	cereus	KE150045.1.region001	terpene	0	terpene	Terpene
GCA_000290975.2_Baci_cere_VD142_V2	cereus	cereus	KE150045.1.region002	lassopeptide	paeninodin	paeninodin	RiPPs
GCA_000290975.2_Baci_cere_VD142_V2	cereus	cereus	KE150046.1.region001	bacteriocin	0	bacteriocin	RiPPs
GCA_000290975.2_Baci_cere_VD142_V2	cereus	cereus	KE150048.1.region001	sactipeptide	0	sactipeptide	RiPPs
GCA_000290975.2_Baci_cere_VD142_V2	cereus	cereus	KE150048.1.region002	bacteriocin	0	bacteriocin	RiPPs
GCA_000290975.2_Baci_cere_VD142_V2	cereus	cereus	KE150048.1.region003	sactipeptide	thurincin H	thurincin H	RiPPs
GCA_000290975.2_Baci_cere_VD142_V2	cereus	cereus	KE150049.1.region001	NRPS	zwittermicin A	zwittermicin A	NRPS
GCA_000290995.1_Baci_cere_AND1407_G13175_V1	cereus	cereus	JH792262.1.region001	LAP.bacteriocin	0	LAP.bacteriocin	RiPPs
GCA_000290995.1_Baci_cere_AND1407_G13175_V1	cereus	cereus	JH792262.1.region002	NRPS	bacillibactin	bacillibactin	NRPS
GCA_000290995.1_Baci_cere_AND1407_G13175_V1	cereus	cereus	JH792262.1.region003	betalactone	fengycin	fengycin	Others
GCA_000290995.1_Baci_cere_AND1407_G13175_V1	cereus	cereus	JH792262.1.region004	bacteriocin	0	bacteriocin	RiPPs
GCA_000290995.1_Baci_cere_AND1407_G13175_V1	cereus	cereus	JH792262.1.region005	bacteriocin	0	bacteriocin	RiPPs
GCA_000290995.1_Baci_cere_AND1407_G13175_V1	cereus	cereus	JH792264.1.region001	terpene	molybdenum cofactor	molybdenum cofactor	Terpene
GCA_000290995.1_Baci_cere_AND1407_G13175_V1	cereus	cereus	JH792266.1.region001	NRPS	thailanstatin A	thailanstatin A	NRPS
GCA_000290995.1_Baci_cere_AND1407_G13175_V1	cereus	cereus	JH792267.1.region001	NRPS	cereulide	cereulide	NRPS
GCA_000290995.1_Baci_cere_AND1407_G13175_V1	cereus	cereus	JH792271.1.region001	bacteriocin	0	bacteriocin	RiPPs
GCA_000290995.1_Baci_cere_AND1407_G13175_V1	cereus	cereus	JH792271.1.region002	bacteriocin	0	bacteriocin	RiPPs
GCA_000291015.1_Baci_cere_BAG1O-2_G13159_V1	toyonensis	cereus	JH792321.1.region001	lassopeptide	paeninodin	paeninodin	RiPPs
GCA_000291015.1_Baci_cere_BAG1O-2_G13159_V1	toyonensis	cereus	JH792321.1.region010	LAP.bacteriocin	0	LAP.bacteriocin	RiPPs
GCA_000291015.1_Baci_cere_BAG1O-2_G13159_V1	toyonensis	cereus	JH792321.1.region002	terpene	molybdenum cofactor	molybdenum cofactor	Terpene
GCA_000291015.1_Baci_cere_BAG1O-2_G13159_V1	toyonensis	cereus	JH792321.1.region003	NRPS	0	NRPS	NRPS
GCA_000291015.1_Baci_cere_BAG1O-2_G13159_V1	toyonensis	cereus	JH792321.1.region004	bacteriocin	0	bacteriocin	RiPPs
GCA_000291015.1_Baci_cere_BAG1O-2_G13159_V1	toyonensis	cereus	JH792321.1.region005	bacteriocin	0	bacteriocin	RiPPs
GCA_000291015.1_Baci_cere_BAG1O-2_G13159_V1	toyonensis	cereus	JH792321.1.region006	betalactone	fengycin	fengycin	Others
GCA_000291015.1_Baci_cere_BAG1O-2_G13159_V1	toyonensis	cereus	JH792321.1.region007	NRPS	0	NRPS	NRPS
GCA_000291015.1_Baci_cere_BAG1O-2_G13159_V1	toyonensis	cereus	JH792321.1.region008	NRPS	bacillibactin	bacillibactin	NRPS
GCA_000291015.1_Baci_cere_BAG1O-2_G13159_V1	toyonensis	cereus	JH792321.1.region009	siderophore	petrobactin	petrobactin	Others
GCA_000291015.1_Baci_cere_BAG1O-2_G13159_V1	toyonensis	cereus	JH792322.1.region001	NRPS-like	0	NRPS-like	NRPS
GCA_000291015.1_Baci_cere_BAG1O-2_G13159_V1	toyonensis	cereus	JH792323.1.region001	lanthipeptide	0	lanthipeptide	RiPPs
GCA_000291015.1_Baci_cere_BAG1O-2_G13159_V1	toyonensis	cereus	JH792323.1.region002	bacteriocin	0	bacteriocin	RiPPs
GCA_000291035.1_Baci_cere_BAG1X1-2_G13151_V1	cereus	cereus	JH792222.1.region001	LAP.bacteriocin	0	LAP.bacteriocin	RiPPs
GCA_000291035.1_Baci_cere_BAG1X1-2_G13151_V1	cereus	cereus	JH792222.1.region010	terpene	molybdenum cofactor	molybdenum cofactor	Terpene
GCA_000291035.1_Baci_cere_BAG1X1-2_G13151_V1	cereus	cereus	JH792222.1.region011	NRPS	0	NRPS	NRPS
GCA_000291035.1_Baci_cere_BAG1X1-2_G13151_V1	cereus	cereus	JH792222.1.region002	siderophore	petrobactin	petrobactin	Others
GCA_000291035.1_Baci_cere_BAG1X1-2_G13151_V1	cereus	cereus	JH792222.1.region003	NRPS	bacillibactin	bacillibactin	NRPS
GCA_000291035.1_Baci_cere_BAG1X1-2_G13151_V1	cereus	cereus	JH792222.1.region004	NRPS	0	NRPS	NRPS
GCA_000291035.1_Baci_cere_BAG1X1-2_G13151_V1	cereus	cereus	JH792222.1.region005	betalactone	fengycin	fengycin	Others
GCA_000291035.1_Baci_cere_BAG1X1-2_G13151_V1	cereus	cereus	JH792222.1.region006	bacteriocin	0	bacteriocin	RiPPs
GCA_000291035.1_Baci_cere_BAG1X1-2_G13151_V1	cereus	cereus	JH792222.1.region007	bacteriocin	0	bacteriocin	RiPPs
GCA_000291035.1_Baci_cere_BAG1X1-2_G13151_V1	cereus	cereus	JH792222.1.region008	NRPS	0	NRPS	NRPS
GCA_000291035.1_Baci_cere_BAG1X1-2_G13151_V1	cereus	cereus	JH792222.1.region009	NRPS	polyoxypeptin	polyoxypeptin	NRPS
GCA_000291035.1_Baci_cere_BAG1X1-2_G13151_V1	cereus	cereus	JH792224.1.region001	NRPS-like	0	NRPS-like	NRPS
GCA_000291035.1_Baci_cere_BAG1X1-2_G13151_V1	cereus	cereus	JH792230.1.region001	NRPS	0	NRPS	NRPS
GCA_000291055.1_Baci_cere_BAG1X1-3_G13172_V1	cereus	cereus	JH792182.1.region001	lassopeptide	paeninodin	paeninodin	RiPPs
GCA_000291055.1_Baci_cere_BAG1X1-3_G13172_V1	cereus	cereus	JH792182.1.region002	terpene	0	terpene	Terpene
GCA_000291055.1_Baci_cere_BAG1X1-3_G13172_V1	cereus	cereus	JH792182.1.region003	bacteriocin	0	bacteriocin	RiPPs
GCA_000291055.1_Baci_cere_BAG1X1-3_G13172_V1	cereus	cereus	JH792182.1.region004	betalactone	fengycin	fengycin	Others
GCA_000291055.1_Baci_cere_BAG1X1-3_G13172_V1	cereus	cereus	JH792182.1.region005	bacteriocin	0	bacteriocin	RiPPs
GCA_000291055.1_Baci_cere_BAG1X1-3_G13172_V1	cereus	cereus	JH792182.1.region006	NRPS	bacillibactin	bacillibactin	NRPS
GCA_000291055.1_Baci_cere_BAG1X1-3_G13172_V1	cereus	cereus	JH792182.1.region007	siderophore	petrobactin	petrobactin	Others
GCA_000291055.1_Baci_cere_BAG1X1-3_G13172_V1	cereus	cereus	JH792182.1.region008	LAP.bacteriocin	0	LAP.bacteriocin	RiPPs
GCA_000291075.1_Baci_cere_HuA4-10_V1	cereus	cereus	JH792148.1.region001	RaS-RiPP	0	RaS-RiPP	RiPPs
GCA_000291075.1_Baci_cere_HuA4-10_V1	cereus	cereus	JH792148.1.region002	lassopeptide	paeninodin	paeninodin	RiPPs
GCA_000291075.1_Baci_cere_HuA4-10_V1	cereus	cereus	JH792148.1.region003	terpene	0	terpene	Terpene
GCA_000291075.1_Baci_cere_HuA4-10_V1	cereus	cereus	JH792148.1.region004	bacteriocin	0	bacteriocin	RiPPs
GCA_000291075.1_Baci_cere_HuA4-10_V1	cereus	cereus	JH792148.1.region005	betalactone	fengycin	fengycin	Others
GCA_000291075.1_Baci_cere_HuA4-10_V1	cereus	cereus	JH792148.1.region006	bacteriocin	0	bacteriocin	RiPPs
GCA_000291075.1_Baci_cere_HuA4-10_V1	cereus	cereus	JH792148.1.region007	NRPS	bacillibactin	bacillibactin	NRPS
GCA_000291075.1_Baci_cere_HuA4-10_V1	cereus	cereus	JH792148.1.region008	siderophore	petrobactin	petrobactin	Others
GCA_000291075.1_Baci_cere_HuA4-10_V1	cereus	cereus	JH792148.1.region009	LAP.bacteriocin	0	LAP.bacteriocin	RiPPs
GCA_000291075.1_Baci_cere_HuA4-10_V1	cereus	cereus	JH792149.1.region001	lanthipeptide	0	lanthipeptide	RiPPs
GCA_000291075.1_Baci_cere_HuA4-10_V1	cereus	cereus	JH792150.1.region001	LAP.thiopeptide	0	LAP.thiopeptide	RiPPs
GCA_000291095.1_Baci_cere_HuB4-10_V1	toyonensis	cereus	JH792135.1.region001	LAP.bacteriocin	0	LAP.bacteriocin	RiPPs
GCA_000291095.1_Baci_cere_HuB4-10_V1	toyonensis	cereus	JH792135.1.region002	siderophore	petrobactin	petrobactin	Others
GCA_000291095.1_Baci_cere_HuB4-10_V1	toyonensis	cereus	JH792135.1.region003	NRPS	bacillibactin	bacillibactin	NRPS
GCA_000291095.1_Baci_cere_HuB4-10_V1	toyonensis	cereus	JH792135.1.region004	betalactone	fengycin	fengycin	Others
GCA_000291095.1_Baci_cere_HuB4-10_V1	toyonensis	cereus	JH792135.1.region005	bacteriocin	0	bacteriocin	RiPPs
GCA_000291095.1_Baci_cere_HuB4-10_V1	toyonensis	cereus	JH792135.1.region006	bacteriocin	0	bacteriocin	RiPPs
GCA_000291095.1_Baci_cere_HuB4-10_V1	toyonensis	cereus	JH792135.1.region007	NRPS	0	NRPS	NRPS
GCA_000291095.1_Baci_cere_HuB4-10_V1	toyonensis	cereus	JH792135.1.region008	terpene	molybdenum cofactor	molybdenum cofactor	Terpene
GCA_000291095.1_Baci_cere_HuB4-10_V1	toyonensis	cereus	JH792135.1.region009	lassopeptide	paeninodin	paeninodin	RiPPs
GCA_000291095.1_Baci_cere_HuB4-10_V1	toyonensis	cereus	JH792137.1.region001	NRPS-like	0	NRPS-like	NRPS
GCA_000291095.1_Baci_cere_HuB4-10_V1	toyonensis	cereus	JH792139.1.region001	bacteriocin	0	bacteriocin	RiPPs
GCA_000291095.1_Baci_cere_HuB4-10_V1	toyonensis	cereus	JH792140.1.region001	lanthipeptide	0	lanthipeptide	RiPPs
GCA_000291095.1_Baci_cere_HuB4-10_V1	toyonensis	cereus	JH792141.1.region001	LAP	0	LAP	RiPPs
GCA_000291115.1_Baci_cere_HuB5-5_V1	cereus	cereus	JH792120.1.region001	NRPS-like	0	NRPS-like	NRPS
GCA_000291115.1_Baci_cere_HuB5-5_V1	cereus	cereus	JH792120.1.region010	terpene	molybdenum cofactor	molybdenum cofactor	Terpene
GCA_000291115.1_Baci_cere_HuB5-5_V1	cereus	cereus	JH792120.1.region011	lassopeptide	paeninodin	paeninodin	RiPPs
GCA_000291115.1_Baci_cere_HuB5-5_V1	cereus	cereus	JH792120.1.region002	LAP.bacteriocin	0	LAP.bacteriocin	RiPPs
GCA_000291115.1_Baci_cere_HuB5-5_V1	cereus	cereus	JH792120.1.region003	siderophore	petrobactin	petrobactin	Others
GCA_000291115.1_Baci_cere_HuB5-5_V1	cereus	cereus	JH792120.1.region004	NRPS	bacillibactin	bacillibactin	NRPS
GCA_000291115.1_Baci_cere_HuB5-5_V1	cereus	cereus	JH792120.1.region005	NRPS	0	NRPS	NRPS
GCA_000291115.1_Baci_cere_HuB5-5_V1	cereus	cereus	JH792120.1.region006	betalactone	fengycin	fengycin	Others
GCA_000291115.1_Baci_cere_HuB5-5_V1	cereus	cereus	JH792120.1.region007	bacteriocin	0	bacteriocin	RiPPs
GCA_000291115.1_Baci_cere_HuB5-5_V1	cereus	cereus	JH792120.1.region008	bacteriocin	0	bacteriocin	RiPPs
GCA_000291115.1_Baci_cere_HuB5-5_V1	cereus	cereus	JH792120.1.region009	NRPS	0	NRPS	NRPS
GCA_000291115.1_Baci_cere_HuB5-5_V1	cereus	cereus	JH792121.1.region001	bacteriocin	0	bacteriocin	RiPPs
GCA_000291115.1_Baci_cere_HuB5-5_V1	cereus	cereus	JH792121.1.region002	lanthipeptide	0	lanthipeptide	RiPPs
GCA_000291115.1_Baci_cere_HuB5-5_V1	cereus	cereus	JH792122.1.region001	LAP	0	LAP	RiPPs
GCA_000291135.1_Baci_cere_ISP3191_V1	cereus	cereus	JH792131.1.region001	terpene	molybdenum cofactor	molybdenum cofactor	Terpene
GCA_000291135.1_Baci_cere_ISP3191_V1	cereus	cereus	JH792131.1.region002	bacteriocin	0	bacteriocin	RiPPs
GCA_000291135.1_Baci_cere_ISP3191_V1	cereus	cereus	JH792131.1.region003	betalactone	fengycin	fengycin	Others
GCA_000291135.1_Baci_cere_ISP3191_V1	cereus	cereus	JH792131.1.region004	NRPS	bacillibactin	bacillibactin	NRPS
GCA_000291135.1_Baci_cere_ISP3191_V1	cereus	cereus	JH792131.1.region005	siderophore	petrobactin	petrobactin	Others
GCA_000291135.1_Baci_cere_ISP3191_V1	cereus	cereus	JH792131.1.region006	LAP.bacteriocin	0	LAP.bacteriocin	RiPPs
GCA_000291135.1_Baci_cere_ISP3191_V1	cereus	cereus	JH792133.1.region001	bacteriocin	0	bacteriocin	RiPPs
GCA_000291135.1_Baci_cere_ISP3191_V1	cereus	cereus	JH792133.1.region002	bacteriocin	0	bacteriocin	RiPPs
GCA_000291155.1_Baci_cere_MC67_V1	cereus	cereus	JH792113.1.region001	bacteriocin	0	bacteriocin	RiPPs
GCA_000291155.1_Baci_cere_MC67_V1	cereus	cereus	JH792113.1.region002	NRPS	bacillibactin	bacillibactin	NRPS
GCA_000291155.1_Baci_cere_MC67_V1	cereus	cereus	JH792113.1.region003	siderophore	petrobactin	petrobactin	Others
GCA_000291155.1_Baci_cere_MC67_V1	cereus	cereus	JH792113.1.region004	LAP.bacteriocin	0	LAP.bacteriocin	RiPPs
GCA_000291155.1_Baci_cere_MC67_V1	cereus	cereus	JH792114.1.region001	lassopeptide	paeninodin	paeninodin	RiPPs
GCA_000291155.1_Baci_cere_MC67_V1	cereus	cereus	JH792114.1.region002	terpene	0	terpene	Terpene
GCA_000291155.1_Baci_cere_MC67_V1	cereus	cereus	JH792114.1.region003	lanthipeptide	0	lanthipeptide	RiPPs
GCA_000291155.1_Baci_cere_MC67_V1	cereus	cereus	JH792114.1.region004	bacteriocin	0	bacteriocin	RiPPs
GCA_000291155.1_Baci_cere_MC67_V1	cereus	cereus	JH792114.1.region005	NRPS	0	NRPS	NRPS
GCA_000291155.1_Baci_cere_MC67_V1	cereus	cereus	JH792114.1.region006	betalactone	fengycin	fengycin	Others
GCA_000291155.1_Baci_cere_MC67_V1	cereus	cereus	JH792115.1.region001	NRPS	cereulide	cereulide	NRPS
GCA_000291175.1_Baci_cere_HuA2-4_V1	cereus	cereus	JH792097.1.region001	LAP.bacteriocin	0	LAP.bacteriocin	RiPPs
GCA_000291175.1_Baci_cere_HuA2-4_V1	cereus	cereus	JH792097.1.region002	T1PKS.NRPS	paenilamicin	paenilamicin	PKS-NRPS Hybrids
GCA_000291175.1_Baci_cere_HuA2-4_V1	cereus	cereus	JH792097.1.region003	siderophore	petrobactin	petrobactin	Others
GCA_000291175.1_Baci_cere_HuA2-4_V1	cereus	cereus	JH792097.1.region004	NRPS	bacillibactin	bacillibactin	NRPS
GCA_000291175.1_Baci_cere_HuA2-4_V1	cereus	cereus	JH792097.1.region005	bacteriocin	0	bacteriocin	RiPPs
GCA_000291175.1_Baci_cere_HuA2-4_V1	cereus	cereus	JH792097.1.region006	betalactone	fengycin	fengycin	Others
GCA_000291175.1_Baci_cere_HuA2-4_V1	cereus	cereus	JH792097.1.region007	bacteriocin	0	bacteriocin	RiPPs
GCA_000291175.1_Baci_cere_HuA2-4_V1	cereus	cereus	JH792097.1.region008	terpene	0	terpene	Terpene
GCA_000291175.1_Baci_cere_HuA2-4_V1	cereus	cereus	JH792098.1.region001	NRPS	0	NRPS	NRPS
GCA_000291195.1_Baci_cere_MSX-A1_V1	cereus	cereus	JH792104.1.region001	terpene	molybdenum cofactor	molybdenum cofactor	Terpene
GCA_000291195.1_Baci_cere_MSX-A1_V1	cereus	cereus	JH792104.1.region010	LAP.lassopeptide.bacteriocin	0	LAP.lassopeptide.bacteriocin	RiPPs
GCA_000291195.1_Baci_cere_MSX-A1_V1	cereus	cereus	JH792104.1.region011	NRPS	chejuenolide A / chejuenolide B	chejuenolide A / chejuenolide B	NRPS
GCA_000291195.1_Baci_cere_MSX-A1_V1	cereus	cereus	JH792104.1.region012	NRPS-like	0	NRPS-like	NRPS
GCA_000291195.1_Baci_cere_MSX-A1_V1	cereus	cereus	JH792104.1.region002	NRPS	polyoxypeptin	polyoxypeptin	NRPS
GCA_000291195.1_Baci_cere_MSX-A1_V1	cereus	cereus	JH792104.1.region003	NRPS	0	NRPS	NRPS
GCA_000291195.1_Baci_cere_MSX-A1_V1	cereus	cereus	JH792104.1.region004	bacteriocin	0	bacteriocin	RiPPs
GCA_000291195.1_Baci_cere_MSX-A1_V1	cereus	cereus	JH792104.1.region005	bacteriocin	0	bacteriocin	RiPPs
GCA_000291195.1_Baci_cere_MSX-A1_V1	cereus	cereus	JH792104.1.region006	betalactone	fengycin	fengycin	Others
GCA_000291195.1_Baci_cere_MSX-A1_V1	cereus	cereus	JH792104.1.region007	NRPS	0	NRPS	NRPS
GCA_000291195.1_Baci_cere_MSX-A1_V1	cereus	cereus	JH792104.1.region008	NRPS	bacillibactin	bacillibactin	NRPS
GCA_000291195.1_Baci_cere_MSX-A1_V1	cereus	cereus	JH792104.1.region009	siderophore	petrobactin	petrobactin	Others
GCA_000291195.1_Baci_cere_MSX-A1_V1	cereus	cereus	JH792105.1.region001	lanthipeptide	cerecidin / cerecidin A1 / cerecidin A2 / cerecidin A3 / cerecidin A4 / cerecidin A5 / cerecidin A6 / cerecidin A7	cerecidin / cerecidin A1 / cerecidin A2 / cerecidin A3 / cerecidin A4 / cerecidin A5 / cerecidin A6 / cerecidin A7	RiPPs
GCA_000291195.1_Baci_cere_MSX-A1_V1	cereus	cereus	JH792106.1.region001	sactipeptide	0	sactipeptide	RiPPs
GCA_000291195.1_Baci_cere_MSX-A1_V1	cereus	cereus	JH792106.1.region002	ladderane	S-layer glycan	S-layer glycan	Others
GCA_000291215.1_Baci_cere_VD045_V1	cereus	cereus	JH792080.1.region001	terpene	molybdenum cofactor	molybdenum cofactor	Terpene
GCA_000291215.1_Baci_cere_VD045_V1	cereus	cereus	JH792080.1.region002	NRPS	polyoxypeptin	polyoxypeptin	NRPS
GCA_000291215.1_Baci_cere_VD045_V1	cereus	cereus	JH792080.1.region003	bacteriocin	0	bacteriocin	RiPPs
GCA_000291215.1_Baci_cere_VD045_V1	cereus	cereus	JH792080.1.region004	bacteriocin	0	bacteriocin	RiPPs
GCA_000291215.1_Baci_cere_VD045_V1	cereus	cereus	JH792080.1.region005	betalactone	fengycin	fengycin	Others
GCA_000291215.1_Baci_cere_VD045_V1	cereus	cereus	JH792080.1.region006	NRPS	0	NRPS	NRPS
GCA_000291215.1_Baci_cere_VD045_V1	cereus	cereus	JH792080.1.region007	NRPS	bacillibactin	bacillibactin	NRPS
GCA_000291215.1_Baci_cere_VD045_V1	cereus	cereus	JH792080.1.region008	siderophore	petrobactin	petrobactin	Others
GCA_000291215.1_Baci_cere_VD045_V1	cereus	cereus	JH792080.1.region009	LAP.bacteriocin	0	LAP.bacteriocin	RiPPs
GCA_000291215.1_Baci_cere_VD045_V1	cereus	cereus	JH792082.1.region001	bacteriocin	0	bacteriocin	RiPPs
GCA_000291215.1_Baci_cere_VD045_V1	cereus	cereus	JH792082.1.region002	T1PKS.NRPS.lanthipeptide	zwittermicin A	zwittermicin A	Others
[truncated: 47,673 more rows]
