# Supplementary material for: Biosynthetic gene cluster profiling predicts the positive association between antagonism and phylogeny in Bacillus
Source: Nat Commun. 2022 Feb 23;13:1023. doi: 10.1038/s41467-022-28668-z (PMC8866423; doi:10.1038/s41467-022-28668-z)
Supplement: Supplementary file 7 — Dataset 4 [file 41467_2022_28668_MOESM7_ESM.xlsx]

## Sheet: Supp. Data 4
Supplementary Data 4. Biosynthesis gene cluster families (GCFs) and gene cluster clans (GCCs) in the representative 545 Bacillus genomes based on interactive sequence similarity network analysis using BiG-SCAPE.
Genome ID	Species	Clade/Subclade	#BGC Name	Product	BiG-SCAPE class	Family Number	Clan Number
GCA_000003645.1_ASM364v1	cereus	cereus	CM000714.1.region001	LAP.bacteriocin	RiPPs	F_570	C_3485
GCA_000003645.1_ASM364v1	cereus	cereus	CM000714.1.region002	bacillibactin	NRPS	F_571	C_3419
GCA_000003645.1_ASM364v1	cereus	cereus	CM000714.1.region003	fengycin	Others	F_645	C_3637
GCA_000003645.1_ASM364v1	cereus	cereus	CM000714.1.region004	bacteriocin	RiPPs	F_855	C_1310
GCA_000003645.1_ASM364v1	cereus	cereus	CM000714.1.region005	molybdenum cofactor	Terpene	F_876	C_4575
GCA_000003645.1_ASM364v1	cereus	cereus	CM000714.1.region006	bacteriocin	RiPPs	F_1027	C_1310
GCA_000003925.1_ASM392v1	mycoides	cereus	CM000742.1.region003	bacillibactin	NRPS	F_51	C_3419
GCA_000003925.1_ASM392v1	mycoides	cereus	CM000742.1.region007	bacteriocin	RiPPs	F_583	C_3468
GCA_000003925.1_ASM392v1	mycoides	cereus	CM000742.1.region005	fengycin	Others	F_645	C_3637
GCA_000003925.1_ASM392v1	mycoides	cereus	CM000742.1.region004	bacteriocin	RiPPs	F_646	C_1310
GCA_000003925.1_ASM392v1	mycoides	cereus	CM000742.1.region009	locillomycin	NRPS	F_757	C_1310
GCA_000003925.1_ASM392v1	mycoides	cereus	CM000742.1.region006	NRPS	NRPS	F_764	C_4093
GCA_000003925.1_ASM392v1	mycoides	cereus	CM000742.1.region002	petrobactin	Others	F_859	C_4062
GCA_000003925.1_ASM392v1	mycoides	cereus	CM000742.1.region001	LAP.bacteriocin	RiPPs	F_870	C_3485
GCA_000003925.1_ASM392v1	mycoides	cereus	CM000742.1.region008	terpene	Terpene	F_872	C_1310
GCA_000003925.1_ASM392v1	mycoides	cereus	CM000742.1.region011	lanthipeptide	RiPPs	F_958	C_1310
GCA_000003925.1_ASM392v1	mycoides	cereus	CM000742.1.region010	paeninodin	RiPPs	F_1050	C_3963
GCA_000003955.1_ASM395v1	cereus	cereus	CM000741.1.region005	bacteriocin	RiPPs	F_583	C_3468
GCA_000003955.1_ASM395v1	cereus	cereus	CM000741.1.region001	LAP.bacteriocin	RiPPs	F_589	C_3485
GCA_000003955.1_ASM395v1	cereus	cereus	CM000741.1.region004	fengycin	Others	F_743	C_3637
GCA_000003955.1_ASM395v1	cereus	cereus	CM000741.1.region003	bacillibactin	NRPS	F_745	C_3419
GCA_000003955.1_ASM395v1	cereus	cereus	CM000741.1.region002	petrobactin	Others	F_752	C_4062
GCA_000003955.1_ASM395v1	cereus	cereus	CM000741.1.region006	terpene	Terpene	F_872	C_1310
GCA_000003955.1_ASM395v1	cereus	cereus	CM000741.1.region008	lanthipeptide	RiPPs	F_958	C_1310
GCA_000003955.1_ASM395v1	cereus	cereus	CM000741.1.region007	bacteriocin	RiPPs	F_1048	C_1310
GCA_000006155.2_ASM615v2	anthracis	cereus	AAAC01000001.1.region003	bacillibactin	NRPS	F_571	C_3419
GCA_000006155.2_ASM615v2	anthracis	cereus	AAAC01000001.1.region004	fengycin	Others	F_645	C_3637
GCA_000006155.2_ASM615v2	anthracis	cereus	AAAC01000001.1.region002	petrobactin	Others	F_752	C_4062
GCA_000006155.2_ASM615v2	anthracis	cereus	AAAC01000001.1.region007	molybdenum cofactor	Terpene	F_876	C_4575
GCA_000006155.2_ASM615v2	anthracis	cereus	AAAC01000001.1.region001	LAP.bacteriocin	RiPPs	F_895	C_3485
GCA_000006155.2_ASM615v2	anthracis	cereus	AAAC01000001.1.region006	NRPS	NRPS	F_1101	C_766
GCA_000006155.2_ASM615v2	anthracis	cereus	AAAC01000001.1.region005	bacteriocin	RiPPs	F_1149	C_924
GCA_000007825.1_ASM782v1	cereus	cereus	AE016877.1.region010	thiocillin I	RiPPs	F_273	C_1310
GCA_000007825.1_ASM782v1	cereus	cereus	AE016877.1.region004	bacillibactin	NRPS	F_571	C_3419
GCA_000007825.1_ASM782v1	cereus	cereus	AE016877.1.region006	fengycin	Others	F_645	C_3637
GCA_000007825.1_ASM782v1	cereus	cereus	AE016877.1.region003	petrobactin	Others	F_752	C_4062
GCA_000007825.1_ASM782v1	cereus	cereus	AE016877.1.region005	cyanopeptin	NRPS	F_757	C_1310
GCA_000007825.1_ASM782v1	cereus	cereus	AE016877.1.region001	NRPS-like	NRPS	F_762	C_1310
GCA_000007825.1_ASM782v1	cereus	cereus	AE016877.1.region009	molybdenum cofactor	Terpene	F_876	C_4575
GCA_000007825.1_ASM782v1	cereus	cereus	AE016877.1.region002	LAP.bacteriocin	RiPPs	F_895	C_3485
GCA_000007825.1_ASM782v1	cereus	cereus	AE016877.1.region007	bacteriocin	RiPPs	F_1129	C_1310
GCA_000007825.1_ASM782v1	cereus	cereus	AE016877.1.region008	bacteriocin	RiPPs	F_1141	C_953
GCA_000007845.1_ASM784v1	anthracis	cereus	AE016879.1.region003	bacillibactin	NRPS	F_571	C_3419
GCA_000007845.1_ASM784v1	anthracis	cereus	AE016879.1.region004	fengycin	Others	F_743	C_3637
GCA_000007845.1_ASM784v1	anthracis	cereus	AE016879.1.region007	molybdenum cofactor	Terpene	F_876	C_4575
GCA_000007845.1_ASM784v1	anthracis	cereus	AE016879.1.region001	LAP.bacteriocin	RiPPs	F_895	C_3485
GCA_000007845.1_ASM784v1	anthracis	cereus	AE016879.1.region006	NRPS	NRPS	F_1101	C_766
GCA_000007845.1_ASM784v1	anthracis	cereus	AE016879.1.region002	petrobactin	Others	F_1139	C_4062
GCA_000007845.1_ASM784v1	anthracis	cereus	AE016879.1.region005	bacteriocin	RiPPs	F_1149	C_924
GCA_000008005.1_ASM800v1	cereus	cereus	AE017194.1.region006	bacteriocin	RiPPs	F_569	C_1310
GCA_000008005.1_ASM800v1	cereus	cereus	AE017194.1.region002	LAP.bacteriocin	RiPPs	F_570	C_3485
GCA_000008005.1_ASM800v1	cereus	cereus	AE017194.1.region003	bacillibactin	NRPS	F_571	C_3419
GCA_000008005.1_ASM800v1	cereus	cereus	AE017194.1.region001	bacteriocin	RiPPs	F_683	C_1310
GCA_000008005.1_ASM800v1	cereus	cereus	AE017194.1.region004	fengycin	Others	F_743	C_3637
GCA_000008005.1_ASM800v1	cereus	cereus	AE017194.1.region007	molybdenum cofactor	Terpene	F_876	C_4575
GCA_000008005.1_ASM800v1	cereus	cereus	AE017194.1.region005	bacteriocin	RiPPs	F_964	C_2419
GCA_000008165.1_ASM816v1	anthracis	cereus	AE017225.1.region003	bacillibactin	NRPS	F_571	C_3419
GCA_000008165.1_ASM816v1	anthracis	cereus	AE017225.1.region004	fengycin	Others	F_743	C_3637
GCA_000008165.1_ASM816v1	anthracis	cereus	AE017225.1.region007	molybdenum cofactor	Terpene	F_876	C_4575
GCA_000008165.1_ASM816v1	anthracis	cereus	AE017225.1.region001	LAP.bacteriocin	RiPPs	F_895	C_3485
GCA_000008165.1_ASM816v1	anthracis	cereus	AE017225.1.region006	NRPS	NRPS	F_1101	C_766
GCA_000008165.1_ASM816v1	anthracis	cereus	AE017225.1.region002	petrobactin	Others	F_1139	C_4062
GCA_000008165.1_ASM816v1	anthracis	cereus	AE017225.1.region005	bacteriocin	RiPPs	F_1149	C_924
GCA_000008425.1_ASM842v1	licheniformis	subtilis/subtilis	AE017333.1.region002	lichenysin	NRPS	F_89	C_1534
GCA_000008425.1_ASM842v1	licheniformis	subtilis/subtilis	AE017333.1.region003	butirosin A / butirosin B	RiPPs	F_90	C_3836
GCA_000008425.1_ASM842v1	licheniformis	subtilis/subtilis	AE017333.1.region011	lichenicidin VK21 A1 / lichenicidin VK21 A2	RiPPs	F_92	C_1310
GCA_000008425.1_ASM842v1	licheniformis	subtilis/subtilis	AE017333.1.region005	fengycin	Others	F_103	C_1649
GCA_000008425.1_ASM842v1	licheniformis	subtilis/subtilis	AE017333.1.region008	CDPS	Others	F_123	C_1310
GCA_000008425.1_ASM842v1	licheniformis	subtilis/subtilis	AE017333.1.region010	lassopeptide	RiPPs	F_124	C_1310
GCA_000008425.1_ASM842v1	licheniformis	subtilis/subtilis	AE017333.1.region009	bacillibactin	NRPS	F_127	C_1879
GCA_000008425.1_ASM842v1	licheniformis	subtilis/subtilis	AE017333.1.region007	T3PKS	PKSother	F_135	C_1882
GCA_000008425.1_ASM842v1	licheniformis	subtilis/subtilis	AE017333.1.region004	siderophore	Others	F_246	C_1310
GCA_000008425.1_ASM842v1	licheniformis	subtilis/subtilis	AE017333.1.region001	bacteriocin	RiPPs	F_955	C_1310
GCA_000008425.1_ASM842v1	licheniformis	subtilis/subtilis	AE017333.1.region006	terpene	Terpene	F_1114	C_1310
GCA_000008445.1_ASM844v1	anthracis	cereus	AE017334.2.region003	bacillibactin	NRPS	F_571	C_3419
GCA_000008445.1_ASM844v1	anthracis	cereus	AE017334.2.region004	fengycin	Others	F_743	C_3637
GCA_000008445.1_ASM844v1	anthracis	cereus	AE017334.2.region007	molybdenum cofactor	Terpene	F_876	C_4575
GCA_000008445.1_ASM844v1	anthracis	cereus	AE017334.2.region001	LAP.bacteriocin	RiPPs	F_895	C_3485
GCA_000008445.1_ASM844v1	anthracis	cereus	AE017334.2.region006	NRPS	NRPS	F_1101	C_766
GCA_000008445.1_ASM844v1	anthracis	cereus	AE017334.2.region002	petrobactin	Others	F_1139	C_4062
GCA_000008445.1_ASM844v1	anthracis	cereus	AE017334.2.region005	bacteriocin	RiPPs	F_1149	C_924
GCA_000009045.1_ASM904v1	subtilis	subtilis/subtilis	AL009126.3.region004	bacillaene	PKS-NRPS Hybrids	F_11	C_1019
GCA_000009045.1_ASM904v1	subtilis	subtilis/subtilis	AL009126.3.region007	sublancin 168	RiPPs	F_18	C_1310
GCA_000009045.1_ASM904v1	subtilis	subtilis/subtilis	AL009126.3.region005	fengycin	Others	F_102	C_1310
GCA_000009045.1_ASM904v1	subtilis	subtilis/subtilis	AL009126.3.region003	terpene	Terpene	F_988	C_3707
GCA_000009045.1_ASM904v1	subtilis	subtilis/subtilis	AL009126.3.region006	terpene	Terpene	F_1001	C_503
GCA_000009045.1_ASM904v1	subtilis	subtilis/subtilis	AL009126.3.region008	T3PKS	PKSother	F_1005	C_505
GCA_000009045.1_ASM904v1	subtilis	subtilis/subtilis	AL009126.3.region009	bacillibactin	NRPS	F_1016	C_3548
GCA_000009045.1_ASM904v1	subtilis	subtilis/subtilis	AL009126.3.region010	CDPS	Others	F_1022	C_1310
GCA_000009045.1_ASM904v1	subtilis	subtilis/subtilis	AL009126.3.region011	subtilosin A	RiPPs	F_1023	C_508
GCA_000009045.1_ASM904v1	subtilis	subtilis/subtilis	AL009126.3.region012	bacilysin	Others	F_1024	C_509
GCA_000009045.1_ASM904v1	subtilis	subtilis/subtilis	AL009126.3.region001	sporulation killing factor	RiPPs	F_1025	C_1310
GCA_000009045.1_ASM904v1	subtilis	subtilis/subtilis	AL009126.3.region002	surfactin	NRPS	F_1026	C_983
GCA_000011625.1_ASM1162v1	cereus	cereus	CP000001.1.region004	bacillibactin	NRPS	F_571	C_3419
GCA_000011625.1_ASM1162v1	cereus	cereus	CP000001.1.region005	fengycin	Others	F_645	C_3637
GCA_000011625.1_ASM1162v1	cereus	cereus	CP000001.1.region007	molybdenum cofactor	Terpene	F_876	C_4575
GCA_000011625.1_ASM1162v1	cereus	cereus	CP000001.1.region001	LAP.bacteriocin	RiPPs	F_895	C_3485
GCA_000011625.1_ASM1162v1	cereus	cereus	CP000001.1.region002	NRPS	NRPS	F_1113	C_1310
GCA_000011625.1_ASM1162v1	cereus	cereus	CP000001.1.region006	bacteriocin	RiPPs	F_1138	C_1310
GCA_000011625.1_ASM1162v1	cereus	cereus	CP000001.1.region003	petrobactin	Others	F_1139	C_4062
GCA_000011645.1_ASM1164v1	licheniformis	subtilis/subtilis	CP000002.3.region002	lichenysin	NRPS	F_89	C_1534
GCA_000011645.1_ASM1164v1	licheniformis	subtilis/subtilis	CP000002.3.region003	butirosin A / butirosin B	RiPPs	F_90	C_3836
GCA_000011645.1_ASM1164v1	licheniformis	subtilis/subtilis	CP000002.3.region011	lichenicidin VK21 A1 / lichenicidin VK21 A2	RiPPs	F_92	C_1310
GCA_000011645.1_ASM1164v1	licheniformis	subtilis/subtilis	CP000002.3.region005	fengycin	Others	F_103	C_1649
GCA_000011645.1_ASM1164v1	licheniformis	subtilis/subtilis	CP000002.3.region008	CDPS	Others	F_123	C_1310
GCA_000011645.1_ASM1164v1	licheniformis	subtilis/subtilis	CP000002.3.region010	lassopeptide	RiPPs	F_124	C_1310
GCA_000011645.1_ASM1164v1	licheniformis	subtilis/subtilis	CP000002.3.region009	bacillibactin	NRPS	F_127	C_1879
GCA_000011645.1_ASM1164v1	licheniformis	subtilis/subtilis	CP000002.3.region007	T3PKS	PKSother	F_135	C_1882
GCA_000011645.1_ASM1164v1	licheniformis	subtilis/subtilis	CP000002.3.region004	siderophore	Others	F_246	C_1310
GCA_000011645.1_ASM1164v1	licheniformis	subtilis/subtilis	CP000002.3.region001	bacteriocin	RiPPs	F_955	C_1310
GCA_000011645.1_ASM1164v1	licheniformis	subtilis/subtilis	CP000002.3.region006	terpene	Terpene	F_1114	C_1310
GCA_000013065.1_ASM1306v1	cereus	cereus	CP000227.1.region001	thailanstatin A	NRPS	F_234	C_1310
GCA_000013065.1_ASM1306v1	cereus	cereus	CP000228.1.region001	thurincin H	RiPPs	F_588	C_1310
GCA_000013065.1_ASM1306v1	cereus	cereus	CP000227.1.region004	fengycin	Others	F_645	C_3637
GCA_000013065.1_ASM1306v1	cereus	cereus	CP000227.1.region003	bacillibactin	NRPS	F_745	C_3419
GCA_000013065.1_ASM1306v1	cereus	cereus	CP000227.1.region005	bacteriocin	RiPPs	F_855	C_1310
GCA_000013065.1_ASM1306v1	cereus	cereus	CP000227.1.region002	LAP.bacteriocin	RiPPs	F_856	C_3485
GCA_000013065.1_ASM1306v1	cereus	cereus	CP000227.1.region006	molybdenum cofactor	Terpene	F_876	C_4575
GCA_000013065.1_ASM1306v1	cereus	cereus	CP000227.1.region007	cerecidin / cerecidin A1 / cerecidin A2 / cerecidin A3 / cerecidin A4 / cerecidin A5 / cerecidin A6 / cerecidin A7	RiPPs	F_1116	C_1310
GCA_000015065.1_ASM1506v1	thuringiensis	cereus	CP000485.1.region002	LAP.bacteriocin	RiPPs	F_570	C_3485
GCA_000015065.1_ASM1506v1	thuringiensis	cereus	CP000485.1.region005	fengycin	Others	F_743	C_3637
GCA_000015065.1_ASM1506v1	thuringiensis	cereus	CP000485.1.region004	bacillibactin	NRPS	F_745	C_3419
GCA_000015065.1_ASM1506v1	thuringiensis	cereus	CP000485.1.region007	molybdenum cofactor	Terpene	F_876	C_4575
GCA_000015065.1_ASM1506v1	thuringiensis	cereus	CP000485.1.region001	LAP	RiPPs	F_1117	C_1310
GCA_000015065.1_ASM1506v1	thuringiensis	cereus	CP000485.1.region008	bacteriocin	RiPPs	F_1118	C_1310
GCA_000015065.1_ASM1506v1	thuringiensis	cereus	CP000485.1.region009	bacteriocin	RiPPs	F_1119	C_1310
GCA_000015065.1_ASM1506v1	thuringiensis	cereus	CP000485.1.region006	bacteriocin	RiPPs	F_1138	C_1310
GCA_000015065.1_ASM1506v1	thuringiensis	cereus	CP000485.1.region003	petrobactin	Others	F_1139	C_4062
GCA_000015785.2_ASM1578v2	amyloliquefaciens	subtilis/subtilis	CP000560.2.region004	terpene	Terpene	F_44	C_1744
GCA_000015785.2_ASM1578v2	amyloliquefaciens	subtilis/subtilis	CP000560.2.region003	butirosin A / butirosin B	PKSother	F_45	C_1310
GCA_000015785.2_ASM1578v2	amyloliquefaciens	subtilis/subtilis	CP000560.2.region005	macrolactin H	PKSother	F_47	C_1310
GCA_000015785.2_ASM1578v2	amyloliquefaciens	subtilis/subtilis	CP000560.2.region010	difficidin	PKSother	F_48	C_1310
GCA_000015785.2_ASM1578v2	amyloliquefaciens	subtilis/subtilis	CP000560.2.region002	plantazolicin	RiPPs	F_65	C_1310
GCA_000015785.2_ASM1578v2	amyloliquefaciens	subtilis/subtilis	CP000560.2.region006	bacillaene	PKS-NRPS Hybrids	F_66	C_1019
GCA_000015785.2_ASM1578v2	amyloliquefaciens	subtilis/subtilis	CP000560.2.region013	bacilysin	Others	F_67	C_1434
GCA_000015785.2_ASM1578v2	amyloliquefaciens	subtilis/subtilis	CP000560.2.region001	surfactin	NRPS	F_68	C_1445
GCA_000015785.2_ASM1578v2	amyloliquefaciens	subtilis/subtilis	CP000560.2.region008	terpene	Terpene	F_69	C_503
GCA_000015785.2_ASM1578v2	amyloliquefaciens	subtilis/subtilis	CP000560.2.region012	bacillibactin	Others	F_71	C_3548
GCA_000015785.2_ASM1578v2	amyloliquefaciens	subtilis/subtilis	CP000560.2.region007	fengycin	Others	F_121	C_1310
GCA_000015785.2_ASM1578v2	amyloliquefaciens	subtilis/subtilis	CP000560.2.region009	T3PKS	PKSother	F_152	C_1310
GCA_000015785.2_ASM1578v2	amyloliquefaciens	subtilis/subtilis	CP000560.2.region011	NRPS	NRPS	F_1121	C_1310
GCA_000017425.1_ASM1742v1	cytotoxicus	cereus	CP000764.1.region001	NRPS-like	NRPS	F_145	C_1310
GCA_000017425.1_ASM1742v1	cytotoxicus	cereus	CP000764.1.region002	LAP.bacteriocin	RiPPs	F_148	C_1310
GCA_000017425.1_ASM1742v1	cytotoxicus	cereus	CP000764.1.region003	bacillibactin	NRPS	F_738	C_1310
GCA_000017425.1_ASM1742v1	cytotoxicus	cereus	CP000764.1.region004	fengycin	Others	F_743	C_3637
GCA_000017425.1_ASM1742v1	cytotoxicus	cereus	CP000764.1.region006	terpene	Terpene	F_872	C_1310
GCA_000017425.1_ASM1742v1	cytotoxicus	cereus	CP000764.1.region005	bacteriocin	RiPPs	F_1123	C_1310
GCA_000017425.1_ASM1742v1	cytotoxicus	cereus	CP000764.1.region007	heme D1	PKS-NRPS Hybrids	F_1124	C_1310
GCA_000017885.4_ASM1788v4	pumilus	subtilis/pumilus	CP000813.4.region007	betalactone	Others	F_64	C_1407
GCA_000017885.4_ASM1788v4	pumilus	subtilis/pumilus	CP000813.4.region008	bacteriocin	RiPPs	F_78	C_1310
GCA_000017885.4_ASM1788v4	pumilus	subtilis/pumilus	CP000813.4.region009	bacilysin	Others	F_88	C_1533
GCA_000017885.4_ASM1788v4	pumilus	subtilis/pumilus	CP000813.4.region002	zwittermicin A	PKS-NRPS Hybrids	F_165	C_1310
GCA_000017885.4_ASM1788v4	pumilus	subtilis/pumilus	CP000813.4.region003	carotenoid	Others	F_166	C_2045
GCA_000017885.4_ASM1788v4	pumilus	subtilis/pumilus	CP000813.4.region005	terpene	Terpene	F_167	C_2047
GCA_000017885.4_ASM1788v4	pumilus	subtilis/pumilus	CP000813.4.region004	fengycin	Others	F_204	C_1310
GCA_000017885.4_ASM1788v4	pumilus	subtilis/pumilus	CP000813.4.region006	micrococcin P1	PKSother	F_456	C_3071
GCA_000017885.4_ASM1788v4	pumilus	subtilis/pumilus	CP000813.4.region001	lichenysin	NRPS	F_948	C_2281
GCA_000018825.1_ASM1882v1	weihenstephanensis	cereus	CP000903.1.region004	bacillibactin	NRPS	F_51	C_3419
GCA_000018825.1_ASM1882v1	weihenstephanensis	cereus	CP000903.1.region002	paenilamicin	PKS-NRPS Hybrids	F_173	C_2106
GCA_000018825.1_ASM1882v1	weihenstephanensis	cereus	CP000903.1.region007	bacteriocin	RiPPs	F_583	C_3468
GCA_000018825.1_ASM1882v1	weihenstephanensis	cereus	CP000903.1.region001	LAP.bacteriocin	RiPPs	F_589	C_3485
GCA_000018825.1_ASM1882v1	weihenstephanensis	cereus	CP000903.1.region006	fengycin	Others	F_645	C_3637
GCA_000018825.1_ASM1882v1	weihenstephanensis	cereus	CP000903.1.region005	bacteriocin	RiPPs	F_646	C_1310
GCA_000018825.1_ASM1882v1	weihenstephanensis	cereus	CP000904.1.region002	NRPS	NRPS	F_757	C_1310
GCA_000018825.1_ASM1882v1	weihenstephanensis	cereus	CP000903.1.region003	petrobactin	Others	F_859	C_4062
GCA_000018825.1_ASM1882v1	weihenstephanensis	cereus	CP000903.1.region008	terpene	Terpene	F_872	C_1310
GCA_000018825.1_ASM1882v1	weihenstephanensis	cereus	CP000903.1.region009	paeninodin	RiPPs	F_1127	C_1310
GCA_000018825.1_ASM1882v1	weihenstephanensis	cereus	CP000904.1.region001	thuricin	NRPS	F_1128	C_1310
GCA_000021205.1_ASM2120v1	cereus	cereus	CP001176.1.region002	LAP.bacteriocin	RiPPs	F_589	C_3485
GCA_000021205.1_ASM2120v1	cereus	cereus	CP001176.1.region006	fengycin	Others	F_645	C_3637
GCA_000021205.1_ASM2120v1	cereus	cereus	CP001176.1.region004	bacillibactin	NRPS	F_745	C_3419
GCA_000021205.1_ASM2120v1	cereus	cereus	CP001176.1.region005	NRPS	NRPS	F_757	C_1310
GCA_000021205.1_ASM2120v1	cereus	cereus	CP001176.1.region003	petrobactin	Others	F_761	C_4062
GCA_000021205.1_ASM2120v1	cereus	cereus	CP001176.1.region001	NRPS-like	NRPS	F_762	C_1310
GCA_000021205.1_ASM2120v1	cereus	cereus	CP001176.1.region008	bacteriocin	RiPPs	F_847	C_953
GCA_000021205.1_ASM2120v1	cereus	cereus	CP001176.1.region009	molybdenum cofactor	Terpene	F_876	C_4575
GCA_000021205.1_ASM2120v1	cereus	cereus	CP001176.1.region007	bacteriocin	RiPPs	F_1129	C_1310
GCA_000021225.1_ASM2122v1	cereus	cereus	CP001179.1.region001	cereulide	NRPS	F_229	C_1310
GCA_000021225.1_ASM2122v1	cereus	cereus	CP001177.1.region001	thailanstatin A	NRPS	F_234	C_1310
GCA_000021225.1_ASM2122v1	cereus	cereus	CP001177.1.region003	bacillibactin	NRPS	F_571	C_3419
GCA_000021225.1_ASM2122v1	cereus	cereus	CP001177.1.region004	fengycin	Others	F_743	C_3637
GCA_000021225.1_ASM2122v1	cereus	cereus	CP001177.1.region006	bacteriocin	RiPPs	F_855	C_1310
GCA_000021225.1_ASM2122v1	cereus	cereus	CP001177.1.region002	LAP.bacteriocin	RiPPs	F_856	C_3485
GCA_000021225.1_ASM2122v1	cereus	cereus	CP001177.1.region007	molybdenum cofactor	Terpene	F_872	C_1310
GCA_000021225.1_ASM2122v1	cereus	cereus	CP001177.1.region005	bacteriocin	RiPPs	F_964	C_2419
GCA_000021305.1_ASM2130v1	cereus	cereus	CP001186.1.region010	NRPS	NRPS	F_581	C_3455
GCA_000021305.1_ASM2130v1	cereus	cereus	CP001186.1.region007	fengycin	Others	F_645	C_3637
GCA_000021305.1_ASM2130v1	cereus	cereus	CP001186.1.region005	bacillibactin	NRPS	F_745	C_3419
GCA_000021305.1_ASM2130v1	cereus	cereus	CP001186.1.region004	petrobactin	Others	F_752	C_4062
GCA_000021305.1_ASM2130v1	cereus	cereus	CP001186.1.region006	NRPS	NRPS	F_757	C_1310
GCA_000021305.1_ASM2130v1	cereus	cereus	CP001186.1.region001	NRPS-like	NRPS	F_762	C_1310
GCA_000021305.1_ASM2130v1	cereus	cereus	CP001186.1.region011	polyoxypeptin	NRPS	F_842	C_1310
GCA_000021305.1_ASM2130v1	cereus	cereus	CP001186.1.region009	bacteriocin	RiPPs	F_847	C_953
GCA_000021305.1_ASM2130v1	cereus	cereus	CP001186.1.region003	LAP.bacteriocin	RiPPs	F_856	C_3485
GCA_000021305.1_ASM2130v1	cereus	cereus	CP001186.1.region012	molybdenum cofactor	Terpene	F_876	C_4575
GCA_000021305.1_ASM2130v1	cereus	cereus	CP001186.1.region008	bacteriocin	RiPPs	F_1129	C_1310
GCA_000021305.1_ASM2130v1	cereus	cereus	CP001186.1.region002	chejuenolide A / chejuenolide B	NRPS	F_1133	C_1310
GCA_000021445.1_ASM2144v1	anthracis	cereus	CP001215.1.region005	bacillibactin	NRPS	F_571	C_3419
GCA_000021445.1_ASM2144v1	anthracis	cereus	CP001215.1.region004	fengycin	Others	F_743	C_3637
GCA_000021445.1_ASM2144v1	anthracis	cereus	CP001215.1.region001	molybdenum cofactor	Terpene	F_876	C_4575
GCA_000021445.1_ASM2144v1	anthracis	cereus	CP001215.1.region007	LAP.bacteriocin	RiPPs	F_895	C_3485
GCA_000021445.1_ASM2144v1	anthracis	cereus	CP001215.1.region002	NRPS	NRPS	F_1101	C_766
GCA_000021445.1_ASM2144v1	anthracis	cereus	CP001215.1.region006	petrobactin	Others	F_1139	C_4062
GCA_000021445.1_ASM2144v1	anthracis	cereus	CP001215.1.region003	bacteriocin	RiPPs	F_1149	C_924
GCA_000021785.1_ASM2178v1	cereus	cereus	CP001283.1.region005	fengycin	Others	F_645	C_3637
GCA_000021785.1_ASM2178v1	cereus	cereus	CP001283.1.region004	bacillibactin	NRPS	F_745	C_3419
GCA_000021785.1_ASM2178v1	cereus	cereus	CP001283.1.region002	LAP.bacteriocin	RiPPs	F_856	C_3485
GCA_000021785.1_ASM2178v1	cereus	cereus	CP001283.1.region008	molybdenum cofactor	Terpene	F_876	C_4575
GCA_000021785.1_ASM2178v1	cereus	cereus	CP001283.1.region007	NRPS	NRPS	F_1101	C_766
GCA_000021785.1_ASM2178v1	cereus	cereus	CP001283.1.region001	bacteriocin	RiPPs	F_1134	C_1310
GCA_000021785.1_ASM2178v1	cereus	cereus	CP001283.1.region006	bacteriocin	RiPPs	F_1136	C_924
GCA_000021785.1_ASM2178v1	cereus	cereus	CP001283.1.region003	petrobactin	Others	F_1139	C_4062
GCA_000022505.1_ASM2250v1	cereus	cereus	CP001407.1.region004	fengycin	Others	F_743	C_3637
GCA_000022505.1_ASM2250v1	cereus	cereus	CP001407.1.region003	bacillibactin	NRPS	F_745	C_3419
GCA_000022505.1_ASM2250v1	cereus	cereus	CP001407.1.region001	LAP.bacteriocin	RiPPs	F_870	C_3485
GCA_000022505.1_ASM2250v1	cereus	cereus	CP001407.1.region006	molybdenum cofactor	Terpene	F_876	C_4575
GCA_000022505.1_ASM2250v1	cereus	cereus	CP001407.1.region005	bacteriocin	RiPPs	F_1138	C_1310
GCA_000022505.1_ASM2250v1	cereus	cereus	CP001407.1.region002	petrobactin	Others	F_1139	C_4062
GCA_000022865.1_ASM2286v1	anthracis	cereus	CP001598.1.region003	bacillibactin	NRPS	F_571	C_3419
GCA_000022865.1_ASM2286v1	anthracis	cereus	CP001598.1.region004	fengycin	Others	F_743	C_3637
GCA_000022865.1_ASM2286v1	anthracis	cereus	CP001598.1.region007	molybdenum cofactor	Terpene	F_876	C_4575
GCA_000022865.1_ASM2286v1	anthracis	cereus	CP001598.1.region001	LAP.bacteriocin	RiPPs	F_895	C_3485
GCA_000022865.1_ASM2286v1	anthracis	cereus	CP001598.1.region006	NRPS	NRPS	F_1101	C_766
GCA_000022865.1_ASM2286v1	anthracis	cereus	CP001598.1.region002	petrobactin	Others	F_1139	C_4062
GCA_000022865.1_ASM2286v1	anthracis	cereus	CP001598.1.region005	bacteriocin	RiPPs	F_1149	C_924
GCA_000025805.1_ASM2580v1	megaterium	megaterium	CP001982.1.region001	carotenoid	Terpene	F_55	C_1310
GCA_000025805.1_ASM2580v1	megaterium	megaterium	CP001982.1.region004	bacteriocin	RiPPs	F_56	C_1310
GCA_000025805.1_ASM2580v1	megaterium	megaterium	CP001982.1.region003	T3PKS	PKSother	F_138	C_1310
GCA_000025805.1_ASM2580v1	megaterium	megaterium	CP001982.1.region007	siderophore	Others	F_162	C_1310
GCA_000025805.1_ASM2580v1	megaterium	megaterium	CP001982.1.region006	surfactin	Terpene	F_649	C_3667
GCA_000025805.1_ASM2580v1	megaterium	megaterium	CP001982.1.region005	terpene	Terpene	F_676	C_1310
GCA_000025805.1_ASM2580v1	megaterium	megaterium	CP001982.1.region002	phosphonate	Others	F_1144	C_1310
GCA_000025825.1_ASM2582v1	megaterium	megaterium	CP001983.1.region003	T3PKS	PKSother	F_138	C_1310
GCA_000025825.1_ASM2582v1	megaterium	megaterium	CP001983.1.region007	siderophore	Others	F_162	C_1310
GCA_000025825.1_ASM2582v1	megaterium	megaterium	CP001983.1.region006	surfactin	Terpene	F_649	C_3667
GCA_000025825.1_ASM2582v1	megaterium	megaterium	CP001983.1.region001	carotenoid	Terpene	F_650	C_1310
GCA_000025825.1_ASM2582v1	megaterium	megaterium	CP001983.1.region004	terpene	Terpene	F_676	C_1310
GCA_000025825.1_ASM2582v1	megaterium	megaterium	CP001990.1.region001	lanthipeptide	RiPPs	F_958	C_1310
GCA_000025825.1_ASM2582v1	megaterium	megaterium	CP001983.1.region002	phosphonate	Others	F_1144	C_1310
GCA_000025825.1_ASM2582v1	megaterium	megaterium	CP001983.1.region005	LAP.bacteriocin	RiPPs	F_1146	C_1310
GCA_000025825.1_ASM2582v1	megaterium	megaterium	CP001988.1.region001	ladderane	Others	F_1147	C_1310
GCA_000092165.1_ASM9216v1	thuringiensis	cereus	CP001903.1.region006	fengycin	Others	F_743	C_3637
GCA_000092165.1_ASM9216v1	thuringiensis	cereus	CP001903.1.region004	bacillibactin	NRPS	F_745	C_3419
GCA_000092165.1_ASM9216v1	thuringiensis	cereus	CP001903.1.region005	NRPS	NRPS	F_757	C_1310
GCA_000092165.1_ASM9216v1	thuringiensis	cereus	CP001903.1.region003	petrobactin	Others	F_761	C_4062
GCA_000092165.1_ASM9216v1	thuringiensis	cereus	CP001903.1.region001	NRPS-like	NRPS	F_762	C_1310
GCA_000092165.1_ASM9216v1	thuringiensis	cereus	CP001903.1.region009	polyoxypeptin	NRPS	F_842	C_1310
GCA_000092165.1_ASM9216v1	thuringiensis	cereus	CP001903.1.region002	LAP.bacteriocin	RiPPs	F_870	C_3485
GCA_000092165.1_ASM9216v1	thuringiensis	cereus	CP001903.1.region010	molybdenum cofactor	Terpene	F_876	C_4575
GCA_000092165.1_ASM9216v1	thuringiensis	cereus	CP001903.1.region007	bacteriocin	RiPPs	F_1129	C_1310
GCA_000092165.1_ASM9216v1	thuringiensis	cereus	CP001903.1.region008	bacteriocin	RiPPs	F_1141	C_953
GCA_000092165.1_ASM9216v1	thuringiensis	cereus	CP001903.1.region011	bacteriocin	RiPPs	F_1142	C_1310
GCA_000092165.1_ASM9216v1	thuringiensis	cereus	CP001904.1.region001	arylpolyene.NRPS	Others	F_1143	C_1310
GCA_000143605.1_ASM14360v1	cereus	cereus	CP001746.1.region003	bacillibactin	NRPS	F_571	C_3419
GCA_000143605.1_ASM14360v1	cereus	cereus	CP001746.1.region004	fengycin	Others	F_645	C_3637
GCA_000143605.1_ASM14360v1	cereus	cereus	CP001746.1.region005	bacteriocin	RiPPs	F_855	C_1310
GCA_000143605.1_ASM14360v1	cereus	cereus	CP001746.1.region006	molybdenum cofactor	Terpene	F_876	C_4575
GCA_000143605.1_ASM14360v1	cereus	cereus	CP001746.1.region001	LAP.bacteriocin	RiPPs	F_895	C_3485
GCA_000143605.1_ASM14360v1	cereus	cereus	CP001746.1.region002	petrobactin	Others	F_1139	C_4062
GCA_000146565.1_ASM14656v1	subtilis	subtilis/subtilis	CP002183.1.region004	bacillaene	PKS-NRPS Hybrids	F_11	C_1019
GCA_000146565.1_ASM14656v1	subtilis	subtilis/subtilis	CP002183.1.region009	subtilin	RiPPs	F_193	C_2175
GCA_000146565.1_ASM14656v1	subtilis	subtilis/subtilis	CP002183.1.region006	terpene	Terpene	F_622	C_503
GCA_000146565.1_ASM14656v1	subtilis	subtilis/subtilis	CP002183.1.region003	terpene	Terpene	F_657	C_3707
GCA_000146565.1_ASM14656v1	subtilis	subtilis/subtilis	CP002183.1.region010	CDPS	Others	F_658	C_1310
GCA_000146565.1_ASM14656v1	subtilis	subtilis/subtilis	CP002183.1.region005	mycosubtilin	Others	F_687	C_1310
GCA_000146565.1_ASM14656v1	subtilis	subtilis/subtilis	CP002183.1.region007	T3PKS	PKSother	F_1005	C_505
GCA_000146565.1_ASM14656v1	subtilis	subtilis/subtilis	CP002183.1.region008	bacillibactin	Others	F_1016	C_3548
GCA_000146565.1_ASM14656v1	subtilis	subtilis/subtilis	CP002183.1.region001	rhizocticin A	Others	F_1150	C_1310
GCA_000146565.1_ASM14656v1	subtilis	subtilis/subtilis	CP002183.1.region002	surfactin	NRPS	F_1151	C_983
GCA_000146565.1_ASM14656v1	subtilis	subtilis/subtilis	CP002183.1.region011	bacilysin	RiPPs	F_1152	C_509
GCA_000155325.1_ASM15532v1	subtilis	subtilis/subtilis	CM000487.1.region004	bacillaene	PKS-NRPS Hybrids	F_11	C_1019
GCA_000155325.1_ASM15532v1	subtilis	subtilis/subtilis	CM000487.1.region007	sublancin 168	RiPPs	F_18	C_1310
GCA_000155325.1_ASM15532v1	subtilis	subtilis/subtilis	CM000487.1.region005	fengycin	Others	F_102	C_1310
GCA_000155325.1_ASM15532v1	subtilis	subtilis/subtilis	CM000487.1.region003	terpene	Terpene	F_988	C_3707
GCA_000155325.1_ASM15532v1	subtilis	subtilis/subtilis	CM000487.1.region006	terpene	Terpene	F_1001	C_503
GCA_000155325.1_ASM15532v1	subtilis	subtilis/subtilis	CM000487.1.region008	T3PKS	PKSother	F_1005	C_505
GCA_000155325.1_ASM15532v1	subtilis	subtilis/subtilis	CM000487.1.region009	bacillibactin	NRPS	F_1016	C_3548
GCA_000155325.1_ASM15532v1	subtilis	subtilis/subtilis	CM000487.1.region010	CDPS	Others	F_1022	C_1310
GCA_000155325.1_ASM15532v1	subtilis	subtilis/subtilis	CM000487.1.region011	subtilosin A	RiPPs	F_1023	C_508
GCA_000155325.1_ASM15532v1	subtilis	subtilis/subtilis	CM000487.1.region012	bacilysin	Others	F_1024	C_509
GCA_000155325.1_ASM15532v1	subtilis	subtilis/subtilis	CM000487.1.region001	sporulation killing factor	RiPPs	F_1025	C_1310
GCA_000155325.1_ASM15532v1	subtilis	subtilis/subtilis	CM000487.1.region002	surfactin	NRPS	F_1026	C_983
GCA_000155355.1_ASM15535v1	subtilis	subtilis/subtilis	CM000489.1.region004	bacillaene	PKS-NRPS Hybrids	F_11	C_1019
GCA_000155355.1_ASM15535v1	subtilis	subtilis/subtilis	CM000489.1.region007	sublancin 168	RiPPs	F_18	C_1310
GCA_000155355.1_ASM15535v1	subtilis	subtilis/subtilis	CM000489.1.region005	fengycin	Others	F_102	C_1310
GCA_000155355.1_ASM15535v1	subtilis	subtilis/subtilis	CM000489.1.region003	terpene	Terpene	F_988	C_3707
GCA_000155355.1_ASM15535v1	subtilis	subtilis/subtilis	CM000489.1.region006	terpene	Terpene	F_1001	C_503
GCA_000155355.1_ASM15535v1	subtilis	subtilis/subtilis	CM000489.1.region008	T3PKS	PKSother	F_1005	C_505
GCA_000155355.1_ASM15535v1	subtilis	subtilis/subtilis	CM000489.1.region009	bacillibactin	NRPS	F_1016	C_3548
GCA_000155355.1_ASM15535v1	subtilis	subtilis/subtilis	CM000489.1.region010	CDPS	Others	F_1022	C_1310
GCA_000155355.1_ASM15535v1	subtilis	subtilis/subtilis	CM000489.1.region011	subtilosin A	RiPPs	F_1023	C_508
GCA_000155355.1_ASM15535v1	subtilis	subtilis/subtilis	CM000489.1.region012	bacilysin	Others	F_1024	C_509
GCA_000155355.1_ASM15535v1	subtilis	subtilis/subtilis	CM000489.1.region001	sporulation killing factor	RiPPs	F_1025	C_1310
GCA_000155355.1_ASM15535v1	subtilis	subtilis/subtilis	CM000489.1.region002	surfactin	NRPS	F_1026	C_983
GCA_000155375.1_ASM15537v1	subtilis	subtilis/subtilis	CM000490.1.region004	bacillaene	PKS-NRPS Hybrids	F_11	C_1019
GCA_000155375.1_ASM15537v1	subtilis	subtilis/subtilis	CM000490.1.region007	sublancin 168	RiPPs	F_18	C_1310
GCA_000155375.1_ASM15537v1	subtilis	subtilis/subtilis	CM000490.1.region005	fengycin	Others	F_102	C_1310
GCA_000155375.1_ASM15537v1	subtilis	subtilis/subtilis	CM000490.1.region003	terpene	Terpene	F_988	C_3707
GCA_000155375.1_ASM15537v1	subtilis	subtilis/subtilis	CM000490.1.region006	terpene	Terpene	F_1001	C_503
GCA_000155375.1_ASM15537v1	subtilis	subtilis/subtilis	CM000490.1.region008	T3PKS	PKSother	F_1005	C_505
GCA_000155375.1_ASM15537v1	subtilis	subtilis/subtilis	CM000490.1.region009	bacillibactin	NRPS	F_1016	C_3548
GCA_000155375.1_ASM15537v1	subtilis	subtilis/subtilis	CM000490.1.region010	CDPS	Others	F_1022	C_1310
GCA_000155375.1_ASM15537v1	subtilis	subtilis/subtilis	CM000490.1.region011	subtilosin A	RiPPs	F_1023	C_508
GCA_000155375.1_ASM15537v1	subtilis	subtilis/subtilis	CM000490.1.region012	bacilysin	Others	F_1024	C_509
GCA_000155375.1_ASM15537v1	subtilis	subtilis/subtilis	CM000490.1.region001	sporulation killing factor	RiPPs	F_1025	C_1310
GCA_000155375.1_ASM15537v1	subtilis	subtilis/subtilis	CM000490.1.region002	surfactin	NRPS	F_1026	C_983
GCA_000160895.1_ASM16089v1	cereus	cereus	CM000715.1.region006	NRPS	NRPS	F_581	C_3455
GCA_000160895.1_ASM16089v1	cereus	cereus	CM000715.1.region011	fengycin	Others	F_645	C_3637
GCA_000160895.1_ASM16089v1	cereus	cereus	CM000715.1.region004	bacillibactin	NRPS	F_745	C_3419
GCA_000160895.1_ASM16089v1	cereus	cereus	CM000715.1.region003	petrobactin	Others	F_761	C_4062
GCA_000160895.1_ASM16089v1	cereus	cereus	CM000715.1.region001	NRPS-like	NRPS	F_762	C_1310
GCA_000160895.1_ASM16089v1	cereus	cereus	CM000715.1.region008	molybdenum cofactor	Terpene	F_876	C_4575
GCA_000160895.1_ASM16089v1	cereus	cereus	CM000715.1.region002	LAP.bacteriocin	RiPPs	F_895	C_3485
GCA_000160895.1_ASM16089v1	cereus	cereus	CM000715.1.region007	bacteriocin	RiPPs	F_1028	C_1310
GCA_000160895.1_ASM16089v1	cereus	cereus	CM000715.1.region010	NRPS	NRPS	F_1029	C_1310
GCA_000160895.1_ASM16089v1	cereus	cereus	CM000715.1.region012	locillomycin	NRPS	F_1030	C_1310
GCA_000160895.1_ASM16089v1	cereus	cereus	CM000715.1.region013	bacitracin	NRPS	F_1031	C_1310
GCA_000160895.1_ASM16089v1	cereus	cereus	CM000715.1.region014	bacitracin	NRPS	F_1032	C_1310
GCA_000160895.1_ASM16089v1	cereus	cereus	CM000715.1.region015	NRPS	NRPS	F_1033	C_1310
GCA_000160895.1_ASM16089v1	cereus	cereus	CM000715.1.region009	zwittermicin A	PKS-NRPS Hybrids	F_1107	C_1310
GCA_000160895.1_ASM16089v1	cereus	cereus	CM000715.1.region005	bacteriocin	RiPPs	F_1129	C_1310
GCA_000160915.1_ASM16091v1	cereus	cereus	CM000716.1.region004	bacillibactin	NRPS	F_571	C_3419
GCA_000160915.1_ASM16091v1	cereus	cereus	CM000716.1.region010	aurantinin B / aurantinin C / aurantinin D	PKS-NRPS Hybrids	F_681	C_1310
GCA_000160915.1_ASM16091v1	cereus	cereus	CM000716.1.region005	fengycin	Others	F_743	C_3637
GCA_000160915.1_ASM16091v1	cereus	cereus	CM000716.1.region009	NRPS.transAT-PKS-like	PKS-NRPS Hybrids	F_757	C_1310
GCA_000160915.1_ASM16091v1	cereus	cereus	CM000716.1.region007	molybdenum cofactor	Terpene	F_876	C_4575
GCA_000160915.1_ASM16091v1	cereus	cereus	CM000716.1.region002	LAP.bacteriocin	RiPPs	F_895	C_3485
GCA_000160915.1_ASM16091v1	cereus	cereus	CM000716.1.region001	LAP	RiPPs	F_1034	C_1310
GCA_000160915.1_ASM16091v1	cereus	cereus	CM000716.1.region008	CDPS	Others	F_1035	C_1310
GCA_000160915.1_ASM16091v1	cereus	cereus	CM000716.1.region011	1-heptadecene	PKSother	F_1036	C_1310
GCA_000160915.1_ASM16091v1	cereus	cereus	CM000716.1.region006	bacteriocin	RiPPs	F_1138	C_1310
GCA_000160915.1_ASM16091v1	cereus	cereus	CM000716.1.region003	petrobactin	Others	F_1139	C_4062
GCA_000160955.1_ASM16095v1	wiedmannii	cereus	CM000718.1.region001	LAP.bacteriocin	RiPPs	F_589	C_3485
GCA_000160955.1_ASM16095v1	wiedmannii	cereus	CM000718.1.region004	fengycin	Others	F_743	C_3637
GCA_000160955.1_ASM16095v1	wiedmannii	cereus	CM000718.1.region003	bacillibactin	NRPS	F_745	C_3419
GCA_000160955.1_ASM16095v1	wiedmannii	cereus	CM000718.1.region006	molybdenum cofactor	Terpene	F_876	C_4575
GCA_000160955.1_ASM16095v1	wiedmannii	cereus	CM000718.1.region007	bacteriocin	RiPPs	F_1037	C_1310
GCA_000160955.1_ASM16095v1	wiedmannii	cereus	CM000718.1.region005	bacteriocin	RiPPs	F_1136	C_924
GCA_000160955.1_ASM16095v1	wiedmannii	cereus	CM000718.1.region002	petrobactin	Others	F_1139	C_4062
GCA_000160975.1_ASM16097v1	mycoides	cereus	CM000719.1.region008	paeninodin	RiPPs	F_232	C_1310
GCA_000160975.1_ASM16097v1	mycoides	cereus	CM000719.1.region007	malacidin A / malacidin B	NRPS	F_304	C_1310
GCA_000160975.1_ASM16097v1	mycoides	cereus	CM000719.1.region005	bacteriocin	RiPPs	F_583	C_3468
GCA_000160975.1_ASM16097v1	mycoides	cereus	CM000719.1.region013	fengycin	Others	F_645	C_3637
GCA_000160975.1_ASM16097v1	mycoides	cereus	CM000719.1.region004	bacteriocin	RiPPs	F_646	C_1310
GCA_000160975.1_ASM16097v1	mycoides	cereus	CM000719.1.region003	bacillibactin	NRPS	F_745	C_3419
GCA_000160975.1_ASM16097v1	mycoides	cereus	CM000719.1.region002	petrobactin	Others	F_859	C_4062
GCA_000160975.1_ASM16097v1	mycoides	cereus	CM000719.1.region001	LAP.bacteriocin	RiPPs	F_870	C_3485
GCA_000160975.1_ASM16097v1	mycoides	cereus	CM000719.1.region006	terpene	Terpene	F_872	C_1310
GCA_000160975.1_ASM16097v1	mycoides	cereus	CM000719.1.region009	NRPS	NRPS	F_1038	C_1310
GCA_000160975.1_ASM16097v1	mycoides	cereus	CM000719.1.region010	surfactin	NRPS	F_1039	C_1310
GCA_000160975.1_ASM16097v1	mycoides	cereus	CM000719.1.region011	lanthipeptide	RiPPs	F_1040	C_1310
GCA_000160975.1_ASM16097v1	mycoides	cereus	CM000719.1.region012	thuricin	NRPS	F_1041	C_1310
GCA_000160975.1_ASM16097v1	mycoides	cereus	CM000719.1.region014	NRPS	NRPS	F_1042	C_1310
GCA_000161335.1_ASM16133v1	mycoides	cereus	CM000737.1.region004	bacillibactin	NRPS	F_51	C_3419
GCA_000161335.1_ASM16133v1	mycoides	cereus	CM000737.1.region010	paeninodin	RiPPs	F_232	C_1310
GCA_000161335.1_ASM16133v1	mycoides	cereus	CM000737.1.region008	bacteriocin	RiPPs	F_583	C_3468
GCA_000161335.1_ASM16133v1	mycoides	cereus	CM000737.1.region007	fengycin	Others	F_645	C_3637
GCA_000161335.1_ASM16133v1	mycoides	cereus	CM000737.1.region013	NRPS	NRPS	F_757	C_1310
GCA_000161335.1_ASM16133v1	mycoides	cereus	CM000737.1.region001	NRPS-like	NRPS	F_762	C_1310
GCA_000161335.1_ASM16133v1	mycoides	cereus	CM000737.1.region003	petrobactin	Others	F_859	C_4062
GCA_000161335.1_ASM16133v1	mycoides	cereus	CM000737.1.region002	LAP.bacteriocin	RiPPs	F_870	C_3485
GCA_000161335.1_ASM16133v1	mycoides	cereus	CM000737.1.region009	terpene	Terpene	F_872	C_1310
GCA_000161335.1_ASM16133v1	mycoides	cereus	CM000737.1.region005	bacteriocin	RiPPs	F_1043	C_1310
GCA_000161335.1_ASM16133v1	mycoides	cereus	CM000737.1.region006	NRPS	NRPS	F_1044	C_1310
GCA_000161335.1_ASM16133v1	mycoides	cereus	CM000737.1.region011	bacteriocin	RiPPs	F_1045	C_1310
GCA_000161335.1_ASM16133v1	mycoides	cereus	CM000737.1.region012	bacteriocin	RiPPs	F_1046	C_1310
GCA_000161335.1_ASM16133v1	mycoides	cereus	CM000737.1.region014	bacteriocin	RiPPs	F_1047	C_1310
GCA_000161415.1_ASM16141v1	pseudomycoides	cereus	CM000743.1.region002	zwittermicin A	PKS-NRPS Hybrids	F_715	C_1310
GCA_000161415.1_ASM16141v1	pseudomycoides	cereus	CM000743.1.region006	terpene	Terpene	F_727	C_1310
GCA_000161415.1_ASM16141v1	pseudomycoides	cereus	CM000743.1.region003	bacillibactin	NRPS	F_738	C_1310
GCA_000161415.1_ASM16141v1	pseudomycoides	cereus	CM000743.1.region008	lactocin S	Others	F_740	C_1310
GCA_000161415.1_ASM16141v1	pseudomycoides	cereus	CM000743.1.region004	fengycin	Others	F_743	C_3637
GCA_000161415.1_ASM16141v1	pseudomycoides	cereus	CM000743.1.region009	LAP.bacteriocin	RiPPs	F_870	C_3485
GCA_000161415.1_ASM16141v1	pseudomycoides	cereus	CM000743.1.region013	lanthipeptide	RiPPs	F_971	C_1310
GCA_000161415.1_ASM16141v1	pseudomycoides	cereus	CM000743.1.region001	ulleungmycin	RiPPs	F_1049	C_1310
GCA_000161415.1_ASM16141v1	pseudomycoides	cereus	CM000743.1.region007	paeninodin	RiPPs	F_1050	C_3963
GCA_000161415.1_ASM16141v1	pseudomycoides	cereus	CM000743.1.region010	anabaenopeptin NZ857 / nostamide A	NRPS	F_1051	C_1310
GCA_000161415.1_ASM16141v1	pseudomycoides	cereus	CM000743.1.region011	anabaenopeptin NZ857 / nostamide A	NRPS	F_1052	C_1310
GCA_000161415.1_ASM16141v1	pseudomycoides	cereus	CM000743.1.region012	NRPS	NRPS	F_1053	C_1310
GCA_000161415.1_ASM16141v1	pseudomycoides	cereus	CM000743.1.region014	NRPS	NRPS	F_1054	C_1310
GCA_000161415.1_ASM16141v1	pseudomycoides	cereus	CM000743.1.region015	lanthipeptide	RiPPs	F_1055	C_1310
GCA_000161415.1_ASM16141v1	pseudomycoides	cereus	CM000743.1.region005	bacteriocin	RiPPs	F_1056	C_1310
GCA_000161435.1_ASM16143v1	pseudomycoides	cereus	CM000744.1.region001	fischerindole L	RiPPs	F_42	C_1310
GCA_000161435.1_ASM16143v1	pseudomycoides	cereus	CM000744.1.region002	LAP.bacteriocin	RiPPs	F_570	C_3485
GCA_000161435.1_ASM16143v1	pseudomycoides	cereus	CM000744.1.region006	terpene	Terpene	F_727	C_1310
GCA_000161435.1_ASM16143v1	pseudomycoides	cereus	CM000744.1.region003	bacillibactin	NRPS	F_738	C_1310
GCA_000161435.1_ASM16143v1	pseudomycoides	cereus	CM000744.1.region004	fengycin	Others	F_743	C_3637
GCA_000161435.1_ASM16143v1	pseudomycoides	cereus	CM000744.1.region014	nostopeptolide A2	Others	F_971	C_1310
GCA_000161435.1_ASM16143v1	pseudomycoides	cereus	CM000744.1.region007	paeninodin	RiPPs	F_1050	C_3963
GCA_000161435.1_ASM16143v1	pseudomycoides	cereus	CM000744.1.region005	bacteriocin	RiPPs	F_1056	C_1310
GCA_000161435.1_ASM16143v1	pseudomycoides	cereus	CM000744.1.region008	NRPS	NRPS	F_1057	C_1310
GCA_000161435.1_ASM16143v1	pseudomycoides	cereus	CM000744.1.region009	NRPS	NRPS	F_1058	C_1310
GCA_000161435.1_ASM16143v1	pseudomycoides	cereus	CM000744.1.region010	nostopeptolide A2	NRPS	F_1059	C_1310
GCA_000161435.1_ASM16143v1	pseudomycoides	cereus	CM000744.1.region011	nostopeptolide A2	NRPS	F_1060	C_1310
GCA_000161435.1_ASM16143v1	pseudomycoides	cereus	CM000744.1.region012	xenoamicin A / xenoamicin B	NRPS	F_1061	C_1310
GCA_000161435.1_ASM16143v1	pseudomycoides	cereus	CM000744.1.region013	lanthipeptide	RiPPs	F_1062	C_1310
GCA_000161455.1_ASM16145v1	pseudomycoides	cereus	CM000745.1.region001	LAP.thiopeptide.bacteriocin.sactipeptide	RiPPs	F_42	C_1310
GCA_000161455.1_ASM16145v1	pseudomycoides	cereus	CM000745.1.region005	terpene	Terpene	F_727	C_1310
GCA_000161455.1_ASM16145v1	pseudomycoides	cereus	CM000745.1.region002	bacillibactin	NRPS	F_738	C_1310
GCA_000161455.1_ASM16145v1	pseudomycoides	cereus	CM000745.1.region003	fengycin	Others	F_743	C_3637
GCA_000161455.1_ASM16145v1	pseudomycoides	cereus	CM000745.1.region009	pyoverdin	NRPS	F_746	C_1310
GCA_000161455.1_ASM16145v1	pseudomycoides	cereus	CM000745.1.region008	paeninodin	RiPPs	F_1050	C_3963
GCA_000161455.1_ASM16145v1	pseudomycoides	cereus	CM000745.1.region004	bacteriocin	RiPPs	F_1056	C_1310
GCA_000161455.1_ASM16145v1	pseudomycoides	cereus	CM000745.1.region006	cichofactin A / cichofactin B	NRPS	F_1063	C_1310
GCA_000161455.1_ASM16145v1	pseudomycoides	cereus	CM000745.1.region007	pseudomycoicidin	RiPPs	F_1064	C_1310
GCA_000161455.1_ASM16145v1	pseudomycoides	cereus	CM000745.1.region010	bogorol A	NRPS	F_1065	C_1310
GCA_000161455.1_ASM16145v1	pseudomycoides	cereus	CM000745.1.region011	bogorol A	NRPS	F_1066	C_1310
GCA_000161455.1_ASM16145v1	pseudomycoides	cereus	CM000745.1.region012	bogorol A	NRPS	F_1067	C_1310
GCA_000161455.1_ASM16145v1	pseudomycoides	cereus	CM000745.1.region013	nostocyclopeptide A2	NRPS	F_1068	C_1310
GCA_000161455.1_ASM16145v1	pseudomycoides	cereus	CM000745.1.region014	NRPS	NRPS	F_1069	C_1310
GCA_000161455.1_ASM16145v1	pseudomycoides	cereus	CM000745.1.region015	lactocin S	NRPS	F_1070	C_1310
GCA_000161475.1_ASM16147v1	thuringiensis	cereus	CM000746.1.region004	fengycin	Others	F_645	C_3637
GCA_000161475.1_ASM16147v1	thuringiensis	cereus	CM000746.1.region003	bacillibactin	NRPS	F_745	C_3419
GCA_000161475.1_ASM16147v1	thuringiensis	cereus	CM000746.1.region001	LAP.bacteriocin	RiPPs	F_856	C_3485
GCA_000161475.1_ASM16147v1	thuringiensis	cereus	CM000746.1.region006	molybdenum cofactor	Terpene	F_1071	C_1310
GCA_000161475.1_ASM16147v1	thuringiensis	cereus	CM000746.1.region007	bacteriocin	RiPPs	F_1072	C_1310
GCA_000161475.1_ASM16147v1	thuringiensis	cereus	CM000746.1.region008	CDPS	Others	F_1073	C_1310
GCA_000161475.1_ASM16147v1	thuringiensis	cereus	CM000746.1.region009	bacteriocin	RiPPs	F_1074	C_1310
GCA_000161475.1_ASM16147v1	thuringiensis	cereus	CM000746.1.region005	bacteriocin	RiPPs	F_1136	C_924
GCA_000161475.1_ASM16147v1	thuringiensis	cereus	CM000746.1.region002	petrobactin	Others	F_1139	C_4062
GCA_000161495.1_ASM16149v1	thuringiensis	cereus	CM000747.1.region008	NRPS	NRPS	F_581	C_3455
GCA_000161495.1_ASM16149v1	thuringiensis	cereus	CM000747.1.region005	fengycin	Others	F_645	C_3637
GCA_000161495.1_ASM16149v1	thuringiensis	cereus	CM000747.1.region004	bacillibactin	NRPS	F_745	C_3419
GCA_000161495.1_ASM16149v1	thuringiensis	cereus	CM000747.1.region003	petrobactin	Others	F_761	C_4062
GCA_000161495.1_ASM16149v1	thuringiensis	cereus	CM000747.1.region001	NRPS-like	NRPS	F_762	C_1310
GCA_000161495.1_ASM16149v1	thuringiensis	cereus	CM000747.1.region007	bacteriocin	RiPPs	F_847	C_953
GCA_000161495.1_ASM16149v1	thuringiensis	cereus	CM000747.1.region002	LAP.bacteriocin	RiPPs	F_856	C_3485
GCA_000161495.1_ASM16149v1	thuringiensis	cereus	CM000747.1.region009	molybdenum cofactor	Terpene	F_876	C_4575
GCA_000161495.1_ASM16149v1	thuringiensis	cereus	CM000747.1.region010	NRPS	NRPS	F_1075	C_1310
GCA_000161495.1_ASM16149v1	thuringiensis	cereus	CM000747.1.region006	bacteriocin	RiPPs	F_1129	C_1310
GCA_000161515.1_ASM16151v1	thuringiensis	cereus	CM000748.1.region008	NRPS	NRPS	F_581	C_3455
GCA_000161515.1_ASM16151v1	thuringiensis	cereus	CM000748.1.region005	fengycin	Others	F_645	C_3637
GCA_000161515.1_ASM16151v1	thuringiensis	cereus	CM000748.1.region004	bacillibactin	NRPS	F_745	C_3419
GCA_000161515.1_ASM16151v1	thuringiensis	cereus	CM000748.1.region013	meilingmycin	NRPS	F_757	C_1310
GCA_000161515.1_ASM16151v1	thuringiensis	cereus	CM000748.1.region003	petrobactin	Others	F_761	C_4062
GCA_000161515.1_ASM16151v1	thuringiensis	cereus	CM000748.1.region001	NRPS-like	NRPS	F_762	C_1310
GCA_000161515.1_ASM16151v1	thuringiensis	cereus	CM000748.1.region007	bacteriocin	RiPPs	F_847	C_953
GCA_000161515.1_ASM16151v1	thuringiensis	cereus	CM000748.1.region002	LAP.bacteriocin	RiPPs	F_856	C_3485
GCA_000161515.1_ASM16151v1	thuringiensis	cereus	CM000748.1.region009	molybdenum cofactor	Terpene	F_876	C_4575
GCA_000161515.1_ASM16151v1	thuringiensis	cereus	CM000748.1.region010	NRPS	NRPS	F_1076	C_1310
GCA_000161515.1_ASM16151v1	thuringiensis	cereus	CM000748.1.region012	NRPS	NRPS	F_1077	C_1310
GCA_000161515.1_ASM16151v1	thuringiensis	cereus	CM000748.1.region014	anabaenopeptin NZ857 / nostamide A	NRPS	F_1078	C_1310
GCA_000161515.1_ASM16151v1	thuringiensis	cereus	CM000748.1.region015	cyanopeptin	Others	F_1079	C_1310
GCA_000161515.1_ASM16151v1	thuringiensis	cereus	CM000748.1.region016	thuricin	RiPPs	F_1080	C_698
GCA_000161515.1_ASM16151v1	thuringiensis	cereus	CM000748.1.region011	zwittermicin A	PKS-NRPS Hybrids	F_1107	C_1310
GCA_000161515.1_ASM16151v1	thuringiensis	cereus	CM000748.1.region006	bacteriocin	RiPPs	F_1129	C_1310
GCA_000161535.1_ASM16153v1	thuringiensis	cereus	CM000749.1.region007	NRPS	NRPS	F_581	C_3455
GCA_000161535.1_ASM16153v1	thuringiensis	cereus	CM000749.1.region005	fengycin	Others	F_645	C_3637
GCA_000161535.1_ASM16153v1	thuringiensis	cereus	CM000749.1.region004	bacillibactin	NRPS	F_745	C_3419
GCA_000161535.1_ASM16153v1	thuringiensis	cereus	CM000749.1.region003	petrobactin	Others	F_752	C_4062
GCA_000161535.1_ASM16153v1	thuringiensis	cereus	CM000749.1.region001	NRPS-like	NRPS	F_762	C_1310
GCA_000161535.1_ASM16153v1	thuringiensis	cereus	CM000749.1.region002	LAP.bacteriocin	RiPPs	F_856	C_3485
GCA_000161535.1_ASM16153v1	thuringiensis	cereus	CM000749.1.region010	molybdenum cofactor	Terpene	F_876	C_4575
GCA_000161535.1_ASM16153v1	thuringiensis	cereus	CM000749.1.region008	bacteriocin	RiPPs	F_1082	C_1310
GCA_000161535.1_ASM16153v1	thuringiensis	cereus	CM000749.1.region009	polyoxypeptin	NRPS	F_1083	C_1310
GCA_000161535.1_ASM16153v1	thuringiensis	cereus	CM000749.1.region011	bacteriocin	RiPPs	F_1084	C_1310
GCA_000161535.1_ASM16153v1	thuringiensis	cereus	CM000749.1.region012	LAP	RiPPs	F_1085	C_1310
GCA_000161535.1_ASM16153v1	thuringiensis	cereus	CM000749.1.region013	rhizomide A / rhizomide B / rhizomide C	NRPS	F_1086	C_1310
GCA_000161535.1_ASM16153v1	thuringiensis	cereus	CM000749.1.region006	bacteriocin	RiPPs	F_1100	C_1310
GCA_000161555.1_ASM16155v1	thuringiensis	cereus	CM000750.1.region008	NRPS	NRPS	F_581	C_3455
GCA_000161555.1_ASM16155v1	thuringiensis	cereus	CM000750.1.region006	fengycin	Others	F_743	C_3637
GCA_000161555.1_ASM16155v1	thuringiensis	cereus	CM000750.1.region005	bacillibactin	NRPS	F_745	C_3419
GCA_000161555.1_ASM16155v1	thuringiensis	cereus	CM000750.1.region004	petrobactin	Others	F_761	C_4062
GCA_000161555.1_ASM16155v1	thuringiensis	cereus	CM000750.1.region001	NRPS-like	NRPS	F_762	C_1310
GCA_000161555.1_ASM16155v1	thuringiensis	cereus	CM000750.1.region010	molybdenum cofactor	Terpene	F_876	C_4575
GCA_000161555.1_ASM16155v1	thuringiensis	cereus	CM000750.1.region003	LAP.bacteriocin	RiPPs	F_895	C_3485
GCA_000161555.1_ASM16155v1	thuringiensis	cereus	CM000750.1.region002	lassopeptide	RiPPs	F_1087	C_1310
GCA_000161555.1_ASM16155v1	thuringiensis	cereus	CM000750.1.region009	polyoxypeptin	NRPS	F_1088	C_1310
GCA_000161555.1_ASM16155v1	thuringiensis	cereus	CM000750.1.region011	bacteriocin	RiPPs	F_1089	C_1310
GCA_000161555.1_ASM16155v1	thuringiensis	cereus	CM000750.1.region007	bacteriocin	RiPPs	F_1141	C_953
GCA_000161575.1_ASM16157v1	thuringiensis	cereus	CM000751.1.region009	bacteriocin.NRPS	Others	F_606	C_1310
GCA_000161575.1_ASM16157v1	thuringiensis	cereus	CM000751.1.region006	fengycin	Others	F_743	C_3637
GCA_000161575.1_ASM16157v1	thuringiensis	cereus	CM000751.1.region004	bacillibactin	NRPS	F_745	C_3419
GCA_000161575.1_ASM16157v1	thuringiensis	cereus	CM000751.1.region005	NRPS	NRPS	F_757	C_1310
GCA_000161575.1_ASM16157v1	thuringiensis	cereus	CM000751.1.region003	petrobactin	Others	F_761	C_4062
GCA_000161575.1_ASM16157v1	thuringiensis	cereus	CM000751.1.region001	NRPS-like	NRPS	F_762	C_1310
GCA_000161575.1_ASM16157v1	thuringiensis	cereus	CM000751.1.region010	polyoxypeptin	NRPS	F_842	C_1310
GCA_000161575.1_ASM16157v1	thuringiensis	cereus	CM000751.1.region002	LAP.bacteriocin	RiPPs	F_870	C_3485
GCA_000161575.1_ASM16157v1	thuringiensis	cereus	CM000751.1.region011	molybdenum cofactor	Terpene	F_876	C_4575
GCA_000161575.1_ASM16157v1	thuringiensis	cereus	CM000751.1.region008	NRPS	NRPS	F_1091	C_1310
GCA_000161575.1_ASM16157v1	thuringiensis	cereus	CM000751.1.region007	bacteriocin	RiPPs	F_1100	C_1310
GCA_000161595.1_ASM16159v1	thuringiensis	cereus	CM000752.1.region004	S-layer glycan	Others	F_263	C_1310
GCA_000161595.1_ASM16159v1	thuringiensis	cereus	CM000752.1.region008	thurincin H	RiPPs	F_588	C_1310
GCA_000161595.1_ASM16159v1	thuringiensis	cereus	CM000752.1.region005	fengycin	Others	F_645	C_3637
GCA_000161595.1_ASM16159v1	thuringiensis	cereus	CM000752.1.region003	bacillibactin	NRPS	F_745	C_3419
GCA_000161595.1_ASM16159v1	thuringiensis	cereus	CM000752.1.region007	molybdenum cofactor	Terpene	F_876	C_4575
GCA_000161595.1_ASM16159v1	thuringiensis	cereus	CM000752.1.region001	LAP.bacteriocin	RiPPs	F_895	C_3485
GCA_000161595.1_ASM16159v1	thuringiensis	cereus	CM000752.1.region006	bacteriocin.NRPS	Others	F_1092	C_1310
GCA_000161595.1_ASM16159v1	thuringiensis	cereus	CM000752.1.region009	bacitracin	NRPS	F_1093	C_1310
GCA_000161595.1_ASM16159v1	thuringiensis	cereus	CM000752.1.region010	bacitracin	NRPS	F_1094	C_1310
GCA_000161595.1_ASM16159v1	thuringiensis	cereus	CM000752.1.region011	bacteriocin	RiPPs	F_1095	C_1310
GCA_000161595.1_ASM16159v1	thuringiensis	cereus	CM000752.1.region012	bacitracin	NRPS	F_1096	C_1310
GCA_000161595.1_ASM16159v1	thuringiensis	cereus	CM000752.1.region002	petrobactin	Others	F_1139	C_4062
GCA_000161615.1_ASM16161v1	thuringiensis	cereus	CM000753.1.region008	NRPS	NRPS	F_581	C_3455
GCA_000161615.1_ASM16161v1	thuringiensis	cereus	CM000753.1.region005	fengycin	Others	F_645	C_3637
GCA_000161615.1_ASM16161v1	thuringiensis	cereus	CM000753.1.region004	bacillibactin	NRPS	F_745	C_3419
GCA_000161615.1_ASM16161v1	thuringiensis	cereus	CM000753.1.region013	NRPS	NRPS	F_757	C_1310
GCA_000161615.1_ASM16161v1	thuringiensis	cereus	CM000753.1.region003	petrobactin	Others	F_761	C_4062
GCA_000161615.1_ASM16161v1	thuringiensis	cereus	CM000753.1.region001	NRPS-like	NRPS	F_762	C_1310
GCA_000161615.1_ASM16161v1	thuringiensis	cereus	CM000753.1.region007	bacteriocin	RiPPs	F_847	C_953
GCA_000161615.1_ASM16161v1	thuringiensis	cereus	CM000753.1.region002	LAP.bacteriocin	RiPPs	F_856	C_3485
GCA_000161615.1_ASM16161v1	thuringiensis	cereus	CM000753.1.region009	molybdenum cofactor	Terpene	F_876	C_4575
GCA_000161615.1_ASM16161v1	thuringiensis	cereus	CM000753.1.region014	thuricin	RiPPs	F_1080	C_698
GCA_000161615.1_ASM16161v1	thuringiensis	cereus	CM000753.1.region011	puwainaphycin A / puwainaphycin B / puwainaphycin C / puwainaphycin D	NRPS	F_1097	C_1310
GCA_000161615.1_ASM16161v1	thuringiensis	cereus	CM000753.1.region012	NRPS	NRPS	F_1098	C_1310
GCA_000161615.1_ASM16161v1	thuringiensis	cereus	CM000753.1.region015	NRPS	NRPS	F_1099	C_1310
GCA_000161615.1_ASM16161v1	thuringiensis	cereus	CM000753.1.region010	zwittermicin A	Others	F_1107	C_1310
GCA_000161615.1_ASM16161v1	thuringiensis	cereus	CM000753.1.region006	bacteriocin	RiPPs	F_1129	C_1310
GCA_000161635.1_ASM16163v1	thuringiensis	cereus	CM000754.1.region001	LAP.bacteriocin	RiPPs	F_570	C_3485
GCA_000161635.1_ASM16163v1	thuringiensis	cereus	CM000754.1.region004	fengycin	Others	F_743	C_3637
GCA_000161635.1_ASM16163v1	thuringiensis	cereus	CM000754.1.region003	bacillibactin	NRPS	F_745	C_3419
GCA_000161635.1_ASM16163v1	thuringiensis	cereus	CM000754.1.region009	molybdenum cofactor	Terpene	F_876	C_4575
GCA_000161635.1_ASM16163v1	thuringiensis	cereus	CM000754.1.region005	bacteriocin	RiPPs	F_1100	C_1310
GCA_000161635.1_ASM16163v1	thuringiensis	cereus	CM000754.1.region006	NRPS	NRPS	F_1101	C_766
GCA_000161635.1_ASM16163v1	thuringiensis	cereus	CM000754.1.region010	siderophore	Others	F_1102	C_1310
GCA_000161635.1_ASM16163v1	thuringiensis	cereus	CM000754.1.region008	paeninodin	RiPPs	F_1127	C_1310
GCA_000161635.1_ASM16163v1	thuringiensis	cereus	CM000754.1.region002	petrobactin	Others	F_1139	C_4062
GCA_000161635.1_ASM16163v1	thuringiensis	cereus	CM000754.1.region007	bacteriocin	RiPPs	F_1149	C_924
GCA_000161655.1_ASM16165v1	thuringiensis	cereus	CM000755.1.region003	bacillibactin	NRPS	F_571	C_3419
GCA_000161655.1_ASM16165v1	thuringiensis	cereus	CM000755.1.region011	aurantinin B / aurantinin C / aurantinin D	PKS-NRPS Hybrids	F_681	C_1310
GCA_000161655.1_ASM16165v1	thuringiensis	cereus	CM000755.1.region004	fengycin	Others	F_743	C_3637
GCA_000161655.1_ASM16165v1	thuringiensis	cereus	CM000755.1.region007	molybdenum cofactor	Terpene	F_876	C_4575
GCA_000161655.1_ASM16165v1	thuringiensis	cereus	CM000755.1.region001	LAP.bacteriocin	RiPPs	F_895	C_3485
GCA_000161655.1_ASM16165v1	thuringiensis	cereus	CM000755.1.region006	NRPS	NRPS	F_1101	C_766
GCA_000161655.1_ASM16165v1	thuringiensis	cereus	CM000755.1.region008	LAP.bacteriocin	RiPPs	F_1103	C_1310
GCA_000161655.1_ASM16165v1	thuringiensis	cereus	CM000755.1.region009	1-heptadecene	PKSother	F_1104	C_1310
GCA_000161655.1_ASM16165v1	thuringiensis	cereus	CM000755.1.region010	NRPS.transAT-PKS-like	PKS-NRPS Hybrids	F_1105	C_1310
GCA_000161655.1_ASM16165v1	thuringiensis	cereus	CM000755.1.region005	bacteriocin	RiPPs	F_1136	C_924
GCA_000161655.1_ASM16165v1	thuringiensis	cereus	CM000755.1.region002	petrobactin	Others	F_1139	C_4062
GCA_000161675.1_ASM16167v1	thuringiensis	cereus	CM000756.1.region009	NRPS	NRPS	F_581	C_3455
GCA_000161675.1_ASM16167v1	thuringiensis	cereus	CM000756.1.region007	fengycin	Others	F_645	C_3637
GCA_000161675.1_ASM16167v1	thuringiensis	cereus	CM000756.1.region005	bacillibactin	NRPS	F_745	C_3419
GCA_000161675.1_ASM16167v1	thuringiensis	cereus	CM000756.1.region006	NRPS	NRPS	F_757	C_1310
GCA_000161675.1_ASM16167v1	thuringiensis	cereus	CM000756.1.region001	NRPS-like	NRPS	F_762	C_1310
GCA_000161675.1_ASM16167v1	thuringiensis	cereus	CM000756.1.region003	LAP.bacteriocin	RiPPs	F_870	C_3485
GCA_000161675.1_ASM16167v1	thuringiensis	cereus	CM000756.1.region011	molybdenum cofactor	Terpene	F_897	C_4606
GCA_000161675.1_ASM16167v1	thuringiensis	cereus	CM000756.1.region002	rhizomide A / rhizomide B / rhizomide C	NRPS	F_1106	C_1310
GCA_000161675.1_ASM16167v1	thuringiensis	cereus	CM000756.1.region010	zwittermicin A	Others	F_1107	C_1310
GCA_000161675.1_ASM16167v1	thuringiensis	cereus	CM000756.1.region012	NRPS	NRPS	F_1108	C_1310
GCA_000161675.1_ASM16167v1	thuringiensis	cereus	CM000756.1.region013	bacitracin	NRPS	F_1109	C_1310
GCA_000161675.1_ASM16167v1	thuringiensis	cereus	CM000756.1.region014	transAT-PKS.NRPS	PKS-NRPS Hybrids	F_1110	C_1310
GCA_000161675.1_ASM16167v1	thuringiensis	cereus	CM000756.1.region015	micrococcin P1	NRPS	F_1111	C_1310
GCA_000161675.1_ASM16167v1	thuringiensis	cereus	CM000756.1.region016	huazacin	RiPPs	F_1112	C_1310
GCA_000161675.1_ASM16167v1	thuringiensis	cereus	CM000756.1.region004	petrobactin	Others	F_1139	C_4062
GCA_000161675.1_ASM16167v1	thuringiensis	cereus	CM000756.1.region008	bacteriocin	RiPPs	F_1141	C_953
GCA_000165925.1_ASM16592v1	atrophaeus	subtilis/subtilis	CP002207.1.region009	subtilosin A	RiPPs	F_2	C_508
GCA_000165925.1_ASM16592v1	atrophaeus	subtilis/subtilis	CP002207.1.region011	bacteriocin	RiPPs	F_3	C_1310
GCA_000165925.1_ASM16592v1	atrophaeus	subtilis/subtilis	CP002207.1.region012	surfactin	NRPS	F_4	C_983
GCA_000165925.1_ASM16592v1	atrophaeus	subtilis/subtilis	CP002207.1.region001	ladderane	Others	F_34	C_1310
GCA_000165925.1_ASM16592v1	atrophaeus	subtilis/subtilis	CP002207.1.region004	fengycin	Others	F_35	C_1240
GCA_000165925.1_ASM16592v1	atrophaeus	subtilis/subtilis	CP002207.1.region008	LAP.thiopeptide	RiPPs	F_36	C_1310
GCA_000165925.1_ASM16592v1	atrophaeus	subtilis/subtilis	CP002207.1.region010	rhizocticin A	NRPS	F_37	C_1310
GCA_000165925.1_ASM16592v1	atrophaeus	subtilis/subtilis	CP002207.1.region002	terpene	Terpene	F_250	C_1310
GCA_000165925.1_ASM16592v1	atrophaeus	subtilis/subtilis	CP002207.1.region003	bacillaene	PKS-NRPS Hybrids	F_1153	C_1019
GCA_000165925.1_ASM16592v1	atrophaeus	subtilis/subtilis	CP002207.1.region005	terpene	Terpene	F_1154	C_503
GCA_000165925.1_ASM16592v1	atrophaeus	subtilis/subtilis	CP002207.1.region006	T3PKS	PKSother	F_1155	C_998
GCA_000165925.1_ASM16592v1	atrophaeus	subtilis/subtilis	CP002207.1.region007	bacillibactin	NRPS	F_1156	C_3548
GCA_000169195.2_ASM16919v2	coagulans	circulans	CP003056.1.region003	amylocyclicin	RiPPs	F_59	C_1310
GCA_000169195.2_ASM16919v2	coagulans	circulans	CP003056.1.region002	fengycin	Others	F_74	C_1310
GCA_000169195.2_ASM16919v2	coagulans	circulans	CP003056.1.region001	T3PKS	PKSother	F_76	C_1310
GCA_000171615.1_ASM17161v1	coahuilensis	circulans	ABFU01000021.1.region001	carotenoid	Terpene	F_452	C_1310
GCA_000171615.1_ASM17161v1	coahuilensis	circulans	ABFU01000036.1.region001	T3PKS	PKSother	F_458	C_1310
GCA_000171615.1_ASM17161v1	coahuilensis	circulans	ABFU01000040.1.region001	siderophore	Others	F_459	C_1310
GCA_000171615.1_ASM17161v1	coahuilensis	circulans	ABFU01000007.1.region001	bacteriocin	RiPPs	F_1081	C_1310
GCA_000171615.1_ASM17161v1	coahuilensis	circulans	ABFU01000033.1.region001	terpene	Terpene	F_1131	C_1310
GCA_000177235.2_ASM17723v2	cellulosilyticus	circulans	CP002394.1.region001	T3PKS	PKSother	F_5	C_1310
GCA_000177235.2_ASM17723v2	cellulosilyticus	circulans	CP002394.1.region002	ectoine	Others	F_6	C_1310
GCA_000177235.2_ASM17723v2	cellulosilyticus	circulans	CP002394.1.region003	carotenoid	Terpene	F_7	C_1310
GCA_000177235.2_ASM17723v2	cellulosilyticus	circulans	CP002394.1.region004	terpene	Terpene	F_8	C_1310
GCA_000186085.1_ASM18608v1	subtilis	subtilis/subtilis	CM000488.1.region004	bacillaene	PKS-NRPS Hybrids	F_11	C_1019
GCA_000186085.1_ASM18608v1	subtilis	subtilis/subtilis	CM000488.1.region007	sublancin 168	RiPPs	F_18	C_1310
GCA_000186085.1_ASM18608v1	subtilis	subtilis/subtilis	CM000488.1.region005	fengycin	Others	F_102	C_1310
GCA_000186085.1_ASM18608v1	subtilis	subtilis/subtilis	CM000488.1.region003	terpene	Terpene	F_988	C_3707
GCA_000186085.1_ASM18608v1	subtilis	subtilis/subtilis	CM000488.1.region006	terpene	Terpene	F_1001	C_503
GCA_000186085.1_ASM18608v1	subtilis	subtilis/subtilis	CM000488.1.region008	T3PKS	PKSother	F_1005	C_505
GCA_000186085.1_ASM18608v1	subtilis	subtilis/subtilis	CM000488.1.region009	bacillibactin	NRPS	F_1016	C_3548
GCA_000186085.1_ASM18608v1	subtilis	subtilis/subtilis	CM000488.1.region010	CDPS	Others	F_1022	C_1310
GCA_000186085.1_ASM18608v1	subtilis	subtilis/subtilis	CM000488.1.region011	subtilosin A	RiPPs	F_1023	C_508
GCA_000186085.1_ASM18608v1	subtilis	subtilis/subtilis	CM000488.1.region012	bacilysin	Others	F_1024	C_509
GCA_000186085.1_ASM18608v1	subtilis	subtilis/subtilis	CM000488.1.region001	sporulation killing factor	RiPPs	F_1025	C_1310
GCA_000186085.1_ASM18608v1	subtilis	subtilis/subtilis	CM000488.1.region002	surfactin	NRPS	F_1026	C_983
GCA_000186745.1_ASM18674v1	subtilis	subtilis/subtilis	CP002468.1.region004	K53 capsular polysaccharide	NRPS	F_9	C_1310
GCA_000186745.1_ASM18674v1	subtilis	subtilis/subtilis	CP002468.1.region008	subtilomycin	RiPPs	F_10	C_1310
GCA_000186745.1_ASM18674v1	subtilis	subtilis/subtilis	CP002468.1.region011	bacillaene	PKS-NRPS Hybrids	F_11	C_1019
GCA_000186745.1_ASM18674v1	subtilis	subtilis/subtilis	CP002468.1.region001	fengycin	Others	F_102	C_1310
GCA_000186745.1_ASM18674v1	subtilis	subtilis/subtilis	CP002468.1.region010	terpene	Terpene	F_988	C_3707
GCA_000186745.1_ASM18674v1	subtilis	subtilis/subtilis	CP002468.1.region002	terpene	Terpene	F_1001	C_503
GCA_000186745.1_ASM18674v1	subtilis	subtilis/subtilis	CP002468.1.region003	T3PKS	PKSother	F_1005	C_505
GCA_000186745.1_ASM18674v1	subtilis	subtilis/subtilis	CP002468.1.region005	bacillibactin	NRPS	F_1016	C_3548
GCA_000186745.1_ASM18674v1	subtilis	subtilis/subtilis	CP002468.1.region006	subtilosin A	RiPPs	F_1023	C_508
GCA_000186745.1_ASM18674v1	subtilis	subtilis/subtilis	CP002468.1.region007	bacilysin	Others	F_1024	C_509
GCA_000186745.1_ASM18674v1	subtilis	subtilis/subtilis	CP002468.1.region009	surfactin	NRPS	F_1026	C_983
GCA_000195515.1_ASM19551v1	amyloliquefaciens	subtilis/subtilis	CP002627.1.region001	surfactin	NRPS	F_13	C_1022
GCA_000195515.1_ASM19551v1	amyloliquefaciens	subtilis/subtilis	CP002627.1.region002	lanthipeptide	RiPPs	F_14	C_1310
GCA_000195515.1_ASM19551v1	amyloliquefaciens	subtilis/subtilis	CP002627.1.region004	terpene	Terpene	F_15	C_1744
GCA_000195515.1_ASM19551v1	amyloliquefaciens	subtilis/subtilis	CP002627.1.region005	T3PKS	PKSother	F_27	C_1310
GCA_000195515.1_ASM19551v1	amyloliquefaciens	subtilis/subtilis	CP002627.1.region003	butirosin A / butirosin B	PKSother	F_45	C_1310
GCA_000195515.1_ASM19551v1	amyloliquefaciens	subtilis/subtilis	CP002627.1.region008	bacillaene	PKS-NRPS Hybrids	F_66	C_1019
GCA_000195515.1_ASM19551v1	amyloliquefaciens	subtilis/subtilis	CP002627.1.region006	terpene	Terpene	F_69	C_503
GCA_000195515.1_ASM19551v1	amyloliquefaciens	subtilis/subtilis	CP002627.1.region009	bacillibactin	Others	F_71	C_3548
GCA_000195515.1_ASM19551v1	amyloliquefaciens	subtilis/subtilis	CP002627.1.region010	bacilysin	Others	F_72	C_1457
GCA_000195515.1_ASM19551v1	amyloliquefaciens	subtilis/subtilis	CP002627.1.region007	fengycin	Others	F_691	C_1310
GCA_000196735.1_ASM19673v1	amyloliquefaciens	subtilis/subtilis	FN597644.1.region001	surfactin	NRPS	F_13	C_1022
GCA_000196735.1_ASM19673v1	amyloliquefaciens	subtilis/subtilis	FN597644.1.region002	lanthipeptide	RiPPs	F_14	C_1310
GCA_000196735.1_ASM19673v1	amyloliquefaciens	subtilis/subtilis	FN597644.1.region004	terpene	Terpene	F_15	C_1744
GCA_000196735.1_ASM19673v1	amyloliquefaciens	subtilis/subtilis	FN597644.1.region008	T3PKS	PKSother	F_27	C_1310
GCA_000196735.1_ASM19673v1	amyloliquefaciens	subtilis/subtilis	FN597644.1.region003	butirosin A / butirosin B	PKSother	F_45	C_1310
GCA_000196735.1_ASM19673v1	amyloliquefaciens	subtilis/subtilis	FN597644.1.region005	bacillaene	PKS-NRPS Hybrids	F_66	C_1019
GCA_000196735.1_ASM19673v1	amyloliquefaciens	subtilis/subtilis	FN597644.1.region007	terpene	Terpene	F_69	C_503
GCA_000196735.1_ASM19673v1	amyloliquefaciens	subtilis/subtilis	FN597644.1.region010	bacillibactin	Others	F_71	C_3548
GCA_000196735.1_ASM19673v1	amyloliquefaciens	subtilis/subtilis	FN597644.1.region011	bacilysin	Others	F_72	C_1457
GCA_000196735.1_ASM19673v1	amyloliquefaciens	subtilis/subtilis	FN597644.1.region009	NRPS	NRPS	F_275	C_1310
GCA_000196735.1_ASM19673v1	amyloliquefaciens	subtilis/subtilis	FN597644.1.region006	fengycin	Others	F_691	C_1310
GCA_000204275.1_ASM20427v1	amyloliquefaciens	subtilis/subtilis	CP002634.1.region001	surfactin	NRPS	F_13	C_1022
GCA_000204275.1_ASM20427v1	amyloliquefaciens	subtilis/subtilis	CP002634.1.region002	lanthipeptide	RiPPs	F_14	C_1310
GCA_000204275.1_ASM20427v1	amyloliquefaciens	subtilis/subtilis	CP002634.1.region004	terpene	Terpene	F_15	C_1744
GCA_000204275.1_ASM20427v1	amyloliquefaciens	subtilis/subtilis	CP002634.1.region008	T3PKS	PKSother	F_27	C_1310
GCA_000204275.1_ASM20427v1	amyloliquefaciens	subtilis/subtilis	CP002634.1.region003	butirosin A / butirosin B	PKSother	F_45	C_1310
GCA_000204275.1_ASM20427v1	amyloliquefaciens	subtilis/subtilis	CP002634.1.region005	bacillaene	PKS-NRPS Hybrids	F_66	C_1019
GCA_000204275.1_ASM20427v1	amyloliquefaciens	subtilis/subtilis	CP002634.1.region007	terpene	Terpene	F_69	C_503
GCA_000204275.1_ASM20427v1	amyloliquefaciens	subtilis/subtilis	CP002634.1.region009	bacillibactin	Others	F_71	C_3548
GCA_000204275.1_ASM20427v1	amyloliquefaciens	subtilis/subtilis	CP002634.1.region010	bacilysin	Others	F_72	C_1457
GCA_000204275.1_ASM20427v1	amyloliquefaciens	subtilis/subtilis	CP002634.1.region006	fengycin	Others	F_691	C_1310
GCA_000204905.2_ASM20490v2	atrophaeus	subtilis/subtilis	AEFY01000048.1.region001	subtilosin A	RiPPs	F_2	C_508
GCA_000204905.2_ASM20490v2	atrophaeus	subtilis/subtilis	AEFY01000046.1.region001	surfactin	NRPS	F_4	C_983
GCA_000204905.2_ASM20490v2	atrophaeus	subtilis/subtilis	AEFY01000078.1.region001	surfactin	NRPS	F_29	C_3562
GCA_000204905.2_ASM20490v2	atrophaeus	subtilis/subtilis	AEFY01000068.1.region001	ladderane	Others	F_34	C_1310
GCA_000204905.2_ASM20490v2	atrophaeus	subtilis/subtilis	AEFY01000062.1.region001	mycosubtilin	PKS-NRPS Hybrids	F_35	C_1240
GCA_000204905.2_ASM20490v2	atrophaeus	subtilis/subtilis	AEFY01000027.1.region001	LAP.thiopeptide	RiPPs	F_36	C_1310
GCA_000204905.2_ASM20490v2	atrophaeus	subtilis/subtilis	AEFY01000039.1.region001	rhizocticin A	NRPS	F_37	C_1310
GCA_000204905.2_ASM20490v2	atrophaeus	subtilis/subtilis	AEFY01000016.1.region001	plipastatin	NRPS	F_242	C_1310
GCA_000204905.2_ASM20490v2	atrophaeus	subtilis/subtilis	AEFY01000010.1.region001	terpene	Terpene	F_250	C_1310
GCA_000204905.2_ASM20490v2	atrophaeus	subtilis/subtilis	AEFY01000034.1.region001	surfactin	NRPS	F_821	C_4363
GCA_000204905.2_ASM20490v2	atrophaeus	subtilis/subtilis	AEFY01000033.1.region001	NRPS	NRPS	F_1090	C_1310
GCA_000204905.2_ASM20490v2	atrophaeus	subtilis/subtilis	AEFY01000077.1.region001	NRPS	NRPS	F_1115	C_1310
GCA_000204905.2_ASM20490v2	atrophaeus	subtilis/subtilis	AEFY01000013.1.region001	bacillaene	PKS-NRPS Hybrids	F_1153	C_1019
GCA_000204905.2_ASM20490v2	atrophaeus	subtilis/subtilis	AEFY01000047.1.region001	terpene	Terpene	F_1154	C_503
GCA_000204905.2_ASM20490v2	atrophaeus	subtilis/subtilis	AEFY01000071.1.region001	T3PKS	PKSother	F_1155	C_998
GCA_000204905.2_ASM20490v2	atrophaeus	subtilis/subtilis	AEFY01000026.1.region001	bacillibactin	NRPS	F_1156	C_3548
GCA_000209795.2_ASM20979v2	subtilis	subtilis/subtilis	AP011541.2.region003	fengycin	Others	F_102	C_1310
GCA_000209795.2_ASM20979v2	subtilis	subtilis/subtilis	AP011541.2.region009	bacteriocin	RiPPs	F_153	C_1310
GCA_000209795.2_ASM20979v2	subtilis	subtilis/subtilis	AP011541.2.region002	terpene	Terpene	F_988	C_3707
GCA_000209795.2_ASM20979v2	subtilis	subtilis/subtilis	AP011541.2.region004	terpene	Terpene	F_1001	C_503
GCA_000209795.2_ASM20979v2	subtilis	subtilis/subtilis	AP011541.2.region005	T3PKS	PKSother	F_1005	C_505
GCA_000209795.2_ASM20979v2	subtilis	subtilis/subtilis	AP011541.2.region006	bacillibactin	NRPS	F_1016	C_3548
GCA_000209795.2_ASM20979v2	subtilis	subtilis/subtilis	AP011541.2.region007	subtilosin A	RiPPs	F_1023	C_508
GCA_000209795.2_ASM20979v2	subtilis	subtilis/subtilis	AP011541.2.region008	bacilysin	Others	F_1024	C_509
GCA_000209795.2_ASM20979v2	subtilis	subtilis/subtilis	AP011541.2.region001	surfactin	NRPS	F_1151	C_983
GCA_000217835.1_ASM21783v1	coagulans	circulans	CP002472.1.region001	T3PKS	PKSother	F_12	C_1310
GCA_000217835.1_ASM21783v1	coagulans	circulans	CP002472.1.region002	bacteriocin	RiPPs	F_75	C_1310
GCA_000221645.1_ASM22164v1	amyloliquefaciens	subtilis/subtilis	CP002927.1.region001	surfactin	NRPS	F_13	C_1022
GCA_000221645.1_ASM22164v1	amyloliquefaciens	subtilis/subtilis	CP002927.1.region002	lanthipeptide	RiPPs	F_14	C_1310
GCA_000221645.1_ASM22164v1	amyloliquefaciens	subtilis/subtilis	CP002927.1.region004	terpene	Terpene	F_15	C_1744
GCA_000221645.1_ASM22164v1	amyloliquefaciens	subtilis/subtilis	CP002927.1.region005	T3PKS	PKSother	F_27	C_1310
GCA_000221645.1_ASM22164v1	amyloliquefaciens	subtilis/subtilis	CP002927.1.region003	butirosin A / butirosin B	PKSother	F_45	C_1310
GCA_000221645.1_ASM22164v1	amyloliquefaciens	subtilis/subtilis	CP002927.1.region008	bacillaene	PKS-NRPS Hybrids	F_66	C_1019
GCA_000221645.1_ASM22164v1	amyloliquefaciens	subtilis/subtilis	CP002927.1.region006	terpene	Terpene	F_69	C_503
GCA_000221645.1_ASM22164v1	amyloliquefaciens	subtilis/subtilis	CP002927.1.region009	bacillibactin	Others	F_71	C_3548
GCA_000221645.1_ASM22164v1	amyloliquefaciens	subtilis/subtilis	CP002927.1.region010	bacilysin	Others	F_72	C_1457
GCA_000221645.1_ASM22164v1	amyloliquefaciens	subtilis/subtilis	CP002927.1.region007	fengycin	Others	F_691	C_1310
GCA_000225265.1_ASM22526v1	megaterium	megaterium	CP003017.1.region005	paeninodin	RiPPs	F_16	C_1310
GCA_000225265.1_ASM22526v1	megaterium	megaterium	CP003017.1.region007	carotenoid	Terpene	F_55	C_1310
GCA_000225265.1_ASM22526v1	megaterium	megaterium	CP003017.1.region004	T3PKS	PKSother	F_138	C_1310
GCA_000225265.1_ASM22526v1	megaterium	megaterium	CP003017.1.region001	siderophore	Others	F_162	C_1310
GCA_000225265.1_ASM22526v1	megaterium	megaterium	CP003017.1.region002	surfactin	Terpene	F_649	C_3667
GCA_000225265.1_ASM22526v1	megaterium	megaterium	CP003017.1.region003	terpene	Terpene	F_676	C_1310
GCA_000225265.1_ASM22526v1	megaterium	megaterium	CP003017.1.region006	phosphonate	Others	F_1144	C_1310
GCA_000227465.1_ASM22746v1	subtilis	subtilis/subtilis	CP002905.1.region003	bacillaene	PKS-NRPS Hybrids	F_11	C_1019
GCA_000227465.1_ASM22746v1	subtilis	subtilis/subtilis	CP002905.1.region008	subtilin	RiPPs	F_656	C_3706
GCA_000227465.1_ASM22746v1	subtilis	subtilis/subtilis	CP002905.1.region002	terpene	Terpene	F_657	C_3707
GCA_000227465.1_ASM22746v1	subtilis	subtilis/subtilis	CP002905.1.region004	mycosubtilin	Others	F_687	C_1310
GCA_000227465.1_ASM22746v1	subtilis	subtilis/subtilis	CP002905.1.region005	terpene	Terpene	F_1001	C_503
GCA_000227465.1_ASM22746v1	subtilis	subtilis/subtilis	CP002905.1.region006	T3PKS	PKSother	F_1005	C_505
GCA_000227465.1_ASM22746v1	subtilis	subtilis/subtilis	CP002905.1.region007	bacillibactin	NRPS	F_1016	C_3548
GCA_000227465.1_ASM22746v1	subtilis	subtilis/subtilis	CP002905.1.region009	CDPS	Others	F_1022	C_1310
GCA_000227465.1_ASM22746v1	subtilis	subtilis/subtilis	CP002905.1.region010	subtilosin A	RiPPs	F_1023	C_508
GCA_000227465.1_ASM22746v1	subtilis	subtilis/subtilis	CP002905.1.region011	bacilysin	Others	F_1024	C_509
GCA_000227465.1_ASM22746v1	subtilis	subtilis/subtilis	CP002905.1.region001	surfactin	NRPS	F_1151	C_983
GCA_000227485.1_ASM22748v1	subtilis	subtilis/subtilis	CP002906.1.region003	bacillaene	PKS-NRPS Hybrids	F_11	C_1019
GCA_000227485.1_ASM22748v1	subtilis	subtilis/subtilis	CP002906.1.region004	fengycin	Others	F_102	C_1310
GCA_000227485.1_ASM22748v1	subtilis	subtilis/subtilis	CP002906.1.region002	terpene	Terpene	F_988	C_3707
GCA_000227485.1_ASM22748v1	subtilis	subtilis/subtilis	CP002906.1.region005	terpene	Terpene	F_1001	C_503
GCA_000227485.1_ASM22748v1	subtilis	subtilis/subtilis	CP002906.1.region006	T3PKS	PKSother	F_1005	C_505
GCA_000227485.1_ASM22748v1	subtilis	subtilis/subtilis	CP002906.1.region007	bacillibactin	Others	F_1016	C_3548
GCA_000227485.1_ASM22748v1	subtilis	subtilis/subtilis	CP002906.1.region008	subtilosin A	RiPPs	F_1023	C_508
GCA_000227485.1_ASM22748v1	subtilis	subtilis/subtilis	CP002906.1.region009	bacilysin	Others	F_1024	C_509
GCA_000227485.1_ASM22748v1	subtilis	subtilis/subtilis	CP002906.1.region001	surfactin	NRPS	F_1151	C_983
GCA_000238675.1_Baci_smit_7_3_47FAA_V1	smithii	circulans	JH414764.1.region001	T3PKS	PKSother	F_348	C_1310
GCA_000238675.1_Baci_smit_7_3_47FAA_V1	smithii	circulans	JH414740.1.region001	fengycin	Others	F_751	C_1310
GCA_000238675.1_Baci_smit_7_3_47FAA_V1	smithii	circulans	JH414754.1.region001	siderophore	Others	F_885	C_1310
GCA_000242855.2_ASM24285v2	amyloliquefaciens	subtilis/subtilis	CP004065.1.region004	T3PKS	PKSother	F_27	C_1310
GCA_000242855.2_ASM24285v2	amyloliquefaciens	subtilis/subtilis	CP004065.1.region011	butirosin A / butirosin B	PKSother	F_45	C_1310
GCA_000242855.2_ASM24285v2	amyloliquefaciens	subtilis/subtilis	CP004065.1.region010	terpene	Terpene	F_46	C_1744
GCA_000242855.2_ASM24285v2	amyloliquefaciens	subtilis/subtilis	CP004065.1.region008	macrolactin H	PKSother	F_47	C_1310
GCA_000242855.2_ASM24285v2	amyloliquefaciens	subtilis/subtilis	CP004065.1.region003	difficidin	PKSother	F_48	C_1310
GCA_000242855.2_ASM24285v2	amyloliquefaciens	subtilis/subtilis	CP004065.1.region007	bacillaene	PKS-NRPS Hybrids	F_66	C_1019
GCA_000242855.2_ASM24285v2	amyloliquefaciens	subtilis/subtilis	CP004065.1.region005	terpene	Terpene	F_69	C_503
GCA_000242855.2_ASM24285v2	amyloliquefaciens	subtilis/subtilis	CP004065.1.region002	bacillibactin	Others	F_71	C_3548
GCA_000242855.2_ASM24285v2	amyloliquefaciens	subtilis/subtilis	CP004065.1.region001	bacilysin	Others	F_72	C_1457
GCA_000242855.2_ASM24285v2	amyloliquefaciens	subtilis/subtilis	CP004065.1.region006	fengycin	Others	F_121	C_1310
GCA_000242855.2_ASM24285v2	amyloliquefaciens	subtilis/subtilis	CP004065.1.region009	lanthipeptide	RiPPs	F_481	C_1310
GCA_000242855.2_ASM24285v2	amyloliquefaciens	subtilis/subtilis	CP004065.1.region012	surfactin	NRPS	F_557	C_1310
GCA_000245315.1_ASM24531v1	vallismortis	subtilis/subtilis	JH600261.1.region001	fengycin	Others	F_159	C_1310
GCA_000245315.1_ASM24531v1	vallismortis	subtilis/subtilis	JH600237.1.region004	bacilysin	Others	F_160	C_1310
GCA_000245315.1_ASM24531v1	vallismortis	subtilis/subtilis	JH600241.1.region001	zwittermicin A	PKS-NRPS Hybrids	F_192	C_1310
GCA_000245315.1_ASM24531v1	vallismortis	subtilis/subtilis	JH600237.1.region001	subtilin	RiPPs	F_193	C_2175
GCA_000245315.1_ASM24531v1	vallismortis	subtilis/subtilis	JH600200.1.region001	CDPS	Others	F_349	C_1310
GCA_000245315.1_ASM24531v1	vallismortis	subtilis/subtilis	JH600271.1.region001	terpene	Terpene	F_622	C_503
GCA_000245315.1_ASM24531v1	vallismortis	subtilis/subtilis	JH600237.1.region003	subtilosin A	RiPPs	F_624	C_508
GCA_000245315.1_ASM24531v1	vallismortis	subtilis/subtilis	JH600250.1.region001	surfactin	NRPS	F_821	C_4363
GCA_000245315.1_ASM24531v1	vallismortis	subtilis/subtilis	JH600242.1.region001	terpene	Terpene	F_988	C_3707
GCA_000245315.1_ASM24531v1	vallismortis	subtilis/subtilis	JH600244.1.region001	bacillibactin	Others	F_1016	C_3548
GCA_000245315.1_ASM24531v1	vallismortis	subtilis/subtilis	JH600237.1.region002	CDPS	Others	F_1022	C_1310
GCA_000245315.1_ASM24531v1	vallismortis	subtilis/subtilis	JH600265.1.region001	surfactin	NRPS	F_1151	C_983
GCA_000245315.1_ASM24531v1	vallismortis	subtilis/subtilis	JH600210.1.region001	T3PKS	PKSother	F_1155	C_998
GCA_000245335.1_ASM24533v1	mojavensis	subtilis/subtilis	JH600294.1.region002	fengycin	Others	F_102	C_1310
GCA_000245335.1_ASM24533v1	mojavensis	subtilis/subtilis	JH600280.1.region001	bacteriocin	RiPPs	F_251	C_1310
GCA_000245335.1_ASM24533v1	mojavensis	subtilis/subtilis	JH600279.1.region001	bacillibactin	NRPS	F_619	C_3548
GCA_000245335.1_ASM24533v1	mojavensis	subtilis/subtilis	JH600294.1.region003	terpene	Terpene	F_622	C_503
GCA_000245335.1_ASM24533v1	mojavensis	subtilis/subtilis	JH600279.1.region004	bacilysin	Others	F_623	C_509
GCA_000245335.1_ASM24533v1	mojavensis	subtilis/subtilis	JH600279.1.region002	CDPS	Others	F_658	C_1310
GCA_000245335.1_ASM24533v1	mojavensis	subtilis/subtilis	JH600294.1.region001	lactocin S	RiPPs	F_765	C_1310
GCA_000245335.1_ASM24533v1	mojavensis	subtilis/subtilis	JH600286.1.region001	terpene	Terpene	F_791	C_3707
GCA_000245335.1_ASM24533v1	mojavensis	subtilis/subtilis	JH600296.1.region001	T3PKS	PKSother	F_1005	C_505
GCA_000245335.1_ASM24533v1	mojavensis	subtilis/subtilis	JH600279.1.region003	subtilosin A	RiPPs	F_1023	C_508
GCA_000245335.1_ASM24533v1	mojavensis	subtilis/subtilis	JH600284.1.region001	surfactin	NRPS	F_1151	C_983
GCA_000258885.1_ASM25888v1	anthracis	cereus	CP002091.1.region004	bacillibactin	NRPS	F_571	C_3419
GCA_000258885.1_ASM25888v1	anthracis	cereus	CP002091.1.region005	fengycin	Others	F_743	C_3637
GCA_000258885.1_ASM25888v1	anthracis	cereus	CP002091.1.region003	petrobactin	Others	F_752	C_4062
GCA_000258885.1_ASM25888v1	anthracis	cereus	CP002091.1.region002	LAP.bacteriocin	RiPPs	F_895	C_3485
GCA_000258885.1_ASM25888v1	anthracis	cereus	CP002091.1.region008	molybdenum cofactor	Terpene	F_897	C_4606
GCA_000258885.1_ASM25888v1	anthracis	cereus	CP002091.1.region007	NRPS	NRPS	F_1101	C_766
GCA_000258885.1_ASM25888v1	anthracis	cereus	CP002091.1.region001	bacteriocin	RiPPs	F_1148	C_1310
GCA_000258885.1_ASM25888v1	anthracis	cereus	CP002091.1.region006	bacteriocin	RiPPs	F_1149	C_924
GCA_000262045.1_KCTC_13613_01	siamensis	subtilis/subtilis	AJVF01000015.1.region003	T3PKS	PKSother	F_27	C_1310
GCA_000262045.1_KCTC_13613_01	siamensis	subtilis/subtilis	AJVF01000020.1.region001	surfactin	NRPS	F_29	C_3562
GCA_000262045.1_KCTC_13613_01	siamensis	subtilis/subtilis	AJVF01000023.1.region001	ladderane	Others	F_34	C_1310
GCA_000262045.1_KCTC_13613_01	siamensis	subtilis/subtilis	AJVF01000040.1.region001	terpene	Terpene	F_44	C_1744
GCA_000262045.1_KCTC_13613_01	siamensis	subtilis/subtilis	AJVF01000040.1.region002	butirosin A / butirosin B	PKSother	F_45	C_1310
GCA_000262045.1_KCTC_13613_01	siamensis	subtilis/subtilis	AJVF01000042.1.region001	difficidin	PKSother	F_48	C_1310
GCA_000262045.1_KCTC_13613_01	siamensis	subtilis/subtilis	AJVF01000013.1.region002	bacillaene	PKS-NRPS Hybrids	F_66	C_1019
GCA_000262045.1_KCTC_13613_01	siamensis	subtilis/subtilis	AJVF01000037.1.region001	surfactin	NRPS	F_68	C_1445
GCA_000262045.1_KCTC_13613_01	siamensis	subtilis/subtilis	AJVF01000015.1.region002	terpene	Terpene	F_69	C_503
GCA_000262045.1_KCTC_13613_01	siamensis	subtilis/subtilis	AJVF01000039.1.region001	bacillibactin	Others	F_71	C_3548
GCA_000262045.1_KCTC_13613_01	siamensis	subtilis/subtilis	AJVF01000021.1.region001	surfactin	NRPS	F_557	C_1310
GCA_000262045.1_KCTC_13613_01	siamensis	subtilis/subtilis	AJVF01000015.1.region001	plipastatin	NRPS	F_559	C_1310
GCA_000262045.1_KCTC_13613_01	siamensis	subtilis/subtilis	AJVF01000013.1.region001	fengycin	Others	F_691	C_1310
GCA_000262045.1_KCTC_13613_01	siamensis	subtilis/subtilis	AJVF01000044.1.region001	difficidin	PKSother	F_693	C_1310
GCA_000262045.1_KCTC_13613_01	siamensis	subtilis/subtilis	AJVF01000047.1.region001	fengycin	NRPS	F_694	C_1310
GCA_000262045.1_KCTC_13613_01	siamensis	subtilis/subtilis	AJVF01000045.1.region001	fengycin	NRPS	F_695	C_1310
GCA_000262385.1_ASM26238v1	amyloliquefaciens	subtilis/subtilis	CP003332.1.region014	mersacidin	RiPPs	F_17	C_1310
GCA_000262385.1_ASM26238v1	amyloliquefaciens	subtilis/subtilis	CP003332.1.region009	T3PKS	PKSother	F_27	C_1310
GCA_000262385.1_ASM26238v1	amyloliquefaciens	subtilis/subtilis	CP003332.1.region003	butirosin A / butirosin B	PKSother	F_45	C_1310
GCA_000262385.1_ASM26238v1	amyloliquefaciens	subtilis/subtilis	CP003332.1.region004	terpene	Terpene	F_46	C_1744
GCA_000262385.1_ASM26238v1	amyloliquefaciens	subtilis/subtilis	CP003332.1.region005	macrolactin H	PKSother	F_47	C_1310
GCA_000262385.1_ASM26238v1	amyloliquefaciens	subtilis/subtilis	CP003332.1.region010	difficidin	PKSother	F_48	C_1310
GCA_000262385.1_ASM26238v1	amyloliquefaciens	subtilis/subtilis	CP003332.1.region012	NRPS	NRPS	F_49	C_1310
GCA_000262385.1_ASM26238v1	amyloliquefaciens	subtilis/subtilis	CP003332.1.region006	bacillaene	PKS-NRPS Hybrids	F_66	C_1019
GCA_000262385.1_ASM26238v1	amyloliquefaciens	subtilis/subtilis	CP003332.1.region013	bacilysin	Others	F_67	C_1434
GCA_000262385.1_ASM26238v1	amyloliquefaciens	subtilis/subtilis	CP003332.1.region001	surfactin	NRPS	F_68	C_1445
GCA_000262385.1_ASM26238v1	amyloliquefaciens	subtilis/subtilis	CP003332.1.region008	terpene	Terpene	F_69	C_503
GCA_000262385.1_ASM26238v1	amyloliquefaciens	subtilis/subtilis	CP003332.1.region011	bacillibactin	Others	F_71	C_3548
GCA_000262385.1_ASM26238v1	amyloliquefaciens	subtilis/subtilis	CP003332.1.region007	fengycin	Others	F_121	C_1310
GCA_000262385.1_ASM26238v1	amyloliquefaciens	subtilis/subtilis	CP003332.1.region002	phosphonate	Others	F_636	C_1310
GCA_000262735.1_ASM26273v1	methanolicus	circulans	ADWW01000002.1.region001	NRPS-like	NRPS	F_38	C_1310
GCA_000262735.1_ASM26273v1	methanolicus	circulans	ADWW01000002.1.region002	terpene	Terpene	F_39	C_1310
GCA_000262735.1_ASM26273v1	methanolicus	circulans	ADWW01000002.1.region003	LAP.bacteriocin	RiPPs	F_40	C_1310
GCA_000262735.1_ASM26273v1	methanolicus	circulans	ADWW01000002.1.region004	T3PKS	PKSother	F_41	C_1310
GCA_000262735.1_ASM26273v1	methanolicus	circulans	ADWW01000003.1.region001	bacteriocin	RiPPs	F_97	C_1310
GCA_000262755.1_ASM26275v1	methanolicus	circulans	AFEU01000001.1.region001	NRPS-like	NRPS	F_1120	C_1310
GCA_000262755.1_ASM26275v1	methanolicus	circulans	AFEU01000001.1.region002	bacteriocin	RiPPs	F_1122	C_1310
GCA_000262755.1_ASM26275v1	methanolicus	circulans	AFEU01000003.1.region001	siderophore	Others	F_1125	C_1310
GCA_000262755.1_ASM26275v1	methanolicus	circulans	AFEU01000003.1.region002	terpene	Terpene	F_1126	C_1310
GCA_000262755.1_ASM26275v1	methanolicus	circulans	AFEU01000003.1.region003	LAP.bacteriocin	RiPPs	F_1130	C_1310
GCA_000262755.1_ASM26275v1	methanolicus	circulans	AFEU01000003.1.region004	T3PKS	PKSother	F_1132	C_1310
GCA_000264395.1_C89_version_1	atrophaeus	subtilis/subtilis	AJRJ01000015.1.region001	paenibacterin	NRPS	F_1	C_1310
GCA_000264395.1_C89_version_1	atrophaeus	subtilis/subtilis	AJRJ01000028.1.region001	subtilosin A	RiPPs	F_2	C_508
GCA_000264395.1_C89_version_1	atrophaeus	subtilis/subtilis	AJRJ01000057.1.region001	surfactin	NRPS	F_4	C_983
GCA_000264395.1_C89_version_1	atrophaeus	subtilis/subtilis	AJRJ01000086.1.region001	bacillaene	PKSother	F_19	C_1310
GCA_000264395.1_C89_version_1	atrophaeus	subtilis/subtilis	AJRJ01000087.1.region001	difficidin	PKSother	F_23	C_1310
GCA_000264395.1_C89_version_1	atrophaeus	subtilis/subtilis	AJRJ01000063.1.region001	surfactin	NRPS	F_29	C_3562
GCA_000264395.1_C89_version_1	atrophaeus	subtilis/subtilis	AJRJ01000068.1.region001	ladderane	Others	F_34	C_1310
GCA_000264395.1_C89_version_1	atrophaeus	subtilis/subtilis	AJRJ01000080.1.region001	fengycin	Others	F_35	C_1240
GCA_000264395.1_C89_version_1	atrophaeus	subtilis/subtilis	AJRJ01000033.1.region001	LAP.thiopeptide	RiPPs	F_36	C_1310
GCA_000264395.1_C89_version_1	atrophaeus	subtilis/subtilis	AJRJ01000049.1.region001	rhizocticin A	NRPS	F_37	C_1310
GCA_000264395.1_C89_version_1	atrophaeus	subtilis/subtilis	AJRJ01000047.1.region001	plipastatin	NRPS	F_242	C_1310
GCA_000264395.1_C89_version_1	atrophaeus	subtilis/subtilis	AJRJ01000042.1.region001	terpene	Terpene	F_250	C_1310
GCA_000264395.1_C89_version_1	atrophaeus	subtilis/subtilis	AJRJ01000084.1.region001	plipastatin	NRPS	F_792	C_1310
GCA_000264395.1_C89_version_1	atrophaeus	subtilis/subtilis	AJRJ01000053.1.region001	surfactin	NRPS	F_821	C_4363
GCA_000264395.1_C89_version_1	atrophaeus	subtilis/subtilis	AJRJ01000088.1.region001	bacillaene	PKS-NRPS Hybrids	F_1153	C_1019
GCA_000264395.1_C89_version_1	atrophaeus	subtilis/subtilis	AJRJ01000013.1.region002	terpene	Terpene	F_1154	C_503
GCA_000264395.1_C89_version_1	atrophaeus	subtilis/subtilis	AJRJ01000013.1.region001	T3PKS	PKSother	F_1155	C_998
GCA_000264395.1_C89_version_1	atrophaeus	subtilis/subtilis	AJRJ01000035.1.region001	bacillibactin	NRPS	F_1156	C_3548
GCA_000283255.1_BE01	filamentosus	megaterium	ALIM01000023.1.region003	terpene	Terpene	F_91	C_155
GCA_000283255.1_BE01	filamentosus	megaterium	ALIM01000034.1.region001	fengycin	Others	F_93	C_1310
GCA_000283255.1_BE01	filamentosus	megaterium	ALIM01000034.1.region002	bacteriocin	RiPPs	F_94	C_1310
GCA_000283255.1_BE01	filamentosus	megaterium	ALIM01000034.1.region003	paenilamicin	PKS-NRPS Hybrids	F_96	C_1310
GCA_000283255.1_BE01	filamentosus	megaterium	ALIM01000023.1.region001	terpene	Terpene	F_293	C_1310
GCA_000283255.1_BE01	filamentosus	megaterium	ALIM01000023.1.region002	T3PKS	PKSother	F_294	C_1310
GCA_000283255.1_BE01	filamentosus	megaterium	ALIM01000014.1.region001	paeninodin	RiPPs	F_515	C_1310
GCA_000283255.1_BE01	filamentosus	megaterium	ALIM01000014.1.region002	bacillibactin	NRPS	F_516	C_1310
GCA_000283255.1_BE01	filamentosus	megaterium	ALIM01000051.1.region001	thusin	RiPPs	F_540	C_1310
GCA_000283255.1_BE01	filamentosus	megaterium	ALIM01000033.1.region001	LAP.bacteriocin	RiPPs	F_545	C_1310
GCA_000283695.1_ASM28369v1	amyloliquefaciens	subtilis/subtilis	HE617159.1.region001	surfactin	NRPS	F_13	C_1022
GCA_000283695.1_ASM28369v1	amyloliquefaciens	subtilis/subtilis	HE617159.1.region009	T3PKS	PKSother	F_27	C_1310
GCA_000283695.1_ASM28369v1	amyloliquefaciens	subtilis/subtilis	HE617159.1.region003	butirosin A / butirosin B	PKSother	F_45	C_1310
GCA_000283695.1_ASM28369v1	amyloliquefaciens	subtilis/subtilis	HE617159.1.region004	terpene	Terpene	F_46	C_1744
GCA_000283695.1_ASM28369v1	amyloliquefaciens	subtilis/subtilis	HE617159.1.region005	macrolactin H	PKSother	F_47	C_1310
GCA_000283695.1_ASM28369v1	amyloliquefaciens	subtilis/subtilis	HE617159.1.region010	difficidin	PKSother	F_48	C_1310
GCA_000283695.1_ASM28369v1	amyloliquefaciens	subtilis/subtilis	HE617159.1.region002	plantazolicin	RiPPs	F_65	C_1310
GCA_000283695.1_ASM28369v1	amyloliquefaciens	subtilis/subtilis	HE617159.1.region006	bacillaene	PKS-NRPS Hybrids	F_66	C_1019
GCA_000283695.1_ASM28369v1	amyloliquefaciens	subtilis/subtilis	HE617159.1.region008	terpene	Terpene	F_69	C_503
GCA_000283695.1_ASM28369v1	amyloliquefaciens	subtilis/subtilis	HE617159.1.region011	bacillibactin	Others	F_71	C_3548
GCA_000283695.1_ASM28369v1	amyloliquefaciens	subtilis/subtilis	HE617159.1.region012	bacilysin	Others	F_72	C_1457
GCA_000283695.1_ASM28369v1	amyloliquefaciens	subtilis/subtilis	HE617159.1.region007	fengycin	Others	F_121	C_1310
GCA_000293765.1_ASM29376v1	subtilis	subtilis/subtilis	CP003783.1.region004	bacillaene	PKS-NRPS Hybrids	F_11	C_1019
GCA_000293765.1_ASM29376v1	subtilis	subtilis/subtilis	CP003783.1.region007	sublancin 168	RiPPs	F_18	C_1310
GCA_000293765.1_ASM29376v1	subtilis	subtilis/subtilis	CP003783.1.region005	fengycin	Others	F_102	C_1310
GCA_000293765.1_ASM29376v1	subtilis	subtilis/subtilis	CP003783.1.region003	terpene	Terpene	F_988	C_3707
GCA_000293765.1_ASM29376v1	subtilis	subtilis/subtilis	CP003783.1.region006	terpene	Terpene	F_1001	C_503
GCA_000293765.1_ASM29376v1	subtilis	subtilis/subtilis	CP003783.1.region008	T3PKS	PKSother	F_1005	C_505
GCA_000293765.1_ASM29376v1	subtilis	subtilis/subtilis	CP003783.1.region009	bacillibactin	NRPS	F_1016	C_3548
GCA_000293765.1_ASM29376v1	subtilis	subtilis/subtilis	CP003783.1.region010	CDPS	Others	F_1022	C_1310
GCA_000293765.1_ASM29376v1	subtilis	subtilis/subtilis	CP003783.1.region011	subtilosin A	RiPPs	F_1023	C_508
GCA_000293765.1_ASM29376v1	subtilis	subtilis/subtilis	CP003783.1.region012	bacilysin	Others	F_1024	C_509
GCA_000293765.1_ASM29376v1	subtilis	subtilis/subtilis	CP003783.1.region001	sporulation killing factor	RiPPs	F_1025	C_1310
GCA_000293765.1_ASM29376v1	subtilis	subtilis/subtilis	CP003783.1.region002	surfactin	NRPS	F_1026	C_983
GCA_000299035.1_ASM29903v1	bingmayongensis	cereus	AKCS01000005.1.region001	bacteriocin	RiPPs	F_58	C_1310
GCA_000299035.1_ASM29903v1	bingmayongensis	cereus	AKCS01000028.1.region001	lactocin S	NRPS	F_61	C_1310
GCA_000299035.1_ASM29903v1	bingmayongensis	cereus	AKCS01000042.1.region001	NRPS	NRPS	F_62	C_1310
GCA_000299035.1_ASM29903v1	bingmayongensis	cereus	JH921517.1.region002	zwittermicin A	PKS-NRPS Hybrids	F_350	C_1310
GCA_000299035.1_ASM29903v1	bingmayongensis	cereus	JH921518.1.region001	NRPS	NRPS	F_351	C_1310
GCA_000299035.1_ASM29903v1	bingmayongensis	cereus	JH921518.1.region002	siderophore	Others	F_352	C_1310
GCA_000299035.1_ASM29903v1	bingmayongensis	cereus	JH921518.1.region003	LAP.bacteriocin	RiPPs	F_353	C_1310
GCA_000299035.1_ASM29903v1	bingmayongensis	cereus	AKCS01000005.1.region002	fengycin	Others	F_645	C_3637
GCA_000299035.1_ASM29903v1	bingmayongensis	cereus	JH921517.1.region001	terpene	Terpene	F_727	C_1310
GCA_000299035.1_ASM29903v1	bingmayongensis	cereus	AKCS01000005.1.region003	bacillibactin	NRPS	F_738	C_1310
GCA_000299035.1_ASM29903v1	bingmayongensis	cereus	AKCS01000061.1.region001	NRPS	NRPS	F_747	C_1310
GCA_000300535.1_ASM30053v1	xiamenensis	subtilis/pumilus	AMSH01000002.1.region001	bacteriocin	RiPPs	F_78	C_1310
GCA_000300535.1_ASM30053v1	xiamenensis	subtilis/pumilus	AMSH01000055.1.region001	fengycin	Others	F_104	C_1310
GCA_000300535.1_ASM30053v1	xiamenensis	subtilis/pumilus	AMSH01000056.1.region001	locillomycin	NRPS	F_108	C_1310
GCA_000300535.1_ASM30053v1	xiamenensis	subtilis/pumilus	AMSH01000002.1.region002	bacteriocin	RiPPs	F_185	C_1310
GCA_000300535.1_ASM30053v1	xiamenensis	subtilis/pumilus	AMSH01000087.1.region001	lichenysin	NRPS	F_404	C_1310
GCA_000300535.1_ASM30053v1	xiamenensis	subtilis/pumilus	AMSH01000046.1.region001	terpene	Terpene	F_453	C_3062
GCA_000300535.1_ASM30053v1	xiamenensis	subtilis/pumilus	AMSH01000003.1.region001	carotenoid	Others	F_454	C_2045
GCA_000300535.1_ASM30053v1	xiamenensis	subtilis/pumilus	AMSH01000039.1.region001	lichenysin	NRPS	F_455	C_2281
GCA_000300535.1_ASM30053v1	xiamenensis	subtilis/pumilus	AMSH01000023.1.region001	T3PKS	PKSother	F_618	C_3543
GCA_000300535.1_ASM30053v1	xiamenensis	subtilis/pumilus	AMSH01000018.1.region001	surfactin	NRPS	F_948	C_2281
GCA_000307855.1_BAZO1.0	azotoformans	circulans	AJLR01000034.1.region001	terpene	Terpene	F_354	C_1310
GCA_000307855.1_BAZO1.0	azotoformans	circulans	AJLR01000016.1.region001	LAP.bacteriocin	RiPPs	F_355	C_1310
GCA_000307855.1_BAZO1.0	azotoformans	circulans	AJLR01000033.1.region001	terpene	Terpene	F_1135	C_1310
GCA_000307855.1_BAZO1.0	azotoformans	circulans	AJLR01000033.1.region002	fengycin	Others	F_1137	C_1310
GCA_000307855.1_BAZO1.0	azotoformans	circulans	AJLR01000069.1.region001	T3PKS	PKSother	F_1140	C_1310
GCA_000307855.1_BAZO1.0	azotoformans	circulans	AJLR01000121.1.region001	bacteriocin	RiPPs	F_1145	C_1310
GCA_000319475.1_ASM31947v1	velezensis	subtilis/subtilis	CP003838.1.region010	T3PKS	PKSother	F_27	C_1310
GCA_000319475.1_ASM31947v1	velezensis	subtilis/subtilis	CP003838.1.region002	ladderane	Others	F_34	C_1310
GCA_000319475.1_ASM31947v1	velezensis	subtilis/subtilis	CP003838.1.region005	terpene	Terpene	F_44	C_1744
GCA_000319475.1_ASM31947v1	velezensis	subtilis/subtilis	CP003838.1.region004	butirosin A / butirosin B	PKSother	F_45	C_1310
GCA_000319475.1_ASM31947v1	velezensis	subtilis/subtilis	CP003838.1.region006	macrolactin H	PKSother	F_47	C_1310
GCA_000319475.1_ASM31947v1	velezensis	subtilis/subtilis	CP003838.1.region011	difficidin	PKSother	F_48	C_1310
GCA_000319475.1_ASM31947v1	velezensis	subtilis/subtilis	CP003838.1.region003	plantazolicin	RiPPs	F_65	C_1310
GCA_000319475.1_ASM31947v1	velezensis	subtilis/subtilis	CP003838.1.region007	bacillaene	PKS-NRPS Hybrids	F_66	C_1019
GCA_000319475.1_ASM31947v1	velezensis	subtilis/subtilis	CP003838.1.region001	surfactin	NRPS	F_68	C_1445
GCA_000319475.1_ASM31947v1	velezensis	subtilis/subtilis	CP003838.1.region009	terpene	Terpene	F_69	C_503
GCA_000319475.1_ASM31947v1	velezensis	subtilis/subtilis	CP003838.1.region012	bacillibactin	Others	F_71	C_3548
GCA_000319475.1_ASM31947v1	velezensis	subtilis/subtilis	CP003838.1.region013	bacilysin	Others	F_72	C_1457
GCA_000319475.1_ASM31947v1	velezensis	subtilis/subtilis	CP003838.1.region008	fengycin	Others	F_121	C_1310
GCA_000321395.1_ASM32139v1	subtilis	subtilis/subtilis	CP003695.1.region008	bacillaene	PKS-NRPS Hybrids	F_11	C_1019
GCA_000321395.1_ASM32139v1	subtilis	subtilis/subtilis	CP003695.1.region007	fengycin	Others	F_102	C_1310
GCA_000321395.1_ASM32139v1	subtilis	subtilis/subtilis	CP003695.1.region010	surfactin	NRPS	F_821	C_4363
GCA_000321395.1_ASM32139v1	subtilis	subtilis/subtilis	CP003695.1.region009	terpene	Terpene	F_988	C_3707
GCA_000321395.1_ASM32139v1	subtilis	subtilis/subtilis	CP003695.1.region006	terpene	Terpene	F_1001	C_503
GCA_000321395.1_ASM32139v1	subtilis	subtilis/subtilis	CP003695.1.region005	T3PKS	PKSother	F_1005	C_505
GCA_000321395.1_ASM32139v1	subtilis	subtilis/subtilis	CP003695.1.region004	bacillibactin	NRPS	F_1016	C_3548
GCA_000321395.1_ASM32139v1	subtilis	subtilis/subtilis	CP003695.1.region003	CDPS	Others	F_1022	C_1310
GCA_000321395.1_ASM32139v1	subtilis	subtilis/subtilis	CP003695.1.region002	subtilosin A	RiPPs	F_1023	C_508
GCA_000321395.1_ASM32139v1	subtilis	subtilis/subtilis	CP003695.1.region001	bacilysin	Others	F_1024	C_509
GCA_000321395.1_ASM32139v1	subtilis	subtilis/subtilis	CP003695.1.region011	sporulation killing factor	RiPPs	F_1025	C_1310
GCA_000331575.1_ASM33157v1	oryziterrae	circulans	ANOK01000003.1.region001	fengycin	Others	F_114	C_1310
GCA_000331575.1_ASM33157v1	oryziterrae	circulans	KB223527.1.region001	terpene	Terpene	F_386	C_1310
GCA_000331575.1_ASM33157v1	oryziterrae	circulans	KB223527.1.region002	terpene	Terpene	F_387	C_1310
GCA_000334875.3_ASM33487v3	megaterium	megaterium	CP032527.2.region007	carotenoid	Terpene	F_55	C_1310
GCA_000334875.3_ASM33487v3	megaterium	megaterium	CP032527.2.region004	bacteriocin	RiPPs	F_56	C_1310
GCA_000334875.3_ASM33487v3	megaterium	megaterium	CP032527.2.region005	T3PKS	PKSother	F_138	C_1310
GCA_000334875.3_ASM33487v3	megaterium	megaterium	CP032527.2.region001	siderophore	Others	F_162	C_1310
GCA_000334875.3_ASM33487v3	megaterium	megaterium	CP032527.2.region002	surfactin	Terpene	F_649	C_3667
GCA_000334875.3_ASM33487v3	megaterium	megaterium	CP032527.2.region003	terpene	Terpene	F_676	C_1310
GCA_000334875.3_ASM33487v3	megaterium	megaterium	CP032527.2.region006	phosphonate	Others	F_1144	C_1310
GCA_000342105.1_Draft_Genome_Sequence_of_Bacillus_sonorensis_L12	sonorensis	subtilis/subtilis	AOFM01000004.1.region001	fengycin	Others	F_125	C_1790
GCA_000342105.1_Draft_Genome_Sequence_of_Bacillus_sonorensis_L12	sonorensis	subtilis/subtilis	AOFM01000015.1.region001	plipastatin	PKS-NRPS Hybrids	F_126	C_1310
GCA_000342105.1_Draft_Genome_Sequence_of_Bacillus_sonorensis_L12	sonorensis	subtilis/subtilis	AOFM01000014.1.region002	lichenysin	NRPS	F_130	C_1310
GCA_000342105.1_Draft_Genome_Sequence_of_Bacillus_sonorensis_L12	sonorensis	subtilis/subtilis	AOFM01000021.1.region001	bacitracin	NRPS	F_133	C_1310
GCA_000342105.1_Draft_Genome_Sequence_of_Bacillus_sonorensis_L12	sonorensis	subtilis/subtilis	AOFM01000025.1.region001	NRPS-like	NRPS	F_140	C_1310
GCA_000342105.1_Draft_Genome_Sequence_of_Bacillus_sonorensis_L12	sonorensis	subtilis/subtilis	AOFM01000023.1.region001	plipastatin	NRPS	F_242	C_1310
GCA_000342105.1_Draft_Genome_Sequence_of_Bacillus_sonorensis_L12	sonorensis	subtilis/subtilis	AOFM01000003.1.region002	siderophore	Others	F_632	C_1310
GCA_000342105.1_Draft_Genome_Sequence_of_Bacillus_sonorensis_L12	sonorensis	subtilis/subtilis	AOFM01000003.1.region001	butirosin A / butirosin B	RiPPs	F_696	C_3836
GCA_000342105.1_Draft_Genome_Sequence_of_Bacillus_sonorensis_L12	sonorensis	subtilis/subtilis	AOFM01000009.1.region002	bacillibactin	NRPS	F_697	C_1879
GCA_000342105.1_Draft_Genome_Sequence_of_Bacillus_sonorensis_L12	sonorensis	subtilis/subtilis	AOFM01000020.1.region001	plipastatin	NRPS	F_792	C_1310
GCA_000342105.1_Draft_Genome_Sequence_of_Bacillus_sonorensis_L12	sonorensis	subtilis/subtilis	AOFM01000002.1.region003	bacitracin	NRPS	F_804	C_1310
GCA_000342105.1_Draft_Genome_Sequence_of_Bacillus_sonorensis_L12	sonorensis	subtilis/subtilis	AOFM01000014.1.region001	entianin	RiPPs	F_805	C_1310
GCA_000342105.1_Draft_Genome_Sequence_of_Bacillus_sonorensis_L12	sonorensis	subtilis/subtilis	AOFM01000008.1.region001	surfactin	NRPS	F_806	C_4289
GCA_000342105.1_Draft_Genome_Sequence_of_Bacillus_sonorensis_L12	sonorensis	subtilis/subtilis	AOFM01000026.1.region001	lichenysin	NRPS	F_807	C_1310
GCA_000342105.1_Draft_Genome_Sequence_of_Bacillus_sonorensis_L12	sonorensis	subtilis/subtilis	AOFM01000006.1.region001	bacitracin	NRPS	F_810	C_1310
GCA_000342105.1_Draft_Genome_Sequence_of_Bacillus_sonorensis_L12	sonorensis	subtilis/subtilis	AOFM01000002.1.region002	T3PKS	PKSother	F_838	C_443
GCA_000342105.1_Draft_Genome_Sequence_of_Bacillus_sonorensis_L12	sonorensis	subtilis/subtilis	AOFM01000002.1.region001	terpene	Terpene	F_839	C_1310
GCA_000342105.1_Draft_Genome_Sequence_of_Bacillus_sonorensis_L12	sonorensis	subtilis/subtilis	AOFM01000009.1.region001	lassopeptide	RiPPs	F_841	C_1310
GCA_000353245.1_BStr_LAMA585_V1	stratosphericus	subtilis/pumilus	APAS01000013.1.region001	bacilysin	Others	F_88	C_1533
GCA_000353245.1_BStr_LAMA585_V1	stratosphericus	subtilis/pumilus	APAS01000014.1.region001	lichenysin	NRPS	F_200	C_2281
GCA_000353245.1_BStr_LAMA585_V1	stratosphericus	subtilis/pumilus	APAS01000016.1.region001	fengycin	Others	F_204	C_1310
GCA_000353245.1_BStr_LAMA585_V1	stratosphericus	subtilis/pumilus	APAS01000014.1.region002	sporulation killing factor	Others	F_385	C_1310
GCA_000353245.1_BStr_LAMA585_V1	stratosphericus	subtilis/pumilus	APAS01000018.1.region001	terpene	Terpene	F_453	C_3062
GCA_000353245.1_BStr_LAMA585_V1	stratosphericus	subtilis/pumilus	APAS01000015.1.region001	carotenoid	Others	F_454	C_2045
GCA_000353245.1_BStr_LAMA585_V1	stratosphericus	subtilis/pumilus	APAS01000018.1.region002	T3PKS	PKSother	F_456	C_3071
GCA_000374345.1_ASM37434v1	acidiproducens	circulans	KB894028.1.region001	fengycin	Others	F_74	C_1310
GCA_000374345.1_ASM37434v1	acidiproducens	circulans	KB893982.1.region001	T3PKS	PKSother	F_388	C_1310
GCA_000374345.1_ASM37434v1	acidiproducens	circulans	KB894022.1.region001	terpene	Terpene	F_389	C_1310
GCA_000374345.1_ASM37434v1	acidiproducens	circulans	KB894023.1.region001	bacteriocin	RiPPs	F_390	C_1310
GCA_000374565.1_ASM37456v1	fordii	circulans	KB894726.1.region001	LAP.bacteriocin	RiPPs	F_256	C_1310
GCA_000374565.1_ASM37456v1	fordii	circulans	KB894697.1.region001	ectoine	Others	F_391	C_1310
GCA_000374565.1_ASM37456v1	fordii	circulans	KB894685.1.region001	terpene	Terpene	F_926	C_1310
GCA_000374565.1_ASM37456v1	fordii	circulans	KB894694.1.region001	ectoine	Others	F_928	C_1310
GCA_000374565.1_ASM37456v1	fordii	circulans	KB894692.1.region001	T3PKS	PKSother	F_963	C_1310
GCA_000385965.2_ASM38596v2	atrophaeus	subtilis/subtilis	CP011802.1.region010	subtilosin A	RiPPs	F_2	C_508
GCA_000385965.2_ASM38596v2	atrophaeus	subtilis/subtilis	CP011802.1.region007	surfactin	NRPS	F_4	C_983
GCA_000385965.2_ASM38596v2	atrophaeus	subtilis/subtilis	CP011802.1.region009	LAP.thiopeptide	RiPPs	F_36	C_1310
GCA_000385965.2_ASM38596v2	atrophaeus	subtilis/subtilis	CP011802.1.region006	sporulation killing factor	Others	F_37	C_1310
GCA_000385965.2_ASM38596v2	atrophaeus	subtilis/subtilis	CP011802.1.region003	fengycin	Others	F_142	C_1897
GCA_000385965.2_ASM38596v2	atrophaeus	subtilis/subtilis	CP011802.1.region001	terpene	Terpene	F_250	C_1310
GCA_000385965.2_ASM38596v2	atrophaeus	subtilis/subtilis	CP011802.1.region002	bacillaene	PKS-NRPS Hybrids	F_1153	C_1019
GCA_000385965.2_ASM38596v2	atrophaeus	subtilis/subtilis	CP011802.1.region004	terpene	Terpene	F_1154	C_503
GCA_000385965.2_ASM38596v2	atrophaeus	subtilis/subtilis	CP011802.1.region005	T3PKS	PKSother	F_1155	C_998
GCA_000385965.2_ASM38596v2	atrophaeus	subtilis/subtilis	CP011802.1.region008	bacillibactin	NRPS	F_1156	C_3548
GCA_000401235.1_BacNeaAAU1	nealsonii	circulans	ASRU01000090.1.region001	arylpolyene	Others	F_260	C_1310
GCA_000401235.1_BacNeaAAU1	nealsonii	circulans	ASRU01000165.1.region001	bacteriocin	RiPPs	F_265	C_1310
GCA_000401235.1_BacNeaAAU1	nealsonii	circulans	ASRU01000038.1.region001	terpene	Terpene	F_692	C_1310
GCA_000404285.1_ASM40428v1	halotolerans	subtilis/subtilis	ASJT01000106.1.region001	subtilosin A	RiPPs	F_2	C_508
GCA_000404285.1_ASM40428v1	halotolerans	subtilis/subtilis	ASJT01000003.1.region001	surfactin	NRPS	F_29	C_3562
GCA_000404285.1_ASM40428v1	halotolerans	subtilis/subtilis	ASJT01000047.1.region001	bacillaene	PKS-NRPS Hybrids	F_231	C_1310
GCA_000404285.1_ASM40428v1	halotolerans	subtilis/subtilis	ASJT01000048.1.region001	bacillaene	PKSother	F_233	C_1310
GCA_000404285.1_ASM40428v1	halotolerans	subtilis/subtilis	ASJT01000051.1.region001	plipastatin	NRPS	F_237	C_1310
GCA_000404285.1_ASM40428v1	halotolerans	subtilis/subtilis	ASJT01000052.1.region001	plipastatin	NRPS	F_242	C_1310
GCA_000404285.1_ASM40428v1	halotolerans	subtilis/subtilis	ASJT01000112.1.region001	bacteriocin	RiPPs	F_251	C_1310
GCA_000404285.1_ASM40428v1	halotolerans	subtilis/subtilis	ASJT01000091.1.region001	bacillibactin	NRPS	F_619	C_3548
GCA_000404285.1_ASM40428v1	halotolerans	subtilis/subtilis	ASJT01000046.1.region001	bacillaene	PKS-NRPS Hybrids	F_620	C_1019
GCA_000404285.1_ASM40428v1	halotolerans	subtilis/subtilis	ASJT01000050.1.region001	fengycin	Others	F_621	C_1310
GCA_000404285.1_ASM40428v1	halotolerans	subtilis/subtilis	ASJT01000057.1.region001	terpene	Terpene	F_622	C_503
GCA_000404285.1_ASM40428v1	halotolerans	subtilis/subtilis	ASJT01000107.1.region001	bacilysin	Others	F_623	C_509
GCA_000404285.1_ASM40428v1	halotolerans	subtilis/subtilis	ASJT01000004.1.region001	surfactin	NRPS	F_625	C_983
GCA_000404285.1_ASM40428v1	halotolerans	subtilis/subtilis	ASJT01000002.1.region001	surfactin	NRPS	F_626	C_3557
GCA_000404285.1_ASM40428v1	halotolerans	subtilis/subtilis	ASJT01000030.1.region001	terpene	Terpene	F_791	C_3707
GCA_000404285.1_ASM40428v1	halotolerans	subtilis/subtilis	ASJT01000053.1.region001	fengycin	NRPS	F_792	C_1310
GCA_000404285.1_ASM40428v1	halotolerans	subtilis/subtilis	ASJT01000063.1.region001	T3PKS	PKSother	F_1005	C_505
GCA_000408885.1_ASM40888v1	paralicheniformis	subtilis/subtilis	CP005965.1.region001	haloduracin 尾 / haloduracin 伪	RiPPs	F_20	C_1310
GCA_000408885.1_ASM40888v1	paralicheniformis	subtilis/subtilis	CP005965.1.region002	lichenysin	NRPS	F_21	C_1145
GCA_000408885.1_ASM40888v1	paralicheniformis	subtilis/subtilis	CP005965.1.region005	fengycin	Others	F_22	C_1310
GCA_000408885.1_ASM40888v1	paralicheniformis	subtilis/subtilis	CP005965.1.region008	bacitracin	NRPS	F_24	C_1310
GCA_000408885.1_ASM40888v1	paralicheniformis	subtilis/subtilis	CP005965.1.region003	butirosin A / butirosin B	RiPPs	F_90	C_3836
GCA_000408885.1_ASM40888v1	paralicheniformis	subtilis/subtilis	CP005965.1.region010	CDPS	Others	F_123	C_1310
GCA_000408885.1_ASM40888v1	paralicheniformis	subtilis/subtilis	CP005965.1.region012	lassopeptide	RiPPs	F_124	C_1310
GCA_000408885.1_ASM40888v1	paralicheniformis	subtilis/subtilis	CP005965.1.region011	bacillibactin	NRPS	F_134	C_1879
GCA_000408885.1_ASM40888v1	paralicheniformis	subtilis/subtilis	CP005965.1.region007	T3PKS	PKSother	F_135	C_1882
GCA_000408885.1_ASM40888v1	paralicheniformis	subtilis/subtilis	CP005965.1.region006	terpene	Terpene	F_227	C_1310
GCA_000408885.1_ASM40888v1	paralicheniformis	subtilis/subtilis	CP005965.1.region009	bacteriocin	RiPPs	F_228	C_1310
GCA_000408885.1_ASM40888v1	paralicheniformis	subtilis/subtilis	CP005965.1.region004	siderophore	Others	F_246	C_1310
GCA_000429685.1_ASM42968v1	aidingensis	circulans	AUCI01000001.1.region001	Sch-47554 / Sch-47555	Others	F_268	C_1310
GCA_000429685.1_ASM42968v1	aidingensis	circulans	AUCI01000015.1.region001	lanthipeptide	RiPPs	F_269	C_1310
GCA_000429685.1_ASM42968v1	aidingensis	circulans	AUCI01000034.1.region001	bacteriocin	RiPPs	F_271	C_1310
GCA_000429685.1_ASM42968v1	aidingensis	circulans	KE386940.1.region001	ectoine	Others	F_392	C_1310
GCA_000429705.1_ASM42970v1	aurantiacus	circulans	KE386941.1.region001	carotenoid	Terpene	F_393	C_1310
GCA_000429705.1_ASM42970v1	aurantiacus	circulans	KE386941.1.region002	terpene	Terpene	F_394	C_1310
GCA_000429705.1_ASM42970v1	aurantiacus	circulans	KE386942.1.region001	7-deoxypactamycin	PKSother	F_395	C_1310
GCA_000429725.1_ASM42972v1	chagannorensis	circulans	AUCK01000004.1.region001	carotenoid	Terpene	F_274	C_1310
GCA_000429725.1_ASM42972v1	chagannorensis	circulans	AUCK01000016.1.region001	terpene	Terpene	F_279	C_1310
GCA_000429725.1_ASM42972v1	chagannorensis	circulans	KE386944.1.region001	ectoine	Others	F_396	C_1310
GCA_000430785.1_ASM43078v1	panaciterrae	cereus	AUMR01000005.1.region001	phosphonate	Others	F_290	C_1310
GCA_000430785.1_ASM43078v1	panaciterrae	cereus	AUMR01000014.1.region001	LAP.bacteriocin	RiPPs	F_295	C_1310
GCA_000430785.1_ASM43078v1	panaciterrae	cereus	AUMR01000014.1.region002	siderophore	Others	F_298	C_1310
GCA_000430785.1_ASM43078v1	panaciterrae	cereus	AUMR01000015.1.region001	T1PKS	PKSI	F_301	C_1310
GCA_000430785.1_ASM43078v1	panaciterrae	cereus	AUMR01000019.1.region001	terpene	Terpene	F_302	C_1310
GCA_000430785.1_ASM43078v1	panaciterrae	cereus	AUMR01000039.1.region001	aranazole A / aranazole B / aranazole C / aranazole D	PKSI	F_305	C_1310
GCA_000430785.1_ASM43078v1	panaciterrae	cereus	AUMR01000070.1.region001	terpene	Terpene	F_310	C_1310
GCA_000430785.1_ASM43078v1	panaciterrae	cereus	AUMR01000079.1.region001	bacteriocin	RiPPs	F_315	C_1310
GCA_000430785.1_ASM43078v1	panaciterrae	cereus	KE387247.1.region001	T3PKS	PKSother	F_397	C_1310
GCA_000430785.1_ASM43078v1	panaciterrae	cereus	KE387250.1.region001	NRPS.transAT-PKS	PKS-NRPS Hybrids	F_398	C_1310
GCA_000430785.1_ASM43078v1	panaciterrae	cereus	KE387252.1.region001	S-layer glycan	Terpene	F_399	C_1310
GCA_000473245.1_ASM47324v1	infantis	circulans	CP006643.1.region003	carotenoid	Terpene	F_25	C_1310
GCA_000473245.1_ASM47324v1	infantis	circulans	CP006643.1.region004	terpene	Terpene	F_26	C_1310
GCA_000473245.1_ASM47324v1	infantis	circulans	CP006643.1.region005	T3PKS	PKSother	F_978	C_1310
GCA_000473245.1_ASM47324v1	infantis	circulans	CP006643.1.region002	terpene	Terpene	F_979	C_1310
GCA_000473245.1_ASM47324v1	infantis	circulans	CP006643.1.region001	terpene	Terpene	F_980	C_1310
GCA_000496285.1_ASM49628v1	toyonensis	cereus	CP006863.1.region003	paeninodin	RiPPs	F_232	C_1310
GCA_000496285.1_ASM49628v1	toyonensis	cereus	CP006863.1.region007	bacillibactin	NRPS	F_745	C_3419
GCA_000496285.1_ASM49628v1	toyonensis	cereus	CP006863.1.region005	LAP.bacteriocin	RiPPs	F_755	C_3485
GCA_000496285.1_ASM49628v1	toyonensis	cereus	CP006863.1.region006	petrobactin	Others	F_761	C_4062
GCA_000496285.1_ASM49628v1	toyonensis	cereus	CP006863.1.region004	NRPS-like	NRPS	F_762	C_1310
GCA_000496285.1_ASM49628v1	toyonensis	cereus	CP006863.1.region001	NRPS	NRPS	F_764	C_4093
GCA_000496285.1_ASM49628v1	toyonensis	cereus	CP006863.1.region002	molybdenum cofactor	Terpene	F_876	C_4575
GCA_000507105.1_KCTC_3706_01	mojavensis	subtilis/subtilis	AYTL01000001.1.region001	plipastatin	NRPS	F_242	C_1310
GCA_000507105.1_KCTC_3706_01	mojavensis	subtilis/subtilis	AYTL01000028.1.region001	bacteriocin	RiPPs	F_251	C_1310
GCA_000507105.1_KCTC_3706_01	mojavensis	subtilis/subtilis	AYTL01000004.1.region002	bacillibactin	NRPS	F_619	C_3548
GCA_000507105.1_KCTC_3706_01	mojavensis	subtilis/subtilis	AYTL01000033.1.region002	fengycin	Others	F_621	C_1310
GCA_000507105.1_KCTC_3706_01	mojavensis	subtilis/subtilis	AYTL01000030.1.region002	terpene	Terpene	F_622	C_503
GCA_000507105.1_KCTC_3706_01	mojavensis	subtilis/subtilis	AYTL01000028.1.region002	bacilysin	Others	F_623	C_509
GCA_000507105.1_KCTC_3706_01	mojavensis	subtilis/subtilis	AYTL01000031.1.region001	surfactin	NRPS	F_625	C_983
GCA_000507105.1_KCTC_3706_01	mojavensis	subtilis/subtilis	AYTL01000034.1.region001	surfactin	NRPS	F_626	C_3557
GCA_000507105.1_KCTC_3706_01	mojavensis	subtilis/subtilis	AYTL01000030.1.region001	plipastatin	NRPS	F_627	C_3559
GCA_000507105.1_KCTC_3706_01	mojavensis	subtilis/subtilis	AYTL01000004.1.region001	CDPS	Others	F_658	C_1310
GCA_000507105.1_KCTC_3706_01	mojavensis	subtilis/subtilis	AYTL01000033.1.region001	lanthipeptide	RiPPs	F_765	C_1310
GCA_000507105.1_KCTC_3706_01	mojavensis	subtilis/subtilis	AYTL01000027.1.region001	terpene	Terpene	F_791	C_3707
GCA_000507105.1_KCTC_3706_01	mojavensis	subtilis/subtilis	AYTL01000032.1.region001	plipastatin	NRPS	F_792	C_1310
GCA_000507105.1_KCTC_3706_01	mojavensis	subtilis/subtilis	AYTL01000030.1.region003	T3PKS	PKSother	F_1005	C_505
GCA_000507105.1_KCTC_3706_01	mojavensis	subtilis/subtilis	AYTL01000028.1.region003	subtilosin A	RiPPs	F_1023	C_508
GCA_000507125.1_KCTC_13918_01	sonorensis	subtilis/subtilis	AYTN01000023.1.region001	fengycin	Others	F_125	C_1790
GCA_000507125.1_KCTC_13918_01	sonorensis	subtilis/subtilis	AYTN01000023.1.region002	plipastatin	PKS-NRPS Hybrids	F_126	C_1310
GCA_000507125.1_KCTC_13918_01	sonorensis	subtilis/subtilis	AYTN01000053.1.region001	lichenysin	NRPS	F_130	C_1310
GCA_000507125.1_KCTC_13918_01	sonorensis	subtilis/subtilis	AYTN01000012.1.region001	bacitracin	NRPS	F_133	C_1310
GCA_000507125.1_KCTC_13918_01	sonorensis	subtilis/subtilis	AYTN01000005.1.region001	plipastatin	NRPS	F_242	C_1310
GCA_000507125.1_KCTC_13918_01	sonorensis	subtilis/subtilis	AYTN01000014.1.region001	siderophore	Others	F_632	C_1310
GCA_000507125.1_KCTC_13918_01	sonorensis	subtilis/subtilis	AYTN01000048.1.region001	butirosin A / butirosin B	RiPPs	F_696	C_3836
GCA_000507125.1_KCTC_13918_01	sonorensis	subtilis/subtilis	AYTN01000054.1.region001	bacillibactin	NRPS	F_697	C_1879
GCA_000507125.1_KCTC_13918_01	sonorensis	subtilis/subtilis	AYTN01000015.1.region001	lanthipeptide	RiPPs	F_783	C_1310
GCA_000507125.1_KCTC_13918_01	sonorensis	subtilis/subtilis	AYTN01000024.1.region001	plipastatin	NRPS	F_792	C_1310
GCA_000507125.1_KCTC_13918_01	sonorensis	subtilis/subtilis	AYTN01000001.1.region001	bacitracin	NRPS	F_804	C_1310
GCA_000507125.1_KCTC_13918_01	sonorensis	subtilis/subtilis	AYTN01000053.1.region002	entianin	RiPPs	F_805	C_1310
GCA_000507125.1_KCTC_13918_01	sonorensis	subtilis/subtilis	AYTN01000047.1.region001	surfactin	NRPS	F_806	C_4289
GCA_000507125.1_KCTC_13918_01	sonorensis	subtilis/subtilis	AYTN01000019.1.region001	lichenysin	NRPS	F_807	C_1310
GCA_000507125.1_KCTC_13918_01	sonorensis	subtilis/subtilis	AYTN01000052.1.region001	bacitracin	NRPS	F_810	C_1310
GCA_000507125.1_KCTC_13918_01	sonorensis	subtilis/subtilis	AYTN01000001.1.region002	T3PKS	PKSother	F_838	C_443
GCA_000507125.1_KCTC_13918_01	sonorensis	subtilis/subtilis	AYTN01000001.1.region003	terpene	Terpene	F_839	C_1310
GCA_000507125.1_KCTC_13918_01	sonorensis	subtilis/subtilis	AYTN01000013.1.region001	lassopeptide	RiPPs	F_841	C_1310
GCA_000507145.1_KCTC_13622_01	tequilensis	subtilis/subtilis	AYTO01000007.1.region001	bacilysin	Others	F_160	C_1310
GCA_000507145.1_KCTC_13622_01	tequilensis	subtilis/subtilis	AYTO01000037.1.region001	plipastatin	NRPS	F_242	C_1310
GCA_000507145.1_KCTC_13622_01	tequilensis	subtilis/subtilis	AYTO01000036.1.region002	rhizocticin A	Others	F_468	C_1310
GCA_000507145.1_KCTC_13622_01	tequilensis	subtilis/subtilis	AYTO01000008.1.region001	bacillibactin	NRPS	F_619	C_3548
GCA_000507145.1_KCTC_13622_01	tequilensis	subtilis/subtilis	AYTO01000036.1.region001	surfactin	NRPS	F_626	C_3557
GCA_000507145.1_KCTC_13622_01	tequilensis	subtilis/subtilis	AYTO01000011.1.region001	surfactin	NRPS	F_628	C_3562
GCA_000507145.1_KCTC_13622_01	tequilensis	subtilis/subtilis	AYTO01000038.1.region001	plipastatin	NRPS	F_792	C_1310
GCA_000507145.1_KCTC_13622_01	tequilensis	subtilis/subtilis	AYTO01000044.1.region001	fengycin	Others	F_912	C_1310
GCA_000507145.1_KCTC_13622_01	tequilensis	subtilis/subtilis	AYTO01000001.1.region001	terpene	Terpene	F_988	C_3707
GCA_000507145.1_KCTC_13622_01	tequilensis	subtilis/subtilis	AYTO01000034.1.region002	terpene	Terpene	F_1001	C_503
GCA_000507145.1_KCTC_13622_01	tequilensis	subtilis/subtilis	AYTO01000034.1.region001	T3PKS	PKSother	F_1005	C_505
GCA_000507145.1_KCTC_13622_01	tequilensis	subtilis/subtilis	AYTO01000009.1.region001	subtilosin A	RiPPs	F_1023	C_508
GCA_000507145.1_KCTC_13622_01	tequilensis	subtilis/subtilis	AYTO01000015.1.region001	surfactin	NRPS	F_1026	C_983
GCA_000513155.1_ASM51315v1	weihenstephanensis	cereus	BAUY01000005.1.region005	bacillibactin	NRPS	F_51	C_3419
GCA_000513155.1_ASM51315v1	weihenstephanensis	cereus	BAUY01000082.1.region001	bacteriocin	RiPPs	F_52	C_1310
GCA_000513155.1_ASM51315v1	weihenstephanensis	cereus	BAUY01000087.1.region001	bacteriocin	RiPPs	F_53	C_1310
GCA_000513155.1_ASM51315v1	weihenstephanensis	cereus	BAUY01000012.1.region001	paenilamicin	PKS-NRPS Hybrids	F_173	C_2106
GCA_000513155.1_ASM51315v1	weihenstephanensis	cereus	BAUY01000005.1.region001	bacteriocin	RiPPs	F_606	C_1310
GCA_000513155.1_ASM51315v1	weihenstephanensis	cereus	BAUY01000005.1.region003	fengycin	Others	F_645	C_3637
GCA_000513155.1_ASM51315v1	weihenstephanensis	cereus	BAUY01000005.1.region004	bacteriocin	RiPPs	F_646	C_1310
GCA_000513155.1_ASM51315v1	weihenstephanensis	cereus	BAUY01000072.1.region001	NRPS	NRPS	F_757	C_1310
GCA_000513155.1_ASM51315v1	weihenstephanensis	cereus	BAUY01000005.1.region002	NRPS	NRPS	F_764	C_4093
GCA_000513155.1_ASM51315v1	weihenstephanensis	cereus	BAUY01000011.1.region001	petrobactin	Others	F_859	C_4062
GCA_000513155.1_ASM51315v1	weihenstephanensis	cereus	BAUY01000046.1.region001	LAP.bacteriocin	RiPPs	F_870	C_3485
GCA_000513155.1_ASM51315v1	weihenstephanensis	cereus	BAUY01000051.1.region001	terpene	Terpene	F_872	C_1310
GCA_000526655.1_ASM52665v1	ginsengihumi	circulans	JAGM01000002.1.region001	fengycin	Others	F_343	C_1310
GCA_000526655.1_ASM52665v1	ginsengihumi	circulans	JAGM01000017.1.region001	bacillibactin	NRPS	F_344	C_1310
GCA_000526655.1_ASM52665v1	ginsengihumi	circulans	JAGM01000029.1.region001	terpene	Terpene	F_345	C_2750
GCA_000559105.1_Draft	haynesii	subtilis/subtilis	AZYP01000092.1.region001	fengycin	Others	F_22	C_1310
GCA_000559105.1_Draft	haynesii	subtilis/subtilis	AZYP01000009.1.region001	CDPS	Others	F_123	C_1310
GCA_000559105.1_Draft	haynesii	subtilis/subtilis	AZYP01000040.1.region001	lassopeptide	RiPPs	F_124	C_1310
GCA_000559105.1_Draft	haynesii	subtilis/subtilis	AZYP01000003.1.region001	bacillibactin	NRPS	F_134	C_1879
GCA_000559105.1_Draft	haynesii	subtilis/subtilis	AZYP01000031.1.region001	T3PKS	PKSother	F_135	C_1882
GCA_000559105.1_Draft	haynesii	subtilis/subtilis	AZYP01000050.1.region001	terpene	Terpene	F_227	C_1310
GCA_000559105.1_Draft	haynesii	subtilis/subtilis	AZYP01000073.1.region001	bacteriocin	RiPPs	F_228	C_1310
GCA_000559105.1_Draft	haynesii	subtilis/subtilis	AZYP01000010.1.region001	siderophore	Others	F_246	C_1310
GCA_000559105.1_Draft	haynesii	subtilis/subtilis	AZYP01000032.1.region001	bacitracin	NRPS	F_499	C_1310
GCA_000559105.1_Draft	haynesii	subtilis/subtilis	AZYP01000041.1.region001	fengycin	NRPS	F_503	C_1310
GCA_000559105.1_Draft	haynesii	subtilis/subtilis	AZYP01000046.1.region001	bacitracin	NRPS	F_505	C_1310
GCA_000559105.1_Draft	haynesii	subtilis/subtilis	AZYP01000067.1.region001	lichenysin	NRPS	F_510	C_1310
GCA_000559105.1_Draft	haynesii	subtilis/subtilis	AZYP01000076.1.region001	bacteriocin	RiPPs	F_514	C_1310
GCA_000559105.1_Draft	haynesii	subtilis/subtilis	AZYP01000007.1.region001	lichenysin	NRPS	F_640	C_1310
GCA_000583065.1_ASM58306v1	velezensis	subtilis/subtilis	CP007244.1.region002	butirosin A / butirosin B	PKSother	F_45	C_1310
GCA_000583065.1_ASM58306v1	velezensis	subtilis/subtilis	CP007244.1.region004	macrolactin H	PKSother	F_47	C_1310
GCA_000583065.1_ASM58306v1	velezensis	subtilis/subtilis	CP007244.1.region009	difficidin	PKSother	F_48	C_1310
GCA_000583065.1_ASM58306v1	velezensis	subtilis/subtilis	CP007244.1.region005	bacillaene	PKS-NRPS Hybrids	F_66	C_1019
GCA_000583065.1_ASM58306v1	velezensis	subtilis/subtilis	CP007244.1.region012	bacilysin	Others	F_67	C_1434
GCA_000583065.1_ASM58306v1	velezensis	subtilis/subtilis	CP007244.1.region001	surfactin	NRPS	F_68	C_1445
GCA_000583065.1_ASM58306v1	velezensis	subtilis/subtilis	CP007244.1.region007	terpene	Terpene	F_69	C_503
GCA_000583065.1_ASM58306v1	velezensis	subtilis/subtilis	CP007244.1.region011	bacillibactin	Others	F_71	C_3548
GCA_000583065.1_ASM58306v1	velezensis	subtilis/subtilis	CP007244.1.region003	terpene	Terpene	F_120	C_1744
GCA_000583065.1_ASM58306v1	velezensis	subtilis/subtilis	CP007244.1.region006	fengycin	Others	F_121	C_1310
GCA_000583065.1_ASM58306v1	velezensis	subtilis/subtilis	CP007244.1.region008	T3PKS	PKSother	F_152	C_1310
GCA_000583065.1_ASM58306v1	velezensis	subtilis/subtilis	CP007244.1.region010	micrococcin P1	NRPS	F_1121	C_1310
GCA_000590455.1_ASM59045v1	pumilus	subtilis/pumilus	CP007436.1.region010	bacteriocin	RiPPs	F_28	C_1310
GCA_000590455.1_ASM59045v1	pumilus	subtilis/pumilus	CP007436.1.region007	bacteriocin	RiPPs	F_63	C_1310
GCA_000590455.1_ASM59045v1	pumilus	subtilis/pumilus	CP007436.1.region009	bacilysin	Others	F_88	C_1533
GCA_000590455.1_ASM59045v1	pumilus	subtilis/pumilus	CP007436.1.region004	fengycin	Others	F_204	C_1310
GCA_000590455.1_ASM59045v1	pumilus	subtilis/pumilus	CP007436.1.region001	sporulation killing factor	NRPS	F_385	C_1310
GCA_000590455.1_ASM59045v1	pumilus	subtilis/pumilus	CP007436.1.region005	terpene	Terpene	F_453	C_3062
GCA_000590455.1_ASM59045v1	pumilus	subtilis/pumilus	CP007436.1.region003	carotenoid	Others	F_454	C_2045
GCA_000590455.1_ASM59045v1	pumilus	subtilis/pumilus	CP007436.1.region002	lichenysin	NRPS	F_455	C_2281
GCA_000590455.1_ASM59045v1	pumilus	subtilis/pumilus	CP007436.1.region006	T3PKS	PKSother	F_456	C_3071
GCA_000590455.1_ASM59045v1	pumilus	subtilis/pumilus	CP007436.1.region008	betalactone	Others	F_651	C_3673
GCA_000612165.1_BacFle1.0	flexus	megaterium	JANV01000154.1.region001	terpene	Terpene	F_101	C_1310
GCA_000612165.1_BacFle1.0	flexus	megaterium	JANV01000106.1.region001	paeninodin	RiPPs	F_346	C_1310
GCA_000612165.1_BacFle1.0	flexus	megaterium	JANV01000111.1.region001	bacillibactin	NRPS	F_347	C_1310
GCA_000612165.1_BacFle1.0	flexus	megaterium	JANV01000096.1.region001	T3PKS	PKSother	F_675	C_1310
GCA_000612165.1_BacFle1.0	flexus	megaterium	JANV01000051.1.region001	siderophore	Others	F_680	C_1310
GCA_000615945.1_ASM61594v1	mannanilyticus	circulans	BAMO01000002.1.region001	lassopeptide	RiPPs	F_524	C_1310
GCA_000615945.1_ASM61594v1	mannanilyticus	circulans	BAMO01000004.1.region001	bacitracin	NRPS	F_532	C_1310
GCA_000615945.1_ASM61594v1	mannanilyticus	circulans	BAMO01000009.1.region001	T3PKS	PKSother	F_535	C_1310
GCA_000615945.1_ASM61594v1	mannanilyticus	circulans	BAMO01000015.1.region001	paenilipoheptin	NRPS	F_539	C_1310
GCA_000615945.1_ASM61594v1	mannanilyticus	circulans	BAMO01000015.1.region002	terpene	Terpene	F_541	C_1310
GCA_000615945.1_ASM61594v1	mannanilyticus	circulans	BAMO01000019.1.region001	bacteriocin	RiPPs	F_542	C_1310
GCA_000615945.1_ASM61594v1	mannanilyticus	circulans	BAMO01000022.1.region001	brevicidine	NRPS	F_546	C_1310
GCA_000615945.1_ASM61594v1	mannanilyticus	circulans	BAMO01000034.1.region001	thiopeptide	RiPPs	F_549	C_1310
GCA_000615945.1_ASM61594v1	mannanilyticus	circulans	BAMO01000036.1.region001	betalactone	Others	F_555	C_1310
GCA_000615945.1_ASM61594v1	mannanilyticus	circulans	BAMO01000041.1.region001	zwittermicin A	NRPS	F_560	C_1310
GCA_000615945.1_ASM61594v1	mannanilyticus	circulans	BAMO01000045.1.region001	petrobactin	Others	F_563	C_1310
GCA_000615945.1_ASM61594v1	mannanilyticus	circulans	BAMO01000046.1.region001	NRPS.transAT-PKS-like	PKS-NRPS Hybrids	F_568	C_1310
GCA_000615945.1_ASM61594v1	mannanilyticus	circulans	BAMO01000047.1.region001	siderophore	Others	F_572	C_1310
GCA_000615945.1_ASM61594v1	mannanilyticus	circulans	BAMO01000051.1.region001	polymyxin B	NRPS	F_576	C_1310
GCA_000615945.1_ASM61594v1	mannanilyticus	circulans	BAMO01000052.1.region001	tyrocidine	NRPS	F_578	C_1310
GCA_000615945.1_ASM61594v1	mannanilyticus	circulans	BAMO01000055.1.region001	mycosubtilin	NRPS	F_579	C_1310
GCA_000615945.1_ASM61594v1	mannanilyticus	circulans	BAMO01000057.1.region001	octapeptin C4	NRPS	F_582	C_1310
GCA_000615945.1_ASM61594v1	mannanilyticus	circulans	BAMO01000059.1.region001	pelgipeptin	NRPS	F_584	C_1310
GCA_000615945.1_ASM61594v1	mannanilyticus	circulans	BAMO01000062.1.region001	paenibacterin	NRPS	F_586	C_1310
GCA_000615945.1_ASM61594v1	mannanilyticus	circulans	BAMO01000071.1.region001	lassopeptide	RiPPs	F_591	C_1310
GCA_000615945.1_ASM61594v1	mannanilyticus	circulans	BAMO01000076.1.region001	NRPS	NRPS	F_598	C_1310
GCA_000615945.1_ASM61594v1	mannanilyticus	circulans	BAMO01000091.1.region001	NRPS-like	NRPS	F_604	C_1310
GCA_000685725.1_ASM68572v1	velezensis	subtilis/subtilis	CP006890.1.region003	butirosin A / butirosin B	PKSother	F_45	C_1310
GCA_000685725.1_ASM68572v1	velezensis	subtilis/subtilis	CP006890.1.region005	macrolactin H	PKSother	F_47	C_1310
GCA_000685725.1_ASM68572v1	velezensis	subtilis/subtilis	CP006890.1.region010	difficidin	PKSother	F_48	C_1310
GCA_000685725.1_ASM68572v1	velezensis	subtilis/subtilis	CP006890.1.region006	bacillaene	PKS-NRPS Hybrids	F_66	C_1019
GCA_000685725.1_ASM68572v1	velezensis	subtilis/subtilis	CP006890.1.region012	bacilysin	Others	F_67	C_1434
GCA_000685725.1_ASM68572v1	velezensis	subtilis/subtilis	CP006890.1.region001	surfactin	NRPS	F_68	C_1445
GCA_000685725.1_ASM68572v1	velezensis	subtilis/subtilis	CP006890.1.region008	terpene	Terpene	F_69	C_503
GCA_000685725.1_ASM68572v1	velezensis	subtilis/subtilis	CP006890.1.region009	T3PKS	PKSother	F_70	C_1310
GCA_000685725.1_ASM68572v1	velezensis	subtilis/subtilis	CP006890.1.region011	bacillibactin	Others	F_71	C_3548
GCA_000685725.1_ASM68572v1	velezensis	subtilis/subtilis	CP006890.1.region004	terpene	Terpene	F_120	C_1744
GCA_000685725.1_ASM68572v1	velezensis	subtilis/subtilis	CP006890.1.region007	fengycin	Others	F_121	C_1310
GCA_000685725.1_ASM68572v1	velezensis	subtilis/subtilis	CP006890.1.region002	aurantinin B / aurantinin C / aurantinin D	PKSother	F_605	C_1310
GCA_000708505.1_BacMEV2011_1.0	azotoformans	circulans	JJRY01000010.1.region001	terpene	Terpene	F_354	C_1310
GCA_000708505.1_BacMEV2011_1.0	azotoformans	circulans	JJRY01000022.1.region001	LAP.bacteriocin	RiPPs	F_355	C_1310
GCA_000708505.1_BacMEV2011_1.0	azotoformans	circulans	JJRY01000012.1.region002	terpene	Terpene	F_1135	C_1310
GCA_000708505.1_BacMEV2011_1.0	azotoformans	circulans	JJRY01000012.1.region001	fengycin	Others	F_1137	C_1310
GCA_000708505.1_BacMEV2011_1.0	azotoformans	circulans	JJRY01000018.1.region001	T3PKS	PKSother	F_1140	C_1310
GCA_000708505.1_BacMEV2011_1.0	azotoformans	circulans	JJRY01000009.1.region001	bacteriocin	RiPPs	F_1145	C_1310
GCA_000712595.1_ASM71259v1	manliponensis	cereus	JOTN01000001.1.region001	pacidamycin 1 / pacidamycin 2 / pacidamycin 3 / pacidamycin 4 / pacidamycin 5 / pacidamycin 6 / pacidamycin 7 / pacidamycin D	NRPS	F_366	C_1310
GCA_000712595.1_ASM71259v1	manliponensis	cereus	JOTN01000004.1.region001	paeninodin	RiPPs	F_367	C_1310
GCA_000712595.1_ASM71259v1	manliponensis	cereus	JOTN01000005.1.region001	petrobactin	Others	F_368	C_1310
GCA_000712595.1_ASM71259v1	manliponensis	cereus	JOTN01000012.1.region001	LAP.bacteriocin	RiPPs	F_369	C_1310
GCA_000712595.1_ASM71259v1	manliponensis	cereus	JOTN01000016.1.region001	fengycin	Others	F_743	C_3637
GCA_000712595.1_ASM71259v1	manliponensis	cereus	JOTN01000011.1.region001	terpene	Terpene	F_872	C_1310
GCA_000712615.1_ASM71261v1	gaemokensis	cereus	JOTM01000002.1.region001	NRPS	NRPS	F_356	C_1310
GCA_000712615.1_ASM71261v1	gaemokensis	cereus	JOTM01000029.1.region001	NRPS	NRPS	F_357	C_1310
GCA_000712615.1_ASM71261v1	gaemokensis	cereus	JOTM01000044.1.region001	NRPS-like	NRPS	F_358	C_1310
GCA_000712615.1_ASM71261v1	gaemokensis	cereus	JOTM01000062.1.region001	NRPS	NRPS	F_359	C_1310
GCA_000712615.1_ASM71261v1	gaemokensis	cereus	JOTM01000094.1.region001	NRPS	NRPS	F_360	C_1310
GCA_000712615.1_ASM71261v1	gaemokensis	cereus	JOTM01000103.1.region001	paenilarvins	NRPS	F_361	C_1310
GCA_000712615.1_ASM71261v1	gaemokensis	cereus	JOTM01000104.1.region001	paenilarvins	NRPS	F_362	C_1310
GCA_000712615.1_ASM71261v1	gaemokensis	cereus	JOTM01000107.1.region001	NRPS	NRPS	F_363	C_1310
GCA_000712615.1_ASM71261v1	gaemokensis	cereus	JOTM01000112.1.region001	NRPS	NRPS	F_364	C_1310
GCA_000712615.1_ASM71261v1	gaemokensis	cereus	JOTM01000119.1.region001	anabaenopeptin NZ857 / nostamide A	NRPS	F_365	C_1310
GCA_000712615.1_ASM71261v1	gaemokensis	cereus	JOTM01000063.1.region001	tridecaptin	Others	F_517	C_1310
GCA_000712615.1_ASM71261v1	gaemokensis	cereus	JOTM01000017.1.region001	lanthipeptide	RiPPs	F_518	C_1310
GCA_000712615.1_ASM71261v1	gaemokensis	cereus	JOTM01000019.1.region001	T1PKS.NRPS	PKS-NRPS Hybrids	F_519	C_1310
GCA_000712615.1_ASM71261v1	gaemokensis	cereus	JOTM01000095.1.region001	NRPS	NRPS	F_526	C_1310
GCA_000712615.1_ASM71261v1	gaemokensis	cereus	JOTM01000102.1.region001	anabaenopeptin NZ857 / nostamide A	NRPS	F_528	C_1310
GCA_000712615.1_ASM71261v1	gaemokensis	cereus	JOTM01000037.1.region001	LAP.bacteriocin	RiPPs	F_570	C_3485
GCA_000712615.1_ASM71261v1	gaemokensis	cereus	JOTM01000031.1.region001	fengycin	Others	F_645	C_3637
GCA_000712615.1_ASM71261v1	gaemokensis	cereus	JOTM01000036.1.region001	terpene	Terpene	F_727	C_1310
GCA_000712615.1_ASM71261v1	gaemokensis	cereus	JOTM01000010.1.region001	bacillibactin	NRPS	F_738	C_1310
GCA_000723905.1_PRJEB5512_assembly_1	vietnamensis	circulans	CCDN010000005.1.region001	carotenoid	Terpene	F_452	C_1310
GCA_000723905.1_PRJEB5512_assembly_1	vietnamensis	circulans	CCDN010000001.1.region001	LAP.bacteriocin	RiPPs	F_729	C_1310
GCA_000723905.1_PRJEB5512_assembly_1	vietnamensis	circulans	CCDN010000006.1.region001	siderophore	Others	F_736	C_1310
GCA_000723905.1_PRJEB5512_assembly_1	vietnamensis	circulans	CCDN010000001.1.region002	T3PKS	PKSother	F_953	C_1310
GCA_000723905.1_PRJEB5512_assembly_1	vietnamensis	circulans	CCDN010000002.1.region001	pyxidicycline A / pyxidicycline B	Terpene	F_956	C_1310
GCA_000723905.1_PRJEB5512_assembly_1	vietnamensis	circulans	CCDN010000009.1.region001	paeninodin	RiPPs	F_959	C_1310
GCA_000724485.1_ASM72448v1	methanolicus	circulans	CP007739.1.region002	NRPS-like	NRPS	F_38	C_1310
GCA_000724485.1_ASM72448v1	methanolicus	circulans	CP007739.1.region003	terpene	Terpene	F_39	C_1310
GCA_000724485.1_ASM72448v1	methanolicus	circulans	CP007739.1.region004	LAP.bacteriocin	RiPPs	F_40	C_1310
GCA_000724485.1_ASM72448v1	methanolicus	circulans	CP007739.1.region005	T3PKS	PKSother	F_41	C_1310
GCA_000724485.1_ASM72448v1	methanolicus	circulans	CP007739.1.region001	bacteriocin	RiPPs	F_97	C_1310
GCA_000742675.1_ASM74267v1	atrophaeus	subtilis/subtilis	CP007640.1.region009	subtilosin A	RiPPs	F_2	C_508
GCA_000742675.1_ASM74267v1	atrophaeus	subtilis/subtilis	CP007640.1.region011	bacteriocin	RiPPs	F_3	C_1310
GCA_000742675.1_ASM74267v1	atrophaeus	subtilis/subtilis	CP007640.1.region012	surfactin	NRPS	F_4	C_983
GCA_000742675.1_ASM74267v1	atrophaeus	subtilis/subtilis	CP007640.1.region001	ladderane	Others	F_34	C_1310
GCA_000742675.1_ASM74267v1	atrophaeus	subtilis/subtilis	CP007640.1.region004	fengycin	Others	F_35	C_1240
GCA_000742675.1_ASM74267v1	atrophaeus	subtilis/subtilis	CP007640.1.region008	LAP.thiopeptide	RiPPs	F_36	C_1310
GCA_000742675.1_ASM74267v1	atrophaeus	subtilis/subtilis	CP007640.1.region010	rhizocticin A	NRPS	F_37	C_1310
GCA_000742675.1_ASM74267v1	atrophaeus	subtilis/subtilis	CP007640.1.region002	terpene	Terpene	F_250	C_1310
GCA_000742675.1_ASM74267v1	atrophaeus	subtilis/subtilis	CP007640.1.region003	bacillaene	PKS-NRPS Hybrids	F_1153	C_1019
GCA_000742675.1_ASM74267v1	atrophaeus	subtilis/subtilis	CP007640.1.region005	terpene	Terpene	F_1154	C_503
GCA_000742675.1_ASM74267v1	atrophaeus	subtilis/subtilis	CP007640.1.region006	T3PKS	PKSother	F_1155	C_998
GCA_000742675.1_ASM74267v1	atrophaeus	subtilis/subtilis	CP007640.1.region007	bacillibactin	NRPS	F_1156	C_3548
GCA_000742855.1_ASM74285v1	pseudomycoides	cereus	CP007626.1.region003	LAP.thiopeptide.bacteriocin.sactipeptide	RiPPs	F_42	C_1310
GCA_000742855.1_ASM74285v1	pseudomycoides	cereus	CP007626.1.region007	bacteriocin	RiPPs	F_43	C_1310
GCA_000742855.1_ASM74285v1	pseudomycoides	cereus	CP007626.1.region001	terpene	Terpene	F_727	C_1310
GCA_000742855.1_ASM74285v1	pseudomycoides	cereus	CP007626.1.region005	bacillibactin	NRPS	F_738	C_1310
GCA_000742855.1_ASM74285v1	pseudomycoides	cereus	CP007626.1.region006	fengycin	Others	F_743	C_3637
GCA_000742855.1_ASM74285v1	pseudomycoides	cereus	CP007626.1.region004	NRPS	NRPS	F_757	C_1310
GCA_000742855.1_ASM74285v1	pseudomycoides	cereus	CP007626.1.region002	paeninodin	RiPPs	F_1050	C_3963
GCA_000743215.1_BST	intestinalis	subtilis/subtilis	KN049967.1.region002	bacillaene	PKS-NRPS Hybrids	F_11	C_1019
GCA_000743215.1_BST	intestinalis	subtilis/subtilis	KN049967.1.region011	terpene	Terpene	F_622	C_503
GCA_000743215.1_BST	intestinalis	subtilis/subtilis	KN049967.1.region008	subtilin	RiPPs	F_656	C_3706
GCA_000743215.1_BST	intestinalis	subtilis/subtilis	KN049967.1.region003	terpene	Terpene	F_657	C_3707
GCA_000743215.1_BST	intestinalis	subtilis/subtilis	KN049967.1.region007	CDPS	Others	F_658	C_1310
GCA_000743215.1_BST	intestinalis	subtilis/subtilis	KN049967.1.region001	mycosubtilin	Others	F_687	C_1310
GCA_000743215.1_BST	intestinalis	subtilis/subtilis	KN049967.1.region010	T3PKS	PKSother	F_1005	C_505
GCA_000743215.1_BST	intestinalis	subtilis/subtilis	KN049967.1.region009	bacillibactin	Others	F_1016	C_3548
GCA_000743215.1_BST	intestinalis	subtilis/subtilis	KN049967.1.region005	rhizocticin A	Others	F_1150	C_1310
GCA_000743215.1_BST	intestinalis	subtilis/subtilis	KN049967.1.region004	surfactin	NRPS	F_1151	C_983
GCA_000743215.1_BST	intestinalis	subtilis/subtilis	KN049967.1.region006	bacilysin	RiPPs	F_1152	C_509
GCA_000751775.1_A1A	thermoamylovorans	circulans	CCRF01000102.1.region001	fengycin	Others	F_137	C_1310
GCA_000751775.1_A1A	thermoamylovorans	circulans	CCRF01000047.1.region001	CDPS	Others	F_961	C_1310
GCA_000769555.1_ASM76955v1	velezensis	subtilis/subtilis	CP009679.1.region003	butirosin A / butirosin B	PKSother	F_45	C_1310
GCA_000769555.1_ASM76955v1	velezensis	subtilis/subtilis	CP009679.1.region004	terpene	Terpene	F_46	C_1744
GCA_000769555.1_ASM76955v1	velezensis	subtilis/subtilis	CP009679.1.region005	macrolactin H	PKSother	F_47	C_1310
GCA_000769555.1_ASM76955v1	velezensis	subtilis/subtilis	CP009679.1.region010	difficidin	PKSother	F_48	C_1310
GCA_000769555.1_ASM76955v1	velezensis	subtilis/subtilis	CP009679.1.region012	NRPS	NRPS	F_49	C_1310
GCA_000769555.1_ASM76955v1	velezensis	subtilis/subtilis	CP009679.1.region006	bacillaene	PKS-NRPS Hybrids	F_66	C_1019
GCA_000769555.1_ASM76955v1	velezensis	subtilis/subtilis	CP009679.1.region013	bacilysin	Others	F_67	C_1434
GCA_000769555.1_ASM76955v1	velezensis	subtilis/subtilis	CP009679.1.region001	surfactin	NRPS	F_68	C_1445
GCA_000769555.1_ASM76955v1	velezensis	subtilis/subtilis	CP009679.1.region008	terpene	Terpene	F_69	C_503
GCA_000769555.1_ASM76955v1	velezensis	subtilis/subtilis	CP009679.1.region011	bacillibactin	Others	F_71	C_3548
GCA_000769555.1_ASM76955v1	velezensis	subtilis/subtilis	CP009679.1.region007	fengycin	Others	F_121	C_1310
GCA_000769555.1_ASM76955v1	velezensis	subtilis/subtilis	CP009679.1.region009	T3PKS	PKSother	F_152	C_1310
GCA_000769555.1_ASM76955v1	velezensis	subtilis/subtilis	CP009679.1.region002	phosphonate	Others	F_636	C_1310
GCA_000775975.1_ASM77597v1	weihenstephanensis	cereus	CP009746.1.region006	bacillibactin	NRPS	F_51	C_3419
GCA_000775975.1_ASM77597v1	weihenstephanensis	cereus	CP009746.1.region011	bacteriocin	RiPPs	F_52	C_1310
GCA_000775975.1_ASM77597v1	weihenstephanensis	cereus	CP009746.1.region012	bacteriocin	RiPPs	F_53	C_1310
GCA_000775975.1_ASM77597v1	weihenstephanensis	cereus	CP009746.1.region008	paenilamicin	PKS-NRPS Hybrids	F_173	C_2106
GCA_000775975.1_ASM77597v1	weihenstephanensis	cereus	CP009746.1.region009	LAP.bacteriocin	RiPPs	F_570	C_3485
GCA_000775975.1_ASM77597v1	weihenstephanensis	cereus	CP009746.1.region002	bacteriocin	RiPPs	F_606	C_1310
GCA_000775975.1_ASM77597v1	weihenstephanensis	cereus	CP009746.1.region004	fengycin	Others	F_645	C_3637
GCA_000775975.1_ASM77597v1	weihenstephanensis	cereus	CP009746.1.region005	bacteriocin	RiPPs	F_646	C_1310
GCA_000775975.1_ASM77597v1	weihenstephanensis	cereus	CP009746.1.region010	NRPS	NRPS	F_757	C_1310
GCA_000775975.1_ASM77597v1	weihenstephanensis	cereus	CP009746.1.region003	NRPS	NRPS	F_764	C_4093
GCA_000775975.1_ASM77597v1	weihenstephanensis	cereus	CP009746.1.region007	petrobactin	Others	F_859	C_4062
GCA_000775975.1_ASM77597v1	weihenstephanensis	cereus	CP009746.1.region001	terpene	Terpene	F_872	C_1310
GCA_000786015.1_Bac_ginsengihumi_spades2	ginsengihumi	circulans	JRUN01000020.1.region001	chejuenolide A / chejuenolide B	Others	F_321	C_2703
GCA_000786015.1_Bac_ginsengihumi_spades2	ginsengihumi	circulans	JRUN01000008.1.region001	fengycin	Others	F_343	C_1310
GCA_000786015.1_Bac_ginsengihumi_spades2	ginsengihumi	circulans	JRUN01000025.1.region001	bacillibactin	NRPS	F_344	C_1310
GCA_000798615.1_ASM79861v1	siamensis	subtilis/subtilis	JTJG01000029.1.region001	surfactin	NRPS	F_29	C_3562
GCA_000798615.1_ASM79861v1	siamensis	subtilis/subtilis	JTJG01000007.1.region002	terpene	Terpene	F_44	C_1744
GCA_000798615.1_ASM79861v1	siamensis	subtilis/subtilis	JTJG01000007.1.region001	butirosin A / butirosin B	PKSother	F_45	C_1310
GCA_000798615.1_ASM79861v1	siamensis	subtilis/subtilis	JTJG01000001.1.region004	bacillaene	PKS-NRPS Hybrids	F_66	C_1019
GCA_000798615.1_ASM79861v1	siamensis	subtilis/subtilis	JTJG01000005.1.region001	surfactin	NRPS	F_68	C_1445
GCA_000798615.1_ASM79861v1	siamensis	subtilis/subtilis	JTJG01000001.1.region002	terpene	Terpene	F_69	C_503
GCA_000798615.1_ASM79861v1	siamensis	subtilis/subtilis	JTJG01000009.1.region001	bacillibactin	Others	F_71	C_3548
GCA_000798615.1_ASM79861v1	siamensis	subtilis/subtilis	JTJG01000001.1.region005	lanthipeptide	RiPPs	F_370	C_1310
GCA_000798615.1_ASM79861v1	siamensis	subtilis/subtilis	JTJG01000011.1.region001	bacteriocin	RiPPs	F_371	C_1310
GCA_000798615.1_ASM79861v1	siamensis	subtilis/subtilis	JTJG01000017.1.region001	aurantinin B / aurantinin C / aurantinin D	PKSother	F_372	C_1310
GCA_000798615.1_ASM79861v1	siamensis	subtilis/subtilis	JTJG01000021.1.region001	aurantinin B / aurantinin C / aurantinin D	PKSother	F_373	C_1310
GCA_000798615.1_ASM79861v1	siamensis	subtilis/subtilis	JTJG01000025.1.region001	aurantinin B / aurantinin C / aurantinin D	PKSother	F_374	C_1310
GCA_000798615.1_ASM79861v1	siamensis	subtilis/subtilis	JTJG01000001.1.region001	T3PKS	PKSother	F_456	C_3071
GCA_000798615.1_ASM79861v1	siamensis	subtilis/subtilis	JTJG01000004.1.region001	surfactin	NRPS	F_557	C_1310
GCA_000798615.1_ASM79861v1	siamensis	subtilis/subtilis	JTJG01000001.1.region003	fengycin	Others	F_559	C_1310
GCA_000798615.1_ASM79861v1	siamensis	subtilis/subtilis	JTJG01000027.1.region001	plipastatin	NRPS	F_694	C_1310
GCA_000798615.1_ASM79861v1	siamensis	subtilis/subtilis	JTJG01000028.1.region001	fengycin	NRPS	F_695	C_1310
GCA_000815275.2_ASM81527v2	velezensis	subtilis/subtilis	CP039380.1.region003	terpene	Terpene	F_44	C_1744
GCA_000815275.2_ASM81527v2	velezensis	subtilis/subtilis	CP039380.1.region002	butirosin A / butirosin B	PKSother	F_45	C_1310
GCA_000815275.2_ASM81527v2	velezensis	subtilis/subtilis	CP039380.1.region004	macrolactin H	PKSother	F_47	C_1310
GCA_000815275.2_ASM81527v2	velezensis	subtilis/subtilis	CP039380.1.region009	difficidin	PKSother	F_48	C_1310
GCA_000815275.2_ASM81527v2	velezensis	subtilis/subtilis	CP039380.1.region005	bacillaene	PKS-NRPS Hybrids	F_66	C_1019
GCA_000815275.2_ASM81527v2	velezensis	subtilis/subtilis	CP039380.1.region001	surfactin	NRPS	F_68	C_1445
GCA_000815275.2_ASM81527v2	velezensis	subtilis/subtilis	CP039380.1.region007	terpene	Terpene	F_69	C_503
GCA_000815275.2_ASM81527v2	velezensis	subtilis/subtilis	CP039380.1.region011	bacillibactin	Others	F_71	C_3548
GCA_000815275.2_ASM81527v2	velezensis	subtilis/subtilis	CP039380.1.region012	bacilysin	Others	F_72	C_1457
GCA_000815275.2_ASM81527v2	velezensis	subtilis/subtilis	CP039380.1.region006	fengycin	Others	F_121	C_1310
GCA_000815275.2_ASM81527v2	velezensis	subtilis/subtilis	CP039380.1.region008	T3PKS	PKSother	F_152	C_1310
GCA_000815275.2_ASM81527v2	velezensis	subtilis/subtilis	CP039380.1.region010	mycosubtilin	NRPS	F_1121	C_1310
GCA_000829535.1_ASM82953v1	badius	circulans	JXLP01000031.1.region001	bacteriocin	RiPPs	F_54	C_1310
GCA_000829535.1_ASM82953v1	badius	circulans	JXLP01000003.1.region001	pseudomonine	NRPS	F_375	C_1310
GCA_000829535.1_ASM82953v1	badius	circulans	JXLP01000022.1.region001	plantazolicin	RiPPs	F_376	C_2841
GCA_000829535.1_ASM82953v1	badius	circulans	JXLP01000012.1.region001	terpene	Terpene	F_377	C_1310
GCA_000829535.1_ASM82953v1	badius	circulans	JXLP01000014.1.region001	staphylobactin	Others	F_378	C_1310
GCA_000829535.1_ASM82953v1	badius	circulans	JXLP01000021.1.region001	terpene	Terpene	F_379	C_1310
GCA_000829535.1_ASM82953v1	badius	circulans	JXLP01000001.1.region001	thaxteramide C	PKSother	F_380	C_1310
GCA_000829535.1_ASM82953v1	badius	circulans	JXLP01000009.1.region001	terpene	Terpene	F_534	C_1310
GCA_000829535.1_ASM82953v1	badius	circulans	JXLP01000001.1.region002	fengycin	Others	F_850	C_1310
GCA_000829555.1_ASM82955v1	badius	circulans	JXLO01000001.1.region001	pseudomonine	NRPS	F_375	C_1310
GCA_000829555.1_ASM82955v1	badius	circulans	JXLO01000002.1.region001	plantazolicin	RiPPs	F_376	C_2841
GCA_000829555.1_ASM82955v1	badius	circulans	JXLO01000002.1.region002	terpene	Terpene	F_377	C_1310
GCA_000829555.1_ASM82955v1	badius	circulans	JXLO01000004.1.region001	staphylobactin	Others	F_378	C_1310
GCA_000829555.1_ASM82955v1	badius	circulans	JXLO01000009.1.region001	terpene	Terpene	F_379	C_1310
GCA_000829555.1_ASM82955v1	badius	circulans	JXLO01000005.1.region001	thaxteramide C	PKSother	F_380	C_1310
GCA_000829555.1_ASM82955v1	badius	circulans	JXLO01000001.1.region002	terpene	Terpene	F_534	C_1310
GCA_000829555.1_ASM82955v1	badius	circulans	JXLO01000005.1.region002	fengycin	Others	F_850	C_1310
GCA_000831065.1_ASM83106v1	bombysepticus	cereus	CP007513.1.region001	cerecidin / cerecidin A1 / cerecidin A2 / cerecidin A3 / cerecidin A4 / cerecidin A5 / cerecidin A6 / cerecidin A7	RiPPs	F_30	C_1310
GCA_000831065.1_ASM83106v1	bombysepticus	cereus	CP007513.1.region002	lanthipeptide	RiPPs	F_31	C_1310
GCA_000831065.1_ASM83106v1	bombysepticus	cereus	CP007513.1.region003	NRPS	NRPS	F_32	C_1310
GCA_000831065.1_ASM83106v1	bombysepticus	cereus	CP007513.1.region004	CDPS	Others	F_33	C_1310
GCA_000831065.1_ASM83106v1	bombysepticus	cereus	CP007512.1.region009	NRPS	NRPS	F_581	C_3455
GCA_000831065.1_ASM83106v1	bombysepticus	cereus	CP007512.1.region006	fengycin	Others	F_645	C_3637
GCA_000831065.1_ASM83106v1	bombysepticus	cereus	CP007512.1.region004	bacillibactin	NRPS	F_745	C_3419
GCA_000831065.1_ASM83106v1	bombysepticus	cereus	CP007512.1.region005	NRPS	NRPS	F_757	C_1310
GCA_000831065.1_ASM83106v1	bombysepticus	cereus	CP007512.1.region003	petrobactin	Others	F_761	C_4062
GCA_000831065.1_ASM83106v1	bombysepticus	cereus	CP007512.1.region001	NRPS-like	NRPS	F_762	C_1310
GCA_000831065.1_ASM83106v1	bombysepticus	cereus	CP007512.1.region008	bacteriocin	RiPPs	F_847	C_953
GCA_000831065.1_ASM83106v1	bombysepticus	cereus	CP007512.1.region010	molybdenum cofactor	Terpene	F_876	C_4575
GCA_000831065.1_ASM83106v1	bombysepticus	cereus	CP007512.1.region002	LAP.bacteriocin	RiPPs	F_895	C_3485
GCA_000831065.1_ASM83106v1	bombysepticus	cereus	CP007512.1.region007	bacteriocin	RiPPs	F_1100	C_1310
GCA_000831065.1_ASM83106v1	bombysepticus	cereus	CP007513.1.region005	zwittermicin A	Others	F_1107	C_1310
GCA_000831655.1_ASM83165v1	aerophilus	subtilis/pumilus	JXRO01000016.1.region002	bacteriocin	RiPPs	F_28	C_1310
GCA_000831655.1_ASM83165v1	aerophilus	subtilis/pumilus	JXRO01000010.1.region001	bacteriocin	RiPPs	F_63	C_1310
GCA_000831655.1_ASM83165v1	aerophilus	subtilis/pumilus	JXRO01000016.1.region001	bacilysin	Others	F_88	C_1533
GCA_000831655.1_ASM83165v1	aerophilus	subtilis/pumilus	JXRO01000017.1.region002	lichenysin	NRPS	F_200	C_2281
GCA_000831655.1_ASM83165v1	aerophilus	subtilis/pumilus	JXRO01000012.1.region001	fengycin	Others	F_204	C_1310
GCA_000831655.1_ASM83165v1	aerophilus	subtilis/pumilus	JXRO01000017.1.region001	locillomycin	NRPS	F_385	C_1310
GCA_000831655.1_ASM83165v1	aerophilus	subtilis/pumilus	JXRO01000010.1.region003	terpene	Terpene	F_453	C_3062
GCA_000831655.1_ASM83165v1	aerophilus	subtilis/pumilus	JXRO01000012.1.region002	carotenoid	Others	F_454	C_2045
GCA_000831655.1_ASM83165v1	aerophilus	subtilis/pumilus	JXRO01000010.1.region002	T3PKS	PKSother	F_456	C_3071
GCA_000831655.1_ASM83165v1	aerophilus	subtilis/pumilus	JXRO01000008.1.region001	betalactone	Others	F_651	C_3673
GCA_000831655.1_ASM83165v1	aerophilus	subtilis/pumilus	JXRO01000016.1.region003	bacillibactin	NRPS	F_652	C_3674
GCA_000832165.1_ASM83216v1	thermoamylovorans	circulans	JXLS01000066.1.region001	geobacillin I	RiPPs	F_136	C_1310
GCA_000832165.1_ASM83216v1	thermoamylovorans	circulans	JXLS01000076.1.region001	fengycin	Others	F_137	C_1310
GCA_000832175.1_ASM83217v1	thermoamylovorans	circulans	JXLT01000090.1.region001	geobacillin I	RiPPs	F_136	C_1310
GCA_000832175.1_ASM83217v1	thermoamylovorans	circulans	JXLT01000067.1.region001	fengycin	Others	F_137	C_1310
GCA_000832185.1_ASM83218v1	thermoamylovorans	circulans	JXLU01000136.1.region001	geobacillin I	RiPPs	F_136	C_1310
GCA_000832185.1_ASM83218v1	thermoamylovorans	circulans	JXLU01000028.1.region001	fengycin	Others	F_137	C_1310
GCA_000832245.1_ASM83224v1	thermoamylovorans	circulans	JXLR01000022.1.region001	geobacillin I	RiPPs	F_136	C_1310
GCA_000832245.1_ASM83224v1	thermoamylovorans	circulans	JXLR01000079.1.region001	fengycin	Others	F_137	C_1310
GCA_000832245.1_ASM83224v1	thermoamylovorans	circulans	JXLR01000008.1.region001	NRPS	NRPS	F_381	C_1310
GCA_000832245.1_ASM83224v1	thermoamylovorans	circulans	JXLR01000043.1.region001	taxlllaid A	NRPS	F_382	C_1310
GCA_000832245.1_ASM83224v1	thermoamylovorans	circulans	JXLR01000065.1.region001	NRPS	NRPS	F_383	C_1310
GCA_000832245.1_ASM83224v1	thermoamylovorans	circulans	JXLR01000085.1.region001	NRPS	NRPS	F_384	C_1310
GCA_000832605.1_ASM83260v1	mycoides	cereus	CP009692.1.region008	bacillibactin	NRPS	F_51	C_3419
GCA_000832605.1_ASM83260v1	mycoides	cereus	CP009692.1.region004	bacteriocin	RiPPs	F_583	C_3468
GCA_000832605.1_ASM83260v1	mycoides	cereus	CP009692.1.region006	fengycin	Others	F_645	C_3637
GCA_000832605.1_ASM83260v1	mycoides	cereus	CP009692.1.region007	bacteriocin	RiPPs	F_646	C_1310
GCA_000832605.1_ASM83260v1	mycoides	cereus	CP009692.1.region001	paeninodin	RiPPs	F_717	C_3963
GCA_000832605.1_ASM83260v1	mycoides	cereus	CP009691.1.region001	NRPS	NRPS	F_757	C_1310
GCA_000832605.1_ASM83260v1	mycoides	cereus	CP009692.1.region005	NRPS	NRPS	F_764	C_4093
GCA_000832605.1_ASM83260v1	mycoides	cereus	CP009692.1.region009	petrobactin	Others	F_859	C_4062
GCA_000832605.1_ASM83260v1	mycoides	cereus	CP009692.1.region010	LAP.bacteriocin	RiPPs	F_870	C_3485
GCA_000832605.1_ASM83260v1	mycoides	cereus	CP009692.1.region002	terpene	Terpene	F_872	C_1310
GCA_000832605.1_ASM83260v1	mycoides	cereus	CP009692.1.region003	lanthipeptide	RiPPs	F_958	C_1310
GCA_000832885.1_ASM83288v1	pseudomycoides	cereus	CP009651.1.region003	LAP.thiopeptide.bacteriocin.sactipeptide	RiPPs	F_42	C_1310
GCA_000832885.1_ASM83288v1	pseudomycoides	cereus	CP009651.1.region006	bacteriocin	RiPPs	F_43	C_1310
GCA_000832885.1_ASM83288v1	pseudomycoides	cereus	CP009651.1.region001	bacillibactin	NRPS	F_571	C_3419
GCA_000832885.1_ASM83288v1	pseudomycoides	cereus	CP009651.1.region004	paeninodin	RiPPs	F_722	C_3963
GCA_000832885.1_ASM83288v1	pseudomycoides	cereus	CP009651.1.region005	terpene	Terpene	F_727	C_1310
GCA_000832885.1_ASM83288v1	pseudomycoides	cereus	CP009651.1.region007	fengycin	Others	F_743	C_3637
GCA_000832885.1_ASM83288v1	pseudomycoides	cereus	CP009651.1.region008	bacillibactin	NRPS	F_754	C_3419
GCA_000832885.1_ASM83288v1	pseudomycoides	cereus	CP009651.1.region002	NRPS	NRPS	F_757	C_1310
GCA_000832905.1_ASM83290v1	coagulans	circulans	CP009709.1.region001	rhizocticin A	PKSother	F_50	C_1310
GCA_000832985.1_ASM83298v1	megaterium	megaterium	CP009920.1.region003	bacteriocin	RiPPs	F_54	C_1310
GCA_000832985.1_ASM83298v1	megaterium	megaterium	CP009920.1.region004	carotenoid	Terpene	F_55	C_1310
GCA_000832985.1_ASM83298v1	megaterium	megaterium	CP009920.1.region007	bacteriocin	RiPPs	F_56	C_1310
GCA_000832985.1_ASM83298v1	megaterium	megaterium	CP009921.1.region001	lanthipeptide	RiPPs	F_57	C_1310
GCA_000832985.1_ASM83298v1	megaterium	megaterium	CP009920.1.region006	T3PKS	PKSother	F_138	C_1310
GCA_000832985.1_ASM83298v1	megaterium	megaterium	CP009920.1.region002	siderophore	Others	F_162	C_1310
GCA_000832985.1_ASM83298v1	megaterium	megaterium	CP009920.1.region001	surfactin	Terpene	F_214	C_2334
GCA_000832985.1_ASM83298v1	megaterium	megaterium	CP009920.1.region008	terpene	Terpene	F_676	C_1310
GCA_000832985.1_ASM83298v1	megaterium	megaterium	CP009920.1.region005	phosphonate	Others	F_1144	C_1310
GCA_000833005.1_ASM83300v1	velezensis	subtilis/subtilis	CP010556.1.region001	surfactin	NRPS	F_13	C_1022
GCA_000833005.1_ASM83300v1	velezensis	subtilis/subtilis	CP010556.1.region002	butirosin A / butirosin B	PKSother	F_45	C_1310
GCA_000833005.1_ASM83300v1	velezensis	subtilis/subtilis	CP010556.1.region003	terpene	Terpene	F_46	C_1744
GCA_000833005.1_ASM83300v1	velezensis	subtilis/subtilis	CP010556.1.region005	macrolactin H	PKSother	F_47	C_1310
GCA_000833005.1_ASM83300v1	velezensis	subtilis/subtilis	CP010556.1.region010	difficidin	PKSother	F_48	C_1310
GCA_000833005.1_ASM83300v1	velezensis	subtilis/subtilis	CP010556.1.region006	bacillaene	PKS-NRPS Hybrids	F_66	C_1019
GCA_000833005.1_ASM83300v1	velezensis	subtilis/subtilis	CP010556.1.region008	terpene	Terpene	F_69	C_503
GCA_000833005.1_ASM83300v1	velezensis	subtilis/subtilis	CP010556.1.region011	bacillibactin	Others	F_71	C_3548
GCA_000833005.1_ASM83300v1	velezensis	subtilis/subtilis	CP010556.1.region012	bacilysin	Others	F_72	C_1457
GCA_000833005.1_ASM83300v1	velezensis	subtilis/subtilis	CP010556.1.region007	fengycin	Others	F_121	C_1310
GCA_000833005.1_ASM83300v1	velezensis	subtilis/subtilis	CP010556.1.region009	T3PKS	PKSother	F_152	C_1310
GCA_000833005.1_ASM83300v1	velezensis	subtilis/subtilis	CP010556.1.region004	lanthipeptide	RiPPs	F_481	C_1310
GCA_000875875.2_ASM87587v2	velezensis	subtilis/subtilis	CP029296.1.region003	butirosin A / butirosin B	PKSother	F_45	C_1310
GCA_000875875.2_ASM87587v2	velezensis	subtilis/subtilis	CP029296.1.region005	macrolactin H	PKSother	F_47	C_1310
GCA_000875875.2_ASM87587v2	velezensis	subtilis/subtilis	CP029296.1.region010	difficidin	PKSother	F_48	C_1310
GCA_000875875.2_ASM87587v2	velezensis	subtilis/subtilis	CP029296.1.region006	bacillaene	PKS-NRPS Hybrids	F_66	C_1019
GCA_000875875.2_ASM87587v2	velezensis	subtilis/subtilis	CP029296.1.region001	surfactin	NRPS	F_68	C_1445
GCA_000875875.2_ASM87587v2	velezensis	subtilis/subtilis	CP029296.1.region008	terpene	Terpene	F_69	C_503
GCA_000875875.2_ASM87587v2	velezensis	subtilis/subtilis	CP029296.1.region009	T3PKS	PKSother	F_70	C_1310
GCA_000875875.2_ASM87587v2	velezensis	subtilis/subtilis	CP029296.1.region011	bacillibactin	Others	F_71	C_3548
GCA_000875875.2_ASM87587v2	velezensis	subtilis/subtilis	CP029296.1.region012	bacilysin	Others	F_72	C_1457
GCA_000875875.2_ASM87587v2	velezensis	subtilis/subtilis	CP029296.1.region004	terpene	Terpene	F_120	C_1744
GCA_000875875.2_ASM87587v2	velezensis	subtilis/subtilis	CP029296.1.region007	fengycin	Others	F_121	C_1310
GCA_000875875.2_ASM87587v2	velezensis	subtilis/subtilis	CP029296.1.region002	aurantinin B / aurantinin C / aurantinin D	PKSother	F_605	C_1310
GCA_000876525.1_ASM87652v1	paralicheniformis	subtilis/subtilis	CP010524.1.region001	haloduracin 尾 / haloduracin 伪	RiPPs	F_20	C_1310
GCA_000876525.1_ASM87652v1	paralicheniformis	subtilis/subtilis	CP010524.1.region002	lichenysin	NRPS	F_21	C_1145
GCA_000876525.1_ASM87652v1	paralicheniformis	subtilis/subtilis	CP010524.1.region005	fengycin	Others	F_22	C_1310
GCA_000876525.1_ASM87652v1	paralicheniformis	subtilis/subtilis	CP010524.1.region008	bacitracin	NRPS	F_24	C_1310
GCA_000876525.1_ASM87652v1	paralicheniformis	subtilis/subtilis	CP010524.1.region003	butirosin A / butirosin B	RiPPs	F_90	C_3836
GCA_000876525.1_ASM87652v1	paralicheniformis	subtilis/subtilis	CP010524.1.region010	CDPS	Others	F_123	C_1310
GCA_000876525.1_ASM87652v1	paralicheniformis	subtilis/subtilis	CP010524.1.region012	lassopeptide	RiPPs	F_124	C_1310
GCA_000876525.1_ASM87652v1	paralicheniformis	subtilis/subtilis	CP010524.1.region011	bacillibactin	NRPS	F_134	C_1879
GCA_000876525.1_ASM87652v1	paralicheniformis	subtilis/subtilis	CP010524.1.region007	T3PKS	PKSother	F_135	C_1882
GCA_000876525.1_ASM87652v1	paralicheniformis	subtilis/subtilis	CP010524.1.region006	terpene	Terpene	F_227	C_1310
GCA_000876525.1_ASM87652v1	paralicheniformis	subtilis/subtilis	CP010524.1.region009	bacteriocin	RiPPs	F_228	C_1310
GCA_000876525.1_ASM87652v1	paralicheniformis	subtilis/subtilis	CP010524.1.region004	siderophore	Others	F_246	C_1310
GCA_000876545.1_ASM87654v1	coagulans	circulans	CP010525.1.region003	amylocyclicin	RiPPs	F_59	C_1310
GCA_000876545.1_ASM87654v1	coagulans	circulans	CP010525.1.region004	T3PKS	PKSother	F_60	C_1310
GCA_000876545.1_ASM87654v1	coagulans	circulans	CP010525.1.region002	fengycin	Others	F_74	C_1310
GCA_000876545.1_ASM87654v1	coagulans	circulans	CP010525.1.region001	bacteriocin	RiPPs	F_75	C_1310
GCA_000935315.1_Bac_saf_RIT372_v1	safensis	subtilis/pumilus	JYKW01000010.1.region001	lichenysin	NRPS	F_98	C_2281
GCA_000935315.1_Bac_saf_RIT372_v1	safensis	subtilis/pumilus	JYKW01000043.1.region001	fengycin	Others	F_104	C_1310
GCA_000935315.1_Bac_saf_RIT372_v1	safensis	subtilis/pumilus	JYKW01000016.1.region001	sporulation killing factor	RiPPs	F_107	C_1310
GCA_000935315.1_Bac_saf_RIT372_v1	safensis	subtilis/pumilus	JYKW01000024.1.region001	zwittermicin A	PKS-NRPS Hybrids	F_165	C_1310
GCA_000935315.1_Bac_saf_RIT372_v1	safensis	subtilis/pumilus	JYKW01000025.1.region001	carotenoid	Others	F_166	C_2045
GCA_000935315.1_Bac_saf_RIT372_v1	safensis	subtilis/pumilus	JYKW01000012.1.region001	terpene	Terpene	F_453	C_3062
GCA_000935315.1_Bac_saf_RIT372_v1	safensis	subtilis/pumilus	JYKW01000006.1.region001	bacteriocin	RiPPs	F_617	C_1310
GCA_000935315.1_Bac_saf_RIT372_v1	safensis	subtilis/pumilus	JYKW01000014.1.region001	T3PKS	PKSother	F_618	C_3543
GCA_000935315.1_Bac_saf_RIT372_v1	safensis	subtilis/pumilus	JYKW01000004.1.region001	betalactone	Others	F_651	C_3673
GCA_000935315.1_Bac_saf_RIT372_v1	safensis	subtilis/pumilus	JYKW01000002.1.region001	bacilysin	Others	F_787	C_4196
GCA_000935315.1_Bac_saf_RIT372_v1	safensis	subtilis/pumilus	JYKW01000013.1.region001	bacillibactin	NRPS	F_945	C_4731
GCA_000959025.1_ASM95902v1	intestinalis	subtilis/subtilis	CP011051.1.region010	bacillaene	PKS-NRPS Hybrids	F_11	C_1019
GCA_000959025.1_ASM95902v1	intestinalis	subtilis/subtilis	CP011051.1.region001	terpene	Terpene	F_622	C_503
GCA_000959025.1_ASM95902v1	intestinalis	subtilis/subtilis	CP011051.1.region004	subtilin	RiPPs	F_656	C_3706
GCA_000959025.1_ASM95902v1	intestinalis	subtilis/subtilis	CP011051.1.region009	terpene	Terpene	F_657	C_3707
GCA_000959025.1_ASM95902v1	intestinalis	subtilis/subtilis	CP011051.1.region005	CDPS	Others	F_658	C_1310
GCA_000959025.1_ASM95902v1	intestinalis	subtilis/subtilis	CP011051.1.region011	mycosubtilin	Others	F_687	C_1310
GCA_000959025.1_ASM95902v1	intestinalis	subtilis/subtilis	CP011051.1.region002	T3PKS	PKSother	F_1005	C_505
GCA_000959025.1_ASM95902v1	intestinalis	subtilis/subtilis	CP011051.1.region003	bacillibactin	Others	F_1016	C_3548
GCA_000959025.1_ASM95902v1	intestinalis	subtilis/subtilis	CP011051.1.region007	rhizocticin A	Others	F_1150	C_1310
GCA_000959025.1_ASM95902v1	intestinalis	subtilis/subtilis	CP011051.1.region008	surfactin	NRPS	F_1151	C_983
GCA_000959025.1_ASM95902v1	intestinalis	subtilis/subtilis	CP011051.1.region006	bacilysin	RiPPs	F_1152	C_509
GCA_000966575.1_ASM96657v1	siamensis	subtilis/subtilis	LAGT01000016.1.region001	surfactin	NRPS	F_13	C_1022
GCA_000966575.1_ASM96657v1	siamensis	subtilis/subtilis	LAGT01000003.1.region001	terpene	Terpene	F_44	C_1744
GCA_000966575.1_ASM96657v1	siamensis	subtilis/subtilis	LAGT01000044.1.region001	butirosin A / butirosin B	PKSother	F_45	C_1310
GCA_000966575.1_ASM96657v1	siamensis	subtilis/subtilis	LAGT01000047.1.region001	difficidin	PKSother	F_48	C_1310
GCA_000966575.1_ASM96657v1	siamensis	subtilis/subtilis	LAGT01000015.1.region002	terpene	Terpene	F_69	C_503
GCA_000966575.1_ASM96657v1	siamensis	subtilis/subtilis	LAGT01000012.1.region001	bacillibactin	NRPS	F_71	C_3548
GCA_000966575.1_ASM96657v1	siamensis	subtilis/subtilis	LAGT01000043.1.region001	fengycin	Others	F_121	C_1310
GCA_000966575.1_ASM96657v1	siamensis	subtilis/subtilis	LAGT01000015.1.region001	T3PKS	PKSother	F_152	C_1310
GCA_000966575.1_ASM96657v1	siamensis	subtilis/subtilis	LAGT01000054.1.region001	NRPS-like	NRPS	F_438	C_1310
GCA_000966575.1_ASM96657v1	siamensis	subtilis/subtilis	LAGT01000013.1.region001	amylocyclicin	RiPPs	F_619	C_3548
GCA_000966575.1_ASM96657v1	siamensis	subtilis/subtilis	LAGT01000030.1.region001	bacillaene	PKS-NRPS Hybrids	F_620	C_1019
GCA_000966575.1_ASM96657v1	siamensis	subtilis/subtilis	LAGT01000011.1.region001	bacillomycin D	PKS-NRPS Hybrids	F_691	C_1310
GCA_000966575.1_ASM96657v1	siamensis	subtilis/subtilis	LAGT01000029.1.region001	difficidin	PKSother	F_693	C_1310
GCA_000966575.1_ASM96657v1	siamensis	subtilis/subtilis	LAGT01000038.1.region001	fengycin	NRPS	F_694	C_1310
GCA_000972245.3_ASM97224v3	filamentosus	megaterium	CP011974.1.region007	bacteriocin	RiPPs	F_54	C_1310
GCA_000972245.3_ASM97224v3	filamentosus	megaterium	CP011974.1.region008	fengycin	Others	F_93	C_1310
GCA_000972245.3_ASM97224v3	filamentosus	megaterium	CP011974.1.region006	paenilamicin	PKS-NRPS Hybrids	F_96	C_1310
GCA_000972245.3_ASM97224v3	filamentosus	megaterium	CP011974.1.region003	terpene	Terpene	F_293	C_1310
GCA_000972245.3_ASM97224v3	filamentosus	megaterium	CP011974.1.region004	T3PKS	PKSother	F_294	C_1310
GCA_000972245.3_ASM97224v3	filamentosus	megaterium	CP011974.1.region002	cytolysin ClyLl / cytolysin ClyLs	RiPPs	F_300	C_1310
GCA_000972245.3_ASM97224v3	filamentosus	megaterium	CP011974.1.region010	paeninodin	RiPPs	F_515	C_1310
GCA_000972245.3_ASM97224v3	filamentosus	megaterium	CP011974.1.region009	bacillibactin	NRPS	F_516	C_1310
GCA_000972245.3_ASM97224v3	filamentosus	megaterium	CP011974.1.region005	terpene	Terpene	F_544	C_3358
GCA_000972245.3_ASM97224v3	filamentosus	megaterium	CP011974.1.region001	LAP.bacteriocin	RiPPs	F_545	C_1310
GCA_000972685.1_ASM97268v1	altitudinis	subtilis/pumilus	CP011150.1.region006	bacteriocin	RiPPs	F_63	C_1310
GCA_000972685.1_ASM97268v1	altitudinis	subtilis/pumilus	CP011150.1.region007	bottromycin A2	Others	F_64	C_1407
GCA_000972685.1_ASM97268v1	altitudinis	subtilis/pumilus	CP011150.1.region008	bacilysin	Others	F_88	C_1533
GCA_000972685.1_ASM97268v1	altitudinis	subtilis/pumilus	CP011150.1.region003	fengycin	Others	F_204	C_1310
GCA_000972685.1_ASM97268v1	altitudinis	subtilis/pumilus	CP011150.1.region004	terpene	Terpene	F_453	C_3062
GCA_000972685.1_ASM97268v1	altitudinis	subtilis/pumilus	CP011150.1.region002	carotenoid	Others	F_454	C_2045
GCA_000972685.1_ASM97268v1	altitudinis	subtilis/pumilus	CP011150.1.region001	lichenysin	NRPS	F_455	C_2281
GCA_000972685.1_ASM97268v1	altitudinis	subtilis/pumilus	CP011150.1.region005	T3PKS	PKSother	F_456	C_3071
GCA_000973485.1_ASM97348v1	velezensis	subtilis/subtilis	CP011278.1.region001	surfactin	NRPS	F_13	C_1022
GCA_000973485.1_ASM97348v1	velezensis	subtilis/subtilis	CP011278.1.region002	butirosin A / butirosin B	PKSother	F_45	C_1310
GCA_000973485.1_ASM97348v1	velezensis	subtilis/subtilis	CP011278.1.region003	terpene	Terpene	F_46	C_1744
GCA_000973485.1_ASM97348v1	velezensis	subtilis/subtilis	CP011278.1.region005	macrolactin H	PKSother	F_47	C_1310
GCA_000973485.1_ASM97348v1	velezensis	subtilis/subtilis	CP011278.1.region010	difficidin	PKSother	F_48	C_1310
GCA_000973485.1_ASM97348v1	velezensis	subtilis/subtilis	CP011278.1.region006	bacillaene	PKS-NRPS Hybrids	F_66	C_1019
GCA_000973485.1_ASM97348v1	velezensis	subtilis/subtilis	CP011278.1.region008	terpene	Terpene	F_69	C_503
GCA_000973485.1_ASM97348v1	velezensis	subtilis/subtilis	CP011278.1.region011	bacillibactin	Others	F_71	C_3548
GCA_000973485.1_ASM97348v1	velezensis	subtilis/subtilis	CP011278.1.region012	bacilysin	Others	F_72	C_1457
GCA_000973485.1_ASM97348v1	velezensis	subtilis/subtilis	CP011278.1.region007	fengycin	Others	F_121	C_1310
GCA_000973485.1_ASM97348v1	velezensis	subtilis/subtilis	CP011278.1.region009	T3PKS	PKSother	F_152	C_1310
GCA_000973485.1_ASM97348v1	velezensis	subtilis/subtilis	CP011278.1.region004	lanthipeptide	RiPPs	F_481	C_1310
GCA_000973585.1_ASM97358v1	velezensis	subtilis/subtilis	CP007165.1.region002	surfactin	NRPS	F_13	C_1022
GCA_000973585.1_ASM97358v1	velezensis	subtilis/subtilis	CP007165.1.region003	butirosin A / butirosin B	PKSother	F_45	C_1310
GCA_000973585.1_ASM97358v1	velezensis	subtilis/subtilis	CP007165.1.region004	terpene	Terpene	F_46	C_1744
GCA_000973585.1_ASM97358v1	velezensis	subtilis/subtilis	CP007165.1.region006	macrolactin H	PKSother	F_47	C_1310
GCA_000973585.1_ASM97358v1	velezensis	subtilis/subtilis	CP007165.1.region011	difficidin	PKSother	F_48	C_1310
GCA_000973585.1_ASM97358v1	velezensis	subtilis/subtilis	CP007165.1.region007	bacillaene	PKS-NRPS Hybrids	F_66	C_1019
GCA_000973585.1_ASM97358v1	velezensis	subtilis/subtilis	CP007165.1.region009	terpene	Terpene	F_69	C_503
GCA_000973585.1_ASM97358v1	velezensis	subtilis/subtilis	CP007165.1.region010	T3PKS	PKSother	F_70	C_1310
GCA_000973585.1_ASM97358v1	velezensis	subtilis/subtilis	CP007165.1.region012	bacillibactin	Others	F_71	C_3548
GCA_000973585.1_ASM97358v1	velezensis	subtilis/subtilis	CP007165.1.region013	bacilysin	Others	F_72	C_1457
GCA_000973585.1_ASM97358v1	velezensis	subtilis/subtilis	CP007165.1.region008	fengycin	Others	F_121	C_1310
GCA_000973585.1_ASM97358v1	velezensis	subtilis/subtilis	CP007165.1.region005	lanthipeptide	RiPPs	F_481	C_1310
GCA_000973585.1_ASM97358v1	velezensis	subtilis/subtilis	CP007165.1.region001	rhizocticin A	PKS-NRPS Hybrids	F_558	C_1310
GCA_000983035.1_930029	atrophaeus	subtilis/subtilis	CUWS01000031.1.region001	subtilosin A	RiPPs	F_2	C_508
GCA_000983035.1_930029	atrophaeus	subtilis/subtilis	CUWS01000002.1.region001	surfactin	NRPS	F_4	C_983
GCA_000983035.1_930029	atrophaeus	subtilis/subtilis	CUWS01000041.1.region001	surfactin	NRPS	F_29	C_3562
GCA_000983035.1_930029	atrophaeus	subtilis/subtilis	CUWS01000004.1.region001	mycosubtilin	PKS-NRPS Hybrids	F_35	C_1240
GCA_000983035.1_930029	atrophaeus	subtilis/subtilis	CUWS01000016.1.region001	LAP.thiopeptide	RiPPs	F_36	C_1310
GCA_000983035.1_930029	atrophaeus	subtilis/subtilis	CUWS01000080.1.region001	rhizocticin A	NRPS	F_37	C_1310
GCA_000983035.1_930029	atrophaeus	subtilis/subtilis	CUWS01000037.1.region001	fengycin	Others	F_142	C_1897
GCA_000983035.1_930029	atrophaeus	subtilis/subtilis	CUWS01000024.1.region001	plipastatin	NRPS	F_242	C_1310
GCA_000983035.1_930029	atrophaeus	subtilis/subtilis	CUWS01000038.1.region001	NRPS	NRPS	F_249	C_1310
GCA_000983035.1_930029	atrophaeus	subtilis/subtilis	CUWS01000043.1.region001	terpene	Terpene	F_250	C_1310
GCA_000983035.1_930029	atrophaeus	subtilis/subtilis	CUWS01000138.1.region001	ladderane	Others	F_252	C_1310
GCA_000983035.1_930029	atrophaeus	subtilis/subtilis	CUWS01000014.1.region001	surfactin	NRPS	F_626	C_3557
GCA_000983035.1_930029	atrophaeus	subtilis/subtilis	CUWS01000093.1.region001	plipastatin	NRPS	F_792	C_1310
GCA_000983035.1_930029	atrophaeus	subtilis/subtilis	CUWS01000019.1.region001	bacillaene	PKS-NRPS Hybrids	F_1153	C_1019
GCA_000983035.1_930029	atrophaeus	subtilis/subtilis	CUWS01000099.1.region001	terpene	Terpene	F_1154	C_503
GCA_000983035.1_930029	atrophaeus	subtilis/subtilis	CUWS01000018.1.region001	T3PKS	PKSother	F_1155	C_998
GCA_000983035.1_930029	atrophaeus	subtilis/subtilis	CUWS01000052.1.region001	bacillibactin	NRPS	F_1156	C_3548
GCA_000987825.1_ASM98782v1	velezensis	subtilis/subtilis	CP011346.1.region001	surfactin	NRPS	F_13	C_1022
GCA_000987825.1_ASM98782v1	velezensis	subtilis/subtilis	CP011346.1.region004	butirosin A / butirosin B	PKSother	F_45	C_1310
GCA_000987825.1_ASM98782v1	velezensis	subtilis/subtilis	CP011346.1.region005	terpene	Terpene	F_46	C_1744
GCA_000987825.1_ASM98782v1	velezensis	subtilis/subtilis	CP011346.1.region006	macrolactin H	PKSother	F_47	C_1310
GCA_000987825.1_ASM98782v1	velezensis	subtilis/subtilis	CP011346.1.region011	difficidin	PKSother	F_48	C_1310
GCA_000987825.1_ASM98782v1	velezensis	subtilis/subtilis	CP011346.1.region003	plantazolicin	RiPPs	F_65	C_1310
GCA_000987825.1_ASM98782v1	velezensis	subtilis/subtilis	CP011346.1.region007	bacillaene	PKS-NRPS Hybrids	F_66	C_1019
GCA_000987825.1_ASM98782v1	velezensis	subtilis/subtilis	CP011346.1.region009	terpene	Terpene	F_69	C_503
GCA_000987825.1_ASM98782v1	velezensis	subtilis/subtilis	CP011346.1.region010	T3PKS	PKSother	F_70	C_1310
GCA_000987825.1_ASM98782v1	velezensis	subtilis/subtilis	CP011346.1.region012	bacillibactin	Others	F_71	C_3548
GCA_000987825.1_ASM98782v1	velezensis	subtilis/subtilis	CP011346.1.region013	bacilysin	Others	F_72	C_1457
GCA_000987825.1_ASM98782v1	velezensis	subtilis/subtilis	CP011346.1.region008	fengycin	Others	F_121	C_1310
GCA_000987825.1_ASM98782v1	velezensis	subtilis/subtilis	CP011346.1.region002	kijanimicin	RiPPs	F_480	C_1310
GCA_000988345.1_ASM98834v1	velezensis	subtilis/subtilis	CP011347.1.region007	bacillaene	PKS-NRPS Hybrids	F_11	C_1019
GCA_000988345.1_ASM98834v1	velezensis	subtilis/subtilis	CP011347.1.region010	butirosin A / butirosin B	PKSother	F_45	C_1310
GCA_000988345.1_ASM98834v1	velezensis	subtilis/subtilis	CP011347.1.region008	macrolactin H	PKSother	F_47	C_1310
GCA_000988345.1_ASM98834v1	velezensis	subtilis/subtilis	CP011347.1.region003	difficidin	PKSother	F_48	C_1310
GCA_000988345.1_ASM98834v1	velezensis	subtilis/subtilis	CP011347.1.region001	bacilysin	Others	F_67	C_1434
GCA_000988345.1_ASM98834v1	velezensis	subtilis/subtilis	CP011347.1.region012	surfactin	NRPS	F_68	C_1445
GCA_000988345.1_ASM98834v1	velezensis	subtilis/subtilis	CP011347.1.region005	terpene	Terpene	F_69	C_503
GCA_000988345.1_ASM98834v1	velezensis	subtilis/subtilis	CP011347.1.region004	T3PKS	PKSother	F_70	C_1310
GCA_000988345.1_ASM98834v1	velezensis	subtilis/subtilis	CP011347.1.region002	bacillibactin	Others	F_71	C_3548
GCA_000988345.1_ASM98834v1	velezensis	subtilis/subtilis	CP011347.1.region009	terpene	Terpene	F_120	C_1744
GCA_000988345.1_ASM98834v1	velezensis	subtilis/subtilis	CP011347.1.region006	fengycin	Others	F_121	C_1310
GCA_000988345.1_ASM98834v1	velezensis	subtilis/subtilis	CP011347.1.region011	bacillaene	PKSother	F_605	C_1310
GCA_001023595.1_ASM102359v1	velezensis	subtilis/subtilis	CP011686.1.region006	bacillaene	PKS-NRPS Hybrids	F_11	C_1019
GCA_001023595.1_ASM102359v1	velezensis	subtilis/subtilis	CP011686.1.region001	surfactin	NRPS	F_13	C_1022
GCA_001023595.1_ASM102359v1	velezensis	subtilis/subtilis	CP011686.1.region002	butirosin A / butirosin B	PKSother	F_45	C_1310
GCA_001023595.1_ASM102359v1	velezensis	subtilis/subtilis	CP011686.1.region005	macrolactin H	PKSother	F_47	C_1310
GCA_001023595.1_ASM102359v1	velezensis	subtilis/subtilis	CP011686.1.region010	difficidin	PKSother	F_48	C_1310
GCA_001023595.1_ASM102359v1	velezensis	subtilis/subtilis	CP011686.1.region008	terpene	Terpene	F_69	C_503
GCA_001023595.1_ASM102359v1	velezensis	subtilis/subtilis	CP011686.1.region009	T3PKS	PKSother	F_70	C_1310
GCA_001023595.1_ASM102359v1	velezensis	subtilis/subtilis	CP011686.1.region011	bacillibactin	Others	F_71	C_3548
GCA_001023595.1_ASM102359v1	velezensis	subtilis/subtilis	CP011686.1.region012	bacilysin	Others	F_72	C_1457
GCA_001023595.1_ASM102359v1	velezensis	subtilis/subtilis	CP011686.1.region003	terpene	Terpene	F_120	C_1744
GCA_001023595.1_ASM102359v1	velezensis	subtilis/subtilis	CP011686.1.region007	fengycin	Others	F_121	C_1310
GCA_001023595.1_ASM102359v1	velezensis	subtilis/subtilis	CP011686.1.region004	lanthipeptide	RiPPs	F_765	C_1310
GCA_001029855.1_RIT379_V1	circulans	circulans	LDPH01000007.1.region001	lanthipeptide	RiPPs	F_158	C_1310
GCA_001029855.1_RIT379_V1	circulans	circulans	LDPH01000011.1.region001	exopolysaccharide	RiPPs	F_445	C_1310
GCA_001029855.1_RIT379_V1	circulans	circulans	LDPH01000043.1.region001	terpene	Terpene	F_692	C_1310
GCA_001038695.1_ASM103869v1	marisflavi	circulans	LDWH01000004.1.region001	terpene	Terpene	F_447	C_1310
GCA_001038695.1_ASM103869v1	marisflavi	circulans	LDWH01000004.1.region002	napsamycin A / napsamycin B / napsamycin C / napsamycin D / mureidomycin A / mureidomycin B	NRPS	F_448	C_1310
GCA_001038695.1_ASM103869v1	marisflavi	circulans	LDWH01000010.1.region001	LAP.thiopeptide	RiPPs	F_450	C_1310
GCA_001038695.1_ASM103869v1	marisflavi	circulans	LDWH01000006.1.region001	T3PKS	PKSother	F_451	C_1310
GCA_001038695.1_ASM103869v1	marisflavi	circulans	LDWH01000002.1.region001	carotenoid	Terpene	F_452	C_1310
GCA_001038775.1_ASM103877v1	stratosphericus	subtilis/pumilus	LDWU01000022.1.region001	bacteriocin	RiPPs	F_63	C_1310
GCA_001038775.1_ASM103877v1	stratosphericus	subtilis/pumilus	LDWU01000019.1.region001	bacilysin	Others	F_88	C_1533
GCA_001038775.1_ASM103877v1	stratosphericus	subtilis/pumilus	LDWU01000018.1.region001	terpene	Terpene	F_167	C_2047
GCA_001038775.1_ASM103877v1	stratosphericus	subtilis/pumilus	LDWU01000014.1.region001	fengycin	Others	F_204	C_1310
GCA_001038775.1_ASM103877v1	stratosphericus	subtilis/pumilus	LDWU01000005.1.region001	carotenoid	Others	F_454	C_2045
GCA_001038775.1_ASM103877v1	stratosphericus	subtilis/pumilus	LDWU01000015.1.region001	lichenysin	NRPS	F_455	C_2281
GCA_001038775.1_ASM103877v1	stratosphericus	subtilis/pumilus	LDWU01000018.1.region002	T3PKS	PKSother	F_456	C_3071
GCA_001038775.1_ASM103877v1	stratosphericus	subtilis/pumilus	LDWU01000003.1.region001	betalactone	Others	F_651	C_3673
GCA_001038845.1_ASM103884v1	stratosphericus	subtilis/pumilus	LDWI01000015.1.region001	bacteriocin	RiPPs	F_63	C_1310
GCA_001038845.1_ASM103884v1	stratosphericus	subtilis/pumilus	LDWI01000018.1.region001	betalactone	Others	F_64	C_1407
GCA_001038845.1_ASM103884v1	stratosphericus	subtilis/pumilus	LDWI01000022.1.region001	bacilysin	Others	F_88	C_1533
GCA_001038845.1_ASM103884v1	stratosphericus	subtilis/pumilus	LDWI01000003.1.region001	fengycin	Others	F_204	C_1310
GCA_001038845.1_ASM103884v1	stratosphericus	subtilis/pumilus	LDWI01000041.1.region001	bacteriocin	RiPPs	F_449	C_1310
GCA_001038845.1_ASM103884v1	stratosphericus	subtilis/pumilus	LDWI01000021.1.region001	terpene	Terpene	F_453	C_3062
GCA_001038845.1_ASM103884v1	stratosphericus	subtilis/pumilus	LDWI01000012.1.region001	carotenoid	Others	F_454	C_2045
GCA_001038845.1_ASM103884v1	stratosphericus	subtilis/pumilus	LDWI01000007.1.region001	lichenysin	NRPS	F_455	C_2281
GCA_001038845.1_ASM103884v1	stratosphericus	subtilis/pumilus	LDWI01000021.1.region002	T3PKS	PKSother	F_456	C_3071
GCA_001038845.1_ASM103884v1	stratosphericus	subtilis/pumilus	LDWI01000017.1.region001	bacillibactin	NRPS	F_652	C_3674
GCA_001038855.1_ASM103885v1	marisflavi	circulans	LDWJ01000004.1.region001	terpene	Terpene	F_447	C_1310
GCA_001038855.1_ASM103885v1	marisflavi	circulans	LDWJ01000016.1.region001	napsamycin A / napsamycin B / napsamycin C / napsamycin D / mureidomycin A / mureidomycin B	NRPS	F_448	C_1310
GCA_001038855.1_ASM103885v1	marisflavi	circulans	LDWJ01000002.1.region001	LAP.thiopeptide	RiPPs	F_450	C_1310
GCA_001038855.1_ASM103885v1	marisflavi	circulans	LDWJ01000022.1.region001	T3PKS	PKSother	F_451	C_1310
GCA_001038855.1_ASM103885v1	marisflavi	circulans	LDWJ01000007.1.region001	carotenoid	Terpene	F_452	C_1310
GCA_001038915.1_ASM103891v1	stratosphericus	subtilis/pumilus	LDWL01000011.1.region001	bacteriocin	RiPPs	F_63	C_1310
GCA_001038915.1_ASM103891v1	stratosphericus	subtilis/pumilus	LDWL01000001.1.region001	bacilysin	Others	F_88	C_1533
GCA_001038915.1_ASM103891v1	stratosphericus	subtilis/pumilus	LDWL01000023.1.region001	fengycin	Others	F_204	C_1310
GCA_001038915.1_ASM103891v1	stratosphericus	subtilis/pumilus	LDWL01000045.1.region001	terpene	Terpene	F_453	C_3062
GCA_001038915.1_ASM103891v1	stratosphericus	subtilis/pumilus	LDWL01000013.1.region001	carotenoid	Others	F_454	C_2045
GCA_001038915.1_ASM103891v1	stratosphericus	subtilis/pumilus	LDWL01000007.1.region001	lichenysin	NRPS	F_455	C_2281
GCA_001038915.1_ASM103891v1	stratosphericus	subtilis/pumilus	LDWL01000045.1.region002	T3PKS	PKSother	F_456	C_3071
GCA_001038985.1_ASM103898v1	marisflavi	circulans	LDWO01000036.1.region001	terpene	Terpene	F_447	C_1310
GCA_001038985.1_ASM103898v1	marisflavi	circulans	LDWO01000027.1.region001	napsamycin A / napsamycin B / napsamycin C / napsamycin D / mureidomycin A / mureidomycin B	NRPS	F_448	C_1310
GCA_001038985.1_ASM103898v1	marisflavi	circulans	LDWO01000046.1.region001	LAP.thiopeptide	RiPPs	F_450	C_1310
GCA_001038985.1_ASM103898v1	marisflavi	circulans	LDWO01000008.1.region001	T3PKS	PKSother	F_451	C_1310
GCA_001038985.1_ASM103898v1	marisflavi	circulans	LDWO01000014.1.region001	carotenoid	Terpene	F_452	C_1310
GCA_001039015.1_ASM103901v1	stratosphericus	subtilis/pumilus	LDWS01000029.1.region001	bacteriocin	RiPPs	F_63	C_1310
GCA_001039015.1_ASM103901v1	stratosphericus	subtilis/pumilus	LDWS01000048.1.region001	betalactone	Others	F_64	C_1407
GCA_001039015.1_ASM103901v1	stratosphericus	subtilis/pumilus	LDWS01000018.1.region001	bacilysin	Others	F_88	C_1533
GCA_001039015.1_ASM103901v1	stratosphericus	subtilis/pumilus	LDWS01000008.1.region001	fengycin	Others	F_204	C_1310
GCA_001039015.1_ASM103901v1	stratosphericus	subtilis/pumilus	LDWS01000051.1.region001	bacteriocin	RiPPs	F_449	C_1310
GCA_001039015.1_ASM103901v1	stratosphericus	subtilis/pumilus	LDWS01000033.1.region001	terpene	Terpene	F_453	C_3062
GCA_001039015.1_ASM103901v1	stratosphericus	subtilis/pumilus	LDWS01000006.1.region001	carotenoid	Others	F_454	C_2045
GCA_001039015.1_ASM103901v1	stratosphericus	subtilis/pumilus	LDWS01000002.1.region001	lichenysin	NRPS	F_455	C_2281
GCA_001039015.1_ASM103901v1	stratosphericus	subtilis/pumilus	LDWS01000043.1.region001	T3PKS	PKSother	F_456	C_3071
GCA_001039015.1_ASM103901v1	stratosphericus	subtilis/pumilus	LDWS01000007.1.region001	bacillibactin	NRPS	F_945	C_4731
GCA_001039495.1_ASM103949v1	coagulans	circulans	CP011939.1.region001	bacteriocin	RiPPs	F_73	C_1310
GCA_001039495.1_ASM103949v1	coagulans	circulans	CP011939.1.region002	fengycin	Others	F_74	C_1310
GCA_001039495.1_ASM103949v1	coagulans	circulans	CP011939.1.region003	bacteriocin	RiPPs	F_75	C_1310
GCA_001039495.1_ASM103949v1	coagulans	circulans	CP011939.1.region004	T3PKS	PKSother	F_76	C_1310
GCA_001042465.1_ASM104246v1	glycinifermentans	subtilis/subtilis	LECV01000001.1.region001	butirosin A / butirosin B	RiPPs	F_90	C_3836
GCA_001042465.1_ASM104246v1	glycinifermentans	subtilis/subtilis	LECV01000078.1.region001	fengycin	Others	F_103	C_1649
GCA_001042465.1_ASM104246v1	glycinifermentans	subtilis/subtilis	LECV01000040.1.region001	lassopeptide	RiPPs	F_124	C_1310
GCA_001042465.1_ASM104246v1	glycinifermentans	subtilis/subtilis	LECV01000053.1.region001	fengycin	NRPS	F_131	C_1310
GCA_001042465.1_ASM104246v1	glycinifermentans	subtilis/subtilis	LECV01000007.1.region001	lichenysin	NRPS	F_132	C_1859
GCA_001042465.1_ASM104246v1	glycinifermentans	subtilis/subtilis	LECV01000003.1.region001	geobacillin II	RiPPs	F_461	C_1310
GCA_001042465.1_ASM104246v1	glycinifermentans	subtilis/subtilis	LECV01000051.1.region001	siderophore	Others	F_632	C_1310
GCA_001042465.1_ASM104246v1	glycinifermentans	subtilis/subtilis	LECV01000061.1.region001	bacillibactin	NRPS	F_697	C_1879
GCA_001042465.1_ASM104246v1	glycinifermentans	subtilis/subtilis	LECV01000019.1.region001	T3PKS	PKSother	F_838	C_443
GCA_001042465.1_ASM104246v1	glycinifermentans	subtilis/subtilis	LECV01000013.1.region001	paenibacterin	Others	F_839	C_1310
GCA_001042475.2_ASM104247v2	glycinifermentans	subtilis/subtilis	LECW02000026.1.region001	fengycin	Others	F_103	C_1649
GCA_001042475.2_ASM104247v2	glycinifermentans	subtilis/subtilis	LECW02000045.1.region001	lassopeptide	RiPPs	F_124	C_1310
GCA_001042475.2_ASM104247v2	glycinifermentans	subtilis/subtilis	LECW02000015.1.region001	fengycin	NRPS	F_131	C_1310
GCA_001042475.2_ASM104247v2	glycinifermentans	subtilis/subtilis	LECW02000001.1.region002	lichenysin	NRPS	F_132	C_1859
GCA_001042475.2_ASM104247v2	glycinifermentans	subtilis/subtilis	LECW02000024.1.region001	tyrocidine	Others	F_453	C_3062
GCA_001042475.2_ASM104247v2	glycinifermentans	subtilis/subtilis	LECW02000001.1.region001	geobacillin II	RiPPs	F_461	C_1310
GCA_001042475.2_ASM104247v2	glycinifermentans	subtilis/subtilis	LECW02000022.1.region001	siderophore	Others	F_632	C_1310
GCA_001042475.2_ASM104247v2	glycinifermentans	subtilis/subtilis	LECW02000045.1.region002	bacillibactin	NRPS	F_697	C_1879
GCA_001042475.2_ASM104247v2	glycinifermentans	subtilis/subtilis	LECW02000004.1.region001	T3PKS	PKSother	F_838	C_443
GCA_001043535.1_ASM104353v1	stratosphericus	subtilis/pumilus	LDUH01000003.1.region001	bacteriocin	RiPPs	F_63	C_1310
GCA_001043535.1_ASM104353v1	stratosphericus	subtilis/pumilus	LDUH01000003.1.region002	betalactone	Others	F_64	C_1407
GCA_001043535.1_ASM104353v1	stratosphericus	subtilis/pumilus	LDUH01000009.1.region001	bacilysin	Others	F_88	C_1533
GCA_001043535.1_ASM104353v1	stratosphericus	subtilis/pumilus	LDUH01000019.1.region001	fengycin	Others	F_204	C_1310
GCA_001043535.1_ASM104353v1	stratosphericus	subtilis/pumilus	LDUH01000015.1.region002	terpene	Terpene	F_453	C_3062
GCA_001043535.1_ASM104353v1	stratosphericus	subtilis/pumilus	LDUH01000032.1.region001	carotenoid	Others	F_454	C_2045
GCA_001043535.1_ASM104353v1	stratosphericus	subtilis/pumilus	LDUH01000005.1.region001	lichenysin	NRPS	F_455	C_2281
GCA_001043535.1_ASM104353v1	stratosphericus	subtilis/pumilus	LDUH01000015.1.region001	T3PKS	PKSother	F_456	C_3071
GCA_001043825.1_ASM104382v1	aryabhattai	megaterium	LDUV01000039.1.region001	T3PKS	PKSother	F_138	C_1310
GCA_001043825.1_ASM104382v1	aryabhattai	megaterium	LDUV01000082.1.region001	lanthipeptide	RiPPs	F_141	C_1310
GCA_001043825.1_ASM104382v1	aryabhattai	megaterium	LDUV01000028.1.region001	siderophore	Others	F_162	C_1310
GCA_001043825.1_ASM104382v1	aryabhattai	megaterium	LDUV01000018.1.region001	paeninodin	RiPPs	F_163	C_1310
GCA_001043825.1_ASM104382v1	aryabhattai	megaterium	LDUV01000056.1.region001	LAP	RiPPs	F_446	C_1310
GCA_001043825.1_ASM104382v1	aryabhattai	megaterium	LDUV01000029.1.region001	surfactin	Terpene	F_649	C_3667
GCA_001043825.1_ASM104382v1	aryabhattai	megaterium	LDUV01000026.1.region001	carotenoid	Terpene	F_650	C_1310
GCA_001043825.1_ASM104382v1	aryabhattai	megaterium	LDUV01000005.1.region001	terpene	Terpene	F_676	C_1310
GCA_001050115.1_ASM105011v1	smithii	circulans	CP012024.1.region001	subtilosin A	RiPPs	F_77	C_1310
GCA_001050115.1_ASM105011v1	smithii	circulans	CP012024.1.region003	T3PKS	PKSother	F_348	C_1310
GCA_001050115.1_ASM105011v1	smithii	circulans	CP012024.1.region004	fengycin	Others	F_751	C_1310
GCA_001050115.1_ASM105011v1	smithii	circulans	CP012024.1.region002	putrebactin / avaroferrin	Others	F_885	C_1310
GCA_001050455.1_ASM105045v1	megaterium	megaterium	CP010586.1.region002	T3PKS	PKSother	F_138	C_1310
GCA_001050455.1_ASM105045v1	megaterium	megaterium	CP010586.1.region005	siderophore	Others	F_162	C_1310
GCA_001050455.1_ASM105045v1	megaterium	megaterium	CP010586.1.region004	surfactin	Terpene	F_649	C_3667
GCA_001050455.1_ASM105045v1	megaterium	megaterium	CP010586.1.region001	carotenoid	Terpene	F_650	C_1310
GCA_001050455.1_ASM105045v1	megaterium	megaterium	CP010586.1.region003	terpene	Terpene	F_676	C_1310
GCA_001191605.1_ASM119160v1	altitudinis	subtilis/pumilus	CP009108.1.region007	bacteriocin	RiPPs	F_63	C_1310
GCA_001191605.1_ASM119160v1	altitudinis	subtilis/pumilus	CP009108.1.region008	bottromycin A2	Others	F_64	C_1407
GCA_001191605.1_ASM119160v1	altitudinis	subtilis/pumilus	CP009108.1.region001	bacilysin	Others	F_88	C_1533
GCA_001191605.1_ASM119160v1	altitudinis	subtilis/pumilus	CP009108.1.region004	fengycin	Others	F_204	C_1310
GCA_001191605.1_ASM119160v1	altitudinis	subtilis/pumilus	CP009108.1.region005	terpene	Terpene	F_453	C_3062
GCA_001191605.1_ASM119160v1	altitudinis	subtilis/pumilus	CP009108.1.region003	carotenoid	Others	F_454	C_2045
GCA_001191605.1_ASM119160v1	altitudinis	subtilis/pumilus	CP009108.1.region002	lichenysin	NRPS	F_455	C_2281
GCA_001191605.1_ASM119160v1	altitudinis	subtilis/pumilus	CP009108.1.region006	T3PKS	PKSother	F_456	C_3071
GCA_001265125.1_ASM126512v1	stratosphericus	subtilis/pumilus	LFMM01000034.1.region001	bacteriocin	RiPPs	F_63	C_1310
GCA_001265125.1_ASM126512v1	stratosphericus	subtilis/pumilus	LFMM01000018.1.region001	bacilysin	Others	F_88	C_1533
GCA_001265125.1_ASM126512v1	stratosphericus	subtilis/pumilus	LFMM01000008.1.region001	surfactin	NRPS	F_200	C_2281
GCA_001265125.1_ASM126512v1	stratosphericus	subtilis/pumilus	LFMM01000023.1.region001	fengycin	Others	F_204	C_1310
GCA_001265125.1_ASM126512v1	stratosphericus	subtilis/pumilus	LFMM01000043.1.region001	terpene	Terpene	F_453	C_3062
GCA_001265125.1_ASM126512v1	stratosphericus	subtilis/pumilus	LFMM01000039.1.region001	carotenoid	Terpene	F_454	C_2045
GCA_001265125.1_ASM126512v1	stratosphericus	subtilis/pumilus	LFMM01000046.1.region001	T3PKS	PKSother	F_456	C_3071
GCA_001265125.1_ASM126512v1	stratosphericus	subtilis/pumilus	LFMM01000011.1.region001	rhizomide A / rhizomide B / rhizomide C	NRPS	F_462	C_1310
GCA_001265125.1_ASM126512v1	stratosphericus	subtilis/pumilus	LFMM01000016.1.region001	betalactone	Others	F_651	C_3673
GCA_001265125.1_ASM126512v1	stratosphericus	subtilis/pumilus	LFMM01000001.1.region001	siderophore	Others	F_822	C_2045
GCA_001274775.1_ASM127477v1	marisflavi	circulans	LGUE01000008.1.region001	siderophore	Others	F_253	C_1310
GCA_001274775.1_ASM127477v1	marisflavi	circulans	LGUE01000004.1.region001	terpene	Terpene	F_447	C_1310
GCA_001274775.1_ASM127477v1	marisflavi	circulans	LGUE01000004.1.region003	LAP.thiopeptide	RiPPs	F_450	C_1310
GCA_001274775.1_ASM127477v1	marisflavi	circulans	LGUE01000001.1.region001	T3PKS	PKSother	F_451	C_1310
GCA_001274775.1_ASM127477v1	marisflavi	circulans	LGUE01000001.1.region002	carotenoid	Terpene	F_452	C_1310
GCA_001274775.1_ASM127477v1	marisflavi	circulans	LGUE01000004.1.region002	fusaricidin B	NRPS	F_467	C_1310
GCA_001274935.1_ASM127493v1	koreensis	megaterium	LILC01000002.1.region001	carotenoid	Terpene	F_470	C_1310
GCA_001274935.1_ASM127493v1	koreensis	megaterium	LILC01000002.1.region002	bacteriocin	RiPPs	F_471	C_1310
GCA_001274935.1_ASM127493v1	koreensis	megaterium	LILC01000002.1.region003	T3PKS	PKSother	F_472	C_1310
GCA_001274935.1_ASM127493v1	koreensis	megaterium	LILC01000013.1.region001	staphylococcin C55 伪 / staphylococcin C55 尾	RiPPs	F_473	C_1310
GCA_001274935.1_ASM127493v1	koreensis	megaterium	LILC01000023.1.region001	terpene	Terpene	F_474	C_1310
GCA_001275045.2_ASM127504v2	toyonensis	cereus	LDKD02000001.1.region002	bacteriocin	RiPPs	F_230	C_2419
GCA_001275045.2_ASM127504v2	toyonensis	cereus	LDKD02000001.1.region006	paeninodin	RiPPs	F_232	C_1310
GCA_001275045.2_ASM127504v2	toyonensis	cereus	LDKD02000003.1.region001	thuricin	RiPPs	F_444	C_3003
GCA_001275045.2_ASM127504v2	toyonensis	cereus	LDKD02000001.1.region007	bacillibactin	NRPS	F_745	C_3419
GCA_001275045.2_ASM127504v2	toyonensis	cereus	LDKD02000001.1.region009	LAP.bacteriocin	RiPPs	F_755	C_3485
GCA_001275045.2_ASM127504v2	toyonensis	cereus	LDKD02000001.1.region001	fengycin	Others	F_756	C_3637
GCA_001275045.2_ASM127504v2	toyonensis	cereus	LDKD02000001.1.region008	petrobactin	Others	F_761	C_4062
GCA_001275045.2_ASM127504v2	toyonensis	cereus	LDKD02000001.1.region010	NRPS-like	NRPS	F_762	C_1310
GCA_001275045.2_ASM127504v2	toyonensis	cereus	LDKD02000005.1.region001	bacteriocin	RiPPs	F_763	C_1310
GCA_001275045.2_ASM127504v2	toyonensis	cereus	LDKD02000001.1.region004	NRPS	NRPS	F_764	C_4093
GCA_001275045.2_ASM127504v2	toyonensis	cereus	LDKD02000001.1.region003	bacteriocin	RiPPs	F_766	C_1310
GCA_001275045.2_ASM127504v2	toyonensis	cereus	LDKD02000001.1.region005	molybdenum cofactor	Terpene	F_876	C_4575
GCA_001278705.1_ASM127870v1	gobiensis	subtilis/subtilis	CP012600.1.region001	LAP.bacteriocin	RiPPs	F_81	C_1310
GCA_001278705.1_ASM127870v1	gobiensis	subtilis/subtilis	CP012600.1.region002	terpene	Terpene	F_82	C_1310
GCA_001278705.1_ASM127870v1	gobiensis	subtilis/subtilis	CP012600.1.region003	paenilamicin	PKS-NRPS Hybrids	F_83	C_1310
GCA_001278705.1_ASM127870v1	gobiensis	subtilis/subtilis	CP012600.1.region006	T3PKS	PKSother	F_84	C_1310
GCA_001278705.1_ASM127870v1	gobiensis	subtilis/subtilis	CP012600.1.region007	teichuronic acid	PKS-NRPS Hybrids	F_85	C_1310
GCA_001278705.1_ASM127870v1	gobiensis	subtilis/subtilis	CP012600.1.region008	paeninodin	RiPPs	F_86	C_1310
GCA_001278705.1_ASM127870v1	gobiensis	subtilis/subtilis	CP012600.1.region009	bacteriocin	RiPPs	F_87	C_1310
GCA_001278705.1_ASM127870v1	gobiensis	subtilis/subtilis	CP012600.1.region005	terpene	Terpene	F_453	C_3062
GCA_001278705.1_ASM127870v1	gobiensis	subtilis/subtilis	CP012600.1.region004	hygrocin A / hygrocin B	Others	F_538	C_1310
GCA_001305855.1_ASM130585v1	vietnamensis	circulans	LIXZ01000001.1.region001	carotenoid	Terpene	F_190	C_1310
GCA_001305855.1_ASM130585v1	vietnamensis	circulans	LIXZ01000013.1.region001	pyxidicycline A / pyxidicycline B	Terpene	F_240	C_1310
GCA_001305855.1_ASM130585v1	vietnamensis	circulans	LIXZ01000047.1.region001	bacteriocin	RiPPs	F_475	C_1310
GCA_001305855.1_ASM130585v1	vietnamensis	circulans	LIXZ01000002.1.region001	LAP.bacteriocin	RiPPs	F_729	C_1310
GCA_001305855.1_ASM130585v1	vietnamensis	circulans	LIXZ01000006.1.region001	T3PKS	PKSother	F_953	C_1310
GCA_001305855.1_ASM130585v1	vietnamensis	circulans	LIXZ01000017.1.region001	paeninodin	RiPPs	F_959	C_1310
GCA_001307105.1_ASM130710v1	australimaris	subtilis/pumilus	LGYN01000023.1.region001	bacilysin	Others	F_88	C_1533
GCA_001307105.1_ASM130710v1	australimaris	subtilis/pumilus	LGYN01000005.1.region001	fengycin	Others	F_104	C_1310
GCA_001307105.1_ASM130710v1	australimaris	subtilis/pumilus	LGYN01000011.1.region001	surfactin	NRPS	F_404	C_1310
GCA_001307105.1_ASM130710v1	australimaris	subtilis/pumilus	LGYN01000001.1.region001	terpene	Terpene	F_453	C_3062
GCA_001307105.1_ASM130710v1	australimaris	subtilis/pumilus	LGYN01000027.1.region001	carotenoid	Others	F_454	C_2045
GCA_001307105.1_ASM130710v1	australimaris	subtilis/pumilus	LGYN01000023.1.region002	staphylococcin C55 伪 / staphylococcin C55 尾	RiPPs	F_469	C_1310
GCA_001307105.1_ASM130710v1	australimaris	subtilis/pumilus	LGYN01000001.1.region002	T3PKS	PKSother	F_618	C_3543
GCA_001307105.1_ASM130710v1	australimaris	subtilis/pumilus	LGYN01000001.1.region003	bottromycin A2	Others	F_651	C_3673
GCA_001307105.1_ASM130710v1	australimaris	subtilis/pumilus	LGYN01000023.1.region003	bacillibactin	NRPS	F_652	C_3674
GCA_001307105.1_ASM130710v1	australimaris	subtilis/pumilus	LGYN01000029.1.region001	lichenysin	NRPS	F_947	C_1310
GCA_001307105.1_ASM130710v1	australimaris	subtilis/pumilus	LGYN01000028.1.region001	surfactin	NRPS	F_948	C_2281
GCA_001420715.1_ASM142071v1	shackletonii	circulans	LJJC01000004.1.region002	terpene	Terpene	F_323	C_1310
GCA_001420715.1_ASM142071v1	shackletonii	circulans	LJJC01000004.1.region001	T3PKS	PKSother	F_629	C_1310
GCA_001431145.1_ASM143114v1	cellulasensis	subtilis/pumilus	CP012329.1.region006	bacteriocin	RiPPs	F_63	C_1310
GCA_001431145.1_ASM143114v1	cellulasensis	subtilis/pumilus	CP012329.1.region004	bacteriocin	RiPPs	F_78	C_1310
GCA_001431145.1_ASM143114v1	cellulasensis	subtilis/pumilus	CP012329.1.region003	bacilysin	Others	F_88	C_1533
GCA_001431145.1_ASM143114v1	cellulasensis	subtilis/pumilus	CP012329.1.region002	sporulation killing factor	RiPPs	F_203	C_1310
GCA_001431145.1_ASM143114v1	cellulasensis	subtilis/pumilus	CP012329.1.region009	fengycin	Others	F_204	C_1310
GCA_001431145.1_ASM143114v1	cellulasensis	subtilis/pumilus	CP012329.1.region008	terpene	Terpene	F_453	C_3062
GCA_001431145.1_ASM143114v1	cellulasensis	subtilis/pumilus	CP012329.1.region010	carotenoid	Others	F_454	C_2045
GCA_001431145.1_ASM143114v1	cellulasensis	subtilis/pumilus	CP012329.1.region001	lichenysin	NRPS	F_455	C_2281
GCA_001431145.1_ASM143114v1	cellulasensis	subtilis/pumilus	CP012329.1.region007	T3PKS	PKSother	F_456	C_3071
GCA_001431145.1_ASM143114v1	cellulasensis	subtilis/pumilus	CP012329.1.region005	betalactone	Others	F_651	C_3673
GCA_001431185.1_ASM143118v1	galactosidilyticus	circulans	LGPB01000005.1.region001	subtilin	Terpene	F_463	C_1310
GCA_001431185.1_ASM143118v1	galactosidilyticus	circulans	LGPB01000038.1.region001	T3PKS	PKSother	F_464	C_1310
GCA_001431185.1_ASM143118v1	galactosidilyticus	circulans	LGPB01000068.1.region001	ectoine	Others	F_465	C_1310
GCA_001431185.1_ASM143118v1	galactosidilyticus	circulans	LGPB01000107.1.region001	terpene	Terpene	F_466	C_1310
GCA_001431785.1_ASM143178v1	cellulasensis	subtilis/pumilus	CP012482.1.region004	bacteriocin	RiPPs	F_63	C_1310
GCA_001431785.1_ASM143178v1	cellulasensis	subtilis/pumilus	CP012482.1.region003	betalactone	Others	F_64	C_1407
GCA_001431785.1_ASM143178v1	cellulasensis	subtilis/pumilus	CP012482.1.region002	bacteriocin	RiPPs	F_78	C_1310
GCA_001431785.1_ASM143178v1	cellulasensis	subtilis/pumilus	CP012482.1.region001	bacilysin	Others	F_88	C_1533
GCA_001431785.1_ASM143178v1	cellulasensis	subtilis/pumilus	CP012482.1.region010	sporulation killing factor	RiPPs	F_203	C_1310
GCA_001431785.1_ASM143178v1	cellulasensis	subtilis/pumilus	CP012482.1.region007	fengycin	Others	F_204	C_1310
GCA_001431785.1_ASM143178v1	cellulasensis	subtilis/pumilus	CP012482.1.region006	terpene	Terpene	F_453	C_3062
GCA_001431785.1_ASM143178v1	cellulasensis	subtilis/pumilus	CP012482.1.region008	carotenoid	Others	F_454	C_2045
GCA_001431785.1_ASM143178v1	cellulasensis	subtilis/pumilus	CP012482.1.region009	lichenysin	NRPS	F_455	C_2281
GCA_001431785.1_ASM143178v1	cellulasensis	subtilis/pumilus	CP012482.1.region005	T3PKS	PKSother	F_456	C_3071
GCA_001439915.1_ASM143991v1	humi	subtilis/subtilis	LMBW01000011.1.region001	LAP.bacteriocin	RiPPs	F_476	C_1310
GCA_001439915.1_ASM143991v1	humi	subtilis/subtilis	LMBW01000011.1.region002	fengycin	Others	F_477	C_1310
GCA_001439915.1_ASM143991v1	humi	subtilis/subtilis	LMBW01000015.1.region001	terpene	Terpene	F_478	C_1310
GCA_001439915.1_ASM143991v1	humi	subtilis/subtilis	LMBW01000018.1.region001	kijanimicin	RiPPs	F_479	C_1310
GCA_001439915.1_ASM143991v1	humi	subtilis/subtilis	LMBW01000002.1.region002	T3PKS	PKSother	F_703	C_1310
GCA_001439915.1_ASM143991v1	humi	subtilis/subtilis	LMBW01000002.1.region001	terpene	Terpene	F_705	C_1310
GCA_001439965.1_ASM143996v1	farraginis	circulans	LMCA01000002.1.region001	terpene	Terpene	F_323	C_1310
GCA_001439965.1_ASM143996v1	farraginis	circulans	LMCA01000037.1.region001	T3PKS	PKSother	F_629	C_1310
GCA_001439965.1_ASM143996v1	farraginis	circulans	LMCA01000004.1.region001	phosphonate	Others	F_630	C_1310
GCA_001456935.1_ASM145693v1	enclensis	circulans	KQ758482.1.region001	enterobactin	Terpene	F_267	C_1310
GCA_001456935.1_ASM145693v1	enclensis	circulans	KQ758482.1.region002	LAP.bacteriocin	RiPPs	F_400	C_1310
GCA_001456935.1_ASM145693v1	enclensis	circulans	KQ758488.1.region001	terpene	Terpene	F_401	C_1310
GCA_001456935.1_ASM145693v1	enclensis	circulans	KQ758489.1.region001	siderophore	Others	F_402	C_1310
GCA_001456935.1_ASM145693v1	enclensis	circulans	KQ758495.1.region001	carotenoid	Terpene	F_403	C_1310
GCA_001456935.1_ASM145693v1	enclensis	circulans	KQ758482.1.region003	T3PKS	PKSother	F_629	C_1310
GCA_001457015.1_ASM145701v1	cellulasensis	subtilis/pumilus	KQ758583.1.region001	bacteriocin	RiPPs	F_63	C_1310
GCA_001457015.1_ASM145701v1	cellulasensis	subtilis/pumilus	KQ758578.1.region001	betalactone	Others	F_64	C_1407
GCA_001457015.1_ASM145701v1	cellulasensis	subtilis/pumilus	KQ758576.1.region001	bacilysin	Others	F_88	C_1533
GCA_001457015.1_ASM145701v1	cellulasensis	subtilis/pumilus	KQ758577.1.region001	fengycin	Others	F_204	C_1310
GCA_001457015.1_ASM145701v1	cellulasensis	subtilis/pumilus	KQ758594.1.region001	lichenysin	NRPS	F_404	C_1310
GCA_001457015.1_ASM145701v1	cellulasensis	subtilis/pumilus	KQ758580.1.region002	terpene	Terpene	F_453	C_3062
GCA_001457015.1_ASM145701v1	cellulasensis	subtilis/pumilus	KQ758579.1.region001	carotenoid	Others	F_454	C_2045
GCA_001457015.1_ASM145701v1	cellulasensis	subtilis/pumilus	KQ758580.1.region001	T3PKS	PKSother	F_456	C_3071
GCA_001457015.1_ASM145701v1	cellulasensis	subtilis/pumilus	KQ758581.1.region001	lichenysin	NRPS	F_947	C_1310
GCA_001457015.1_ASM145701v1	cellulasensis	subtilis/pumilus	KQ758585.1.region001	surfactin	NRPS	F_948	C_2281
GCA_001516885.1_ASM151688v1	coahuilensis	circulans	LDYF01000016.1.region001	carotenoid	Terpene	F_452	C_1310
GCA_001516885.1_ASM151688v1	coahuilensis	circulans	LDYF01000004.1.region001	terpene	Terpene	F_457	C_1310
GCA_001516885.1_ASM151688v1	coahuilensis	circulans	LDYF01000030.1.region001	T3PKS	PKSother	F_458	C_1310
GCA_001516885.1_ASM151688v1	coahuilensis	circulans	LDYF01000033.1.region001	siderophore	Others	F_459	C_1310
GCA_001516885.1_ASM151688v1	coahuilensis	circulans	LDYF01000070.1.region001	bacteriocin	RiPPs	F_460	C_1310
GCA_001516895.1_ASM151689v1	coahuilensis	circulans	LDYG01000020.1.region001	carotenoid	Terpene	F_452	C_1310
GCA_001516895.1_ASM151689v1	coahuilensis	circulans	LDYG01000003.1.region001	terpene	Terpene	F_457	C_1310
GCA_001516895.1_ASM151689v1	coahuilensis	circulans	LDYG01000028.1.region001	T3PKS	PKSother	F_458	C_1310
GCA_001516895.1_ASM151689v1	coahuilensis	circulans	LDYG01000030.1.region001	siderophore	Others	F_459	C_1310
GCA_001536925.1_BMC_PRJEB12378v1	methylotrophicus	subtilis/subtilis	LN999829.1.region001	surfactin	NRPS	F_13	C_1022
GCA_001536925.1_BMC_PRJEB12378v1	methylotrophicus	subtilis/subtilis	LN999829.1.region010	T3PKS	PKSother	F_27	C_1310
GCA_001536925.1_BMC_PRJEB12378v1	methylotrophicus	subtilis/subtilis	LN999829.1.region003	butirosin A / butirosin B	PKSother	F_45	C_1310
GCA_001536925.1_BMC_PRJEB12378v1	methylotrophicus	subtilis/subtilis	LN999829.1.region004	terpene	Terpene	F_46	C_1744
GCA_001536925.1_BMC_PRJEB12378v1	methylotrophicus	subtilis/subtilis	LN999829.1.region006	macrolactin H	PKSother	F_47	C_1310
GCA_001536925.1_BMC_PRJEB12378v1	methylotrophicus	subtilis/subtilis	LN999829.1.region011	difficidin	PKSother	F_48	C_1310
GCA_001536925.1_BMC_PRJEB12378v1	methylotrophicus	subtilis/subtilis	LN999829.1.region007	bacillaene	PKS-NRPS Hybrids	F_66	C_1019
GCA_001536925.1_BMC_PRJEB12378v1	methylotrophicus	subtilis/subtilis	LN999829.1.region009	terpene	Terpene	F_69	C_503
GCA_001536925.1_BMC_PRJEB12378v1	methylotrophicus	subtilis/subtilis	LN999829.1.region012	bacillibactin	Others	F_71	C_3548
GCA_001536925.1_BMC_PRJEB12378v1	methylotrophicus	subtilis/subtilis	LN999829.1.region013	bacilysin	Others	F_72	C_1457
GCA_001536925.1_BMC_PRJEB12378v1	methylotrophicus	subtilis/subtilis	LN999829.1.region008	fengycin	Others	F_121	C_1310
GCA_001536925.1_BMC_PRJEB12378v1	methylotrophicus	subtilis/subtilis	LN999829.1.region002	kijanimicin	RiPPs	F_480	C_1310
GCA_001536925.1_BMC_PRJEB12378v1	methylotrophicus	subtilis/subtilis	LN999829.1.region005	lanthipeptide	RiPPs	F_481	C_1310
GCA_001543165.1_ASM154316v1	cellulasensis	subtilis/pumilus	CP014165.1.region006	bacteriocin	RiPPs	F_63	C_1310
GCA_001543165.1_ASM154316v1	cellulasensis	subtilis/pumilus	CP014165.1.region007	bacilysin	Others	F_88	C_1533
GCA_001543165.1_ASM154316v1	cellulasensis	subtilis/pumilus	CP014165.1.region004	terpene	Terpene	F_167	C_2047
GCA_001543165.1_ASM154316v1	cellulasensis	subtilis/pumilus	CP014165.1.region003	fengycin	Others	F_204	C_1310
GCA_001543165.1_ASM154316v1	cellulasensis	subtilis/pumilus	CP014165.1.region002	carotenoid	Others	F_454	C_2045
GCA_001543165.1_ASM154316v1	cellulasensis	subtilis/pumilus	CP014165.1.region001	lichenysin	NRPS	F_455	C_2281
GCA_001543165.1_ASM154316v1	cellulasensis	subtilis/pumilus	CP014165.1.region005	T3PKS	PKSother	F_456	C_3071
GCA_001548215.1_ASM154821v1	pumilus	subtilis/pumilus	AP014928.1.region006	bacteriocin	RiPPs	F_63	C_1310
GCA_001548215.1_ASM154821v1	pumilus	subtilis/pumilus	AP014928.1.region008	bacilysin	Others	F_88	C_1533
GCA_001548215.1_ASM154821v1	pumilus	subtilis/pumilus	AP014928.1.region001	lichenysin	NRPS	F_200	C_2281
GCA_001548215.1_ASM154821v1	pumilus	subtilis/pumilus	AP014928.1.region003	fengycin	Others	F_204	C_1310
GCA_001548215.1_ASM154821v1	pumilus	subtilis/pumilus	AP014928.1.region004	terpene	Terpene	F_453	C_3062
GCA_001548215.1_ASM154821v1	pumilus	subtilis/pumilus	AP014928.1.region002	carotenoid	Others	F_454	C_2045
GCA_001548215.1_ASM154821v1	pumilus	subtilis/pumilus	AP014928.1.region005	T3PKS	PKSother	F_456	C_3071
GCA_001548215.1_ASM154821v1	pumilus	subtilis/pumilus	AP014928.1.region007	bottromycin A2	Others	F_651	C_3673
GCA_001566945.1_ASM156694v1	intestinalis	subtilis/subtilis	LSMU01000027.1.region001	bacillaene	Others	F_11	C_1019
GCA_001566945.1_ASM156694v1	intestinalis	subtilis/subtilis	LSMU01000014.1.region001	basiliskamide A / basiliskamide B	Others	F_504	C_1310
GCA_001566945.1_ASM156694v1	intestinalis	subtilis/subtilis	LSMU01000047.1.region001	paenibacterin	NRPS	F_506	C_1310
GCA_001566945.1_ASM156694v1	intestinalis	subtilis/subtilis	LSMU01000011.1.region001	surfactin	NRPS	F_628	C_3562
GCA_001566945.1_ASM156694v1	intestinalis	subtilis/subtilis	LSMU01000046.1.region002	subtilin	RiPPs	F_656	C_3706
GCA_001566945.1_ASM156694v1	intestinalis	subtilis/subtilis	LSMU01000086.1.region001	terpene	Terpene	F_657	C_3707
GCA_001566945.1_ASM156694v1	intestinalis	subtilis/subtilis	LSMU01000008.1.region001	mycosubtilin	Others	F_687	C_1310
GCA_001566945.1_ASM156694v1	intestinalis	subtilis/subtilis	LSMU01000016.1.region001	surfactin	NRPS	F_821	C_4363
GCA_001566945.1_ASM156694v1	intestinalis	subtilis/subtilis	LSMU01000067.1.region001	terpene	Terpene	F_1001	C_503
GCA_001566945.1_ASM156694v1	intestinalis	subtilis/subtilis	LSMU01000038.1.region001	T3PKS	PKSother	F_1005	C_505
GCA_001566945.1_ASM156694v1	intestinalis	subtilis/subtilis	LSMU01000046.1.region003	bacillibactin	NRPS	F_1016	C_3548
GCA_001566945.1_ASM156694v1	intestinalis	subtilis/subtilis	LSMU01000046.1.region001	CDPS	Others	F_1022	C_1310
GCA_001566945.1_ASM156694v1	intestinalis	subtilis/subtilis	LSMU01000009.1.region001	subtilosin A	RiPPs	F_1023	C_508
GCA_001566945.1_ASM156694v1	intestinalis	subtilis/subtilis	LSMU01000009.1.region002	bacilysin	Others	F_1024	C_509
GCA_001566945.1_ASM156694v1	intestinalis	subtilis/subtilis	LSMU01000002.1.region001	surfactin	NRPS	F_1151	C_983
GCA_001578165.1_ASM157816v1	pumilus	subtilis/pumilus	CP010997.1.region012	bacteriocin	RiPPs	F_28	C_1310
GCA_001578165.1_ASM157816v1	pumilus	subtilis/pumilus	CP010997.1.region008	bacteriocin	RiPPs	F_63	C_1310
GCA_001578165.1_ASM157816v1	pumilus	subtilis/pumilus	CP010997.1.region010	bacteriocin	RiPPs	F_78	C_1310
GCA_001578165.1_ASM157816v1	pumilus	subtilis/pumilus	CP010997.1.region011	bacilysin	Others	F_88	C_1533
GCA_001578165.1_ASM157816v1	pumilus	subtilis/pumilus	CP010997.1.region003	zwittermicin A	PKS-NRPS Hybrids	F_165	C_1310
GCA_001578165.1_ASM157816v1	pumilus	subtilis/pumilus	CP010997.1.region002	lichenysin	NRPS	F_200	C_2281
GCA_001578165.1_ASM157816v1	pumilus	subtilis/pumilus	CP010997.1.region005	fengycin	Others	F_204	C_1310
GCA_001578165.1_ASM157816v1	pumilus	subtilis/pumilus	CP010997.1.region001	locillomycin	NRPS	F_385	C_1310
GCA_001578165.1_ASM157816v1	pumilus	subtilis/pumilus	CP010997.1.region006	terpene	Terpene	F_453	C_3062
GCA_001578165.1_ASM157816v1	pumilus	subtilis/pumilus	CP010997.1.region004	carotenoid	Others	F_454	C_2045
GCA_001578165.1_ASM157816v1	pumilus	subtilis/pumilus	CP010997.1.region007	T3PKS	PKSother	F_456	C_3071
GCA_001578165.1_ASM157816v1	pumilus	subtilis/pumilus	CP010997.1.region009	betalactone	Others	F_651	C_3673
GCA_001578165.1_ASM157816v1	pumilus	subtilis/pumilus	CP010997.1.region013	bacillibactin	NRPS	F_945	C_4731
GCA_001578205.1_ASM157820v1	pumilus	subtilis/pumilus	CP011007.1.region007	betalactone	Others	F_64	C_1407
GCA_001578205.1_ASM157820v1	pumilus	subtilis/pumilus	CP011007.1.region008	bacteriocin	RiPPs	F_78	C_1310
GCA_001578205.1_ASM157820v1	pumilus	subtilis/pumilus	CP011007.1.region009	bacilysin	Others	F_88	C_1533
GCA_001578205.1_ASM157820v1	pumilus	subtilis/pumilus	CP011007.1.region002	zwittermicin A	PKS-NRPS Hybrids	F_165	C_1310
GCA_001578205.1_ASM157820v1	pumilus	subtilis/pumilus	CP011007.1.region003	carotenoid	Others	F_166	C_2045
GCA_001578205.1_ASM157820v1	pumilus	subtilis/pumilus	CP011007.1.region005	terpene	Terpene	F_167	C_2047
GCA_001578205.1_ASM157820v1	pumilus	subtilis/pumilus	CP011007.1.region001	lichenysin	NRPS	F_200	C_2281
GCA_001578205.1_ASM157820v1	pumilus	subtilis/pumilus	CP011007.1.region004	fengycin	Others	F_204	C_1310
GCA_001578205.1_ASM157820v1	pumilus	subtilis/pumilus	CP011007.1.region006	T3PKS	PKSother	F_618	C_3543
GCA_001578205.1_ASM157820v1	pumilus	subtilis/pumilus	CP011007.1.region010	bacillibactin	NRPS	F_945	C_4731
GCA_001584325.1_ASM158432v1	nakamurai	subtilis/subtilis	LSAZ01000045.1.region001	surfactin	NRPS	F_13	C_1022
GCA_001584325.1_ASM158432v1	nakamurai	subtilis/subtilis	LSAZ01000004.1.region001	lanthipeptide	RiPPs	F_14	C_1310
GCA_001584325.1_ASM158432v1	nakamurai	subtilis/subtilis	LSAZ01000039.1.region001	surfactin	NRPS	F_29	C_3562
GCA_001584325.1_ASM158432v1	nakamurai	subtilis/subtilis	LSAZ01000023.1.region001	ladderane	Others	F_34	C_1310
GCA_001584325.1_ASM158432v1	nakamurai	subtilis/subtilis	LSAZ01000002.1.region001	butirosin A / butirosin B	PKSother	F_45	C_1310
GCA_001584325.1_ASM158432v1	nakamurai	subtilis/subtilis	LSAZ01000002.1.region002	terpene	Terpene	F_46	C_1744
GCA_001584325.1_ASM158432v1	nakamurai	subtilis/subtilis	LSAZ01000041.1.region001	bacillaene	PKS-NRPS Hybrids	F_66	C_1019
GCA_001584325.1_ASM158432v1	nakamurai	subtilis/subtilis	LSAZ01000008.1.region001	bacilysin	Others	F_67	C_1434
GCA_001584325.1_ASM158432v1	nakamurai	subtilis/subtilis	LSAZ01000022.1.region002	terpene	Terpene	F_69	C_503
GCA_001584325.1_ASM158432v1	nakamurai	subtilis/subtilis	LSAZ01000001.1.region001	bacillibactin	Others	F_71	C_3548
GCA_001584325.1_ASM158432v1	nakamurai	subtilis/subtilis	LSAZ01000022.1.region001	T3PKS	PKSother	F_152	C_1310
GCA_001584325.1_ASM158432v1	nakamurai	subtilis/subtilis	LSAZ01000018.1.region001	surfactin	NRPS	F_498	C_1310
GCA_001584325.1_ASM158432v1	nakamurai	subtilis/subtilis	LSAZ01000041.1.region002	fengycin	Others	F_691	C_1310
GCA_001584345.1_ASM158434v1	nakamurai	subtilis/subtilis	LSBA01000034.1.region001	surfactin	NRPS	F_13	C_1022
GCA_001584345.1_ASM158434v1	nakamurai	subtilis/subtilis	LSBA01000016.1.region001	terpene	Terpene	F_15	C_1744
GCA_001584345.1_ASM158434v1	nakamurai	subtilis/subtilis	LSBA01000032.1.region001	surfactin	NRPS	F_29	C_3562
GCA_001584345.1_ASM158434v1	nakamurai	subtilis/subtilis	LSBA01000004.1.region001	plantazolicin	Others	F_34	C_1310
GCA_001584345.1_ASM158434v1	nakamurai	subtilis/subtilis	LSBA01000009.1.region001	butirosin A / butirosin B	PKSother	F_45	C_1310
GCA_001584345.1_ASM158434v1	nakamurai	subtilis/subtilis	LSBA01000005.1.region001	bacillaene	PKS-NRPS Hybrids	F_66	C_1019
GCA_001584345.1_ASM158434v1	nakamurai	subtilis/subtilis	LSBA01000023.1.region001	bacilysin	Others	F_67	C_1434
GCA_001584345.1_ASM158434v1	nakamurai	subtilis/subtilis	LSBA01000006.1.region002	terpene	Terpene	F_69	C_503
GCA_001584345.1_ASM158434v1	nakamurai	subtilis/subtilis	LSBA01000019.1.region001	bacillibactin	NRPS	F_71	C_3548
GCA_001584345.1_ASM158434v1	nakamurai	subtilis/subtilis	LSBA01000006.1.region001	T3PKS	PKSother	F_152	C_1310
GCA_001584345.1_ASM158434v1	nakamurai	subtilis/subtilis	LSBA01000001.1.region001	surfactin	NRPS	F_498	C_1310
GCA_001584345.1_ASM158434v1	nakamurai	subtilis/subtilis	LSBA01000008.1.region001	sporulation killing factor	RiPPs	F_500	C_1310
GCA_001584345.1_ASM158434v1	nakamurai	subtilis/subtilis	LSBA01000033.1.region001	NRPS-like	NRPS	F_501	C_1310
GCA_001584345.1_ASM158434v1	nakamurai	subtilis/subtilis	LSBA01000039.1.region001	staphylococcin C55 伪 / staphylococcin C55 尾	RiPPs	F_502	C_1310
GCA_001584345.1_ASM158434v1	nakamurai	subtilis/subtilis	LSBA01000014.1.region001	subtilin	RiPPs	F_656	C_3706
GCA_001584345.1_ASM158434v1	nakamurai	subtilis/subtilis	LSBA01000006.1.region003	mycosubtilin	Others	F_691	C_1310
GCA_001587375.1_ASM158737v1	sporothermodurans	circulans	LQYN01000030.1.region001	NRPS	NRPS	F_485	C_1310
GCA_001587375.1_ASM158737v1	sporothermodurans	circulans	LQYN01000059.1.region001	pellasoren	PKSother	F_486	C_1310
GCA_001587375.1_ASM158737v1	sporothermodurans	circulans	LQYN01000128.1.region001	NRPS-like	NRPS	F_487	C_1310
GCA_001587375.1_ASM158737v1	sporothermodurans	circulans	LQYN01000034.1.region001	terpene	Terpene	F_659	C_1310
GCA_001587375.1_ASM158737v1	sporothermodurans	circulans	LQYN01000025.1.region001	T3PKS	PKSother	F_661	C_1310
GCA_001590825.1_ASM159082v1	endophyticus	megaterium	LTAP01000042.1.region001	terpene	Terpene	F_91	C_155
GCA_001590825.1_ASM159082v1	endophyticus	megaterium	LTAP01000012.1.region001	lanthipeptide	RiPPs	F_292	C_1310
GCA_001590825.1_ASM159082v1	endophyticus	megaterium	LTAP01000012.1.region002	terpene	Terpene	F_293	C_1310
GCA_001590825.1_ASM159082v1	endophyticus	megaterium	LTAP01000012.1.region003	T3PKS	PKSother	F_294	C_1310
GCA_001590825.1_ASM159082v1	endophyticus	megaterium	LTAP01000020.1.region001	resistomycin / resistoflavine	PKSother	F_296	C_1310
GCA_001590825.1_ASM159082v1	endophyticus	megaterium	LTAP01000039.1.region001	paeninodin	RiPPs	F_515	C_1310
GCA_001590825.1_ASM159082v1	endophyticus	megaterium	LTAP01000039.1.region002	bacillibactin	NRPS	F_516	C_1310
GCA_001590825.1_ASM159082v1	endophyticus	megaterium	LTAP01000040.1.region001	nostocyclopeptide A2	NRPS	F_536	C_1310
GCA_001590825.1_ASM159082v1	endophyticus	megaterium	LTAP01000023.1.region001	fengycin	Others	F_537	C_1310
GCA_001590825.1_ASM159082v1	endophyticus	megaterium	LTAP01000004.1.region001	LAP.bacteriocin	RiPPs	F_545	C_1310
GCA_001590835.1_ASM159083v1	gaemokensis	cereus	LTAQ01000012.1.region001	NRPS	NRPS	F_356	C_1310
GCA_001590835.1_ASM159083v1	gaemokensis	cereus	LTAQ01000056.1.region001	NRPS-like	NRPS	F_358	C_1310
GCA_001590835.1_ASM159083v1	gaemokensis	cereus	LTAQ01000030.1.region001	NRPS	NRPS	F_359	C_1310
GCA_001590835.1_ASM159083v1	gaemokensis	cereus	LTAQ01000002.1.region001	paenilarvins	Others	F_517	C_1310
GCA_001590835.1_ASM159083v1	gaemokensis	cereus	LTAQ01000006.1.region001	lanthipeptide	RiPPs	F_518	C_1310
GCA_001590835.1_ASM159083v1	gaemokensis	cereus	LTAQ01000009.1.region001	bacitracin	PKS-NRPS Hybrids	F_519	C_1310
GCA_001590835.1_ASM159083v1	gaemokensis	cereus	LTAQ01000010.1.region001	salecan	NRPS	F_520	C_1310
GCA_001590835.1_ASM159083v1	gaemokensis	cereus	LTAQ01000014.1.region001	NRPS	NRPS	F_521	C_1310
GCA_001590835.1_ASM159083v1	gaemokensis	cereus	LTAQ01000019.1.region001	pelgipeptin	NRPS	F_522	C_1310
GCA_001590835.1_ASM159083v1	gaemokensis	cereus	LTAQ01000023.1.region001	NRPS	NRPS	F_523	C_1310
GCA_001590835.1_ASM159083v1	gaemokensis	cereus	LTAQ01000040.1.region001	colistin A / colistin B	NRPS	F_525	C_1310
GCA_001590835.1_ASM159083v1	gaemokensis	cereus	LTAQ01000044.1.region001	NRPS	NRPS	F_526	C_1310
GCA_001590835.1_ASM159083v1	gaemokensis	cereus	LTAQ01000047.1.region001	paenilarvins	NRPS	F_527	C_1310
GCA_001590835.1_ASM159083v1	gaemokensis	cereus	LTAQ01000050.1.region001	NRPS-like	NRPS	F_528	C_1310
GCA_001590835.1_ASM159083v1	gaemokensis	cereus	LTAQ01000053.1.region001	bacillomycin D	NRPS	F_529	C_1310
GCA_001590835.1_ASM159083v1	gaemokensis	cereus	LTAQ01000057.1.region001	mycosubtilin	NRPS	F_530	C_1310
GCA_001590835.1_ASM159083v1	gaemokensis	cereus	LTAQ01000060.1.region001	octapeptin C4	NRPS	F_531	C_1310
GCA_001590835.1_ASM159083v1	gaemokensis	cereus	LTAQ01000070.1.region001	bacteriocin	RiPPs	F_533	C_1310
GCA_001590835.1_ASM159083v1	gaemokensis	cereus	LTAQ01000045.1.region001	LAP.bacteriocin	RiPPs	F_570	C_3485
GCA_001590835.1_ASM159083v1	gaemokensis	cereus	LTAQ01000070.1.region002	fengycin	Others	F_645	C_3637
GCA_001590835.1_ASM159083v1	gaemokensis	cereus	LTAQ01000056.1.region002	terpene	Terpene	F_727	C_1310
GCA_001590835.1_ASM159083v1	gaemokensis	cereus	LTAQ01000067.1.region001	bacillibactin	NRPS	F_738	C_1310
GCA_001591425.1_ASM159142v1	cohnii	megaterium	BCUW01000034.1.region001	bacteriocin	RiPPs	F_109	C_1310
GCA_001591425.1_ASM159142v1	cohnii	megaterium	BCUW01000001.1.region001	terpene	Terpene	F_110	C_1310
GCA_001591425.1_ASM159142v1	cohnii	megaterium	BCUW01000030.1.region001	thiopeptide	RiPPs	F_111	C_1310
GCA_001591425.1_ASM159142v1	cohnii	megaterium	BCUW01000017.1.region001	T3PKS	PKSother	F_112	C_1310
GCA_001591425.1_ASM159142v1	cohnii	megaterium	BCUW01000052.1.region001	LAP.thiopeptide	RiPPs	F_653	C_1310
GCA_001591425.1_ASM159142v1	cohnii	megaterium	BCUW01000130.1.region001	terpene	Terpene	F_654	C_1310
GCA_001591545.1_ASM159154v1	lentus	circulans	BCVC01000001.1.region001	paeninodin	RiPPs	F_655	C_1310
GCA_001591545.1_ASM159154v1	lentus	circulans	BCVC01000001.1.region002	T3PKS	PKSother	F_660	C_1310
GCA_001591545.1_ASM159154v1	lentus	circulans	BCVC01000001.1.region003	surfactin	Terpene	F_665	C_1310
GCA_001591545.1_ASM159154v1	lentus	circulans	BCVC01000014.1.region001	NRPS	NRPS	F_668	C_1310
GCA_001591565.1_ASM159156v1	flexus	megaterium	BCVD01000065.1.region001	terpene	Terpene	F_101	C_1310
GCA_001591565.1_ASM159156v1	flexus	megaterium	BCVD01000177.1.region001	carotenoid	Terpene	F_198	C_1310
GCA_001591565.1_ASM159156v1	flexus	megaterium	BCVD01000009.1.region001	T3PKS	PKSother	F_675	C_1310
GCA_001591565.1_ASM159156v1	flexus	megaterium	BCVD01000011.1.region001	paeninodin	RiPPs	F_679	C_1310
GCA_001591565.1_ASM159156v1	flexus	megaterium	BCVD01000021.1.region001	siderophore	Others	F_680	C_1310
GCA_001591565.1_ASM159156v1	flexus	megaterium	BCVD01000080.1.region001	plantazolicin	RiPPs	F_686	C_378
GCA_001591565.1_ASM159156v1	flexus	megaterium	BCVD01000115.1.region001	phosphonate	Others	F_688	C_1310
GCA_001591585.1_ASM159158v1	circulans	circulans	BCVE01000012.1.region001	lanthipeptide	RiPPs	F_158	C_1310
GCA_001591585.1_ASM159158v1	circulans	circulans	BCVE01000010.1.region001	exopolysaccharide	RiPPs	F_445	C_1310
GCA_001591585.1_ASM159158v1	circulans	circulans	BCVE01000031.1.region001	terpene	Terpene	F_692	C_1310
GCA_001591605.1_ASM159160v1	badius	circulans	BCVF01000058.1.region001	bacteriocin	RiPPs	F_54	C_1310
GCA_001591605.1_ASM159160v1	badius	circulans	BCVF01000007.1.region001	pseudomonine	NRPS	F_375	C_1310
GCA_001591605.1_ASM159160v1	badius	circulans	BCVF01000050.1.region001	plantazolicin	RiPPs	F_376	C_2841
GCA_001591605.1_ASM159160v1	badius	circulans	BCVF01000013.1.region001	terpene	Terpene	F_377	C_1310
GCA_001591605.1_ASM159160v1	badius	circulans	BCVF01000009.1.region001	staphylobactin	Others	F_378	C_1310
GCA_001591605.1_ASM159160v1	badius	circulans	BCVF01000030.1.region001	terpene	Terpene	F_379	C_1310
GCA_001591605.1_ASM159160v1	badius	circulans	BCVF01000016.1.region001	thaxteramide C	PKSother	F_380	C_1310
GCA_001591605.1_ASM159160v1	badius	circulans	BCVF01000008.1.region001	terpene	Terpene	F_534	C_1310
GCA_001591605.1_ASM159160v1	badius	circulans	BCVF01000006.1.region001	fengycin	Others	F_850	C_1310
GCA_001591645.1_ASM159164v1	korlensis	circulans	BCVH01000001.1.region001	T3PKS	PKSother	F_714	C_1310
GCA_001591645.1_ASM159164v1	korlensis	circulans	BCVH01000001.1.region002	terpene	Terpene	F_716	C_1310
GCA_001591645.1_ASM159164v1	korlensis	circulans	BCVH01000003.1.region001	terpene	Terpene	F_719	C_1310
GCA_001591645.1_ASM159164v1	korlensis	circulans	BCVH01000012.1.region001	paeninodin	RiPPs	F_720	C_1310
GCA_001591825.1_ASM159182v1	vietnamensis	circulans	BCVQ01000072.1.region001	carotenoid	Terpene	F_452	C_1310
GCA_001591825.1_ASM159182v1	vietnamensis	circulans	BCVQ01000002.1.region001	LAP	RiPPs	F_725	C_1310
GCA_001591825.1_ASM159182v1	vietnamensis	circulans	BCVQ01000005.1.region001	LAP.bacteriocin	RiPPs	F_729	C_1310
GCA_001591825.1_ASM159182v1	vietnamensis	circulans	BCVQ01000009.1.region001	siderophore	Others	F_736	C_1310
GCA_001591825.1_ASM159182v1	vietnamensis	circulans	BCVQ01000011.1.region001	T3PKS	PKSother	F_953	C_1310
GCA_001591825.1_ASM159182v1	vietnamensis	circulans	BCVQ01000006.1.region001	pyxidicycline A / pyxidicycline B	Terpene	F_956	C_1310
GCA_001591985.1_ASM159198v1	smithii	circulans	BCVY01000005.1.region001	subtilosin A	RiPPs	F_77	C_1310
GCA_001591985.1_ASM159198v1	smithii	circulans	BCVY01000004.1.region001	T3PKS	PKSother	F_348	C_1310
GCA_001591985.1_ASM159198v1	smithii	circulans	BCVY01000022.1.region001	fengycin	Others	F_751	C_1310
GCA_001591985.1_ASM159198v1	smithii	circulans	BCVY01000005.1.region002	putrebactin / avaroferrin	Others	F_885	C_1310
GCA_001592005.1_ASM159200v1	sonorensis	subtilis/subtilis	BCVZ01000003.1.region001	fengycin	Others	F_125	C_1790
GCA_001592005.1_ASM159200v1	sonorensis	subtilis/subtilis	BCVZ01000003.1.region002	plipastatin	PKS-NRPS Hybrids	F_126	C_1310
GCA_001592005.1_ASM159200v1	sonorensis	subtilis/subtilis	BCVZ01000013.1.region001	lichenysin	NRPS	F_130	C_1310
GCA_001592005.1_ASM159200v1	sonorensis	subtilis/subtilis	BCVZ01000041.1.region001	bacitracin	NRPS	F_133	C_1310
GCA_001592005.1_ASM159200v1	sonorensis	subtilis/subtilis	BCVZ01000050.1.region001	NRPS-like	NRPS	F_140	C_1310
GCA_001592005.1_ASM159200v1	sonorensis	subtilis/subtilis	BCVZ01000042.1.region001	plipastatin	NRPS	F_242	C_1310
GCA_001592005.1_ASM159200v1	sonorensis	subtilis/subtilis	BCVZ01000002.1.region001	siderophore	Others	F_632	C_1310
GCA_001592005.1_ASM159200v1	sonorensis	subtilis/subtilis	BCVZ01000009.1.region001	butirosin A / butirosin B	RiPPs	F_696	C_3836
GCA_001592005.1_ASM159200v1	sonorensis	subtilis/subtilis	BCVZ01000001.1.region001	bacillibactin	NRPS	F_697	C_1879
GCA_001592005.1_ASM159200v1	sonorensis	subtilis/subtilis	BCVZ01000038.1.region001	NRPS	NRPS	F_698	C_1310
GCA_001592005.1_ASM159200v1	sonorensis	subtilis/subtilis	BCVZ01000022.1.region001	lanthipeptide	RiPPs	F_783	C_1310
GCA_001592005.1_ASM159200v1	sonorensis	subtilis/subtilis	BCVZ01000039.1.region001	plipastatin	NRPS	F_792	C_1310
GCA_001592005.1_ASM159200v1	sonorensis	subtilis/subtilis	BCVZ01000053.1.region001	NRPS	NRPS	F_795	C_1310
GCA_001592005.1_ASM159200v1	sonorensis	subtilis/subtilis	BCVZ01000004.1.region003	bacitracin	NRPS	F_804	C_1310
GCA_001592005.1_ASM159200v1	sonorensis	subtilis/subtilis	BCVZ01000010.1.region001	entianin	RiPPs	F_805	C_1310
GCA_001592005.1_ASM159200v1	sonorensis	subtilis/subtilis	BCVZ01000014.1.region001	lichenysin	NRPS	F_806	C_4289
GCA_001592005.1_ASM159200v1	sonorensis	subtilis/subtilis	BCVZ01000043.1.region001	lichenysin	NRPS	F_807	C_1310
GCA_001592005.1_ASM159200v1	sonorensis	subtilis/subtilis	BCVZ01000004.1.region002	T3PKS	PKSother	F_838	C_443
GCA_001592005.1_ASM159200v1	sonorensis	subtilis/subtilis	BCVZ01000004.1.region001	terpene	Terpene	F_839	C_1310
GCA_001592005.1_ASM159200v1	sonorensis	subtilis/subtilis	BCVZ01000011.1.region001	lassopeptide	RiPPs	F_841	C_1310
GCA_001596055.1_ASM159605v1	licheniformis	subtilis/subtilis	CP014781.1.region001	lichenysin	NRPS	F_89	C_1534
GCA_001596055.1_ASM159605v1	licheniformis	subtilis/subtilis	CP014781.1.region002	butirosin A / butirosin B	RiPPs	F_90	C_3836
GCA_001596055.1_ASM159605v1	licheniformis	subtilis/subtilis	CP014781.1.region010	lichenicidin VK21 A1 / lichenicidin VK21 A2	RiPPs	F_92	C_1310
GCA_001596055.1_ASM159605v1	licheniformis	subtilis/subtilis	CP014781.1.region004	fengycin	Others	F_103	C_1649
GCA_001596055.1_ASM159605v1	licheniformis	subtilis/subtilis	CP014781.1.region007	CDPS	Others	F_123	C_1310
GCA_001596055.1_ASM159605v1	licheniformis	subtilis/subtilis	CP014781.1.region009	lassopeptide	RiPPs	F_124	C_1310
GCA_001596055.1_ASM159605v1	licheniformis	subtilis/subtilis	CP014781.1.region008	bacillibactin	NRPS	F_127	C_1879
GCA_001596055.1_ASM159605v1	licheniformis	subtilis/subtilis	CP014781.1.region006	micrococcin P1	PKSother	F_135	C_1882
GCA_001596055.1_ASM159605v1	licheniformis	subtilis/subtilis	CP014781.1.region003	siderophore	Others	F_246	C_1310
GCA_001596055.1_ASM159605v1	licheniformis	subtilis/subtilis	CP014781.1.region005	terpene	Terpene	F_1114	C_1310
GCA_001619805.1_ASM161980v1	marisflavi	circulans	LQQY01000016.1.region001	terpene	Terpene	F_447	C_1310
GCA_001619805.1_ASM161980v1	marisflavi	circulans	LQQY01000009.1.region001	napsamycin A / napsamycin B / napsamycin C / napsamycin D / mureidomycin A / mureidomycin B	NRPS	F_448	C_1310
GCA_001619805.1_ASM161980v1	marisflavi	circulans	LQQY01000043.1.region001	LAP.thiopeptide	RiPPs	F_450	C_1310
GCA_001619805.1_ASM161980v1	marisflavi	circulans	LQQY01000034.1.region001	T3PKS	PKSother	F_451	C_1310
GCA_001619805.1_ASM161980v1	marisflavi	circulans	LQQY01000021.1.region001	carotenoid	Terpene	F_452	C_1310
GCA_001630115.1_ASM163011v1	badius	circulans	LWDO01000023.1.region001	pseudomonine	NRPS	F_375	C_1310
GCA_001630115.1_ASM163011v1	badius	circulans	LWDO01000045.1.region001	terpene	Terpene	F_377	C_1310
GCA_001630115.1_ASM163011v1	badius	circulans	LWDO01000052.1.region001	staphylobactin	Others	F_378	C_1310
GCA_001630115.1_ASM163011v1	badius	circulans	LWDO01000011.1.region001	terpene	Terpene	F_379	C_1310
GCA_001630115.1_ASM163011v1	badius	circulans	LWDO01000012.1.region001	thaxteramide C	PKSother	F_380	C_1310
GCA_001630115.1_ASM163011v1	badius	circulans	LWDO01000001.1.region001	fengycin	Others	F_850	C_1310
GCA_001632185.1_ASM163218v1	badius	circulans	LVTO01000006.1.region001	pseudomonine	NRPS	F_375	C_1310
GCA_001632185.1_ASM163218v1	badius	circulans	LVTO01000010.1.region001	terpene	Terpene	F_377	C_1310
GCA_001632185.1_ASM163218v1	badius	circulans	LVTO01000018.1.region001	staphylobactin	Others	F_378	C_1310
GCA_001632185.1_ASM163218v1	badius	circulans	LVTO01000017.1.region001	terpene	Terpene	F_379	C_1310
GCA_001632185.1_ASM163218v1	badius	circulans	LVTO01000067.1.region001	thaxteramide C	PKSother	F_380	C_1310
GCA_001632185.1_ASM163218v1	badius	circulans	LVTO01000034.1.region001	terpene	Terpene	F_534	C_1310
GCA_001632185.1_ASM163218v1	badius	circulans	LVTO01000008.1.region001	fengycin	Others	F_850	C_1310
GCA_001636425.1_ASM163642v1	acidicola	circulans	KV440953.1.region001	bacteriocin	RiPPs	F_405	C_1310
GCA_001636425.1_ASM163642v1	acidicola	circulans	KV440953.1.region003	thiopeptide	RiPPs	F_406	C_1310
GCA_001636425.1_ASM163642v1	acidicola	circulans	KV440953.1.region002	terpene	Terpene	F_659	C_1310
GCA_001636495.1_ASM163649v1	horikoshii	megaterium	KV440964.1.region001	petrobactin	Others	F_407	C_1310
GCA_001636495.1_ASM163649v1	horikoshii	megaterium	KV440964.1.region002	T3PKS	PKSother	F_408	C_1310
GCA_001636495.1_ASM163649v1	horikoshii	megaterium	KV440964.1.region004	terpene	Terpene	F_409	C_1310
GCA_001636495.1_ASM163649v1	horikoshii	megaterium	KV440964.1.region003	carotenoid	Terpene	F_983	C_1310
GCA_001644195.2_ASM164419v2	marinisedimentorum	circulans	LWBL02000003.1.region001	ectoine	Others	F_550	C_1310
GCA_001644195.2_ASM164419v2	marinisedimentorum	circulans	LWBL02000011.1.region001	bacteriocin	RiPPs	F_551	C_1310
GCA_001644195.2_ASM164419v2	marinisedimentorum	circulans	LWBL02000041.1.region001	bacteriocin	RiPPs	F_552	C_1310
GCA_001644195.2_ASM164419v2	marinisedimentorum	circulans	LWBL02000044.1.region001	T3PKS	PKSother	F_553	C_1310
GCA_001644195.2_ASM164419v2	marinisedimentorum	circulans	LWBL02000054.1.region001	fengycin	Others	F_554	C_1310
GCA_001645705.1_ASM164570v1	galactosidilyticus	circulans	LDJR01000008.1.region001	LAP.bacteriocin	RiPPs	F_439	C_1310
GCA_001645705.1_ASM164570v1	galactosidilyticus	circulans	LDJR01000028.1.region001	terpene	Terpene	F_440	C_1310
GCA_001645705.1_ASM164570v1	galactosidilyticus	circulans	LDJR01000053.1.region001	T3PKS	PKSother	F_441	C_1310
GCA_001645705.1_ASM164570v1	galactosidilyticus	circulans	LDJR01000056.1.region001	terpene	Terpene	F_442	C_1310
GCA_001645705.1_ASM164570v1	galactosidilyticus	circulans	LDJR01000060.1.region001	ectoine	Others	F_443	C_1310
GCA_001648575.1_ASM164857v1	horikoshii	megaterium	LQXN01000062.1.region001	T3PKS	PKSother	F_408	C_1310
GCA_001648575.1_ASM164857v1	horikoshii	megaterium	LQXN01000031.1.region001	thiopeptide	RiPPs	F_482	C_1310
GCA_001648575.1_ASM164857v1	horikoshii	megaterium	LQXN01000061.1.region001	terpene	Terpene	F_483	C_1310
GCA_001648575.1_ASM164857v1	horikoshii	megaterium	LQXN01000065.1.region001	LAP.thiopeptide	RiPPs	F_484	C_1310
GCA_001648575.1_ASM164857v1	horikoshii	megaterium	LQXN01000067.1.region001	petrobactin	Others	F_982	C_1310
GCA_001648575.1_ASM164857v1	horikoshii	megaterium	LQXN01000066.1.region001	carotenoid	Terpene	F_983	C_1310
GCA_001662915.1_ASM166291v1	siamensis	subtilis/subtilis	LYUE01000003.1.region001	terpene	Terpene	F_44	C_1744
GCA_001662915.1_ASM166291v1	siamensis	subtilis/subtilis	LYUE01000013.1.region001	butirosin A / butirosin B	PKSother	F_45	C_1310
GCA_001662915.1_ASM166291v1	siamensis	subtilis/subtilis	LYUE01000043.1.region001	difficidin	PKSother	F_48	C_1310
[truncated: 2,879 more rows]
