# Supplementary material for: Biosynthetic gene cluster profiling predicts the positive association between antagonism and phylogeny in Bacillus
Source: Nat Commun. 2022 Feb 23;13:1023. doi: 10.1038/s41467-022-28668-z (PMC8866423; doi:10.1038/s41467-022-28668-z)
Supplement: Supplementary file 8 — Dataset 5 [file 41467_2022_28668_MOESM8_ESM.xlsx]

## Sheet: Supp. Data 5
Supplementary Data 5. Information of each predicted biosynthesis gene cluster family (GCF) and gene cluster clan (GCC) in the representative 545 Bacillus genomes.
Clan Number	Family Number	Product	BiG-SCAPE class
C_155	F_91	terpene	Terpene
C_378	F_686	plantazolicin	RiPPs
C_443	F_838	T3PKS	PKSother
C_503	F_69	terpene	Terpene
C_503	F_622	terpene	Terpene
C_503	F_1001	terpene	Terpene
C_503	F_1154	terpene	Terpene
C_505	F_1005	T3PKS	PKSother
C_508	F_2	subtilosin A	RiPPs
C_508	F_624	subtilosin A	RiPPs
C_508	F_1023	subtilosin A	RiPPs
C_509	F_623	bacilysin	Others
C_509	F_1024	bacilysin	Others
C_509	F_1152	bacilysin	RiPPs
C_509	F_1152	subtilosin A	RiPPs
C_698	F_1080	thuricin	RiPPs
C_766	F_1101	NRPS	NRPS
C_924	F_845	bacteriocin	RiPPs
C_924	F_1136	bacteriocin	RiPPs
C_924	F_1149	bacteriocin	RiPPs
C_953	F_847	bacteriocin	RiPPs
C_953	F_1141	bacteriocin	RiPPs
C_983	F_4	surfactin	NRPS
C_983	F_625	surfactin	NRPS
C_983	F_1026	surfactin	NRPS
C_983	F_1151	lichenysin	NRPS
C_983	F_1151	surfactin	NRPS
C_998	F_1155	T3PKS	PKSother
C_1019	F_11	bacillaene	Others
C_1019	F_11	bacillaene	PKS-NRPS Hybrids
C_1019	F_66	bacillaene	PKS-NRPS Hybrids
C_1019	F_620	bacillaene	PKS-NRPS Hybrids
C_1019	F_1153	bacillaene	Others
C_1019	F_1153	bacillaene	PKS-NRPS Hybrids
C_1022	F_13	surfactin	NRPS
C_1145	F_21	lichenysin	NRPS
C_1145	F_21	lichenysin	PKS-NRPS Hybrids
C_1240	F_35	fengycin	Others
C_1240	F_35	mycosubtilin	PKS-NRPS Hybrids
C_1310	F_1	paenibacterin	NRPS
C_1310	F_3	bacteriocin	RiPPs
C_1310	F_5	T3PKS	PKSother
C_1310	F_6	ectoine	Others
C_1310	F_7	carotenoid	Terpene
C_1310	F_8	terpene	Terpene
C_1310	F_9	K53 capsular polysaccharide	NRPS
C_1310	F_10	subtilomycin	RiPPs
C_1310	F_12	T3PKS	PKSother
C_1310	F_14	lanthipeptide	RiPPs
C_1310	F_16	paeninodin	RiPPs
C_1310	F_17	mersacidin	RiPPs
C_1310	F_18	sublancin 168	RiPPs
C_1310	F_19	bacillaene	PKSother
C_1310	F_20	haloduracin 尾 / haloduracin 伪	RiPPs
C_1310	F_22	fengycin	Others
C_1310	F_23	difficidin	PKSother
C_1310	F_24	bacitracin	NRPS
C_1310	F_25	carotenoid	Terpene
C_1310	F_26	terpene	Terpene
C_1310	F_27	T3PKS	PKSother
C_1310	F_28	bacteriocin	RiPPs
C_1310	F_30	cerecidin / cerecidin A1 / cerecidin A2 / cerecidin A3 / cerecidin A4 / cerecidin A5 / cerecidin A6 / cerecidin A7	RiPPs
C_1310	F_31	lanthipeptide	RiPPs
C_1310	F_32	NRPS	NRPS
C_1310	F_33	CDPS	Others
C_1310	F_34	ladderane	Others
C_1310	F_34	plantazolicin	Others
C_1310	F_36	LAP.thiopeptide	RiPPs
C_1310	F_37	rhizocticin A	NRPS
C_1310	F_37	sporulation killing factor	Others
C_1310	F_38	NRPS-like	NRPS
C_1310	F_39	terpene	Terpene
C_1310	F_40	LAP.bacteriocin	RiPPs
C_1310	F_41	T3PKS	PKSother
C_1310	F_42	fischerindole L	RiPPs
C_1310	F_42	LAP.bacteriocin	RiPPs
C_1310	F_42	LAP.thiopeptide.bacteriocin.sactipeptide	RiPPs
C_1310	F_43	bacteriocin	RiPPs
C_1310	F_45	butirosin A / butirosin B	PKSother
C_1310	F_47	macrolactin H	PKSother
C_1310	F_48	difficidin	PKSother
C_1310	F_49	NRPS	NRPS
C_1310	F_50	rhizocticin A	PKSother
C_1310	F_52	bacteriocin	RiPPs
C_1310	F_53	bacteriocin	RiPPs
C_1310	F_54	bacteriocin	RiPPs
C_1310	F_55	carotenoid	Terpene
C_1310	F_56	bacteriocin	RiPPs
C_1310	F_57	lanthipeptide	RiPPs
C_1310	F_58	bacteriocin	RiPPs
C_1310	F_59	amylocyclicin	RiPPs
C_1310	F_60	T3PKS	PKSother
C_1310	F_61	lactocin S	NRPS
C_1310	F_62	NRPS	NRPS
C_1310	F_63	bacteriocin	RiPPs
C_1310	F_65	plantazolicin	RiPPs
C_1310	F_70	T3PKS	PKSother
C_1310	F_73	bacteriocin	RiPPs
C_1310	F_74	fengycin	Others
C_1310	F_75	bacteriocin	RiPPs
C_1310	F_76	T3PKS	PKSother
C_1310	F_77	subtilosin A	RiPPs
C_1310	F_78	bacteriocin	RiPPs
C_1310	F_79	carotenoid	Terpene
C_1310	F_80	ectoine	Others
C_1310	F_81	LAP.bacteriocin	RiPPs
C_1310	F_82	terpene	Terpene
C_1310	F_83	paenilamicin	PKS-NRPS Hybrids
C_1310	F_84	T3PKS	PKSother
C_1310	F_85	teichuronic acid	PKS-NRPS Hybrids
C_1310	F_86	paeninodin	RiPPs
C_1310	F_87	bacteriocin	RiPPs
C_1310	F_92	lichenicidin VK21 A1 / lichenicidin VK21 A2	RiPPs
C_1310	F_93	fengycin	Others
C_1310	F_94	bacteriocin	RiPPs
C_1310	F_95	plantazolicin	RiPPs
C_1310	F_96	paenilamicin	PKS-NRPS Hybrids
C_1310	F_97	bacteriocin	RiPPs
C_1310	F_99	terpene	Terpene
C_1310	F_100	paeninodin	RiPPs
C_1310	F_101	terpene	Terpene
C_1310	F_102	fengycin	Others
C_1310	F_102	plipastatin	NRPS
C_1310	F_104	fengycin	Others
C_1310	F_105	LAP.thiopeptide	RiPPs
C_1310	F_106	kanamycin	Terpene
C_1310	F_107	sporulation killing factor	RiPPs
C_1310	F_108	locillomycin	NRPS
C_1310	F_109	bacteriocin	RiPPs
C_1310	F_110	terpene	Terpene
C_1310	F_111	thiopeptide	RiPPs
C_1310	F_112	T3PKS	PKSother
C_1310	F_113	bacteriocin	RiPPs
C_1310	F_114	fengycin	Others
C_1310	F_115	NRPS	NRPS
C_1310	F_116	CDPS	Others
C_1310	F_117	thiopeptide	RiPPs
C_1310	F_118	lactocin S	NRPS
C_1310	F_119	iturin	Terpene
C_1310	F_121	fengycin	Others
C_1310	F_122	NRPS.transAT-PKS-like	PKS-NRPS Hybrids
C_1310	F_123	A54145	Others
C_1310	F_123	CDPS	Others
C_1310	F_124	lassopeptide	RiPPs
C_1310	F_126	NRPS	NRPS
C_1310	F_126	plipastatin	PKS-NRPS Hybrids
C_1310	F_128	anthracimycin	PKSother
C_1310	F_129	1-heptadecene	Others
C_1310	F_130	lichenysin	NRPS
C_1310	F_131	fengycin	NRPS
C_1310	F_133	bacitracin	NRPS
C_1310	F_136	geobacillin I	RiPPs
C_1310	F_137	fengycin	Others
C_1310	F_138	T3PKS	PKSother
C_1310	F_139	paeninodin	RiPPs
C_1310	F_140	NRPS-like	NRPS
C_1310	F_141	lanthipeptide	RiPPs
C_1310	F_143	bacteriocin	RiPPs
C_1310	F_144	rhizocticin A	RiPPs
C_1310	F_145	NRPS-like	NRPS
C_1310	F_146	bacteriocin	RiPPs
C_1310	F_147	bacteriocin	RiPPs
C_1310	F_148	LAP.bacteriocin	RiPPs
C_1310	F_149	bacteriocin	RiPPs
C_1310	F_150	NRPS	NRPS
C_1310	F_151	lactocin S	NRPS
C_1310	F_152	T3PKS	PKSother
C_1310	F_153	bacteriocin	RiPPs
C_1310	F_154	lichenysin	NRPS
C_1310	F_155	betalactone	Others
C_1310	F_156	cytolysin ClyLl / cytolysin ClyLs	RiPPs
C_1310	F_157	arylpolyene	Others
C_1310	F_158	lanthipeptide	RiPPs
C_1310	F_159	fengycin	Others
C_1310	F_160	bacilysin	Others
C_1310	F_160	bacilysin	RiPPs
C_1310	F_161	ectoine	Others
C_1310	F_162	siderophore	Others
C_1310	F_163	paeninodin	RiPPs
C_1310	F_164	T2PKS	PKSother
C_1310	F_165	zwittermicin A	PKS-NRPS Hybrids
C_1310	F_168	paeninodin	RiPPs
C_1310	F_169	sporulation killing factor	RiPPs
C_1310	F_170	lichenysin	NRPS
C_1310	F_171	carotenoid	Others
C_1310	F_172	subtilin	Terpene
C_1310	F_174	bacteriocin	RiPPs
C_1310	F_175	plantazolicin	RiPPs
C_1310	F_176	fengycin	Others
C_1310	F_177	NRPS	NRPS
C_1310	F_178	bacteriocin	RiPPs
C_1310	F_179	alkylpyrone-407 / alkylpyrone-393	PKSother
C_1310	F_180	lichenysin	NRPS
C_1310	F_181	bacteriocin	RiPPs
C_1310	F_182	NRPS	NRPS
C_1310	F_183	betalactone	Others
C_1310	F_184	bacilysin	Others
C_1310	F_185	bacteriocin	RiPPs
C_1310	F_186	paenibactin	NRPS
C_1310	F_187	lichenysin	NRPS
C_1310	F_188	paeninodin	RiPPs
C_1310	F_189	surfactin	Terpene
C_1310	F_190	carotenoid	Terpene
C_1310	F_191	terpene	Terpene
C_1310	F_192	zwittermicin A	PKS-NRPS Hybrids
C_1310	F_194	thuricin	NRPS
C_1310	F_195	nostopeptolide A2	NRPS
C_1310	F_197	bacteriocin	RiPPs
C_1310	F_198	carotenoid	Terpene
C_1310	F_198	terpene	Terpene
C_1310	F_199	bacteriocin	RiPPs
C_1310	F_201	pacidamycin 1 / pacidamycin 2 / pacidamycin 3 / pacidamycin 4 / pacidamycin 5 / pacidamycin 6 / pacidamycin 7 / pacidamycin D	NRPS
C_1310	F_202	LAP	RiPPs
C_1310	F_203	sporulation killing factor	RiPPs
C_1310	F_204	fengycin	Others
C_1310	F_205	NRPS	NRPS
C_1310	F_206	NRPS	NRPS
C_1310	F_207	bacteriocin	RiPPs
C_1310	F_208	NRPS	NRPS
C_1310	F_209	arylpolyene.ladderane	Others
C_1310	F_210	LAP.bacteriocin	RiPPs
C_1310	F_211	terpene	Terpene
C_1310	F_212	terpene	Terpene
C_1310	F_213	lanthipeptide	RiPPs
C_1310	F_215	bacteriocin	RiPPs
C_1310	F_216	bacteriocin	RiPPs
C_1310	F_217	lanthipeptide	RiPPs
C_1310	F_218	ectoine	Others
C_1310	F_219	lanthipeptide	RiPPs
C_1310	F_220	NRPS-like.terpene	Others
C_1310	F_221	NRPS.transAT-PKS	PKS-NRPS Hybrids
C_1310	F_222	7-deoxypactamycin	PKSother
C_1310	F_223	carotenoid	Terpene
C_1310	F_224	siderophore	Others
C_1310	F_225	terpene	Terpene
C_1310	F_226	bacillomycin D	Terpene
C_1310	F_227	terpene	Terpene
C_1310	F_228	bacteriocin	RiPPs
C_1310	F_229	cereulide	NRPS
C_1310	F_231	bacillaene	PKS-NRPS Hybrids
C_1310	F_232	paeninodin	RiPPs
C_1310	F_233	bacillaene	PKSother
C_1310	F_234	thailanstatin A	NRPS
C_1310	F_235	NRPS	NRPS
C_1310	F_235	surfactin	NRPS
C_1310	F_236	lichenysin	NRPS
C_1310	F_237	plipastatin	NRPS
C_1310	F_238	bacteriocin	RiPPs
C_1310	F_239	paeninodin	RiPPs
C_1310	F_240	pyxidicycline A / pyxidicycline B	Terpene
C_1310	F_241	LAP.bacteriocin	RiPPs
C_1310	F_242	plipastatin	NRPS
C_1310	F_243	micrococcin P1	NRPS
C_1310	F_244	sporulation killing factor	RiPPs
C_1310	F_245	lanthipeptide	RiPPs
C_1310	F_246	siderophore	Others
C_1310	F_247	fengycin	Others
C_1310	F_248	paeninodin	RiPPs
C_1310	F_249	NRPS	NRPS
C_1310	F_250	terpene	Terpene
C_1310	F_251	bacteriocin	RiPPs
C_1310	F_252	ladderane	Others
C_1310	F_253	siderophore	Others
C_1310	F_254	NRPS	NRPS
C_1310	F_256	LAP.bacteriocin	RiPPs
C_1310	F_260	arylpolyene	Others
C_1310	F_262	bacillicn CER074	RiPPs
C_1310	F_263	S-layer glycan	Others
C_1310	F_264	sactipeptide	RiPPs
C_1310	F_264	thurincin H	Others
C_1310	F_265	bacteriocin	RiPPs
C_1310	F_266	micrococcin P1	Others
C_1310	F_267	enterobactin	Terpene
C_1310	F_268	Sch-47554 / Sch-47555	Others
C_1310	F_269	lanthipeptide	RiPPs
C_1310	F_270	bacteriocin	RiPPs
C_1310	F_271	bacteriocin	RiPPs
C_1310	F_272	bacteriocin	RiPPs
C_1310	F_273	thiocillin I	RiPPs
C_1310	F_274	carotenoid	Terpene
C_1310	F_275	NRPS	NRPS
C_1310	F_276	carotenoid	Terpene
C_1310	F_277	ectoine	Others
C_1310	F_278	terpene	Terpene
C_1310	F_279	terpene	Terpene
C_1310	F_280	carotenoid	Terpene
C_1310	F_281	petrobactin	Others
C_1310	F_282	T3PKS	PKSother
C_1310	F_283	paeninodin	RiPPs
C_1310	F_284	bacilysin	Others
C_1310	F_285	ectoine	Others
C_1310	F_286	terpene	Terpene
C_1310	F_287	marthiapeptide A	NRPS
C_1310	F_288	bacillibactin	NRPS
C_1310	F_289	T3PKS	PKSother
C_1310	F_290	phosphonate	Others
C_1310	F_291	myxochromide S	Terpene
C_1310	F_292	lanthipeptide	RiPPs
C_1310	F_293	terpene	Terpene
C_1310	F_294	T3PKS	PKSother
C_1310	F_295	LAP.bacteriocin	RiPPs
C_1310	F_296	resistomycin / resistoflavine	Others
C_1310	F_296	resistomycin / resistoflavine	PKSother
C_1310	F_297	bacteriocin	RiPPs
C_1310	F_298	siderophore	Others
C_1310	F_299	CDPS	Others
C_1310	F_300	cytolysin ClyLl / cytolysin ClyLs	RiPPs
C_1310	F_301	T1PKS	PKSI
C_1310	F_302	terpene	Terpene
C_1310	F_304	malacidin A / malacidin B	NRPS
C_1310	F_305	aranazole A / aranazole B / aranazole C / aranazole D	PKSI
C_1310	F_309	polyoxypeptin	NRPS
C_1310	F_310	terpene	Terpene
C_1310	F_315	bacteriocin	RiPPs
C_1310	F_323	terpene	Terpene
C_1310	F_343	fengycin	Others
C_1310	F_344	bacillibactin	NRPS
C_1310	F_346	paeninodin	RiPPs
C_1310	F_347	bacillibactin	NRPS
C_1310	F_348	T3PKS	PKSother
C_1310	F_349	CDPS	Others
C_1310	F_350	zwittermicin A	PKS-NRPS Hybrids
C_1310	F_351	NRPS	NRPS
C_1310	F_352	siderophore	Others
C_1310	F_353	LAP.bacteriocin	RiPPs
C_1310	F_354	terpene	Terpene
C_1310	F_355	LAP.bacteriocin	RiPPs
C_1310	F_356	NRPS	NRPS
C_1310	F_357	NRPS	NRPS
C_1310	F_358	NRPS-like	NRPS
C_1310	F_359	lactocin S	NRPS
C_1310	F_359	NRPS	NRPS
C_1310	F_360	NRPS	NRPS
C_1310	F_361	paenilarvins	NRPS
C_1310	F_362	paenilarvins	NRPS
C_1310	F_363	NRPS	NRPS
C_1310	F_364	NRPS	NRPS
C_1310	F_365	anabaenopeptin NZ857 / nostamide A	NRPS
C_1310	F_366	pacidamycin 1 / pacidamycin 2 / pacidamycin 3 / pacidamycin 4 / pacidamycin 5 / pacidamycin 6 / pacidamycin 7 / pacidamycin D	NRPS
C_1310	F_367	paeninodin	RiPPs
C_1310	F_368	petrobactin	Others
C_1310	F_369	LAP.bacteriocin	RiPPs
C_1310	F_370	lanthipeptide	RiPPs
C_1310	F_371	bacteriocin	RiPPs
C_1310	F_372	aurantinin B / aurantinin C / aurantinin D	PKSother
C_1310	F_373	aurantinin B / aurantinin C / aurantinin D	PKSother
C_1310	F_374	aurantinin B / aurantinin C / aurantinin D	PKSother
C_1310	F_375	pseudomonine	NRPS
C_1310	F_377	terpene	Terpene
C_1310	F_378	staphylobactin	Others
C_1310	F_379	terpene	Terpene
C_1310	F_380	thaxteramide C	PKSother
C_1310	F_381	NRPS	NRPS
C_1310	F_382	taxlllaid A	NRPS
C_1310	F_383	NRPS	NRPS
C_1310	F_384	NRPS	NRPS
C_1310	F_385	locillomycin	NRPS
C_1310	F_385	sporulation killing factor	NRPS
C_1310	F_385	sporulation killing factor	Others
C_1310	F_386	terpene	Terpene
C_1310	F_387	terpene	Terpene
C_1310	F_388	T3PKS	PKSother
C_1310	F_389	terpene	Terpene
C_1310	F_390	bacteriocin	RiPPs
C_1310	F_391	ectoine	Others
C_1310	F_392	ectoine	Others
C_1310	F_393	carotenoid	Terpene
C_1310	F_394	terpene	Terpene
C_1310	F_395	7-deoxypactamycin	PKSother
C_1310	F_396	ectoine	Others
C_1310	F_397	T3PKS	PKSother
C_1310	F_398	NRPS.transAT-PKS	PKS-NRPS Hybrids
C_1310	F_399	S-layer glycan	Terpene
C_1310	F_400	LAP.bacteriocin	RiPPs
C_1310	F_401	terpene	Terpene
C_1310	F_402	siderophore	Others
C_1310	F_403	carotenoid	Terpene
C_1310	F_404	lichenysin	NRPS
C_1310	F_404	surfactin	NRPS
C_1310	F_405	bacteriocin	RiPPs
C_1310	F_406	thiopeptide	RiPPs
C_1310	F_407	petrobactin	Others
C_1310	F_408	T3PKS	PKSother
C_1310	F_409	terpene	Terpene
C_1310	F_410	betalactone	Others
C_1310	F_411	fengycin	Others
C_1310	F_412	T3PKS	PKSother
C_1310	F_413	LAP.bacteriocin	RiPPs
C_1310	F_414	bacteriocin	RiPPs
C_1310	F_415	surfactin	Terpene
C_1310	F_416	terpene	Terpene
C_1310	F_417	siderophore	Others
C_1310	F_418	paeninodin	RiPPs
C_1310	F_419	T3PKS	PKSother
C_1310	F_420	terpene	Terpene
C_1310	F_421	petrobactin	Others
C_1310	F_422	T3PKS	PKSother
C_1310	F_423	ectoine	Others
C_1310	F_424	terpene	Terpene
C_1310	F_425	terpene	Terpene
C_1310	F_426	bacteriocin	RiPPs
C_1310	F_427	phosphonate	Others
C_1310	F_428	paeninodin	RiPPs
C_1310	F_429	ectoine	Others
C_1310	F_430	7-deoxypactamycin	PKSother
C_1310	F_431	terpene	Terpene
C_1310	F_432	chejuenolide A / chejuenolide B	Terpene
C_1310	F_433	paeninodin	RiPPs
C_1310	F_434	ectoine	Others
C_1310	F_435	LAP.thiopeptide	RiPPs
C_1310	F_436	T3PKS	PKSother
C_1310	F_437	terpene	Terpene
C_1310	F_438	NRPS-like	NRPS
C_1310	F_439	LAP.bacteriocin	RiPPs
C_1310	F_440	terpene	Terpene
C_1310	F_441	T3PKS	PKSother
C_1310	F_442	terpene	Terpene
C_1310	F_443	ectoine	Others
C_1310	F_445	exopolysaccharide	RiPPs
C_1310	F_446	LAP	RiPPs
C_1310	F_447	terpene	Terpene
C_1310	F_448	napsamycin A / napsamycin B / napsamycin C / napsamycin D / mureidomycin A / mureidomycin B	NRPS
C_1310	F_449	bacteriocin	RiPPs
C_1310	F_450	LAP.thiopeptide	RiPPs
C_1310	F_451	T3PKS	PKSother
C_1310	F_452	carotenoid	Terpene
C_1310	F_457	terpene	Terpene
C_1310	F_458	T3PKS	PKSother
C_1310	F_459	siderophore	Others
C_1310	F_460	bacteriocin	RiPPs
C_1310	F_461	geobacillin II	RiPPs
C_1310	F_462	rhizomide A / rhizomide B / rhizomide C	NRPS
C_1310	F_463	subtilin	Terpene
C_1310	F_464	T3PKS	PKSother
C_1310	F_465	ectoine	Others
C_1310	F_466	terpene	Terpene
C_1310	F_467	fusaricidin B	NRPS
C_1310	F_468	rhizocticin A	Others
C_1310	F_469	staphylococcin C55 伪 / staphylococcin C55 尾	RiPPs
C_1310	F_470	carotenoid	Terpene
C_1310	F_471	bacteriocin	RiPPs
C_1310	F_472	T3PKS	PKSother
C_1310	F_473	staphylococcin C55 伪 / staphylococcin C55 尾	RiPPs
C_1310	F_474	terpene	Terpene
C_1310	F_475	bacteriocin	RiPPs
C_1310	F_476	LAP.bacteriocin	RiPPs
C_1310	F_477	fengycin	Others
C_1310	F_478	terpene	Terpene
C_1310	F_479	kijanimicin	RiPPs
C_1310	F_480	kijanimicin	RiPPs
C_1310	F_481	lanthipeptide	RiPPs
C_1310	F_482	thiopeptide	RiPPs
C_1310	F_483	terpene	Terpene
C_1310	F_484	LAP.thiopeptide	RiPPs
C_1310	F_485	NRPS	NRPS
C_1310	F_486	pellasoren	PKSother
C_1310	F_487	NRPS-like	NRPS
C_1310	F_488	ectoine	Others
C_1310	F_489	betalactone	Others
C_1310	F_490	terpene	Terpene
C_1310	F_491	LAP.bacteriocin	RiPPs
C_1310	F_492	paeninodin	RiPPs
C_1310	F_493	terpene	Terpene
C_1310	F_494	betalactone	Others
C_1310	F_495	fengycin	Others
C_1310	F_496	terpene	Terpene
C_1310	F_497	phosphonate	Others
C_1310	F_498	surfactin	NRPS
C_1310	F_499	bacitracin	NRPS
C_1310	F_500	sporulation killing factor	RiPPs
C_1310	F_501	icosalide A / icosalide B	NRPS
C_1310	F_501	NRPS-like	NRPS
C_1310	F_502	staphylococcin C55 伪 / staphylococcin C55 尾	RiPPs
C_1310	F_503	fengycin	NRPS
C_1310	F_504	basiliskamide A / basiliskamide B	Others
C_1310	F_504	pelgipeptin	Others
C_1310	F_505	bacitracin	NRPS
C_1310	F_506	mycosubtilin	NRPS
C_1310	F_506	paenibacterin	NRPS
C_1310	F_507	sporulation killing factor	RiPPs
C_1310	F_508	terpene	Terpene
C_1310	F_509	T3PKS	PKSother
C_1310	F_510	lichenysin	NRPS
C_1310	F_511	lichenysin	NRPS
C_1310	F_512	salivaricin A	RiPPs
C_1310	F_513	kijanimicin	RiPPs
C_1310	F_514	bacteriocin	RiPPs
C_1310	F_515	paeninodin	RiPPs
C_1310	F_516	bacillibactin	NRPS
C_1310	F_517	paenilarvins	Others
C_1310	F_517	tridecaptin	Others
C_1310	F_518	lanthipeptide	RiPPs
C_1310	F_519	bacitracin	PKS-NRPS Hybrids
C_1310	F_519	T1PKS.NRPS	PKS-NRPS Hybrids
C_1310	F_520	salecan	NRPS
C_1310	F_521	NRPS	NRPS
C_1310	F_522	pelgipeptin	NRPS
C_1310	F_523	NRPS	NRPS
C_1310	F_524	lassopeptide	RiPPs
C_1310	F_525	colistin A / colistin B	NRPS
C_1310	F_526	NRPS	NRPS
C_1310	F_527	paenilarvins	NRPS
C_1310	F_528	anabaenopeptin NZ857 / nostamide A	NRPS
C_1310	F_528	NRPS-like	NRPS
C_1310	F_529	bacillomycin D	NRPS
C_1310	F_530	mycosubtilin	NRPS
C_1310	F_531	octapeptin C4	NRPS
C_1310	F_532	bacitracin	NRPS
C_1310	F_533	bacteriocin	RiPPs
C_1310	F_534	terpene	Terpene
C_1310	F_535	T3PKS	PKSother
C_1310	F_536	nostocyclopeptide A2	NRPS
C_1310	F_536	NRPS	NRPS
C_1310	F_536	pyoverdin	NRPS
C_1310	F_537	fengycin	Others
C_1310	F_537	NRPS	NRPS
C_1310	F_538	hygrocin A / hygrocin B	Others
C_1310	F_538	siderophore	Others
C_1310	F_539	paenilipoheptin	NRPS
C_1310	F_540	thusin	RiPPs
C_1310	F_541	terpene	Terpene
C_1310	F_542	bacteriocin	RiPPs
C_1310	F_543	lanthipeptide	RiPPs
C_1310	F_545	LAP.bacteriocin	RiPPs
C_1310	F_546	brevicidine	NRPS
C_1310	F_547	pyoverdin	NRPS
C_1310	F_547	WLIP	NRPS
C_1310	F_548	NRPS	NRPS
C_1310	F_549	thiopeptide	RiPPs
C_1310	F_550	ectoine	Others
C_1310	F_551	bacteriocin	RiPPs
C_1310	F_552	bacteriocin	RiPPs
C_1310	F_553	T3PKS	PKSother
C_1310	F_554	fengycin	Others
C_1310	F_555	betalactone	Others
C_1310	F_556	NRPS	NRPS
C_1310	F_557	surfactin	NRPS
C_1310	F_558	rhizocticin A	PKS-NRPS Hybrids
C_1310	F_559	fengycin	Others
C_1310	F_559	plipastatin	NRPS
C_1310	F_560	zwittermicin A	NRPS
C_1310	F_561	bacitracin	NRPS
C_1310	F_562	NRPS	NRPS
C_1310	F_563	petrobactin	Others
C_1310	F_564	rhizocticin A	NRPS
C_1310	F_565	pyoverdin	RiPPs
C_1310	F_566	O-antigen	Others
C_1310	F_567	T3PKS	PKSother
C_1310	F_568	NRPS.transAT-PKS-like	PKS-NRPS Hybrids
C_1310	F_569	bacteriocin	RiPPs
C_1310	F_570	LAP.bacteriocin	RiPPs
C_1310	F_572	siderophore	Others
C_1310	F_573	NRPS	NRPS
C_1310	F_574	pellasoren	NRPS
C_1310	F_574	pellasoren	PKS-NRPS Hybrids
C_1310	F_575	NRPS	NRPS
C_1310	F_576	polymyxin B	NRPS
C_1310	F_577	lanthipeptide	RiPPs
C_1310	F_578	tyrocidine	NRPS
C_1310	F_579	mycosubtilin	NRPS
C_1310	F_580	paeninodin	RiPPs
C_1310	F_582	octapeptin C4	NRPS
C_1310	F_584	pelgipeptin	NRPS
C_1310	F_585	bacitracin	NRPS
C_1310	F_586	paenibacterin	NRPS
C_1310	F_587	bacitracin	NRPS
C_1310	F_588	thurincin H	RiPPs
C_1310	F_590	bacteriocin	RiPPs
C_1310	F_591	lassopeptide	RiPPs
C_1310	F_592	bacteriocin	RiPPs
C_1310	F_593	CDPS	Others
C_1310	F_594	lassopeptide	RiPPs
C_1310	F_595	bacteriocin	RiPPs
C_1310	F_596	terpene	Terpene
C_1310	F_597	terpene	Terpene
C_1310	F_598	NRPS	NRPS
C_1310	F_599	T3PKS	PKSother
C_1310	F_600	staphylobactin	Others
C_1310	F_601	sorangicin A	PKSother
C_1310	F_602	transAT-PKS-like	PKSother
C_1310	F_603	transAT-PKS-like	PKSother
C_1310	F_604	NRPS-like	NRPS
C_1310	F_605	aurantinin B / aurantinin C / aurantinin D	PKSother
C_1310	F_605	bacillaene	PKSother
C_1310	F_605	macrobrevin	PKSother
C_1310	F_606	bacteriocin	RiPPs
C_1310	F_606	bacteriocin.NRPS	Others
C_1310	F_607	terpene	Terpene
C_1310	F_608	fengycin	Others
C_1310	F_609	arylpolyene	Others
C_1310	F_610	terpene	Terpene
C_1310	F_611	T3PKS	PKSother
C_1310	F_612	salivaricin A	RiPPs
C_1310	F_613	siderophore	Others
C_1310	F_614	bacteriocin	RiPPs
C_1310	F_615	siderophore	Others
C_1310	F_616	lipopolysaccharide	Others
C_1310	F_616	S-layer glycan	Others
C_1310	F_617	bacteriocin	RiPPs
C_1310	F_621	fengycin	Others
C_1310	F_629	T3PKS	PKSother
C_1310	F_630	phosphonate	Others
C_1310	F_631	bacillaene	PKS-NRPS Hybrids
C_1310	F_632	plantazolicin	Others
C_1310	F_632	siderophore	Others
C_1310	F_633	CDPS	Others
C_1310	F_634	fengycin	NRPS
C_1310	F_636	fosfazinomycin A	Others
C_1310	F_636	phosphonate	Others
C_1310	F_636	zwittermicin A	Others
C_1310	F_637	fengycin	NRPS
C_1310	F_638	fengycin	NRPS
C_1310	F_639	plipastatin	NRPS
C_1310	F_640	lichenysin	NRPS
C_1310	F_641	mycosubtilin	PKS-NRPS Hybrids
C_1310	F_642	bacteriocin	RiPPs
C_1310	F_642	micrococcin P1	RiPPs
C_1310	F_643	thurincin H	RiPPs
C_1310	F_644	bacteriocin	RiPPs
C_1310	F_645	fengycin	Others
C_1310	F_646	bacteriocin	RiPPs
C_1310	F_647	bacillibactin	NRPS
C_1310	F_648	lassopeptide	RiPPs
C_1310	F_650	carotenoid	Terpene
C_1310	F_653	LAP.thiopeptide	RiPPs
C_1310	F_654	terpene	Terpene
C_1310	F_655	paeninodin	RiPPs
C_1310	F_658	CDPS	Others
C_1310	F_659	terpene	Terpene
C_1310	F_660	T3PKS	PKSother
C_1310	F_661	T3PKS	PKSother
C_1310	F_662	T3PKS	PKSother
C_1310	F_663	bacillicin BAG2O	RiPPs
C_1310	F_664	T3PKS	PKSother
C_1310	F_665	surfactin	Terpene
C_1310	F_666	iturin	Terpene
C_1310	F_667	NRPS-like	NRPS
C_1310	F_668	NRPS	NRPS
C_1310	F_669	terpene	Terpene
C_1310	F_670	LAP.bacteriocin	RiPPs
C_1310	F_671	glidobactin	Terpene
C_1310	F_672	T3PKS	PKSother
C_1310	F_673	siderophore	Others
C_1310	F_674	LAP.bacteriocin	RiPPs
C_1310	F_675	T3PKS	PKSother
C_1310	F_676	terpene	Terpene
C_1310	F_677	CDPS	Others
C_1310	F_678	lanthipeptide	RiPPs
C_1310	F_679	paeninodin	RiPPs
C_1310	F_680	siderophore	Others
C_1310	F_681	aurantinin B / aurantinin C / aurantinin D	PKS-NRPS Hybrids
C_1310	F_682	NRPS.transAT-PKS-like	PKS-NRPS Hybrids
C_1310	F_683	bacteriocin	RiPPs
C_1310	F_684	bacteriocin	RiPPs
C_1310	F_685	LAP	RiPPs
C_1310	F_687	fengycin	Others
C_1310	F_687	mycosubtilin	Others
C_1310	F_688	phosphonate	Others
C_1310	F_689	NRPS	NRPS
C_1310	F_690	exopolysaccharide	RiPPs
C_1310	F_690	heteropolysaccharide (HePS)	RiPPs
C_1310	F_690	paeninodin	RiPPs
C_1310	F_691	bacillomycin D	PKS-NRPS Hybrids
C_1310	F_691	fengycin	Others
C_1310	F_691	mycosubtilin	Others
C_1310	F_692	terpene	Terpene
C_1310	F_693	difficidin	PKSother
C_1310	F_694	fengycin	NRPS
C_1310	F_694	plipastatin	NRPS
C_1310	F_695	fengycin	NRPS
C_1310	F_698	NRPS	NRPS
C_1310	F_699	lanthipeptide	RiPPs
C_1310	F_700	LAP	RiPPs
C_1310	F_701	CDPS	Others
C_1310	F_702	terpene	Terpene
C_1310	F_703	T3PKS	PKSother
C_1310	F_704	LAP.bacteriocin	RiPPs
C_1310	F_705	terpene	Terpene
C_1310	F_706	NRPS-like	NRPS
C_1310	F_707	anabaenopeptin NZ857 / nostamide A	NRPS
C_1310	F_707	NRPS	NRPS
C_1310	F_708	NRPS	NRPS
C_1310	F_708	WS9326	NRPS
C_1310	F_709	NRPS-like	NRPS
C_1310	F_710	bacillicn CER074	RiPPs
C_1310	F_710	bacteriocin	RiPPs
C_1310	F_711	lanthipeptide	RiPPs
C_1310	F_712	bacteriocin	RiPPs
C_1310	F_713	NRPS	NRPS
C_1310	F_714	T3PKS	PKSother
C_1310	F_715	zwittermicin A	PKS-NRPS Hybrids
C_1310	F_716	terpene	Terpene
C_1310	F_718	NRPS	NRPS
C_1310	F_719	terpene	Terpene
C_1310	F_720	paeninodin	RiPPs
C_1310	F_721	pellasoren	PKS-NRPS Hybrids
C_1310	F_724	anabaenopeptin NZ857 / nostamide A	NRPS
C_1310	F_724	nostopeptolide A2	NRPS
C_1310	F_724	NRPS	NRPS
C_1310	F_724	puwainaphycin A / puwainaphycin B / puwainaphycin C / puwainaphycin D	NRPS
C_1310	F_725	LAP	RiPPs
C_1310	F_726	rhizomide A / rhizomide B / rhizomide C	NRPS
C_1310	F_727	terpene	Terpene
C_1310	F_728	NRPS	NRPS
C_1310	F_729	LAP.bacteriocin	RiPPs
C_1310	F_730	CDPS	Others
C_1310	F_731	lanthipeptide	RiPPs
C_1310	F_732	NRPS-like	NRPS
C_1310	F_733	anabaenopeptin NZ857 / nostamide A	NRPS
C_1310	F_734	NRPS	NRPS
C_1310	F_735	bacteriocin	RiPPs
C_1310	F_736	siderophore	Others
C_1310	F_737	bacillibactin	NRPS
C_1310	F_738	bacillibactin	NRPS
C_1310	F_740	lactocin S	Others
C_1310	F_740	siderophore	Others
C_1310	F_741	NRPS	NRPS
C_1310	F_742	NRPS	NRPS
C_1310	F_744	bacteriocin	RiPPs
C_1310	F_746	bacillibactin	NRPS
C_1310	F_746	napsamycin A / napsamycin B / napsamycin C / napsamycin D / mureidomycin A / mureidomycin B	NRPS
C_1310	F_746	pyoverdin	NRPS
C_1310	F_747	anabaenopeptin NZ857 / nostamide A	NRPS
C_1310	F_747	NRPS	NRPS
C_1310	F_748	NRPS	NRPS
C_1310	F_749	NRPS	NRPS
C_1310	F_750	NRPS	NRPS
C_1310	F_751	fengycin	Others
C_1310	F_753	acyldepsipeptide 1	NRPS
C_1310	F_753	bacillibactin	NRPS
C_1310	F_757	cereulide	NRPS
C_1310	F_757	cyanopeptin	NRPS
C_1310	F_757	lactocin S	NRPS
C_1310	F_757	locillomycin	NRPS
C_1310	F_757	meilingmycin	NRPS
C_1310	F_757	NRPS	NRPS
C_1310	F_757	NRPS.CDPS	Others
C_1310	F_757	NRPS.transAT-PKS-like	PKS-NRPS Hybrids
C_1310	F_757	zwittermicin A	NRPS
C_1310	F_758	anabaenopeptin NZ857 / nostamide A	NRPS
C_1310	F_759	NRPS-like	NRPS
C_1310	F_760	acyldepsipeptide 1	NRPS
C_1310	F_760	bacillibactin	NRPS
C_1310	F_761	petrobactin	Others
C_1310	F_762	NRPS-like	NRPS
C_1310	F_763	bacteriocin	RiPPs
C_1310	F_765	lactocin S	RiPPs
C_1310	F_765	lanthipeptide	RiPPs
C_1310	F_766	bacteriocin	RiPPs
C_1310	F_767	luminmide	NRPS
C_1310	F_768	anabaenopeptin NZ857 / nostamide A	NRPS
C_1310	F_768	NRPS	NRPS
C_1310	F_769	geocillicin	RiPPs
C_1310	F_770	S-layer glycan	Others
C_1310	F_771	NRPS	NRPS
C_1310	F_772	thailanstatin A	RiPPs
C_1310	F_773	bacteriocin	RiPPs
C_1310	F_774	T3PKS	PKSother
C_1310	F_775	terpene	Terpene
C_1310	F_776	terpene	Terpene
C_1310	F_777	NRPS	NRPS
C_1310	F_778	rhizomide A / rhizomide B / rhizomide C	NRPS
C_1310	F_779	bacitracin	NRPS
C_1310	F_780	NRPS	NRPS
C_1310	F_781	bacitracin	NRPS
C_1310	F_782	siderophore	Others
C_1310	F_782	staphylobactin	Others
C_1310	F_783	lanthipeptide	RiPPs
C_1310	F_784	T3PKS	PKSother
C_1310	F_785	LAP.bacteriocin	RiPPs
C_1310	F_786	molybdenum cofactor	Terpene
C_1310	F_788	carotenoid	Terpene
C_1310	F_789	ectoine	Others
C_1310	F_790	terpene	Terpene
C_1310	F_792	fengycin	NRPS
C_1310	F_792	plipastatin	NRPS
C_1310	F_793	kijanimicin	PKS-NRPS Hybrids
C_1310	F_795	NRPS	NRPS
C_1310	F_796	plipastatin	NRPS
C_1310	F_797	lichenicidin VK21 A1 / lichenicidin VK21 A2	RiPPs
C_1310	F_798	LAP.bacteriocin	RiPPs
C_1310	F_799	T3PKS	PKSother
C_1310	F_800	phosphonate	Others
C_1310	F_801	terpene	Terpene
C_1310	F_802	siderophore	Others
C_1310	F_803	bacteriocin	RiPPs
C_1310	F_804	bacitracin	NRPS
C_1310	F_805	entianin	RiPPs
C_1310	F_807	lichenysin	NRPS
C_1310	F_808	mersacidin	RiPPs
C_1310	F_809	bacteriocin	RiPPs
C_1310	F_810	bacitracin	NRPS
C_1310	F_811	LAP.terpene.bacteriocin	Others
C_1310	F_812	T3PKS	PKSother
C_1310	F_813	fengycin	Others
C_1310	F_814	LAP.bacteriocin	RiPPs
C_1310	F_815	T3PKS	PKSother
C_1310	F_816	terpene	Terpene
C_1310	F_816	ulleungmycin	Terpene
C_1310	F_817	LAP.bacteriocin	RiPPs
C_1310	F_818	terpene	Terpene
C_1310	F_819	paeninodin	RiPPs
C_1310	F_820	terpene	Terpene
C_1310	F_823	lanthipeptide	RiPPs
C_1310	F_824	NRPS	NRPS
C_1310	F_825	terpene	Terpene
C_1310	F_826	carotenoid	Terpene
C_1310	F_827	lanthipeptide	RiPPs
C_1310	F_828	T1PKS	PKSI
C_1310	F_829	bacillomycin D	RiPPs
C_1310	F_830	T3PKS	PKSother
C_1310	F_831	bacteriocin	RiPPs
C_1310	F_832	siderophore	Others
C_1310	F_833	LAP.bacteriocin	RiPPs
C_1310	F_834	terpene	Terpene
C_1310	F_835	lanthipeptide	RiPPs
C_1310	F_836	terpene	Terpene
C_1310	F_837	betalactone	Others
C_1310	F_839	paenibacterin	Others
C_1310	F_839	terpene	Terpene
C_1310	F_839	tyrocidine	Others
C_1310	F_840	bacitracin	NRPS
C_1310	F_841	lassopeptide	RiPPs
C_1310	F_842	polyoxypeptin	NRPS
C_1310	F_843	lactocin S	Others
C_1310	F_846	NRPS.CDPS	Others
C_1310	F_848	LAP	RiPPs
C_1310	F_849	lassopeptide	RiPPs
C_1310	F_850	fengycin	Others
C_1310	F_851	fengycin	Others
C_1310	F_852	terpene	Terpene
C_1310	F_853	betalactone	Others
C_1310	F_854	T3PKS	PKSother
C_1310	F_855	bacteriocin	RiPPs
C_1310	F_857	terpene	Terpene
C_1310	F_858	LAP.bacteriocin	RiPPs
C_1310	F_860	NRPS	NRPS
C_1310	F_861	NRPS	NRPS
C_1310	F_862	NRPS	NRPS
C_1310	F_863	NRPS	NRPS
C_1310	F_864	bacteriocin	RiPPs
C_1310	F_865	bacillibactin	NRPS
C_1310	F_866	NRPS	NRPS
C_1310	F_867	NRPS-like	NRPS
C_1310	F_868	NRPS	NRPS
C_1310	F_869	nostocyclopeptide A2	NRPS
C_1310	F_871	icosalide A / icosalide B	NRPS
C_1310	F_872	molybdenum cofactor	Terpene
C_1310	F_872	terpene	Terpene
C_1310	F_873	NRPS	NRPS
C_1310	F_874	NRPS	NRPS
C_1310	F_875	lanthipeptide	RiPPs
C_1310	F_877	bacteriocin	RiPPs
C_1310	F_878	gramicidin	NRPS
C_1310	F_879	NRPS	NRPS
C_1310	F_880	NRPS	NRPS
C_1310	F_881	NRPS-like	NRPS
C_1310	F_882	NRPS	NRPS
C_1310	F_883	NRPS	NRPS
C_1310	F_884	NRPS	NRPS
C_1310	F_885	putrebactin / avaroferrin	Others
C_1310	F_885	siderophore	Others
C_1310	F_886	siderophore	Others
C_1310	F_887	bacteriocin	RiPPs
C_1310	F_888	NRPS	NRPS
C_1310	F_889	NRPS	NRPS
C_1310	F_889	NRPS-like	NRPS
C_1310	F_890	lanthipeptide	RiPPs
C_1310	F_891	lanthipeptide	RiPPs
C_1310	F_892	NRPS	NRPS
C_1310	F_893	NRPS	NRPS
C_1310	F_894	NRPS	NRPS
C_1310	F_896	NRPS	NRPS
C_1310	F_898	NRPS-like	NRPS
C_1310	F_899	NRPS	NRPS
C_1310	F_901	nostopeptolide A2	PKS-NRPS Hybrids
C_1310	F_902	NRPS	NRPS
C_1310	F_903	bacteriocin	RiPPs
C_1310	F_904	anabaenopeptin NZ857 / nostamide A	NRPS
C_1310	F_904	luminmide	NRPS
C_1310	F_905	bacteriocin	RiPPs
C_1310	F_906	bacillibactin	NRPS
C_1310	F_907	NRPS	NRPS
C_1310	F_909	luminmide	NRPS
C_1310	F_910	NRPS	NRPS
C_1310	F_911	plipastatin	NRPS
C_1310	F_912	fengycin	Others
C_1310	F_913	terpene	Terpene
C_1310	F_914	terpene	Terpene
C_1310	F_915	rhizocticin A	Others
C_1310	F_916	amylocyclicin	RiPPs
C_1310	F_917	terpene	Terpene
C_1310	F_918	carotenoid	Terpene
C_1310	F_919	ectoine	Others
C_1310	F_921	7-deoxypactamycin	PKSother
C_1310	F_922	paeninodin	RiPPs
C_1310	F_924	bacteriocin	RiPPs
C_1310	F_925	terpene	Terpene
C_1310	F_926	terpene	Terpene
C_1310	F_928	ectoine	Others
C_1310	F_929	LAP.bacteriocin	RiPPs
C_1310	F_930	LAP.thiopeptide	RiPPs
C_1310	F_932	bacilysin	Others
C_1310	F_933	anacyclamide D8P	RiPPs
C_1310	F_935	LAP	RiPPs
C_1310	F_936	bacteriocin	RiPPs
C_1310	F_937	betalactone.ladderane.NRPS	Others
C_1310	F_938	NRPS	NRPS
C_1310	F_939	NRPS	NRPS
C_1310	F_940	NRPS	NRPS
C_1310	F_943	NRPS	NRPS
C_1310	F_944	LAP.bacteriocin	RiPPs
C_1310	F_946	bacteriocin	RiPPs
C_1310	F_947	lichenysin	NRPS
C_1310	F_949	phosphonate	Others
C_1310	F_950	fengycin	Others
C_1310	F_951	bacteriocin	RiPPs
C_1310	F_952	lanthipeptide	RiPPs
C_1310	F_953	T3PKS	PKSother
C_1310	F_954	cerecidin / cerecidin A1 / cerecidin A2 / cerecidin A3 / cerecidin A4 / cerecidin A5 / cerecidin A6 / cerecidin A7	RiPPs
C_1310	F_955	bacteriocin	RiPPs
C_1310	F_956	pyxidicycline A / pyxidicycline B	Terpene
C_1310	F_957	bacteriocin	RiPPs
C_1310	F_958	lanthipeptide	RiPPs
C_1310	F_959	paeninodin	RiPPs
C_1310	F_960	bacteriocin	RiPPs
C_1310	F_961	CDPS	Others
C_1310	F_962	bacteriocin	RiPPs
C_1310	F_963	T3PKS	PKSother
C_1310	F_965	bacteriocin	RiPPs
C_1310	F_966	ladderane.NRPS	Others
C_1310	F_967	RaS-RiPP	RiPPs
C_1310	F_968	lassopeptide	RiPPs
C_1310	F_969	NRPS.transAT-PKS-like	PKS-NRPS Hybrids
C_1310	F_970	CDPS	Others
C_1310	F_971	lanthipeptide	RiPPs
C_1310	F_971	nostopeptolide A2	Others
C_1310	F_973	LAP.thiopeptide	RiPPs
C_1310	F_974	carotenoid	Terpene
C_1310	F_975	NRPS	NRPS
C_1310	F_976	NRPS	NRPS
C_1310	F_977	cupriachelin	NRPS
C_1310	F_978	T3PKS	PKSother
C_1310	F_979	terpene	Terpene
C_1310	F_980	terpene	Terpene
C_1310	F_981	ladderane	Others
C_1310	F_982	petrobactin	Others
C_1310	F_983	carotenoid	Terpene
C_1310	F_984	paeninodin	RiPPs
C_1310	F_985	terpene	Terpene
C_1310	F_986	nostocyclopeptide A2	NRPS
C_1310	F_987	terpene	Terpene
C_1310	F_989	kirromycin	NRPS
C_1310	F_990	NRPS	NRPS
C_1310	F_991	lanthipeptide	RiPPs
C_1310	F_992	T3PKS	PKSother
C_1310	F_993	betalactone	Others
C_1310	F_994	siderophore	Others
C_1310	F_995	LAP.bacteriocin	RiPPs
C_1310	F_996	T3PKS	PKSother
C_1310	F_997	bacteriocin	RiPPs
C_1310	F_998	terpene	Terpene
C_1310	F_999	bacteriocin	RiPPs
C_1310	F_1000	terpene	Terpene
C_1310	F_1002	linaridin	RiPPs
C_1310	F_1003	surfactin	RiPPs
C_1310	F_1004	CDPS	Others
C_1310	F_1006	carotenoid	Terpene
C_1310	F_1007	terpene	Terpene
C_1310	F_1008	siderophore	Others
C_1310	F_1009	T3PKS	PKSother
C_1310	F_1010	transAT-PKS.NRPS	PKS-NRPS Hybrids
C_1310	F_1011	terpene	Terpene
C_1310	F_1012	T3PKS	PKSother
C_1310	F_1013	petrobactin	Others
C_1310	F_1014	carotenoid	Terpene
C_1310	F_1015	terpene	Terpene
C_1310	F_1017	T3PKS	PKSother
C_1310	F_1018	carotenoid	Terpene
C_1310	F_1019	siderophore	Others
C_1310	F_1020	LAP	RiPPs
C_1310	F_1021	terpene	Terpene
C_1310	F_1022	CDPS	Others
C_1310	F_1025	sporulation killing factor	RiPPs
C_1310	F_1027	bacteriocin	RiPPs
C_1310	F_1028	bacteriocin	RiPPs
C_1310	F_1029	NRPS	NRPS
C_1310	F_1030	locillomycin	NRPS
C_1310	F_1031	bacitracin	NRPS
C_1310	F_1032	bacitracin	NRPS
C_1310	F_1033	NRPS	NRPS
C_1310	F_1034	LAP	RiPPs
C_1310	F_1035	CDPS	Others
C_1310	F_1036	1-heptadecene	PKSother
C_1310	F_1037	bacteriocin	RiPPs
C_1310	F_1038	NRPS	NRPS
C_1310	F_1039	surfactin	NRPS
C_1310	F_1040	lanthipeptide	RiPPs
C_1310	F_1041	thuricin	NRPS
C_1310	F_1042	NRPS	NRPS
C_1310	F_1043	bacteriocin	RiPPs
C_1310	F_1044	NRPS	NRPS
C_1310	F_1045	bacteriocin	RiPPs
C_1310	F_1046	bacteriocin	RiPPs
C_1310	F_1047	bacteriocin	RiPPs
C_1310	F_1048	bacteriocin	RiPPs
C_1310	F_1049	ulleungmycin	RiPPs
C_1310	F_1051	anabaenopeptin NZ857 / nostamide A	NRPS
C_1310	F_1052	anabaenopeptin NZ857 / nostamide A	NRPS
C_1310	F_1053	NRPS	NRPS
C_1310	F_1054	NRPS	NRPS
C_1310	F_1055	lanthipeptide	RiPPs
C_1310	F_1056	bacteriocin	RiPPs
C_1310	F_1057	NRPS	NRPS
C_1310	F_1058	NRPS	NRPS
C_1310	F_1059	nostopeptolide A2	NRPS
C_1310	F_1060	nostopeptolide A2	NRPS
C_1310	F_1061	xenoamicin A / xenoamicin B	NRPS
C_1310	F_1062	lanthipeptide	RiPPs
C_1310	F_1063	cichofactin A / cichofactin B	NRPS
C_1310	F_1064	pseudomycoicidin	RiPPs
C_1310	F_1065	bogorol A	NRPS
C_1310	F_1066	bogorol A	NRPS
C_1310	F_1067	bogorol A	NRPS
C_1310	F_1068	nostocyclopeptide A2	NRPS
C_1310	F_1069	NRPS	NRPS
C_1310	F_1070	lactocin S	NRPS
C_1310	F_1071	molybdenum cofactor	Terpene
C_1310	F_1072	bacteriocin	RiPPs
C_1310	F_1073	CDPS	Others
C_1310	F_1074	bacteriocin	RiPPs
C_1310	F_1075	NRPS	NRPS
C_1310	F_1076	NRPS	NRPS
C_1310	F_1077	NRPS	NRPS
C_1310	F_1078	anabaenopeptin NZ857 / nostamide A	NRPS
C_1310	F_1079	cyanopeptin	Others
C_1310	F_1081	bacteriocin	RiPPs
C_1310	F_1082	bacteriocin	RiPPs
C_1310	F_1083	polyoxypeptin	NRPS
C_1310	F_1084	bacteriocin	RiPPs
C_1310	F_1085	LAP	RiPPs
C_1310	F_1086	rhizomide A / rhizomide B / rhizomide C	NRPS
C_1310	F_1087	lassopeptide	RiPPs
C_1310	F_1088	polyoxypeptin	NRPS
C_1310	F_1089	bacteriocin	RiPPs
C_1310	F_1090	NRPS	NRPS
C_1310	F_1091	NRPS	NRPS
C_1310	F_1092	bacteriocin.NRPS	Others
C_1310	F_1093	bacitracin	NRPS
C_1310	F_1094	bacitracin	NRPS
C_1310	F_1095	bacteriocin	RiPPs
C_1310	F_1096	bacitracin	NRPS
C_1310	F_1097	puwainaphycin A / puwainaphycin B / puwainaphycin C / puwainaphycin D	NRPS
C_1310	F_1098	NRPS	NRPS
C_1310	F_1099	NRPS	NRPS
C_1310	F_1100	bacteriocin	RiPPs
C_1310	F_1102	siderophore	Others
C_1310	F_1103	LAP.bacteriocin	RiPPs
C_1310	F_1104	1-heptadecene	PKSother
C_1310	F_1105	NRPS.transAT-PKS-like	PKS-NRPS Hybrids
C_1310	F_1106	rhizomide A / rhizomide B / rhizomide C	NRPS
C_1310	F_1107	zwittermicin A	Others
C_1310	F_1107	zwittermicin A	PKS-NRPS Hybrids
C_1310	F_1108	NRPS	NRPS
C_1310	F_1109	bacitracin	NRPS
C_1310	F_1110	transAT-PKS.NRPS	PKS-NRPS Hybrids
C_1310	F_1111	micrococcin P1	NRPS
C_1310	F_1112	huazacin	RiPPs
C_1310	F_1113	NRPS	NRPS
C_1310	F_1114	terpene	Terpene
C_1310	F_1115	NRPS	NRPS
C_1310	F_1116	cerecidin / cerecidin A1 / cerecidin A2 / cerecidin A3 / cerecidin A4 / cerecidin A5 / cerecidin A6 / cerecidin A7	RiPPs
C_1310	F_1117	LAP	RiPPs
C_1310	F_1118	bacteriocin	RiPPs
C_1310	F_1119	bacteriocin	RiPPs
C_1310	F_1120	NRPS-like	NRPS
C_1310	F_1121	micrococcin P1	NRPS
C_1310	F_1121	mycosubtilin	NRPS
C_1310	F_1121	NRPS	NRPS
C_1310	F_1122	bacteriocin	RiPPs
C_1310	F_1123	bacteriocin	RiPPs
C_1310	F_1124	heme D1	PKS-NRPS Hybrids
C_1310	F_1125	siderophore	Others
C_1310	F_1126	terpene	Terpene
C_1310	F_1127	paeninodin	RiPPs
C_1310	F_1128	thuricin	NRPS
C_1310	F_1129	bacteriocin	RiPPs
C_1310	F_1130	LAP.bacteriocin	RiPPs
C_1310	F_1131	terpene	Terpene
C_1310	F_1132	T3PKS	PKSother
C_1310	F_1133	chejuenolide A / chejuenolide B	NRPS
C_1310	F_1134	bacteriocin	RiPPs
C_1310	F_1135	terpene	Terpene
C_1310	F_1137	fengycin	Others
C_1310	F_1138	bacteriocin	RiPPs
C_1310	F_1140	T3PKS	PKSother
C_1310	F_1142	bacteriocin	RiPPs
C_1310	F_1143	arylpolyene.NRPS	Others
C_1310	F_1144	phosphonate	Others
C_1310	F_1145	bacteriocin	RiPPs
C_1310	F_1146	LAP.bacteriocin	RiPPs
C_1310	F_1147	ladderane	Others
C_1310	F_1148	bacteriocin	RiPPs
C_1310	F_1150	rhizocticin A	Others
C_1407	F_64	betalactone	Others
C_1407	F_64	bottromycin A2	Others
C_1434	F_67	bacilysin	Others
C_1445	F_68	surfactin	NRPS
C_1457	F_72	bacilysin	Others
C_1533	F_88	bacilysin	Others
C_1534	F_89	lichenysin	NRPS
C_1649	F_103	fengycin	NRPS
C_1649	F_103	fengycin	Others
C_1744	F_15	terpene	Terpene
C_1744	F_44	terpene	Terpene
C_1744	F_46	terpene	Terpene
C_1744	F_120	terpene	Terpene
C_1790	F_125	fengycin	NRPS
C_1790	F_125	fengycin	Others
C_1859	F_132	lichenysin	NRPS
C_1879	F_127	bacillibactin	NRPS
C_1879	F_134	bacillibactin	NRPS
C_1879	F_697	bacillibactin	NRPS
C_1882	F_135	micrococcin P1	PKSother
C_1882	F_135	T3PKS	PKSother
C_1897	F_142	fengycin	Others
C_2045	F_166	carotenoid	Others
C_2045	F_454	carotenoid	Others
C_2045	F_454	carotenoid	Terpene
C_2045	F_822	siderophore	Others
C_2047	F_167	terpene	Terpene
C_2106	F_173	paenilamicin	PKS-NRPS Hybrids
C_2175	F_193	subtilin	RiPPs
C_2238	F_196	zwittermicin A	PKS-NRPS Hybrids
C_2281	F_98	lichenysin	NRPS
C_2281	F_200	lichenysin	NRPS
C_2281	F_200	surfactin	NRPS
C_2281	F_455	lichenysin	NRPS
C_2281	F_948	lichenysin	NRPS
C_2281	F_948	surfactin	NRPS
C_2334	F_214	locillomycin	Terpene
C_2334	F_214	surfactin	Terpene
C_2419	F_230	bacteriocin	RiPPs
C_2419	F_844	bacteriocin	RiPPs
C_2419	F_964	bacteriocin	RiPPs
C_2555	F_261	bacteriocin	RiPPs
C_2681	F_311	bacitracin	NRPS
C_2681	F_311	NRPS	NRPS
C_2703	F_321	chejuenolide A / chejuenolide B	Others
C_2750	F_345	terpene	Terpene
C_2841	F_376	plantazolicin	RiPPs
C_3003	F_444	thuricin	RiPPs
C_3062	F_453	terpene	Terpene
C_3062	F_453	tyrocidine	Others
C_3071	F_456	micrococcin P1	PKSother
C_3071	F_456	T3PKS	PKSother
C_3358	F_544	terpene	Terpene
C_3419	F_51	bacillibactin	NRPS
C_3419	F_571	bacillibactin	NRPS
C_3419	F_571	bacillibactin	Others
C_3419	F_745	bacillibactin	NRPS
C_3419	F_745	bacillibactin	Others
C_3419	F_754	bacillibactin	NRPS
C_3455	F_581	NRPS	NRPS
C_3468	F_583	bacteriocin	RiPPs
C_3485	F_570	LAP.bacteriocin	RiPPs
C_3485	F_589	LAP.bacteriocin	RiPPs
C_3485	F_755	LAP.bacteriocin	RiPPs
C_3485	F_856	bacteriocin	RiPPs
C_3485	F_856	LAP.bacteriocin	RiPPs
C_3485	F_870	LAP.bacteriocin	RiPPs
C_3485	F_895	LAP.bacteriocin	RiPPs
C_3543	F_618	micrococcin P1	PKSother
C_3543	F_618	T3PKS	PKSother
C_3548	F_71	amylocyclicin	RiPPs
C_3548	F_71	bacillibactin	NRPS
C_3548	F_71	bacillibactin	Others
C_3548	F_619	amylocyclicin	RiPPs
C_3548	F_619	bacillibactin	NRPS
C_3548	F_619	bacillibactin	Others
C_3548	F_1016	bacillibactin	NRPS
C_3548	F_1016	bacillibactin	Others
C_3548	F_1156	bacillibactin	NRPS
C_3557	F_626	surfactin	NRPS
C_3559	F_627	fengycin	Others
C_3559	F_627	plipastatin	NRPS
C_3562	F_29	surfactin	NRPS
C_3562	F_628	surfactin	NRPS
C_3637	F_645	fengycin	Others
C_3637	F_743	fengycin	Others
C_3637	F_756	fengycin	Others
C_3667	F_649	locillomycin	Terpene
C_3667	F_649	surfactin	Terpene
C_3673	F_651	betalactone	Others
C_3673	F_651	bottromycin A2	Others
C_3673	F_651	heme D1	Others
C_3674	F_652	bacillibactin	NRPS
C_3706	F_656	subtilin	RiPPs
C_3707	F_657	terpene	Terpene
C_3707	F_791	terpene	Terpene
C_3707	F_988	terpene	Terpene
C_3836	F_90	butirosin A / butirosin B	RiPPs
C_3836	F_635	butirosin A / butirosin B	RiPPs
C_3836	F_696	butirosin A / butirosin B	RiPPs
C_3963	F_717	paeninodin	RiPPs
C_3963	F_722	paeninodin	RiPPs
C_3963	F_1050	paeninodin	RiPPs
C_3965	F_723	bacillicn CER074	RiPPs
C_3965	F_723	lanthipeptide	RiPPs
C_4024	F_739	lanthipeptide	RiPPs
C_4062	F_752	petrobactin	Others
C_4062	F_761	petrobactin	Others
C_4062	F_859	petrobactin	Others
C_4062	F_1139	petrobactin	Others
C_4093	F_764	NRPS	NRPS
C_4196	F_787	bacilysin	Others
C_4253	F_794	plipastatin	NRPS
C_4289	F_806	lichenysin	NRPS
C_4289	F_806	surfactin	NRPS
C_4363	F_821	surfactin	NRPS
C_4575	F_876	molybdenum cofactor	Terpene
C_4575	F_876	terpene	Terpene
C_4606	F_897	molybdenum cofactor	Terpene
C_4606	F_897	terpene	Terpene
C_4731	F_945	bacillibactin	NRPS
