# Supplementary material for: Biosynthetic gene cluster profiling predicts the positive association between antagonism and phylogeny in Bacillus
Source: Nat Commun. 2022 Feb 23;13:1023. doi: 10.1038/s41467-022-28668-z (PMC8866423; doi:10.1038/s41467-022-28668-z)
Supplement: Supplementary file 10 — Dataset 7 [file 41467_2022_28668_MOESM10_ESM.xlsx]

## Sheet: Supp. Data 7
Supplementary Data 7. Bacterial strains used in this study.
Species	Strain	Colony confrontation assay		Fermentation supernatant inhibition assay		Mutant assay	Clade/Subclade	Source or reference	Isolation	GenBank accession No. of 16S rRNA or whole genome sequence (WGS)
		Antagonistic strain	Target strain	Antagonistic strain	Target strain	Target strain
Bacillus amyloliquefaciens	ACCC19745	√	√		√		subtilis/subtilis	Agricultural Culture Collection of China (ACCC)	Bedding for farms, Jinan, Shandong Province, P. R. China	MZ067870 [https://www.ncbi.nlm.nih.gov/nuccore/MZ067870]
Bacillus halotolerans	CF7		√	√	√	√	subtilis/subtilis	This study	Rhizosphere in Chifeng, Inner Mongolia Autonomous Region, P. R. China	MZ067871 [https://www.ncbi.nlm.nih.gov/nuccore/MZ067871]
Bacillus halotolerans	KF25		√		√		subtilis/subtilis	This study	Rhizosphere in Kaifeng, Henan Province, , P. R. China	MZ067872 [https://www.ncbi.nlm.nih.gov/nuccore/MZ067872]
Bacillus humi	ACCC05670 / DSM 16318				√		subtilis/subtilis	ACCC	Soil, the Netherlands Drentse A research area	GCA_001439915.1 (WGS) [https://www.ncbi.nlm.nih.gov/assembly/GCF_001439915.1/]
Bacillus idriensis	NJ12		√				subtilis/subtilis	This study	Rhizosphere in Neijiang, Sichuan Province, , P. R. China	MZ067873 [https://www.ncbi.nlm.nih.gov/nuccore/MZ067873]
Bacillus licheniformis	CC11		√	√	√		subtilis/subtilis	This study	Rhizosphere in Changchun, Jilin Province, , P. R. China	MZ067874 [https://www.ncbi.nlm.nih.gov/nuccore/MZ067874]
Bacillus licheniformis	DY13		√		√		subtilis/subtilis	This study	Rhizosphere in Dongying, Shandong Province, , P. R. China	MZ067875 [https://www.ncbi.nlm.nih.gov/nuccore/MZ067875]
Bacillus licheniformis	LY2				√	√	subtilis/subtilis	This study	Cucumber rhizosphere	MZ067876 [https://www.ncbi.nlm.nih.gov/nuccore/MZ067876]
Bacillus licheniformis	T18				√		subtilis/subtilis	This study	Rhizosphere	MZ067877 [https://www.ncbi.nlm.nih.gov/nuccore/MZ067877]
Bacillus methylotrophicus	LN13		√				subtilis/subtilis	This study	Rhizosphere in Longnan, Gansu Province, , P. R. China	MZ067878 [https://www.ncbi.nlm.nih.gov/nuccore/MZ067878]
Bacillus siamensis	KF29		√				subtilis/subtilis	This study	Rhizosphere in Kaifeng, Henan Province, P. R. China	MZ067879 [https://www.ncbi.nlm.nih.gov/nuccore/MZ067879]
Bacillus sonorensis	YX13		√	√	√	√	subtilis/subtilis	This study	Rhizosphere in Yuxi, Yunnan Province, P. R. China	MZ067880 [https://www.ncbi.nlm.nih.gov/nuccore/MZ067880]
Bacillus subtilis	168		√				subtilis/subtilis	Bacillus Genetic Stock Center (BGSC)	Unknown	GCA_000009045.1 (WGS) [https://www.ncbi.nlm.nih.gov/assembly/GCF_000009045.1/]
Bacillus subtilis	ACCC01185		√				subtilis/subtilis	ACCC	Soil	MZ067881 [https://www.ncbi.nlm.nih.gov/nuccore/MZ067881]
Bacillus subtilis	HJ5		√		√		subtilis/subtilis	This laboratory (China General Microbiological Culture Collection (CGMCC) No. 3301)	Rhizosphere	GCA_000973605.1 (WGS) [https://www.ncbi.nlm.nih.gov/assembly/GCF_000973605.1/]
Bacillus subtilis	NCIB3610	√	√				subtilis/subtilis	BGSC	Unknown	GCA_002055965.1 (WGS) [https://www.ncbi.nlm.nih.gov/assembly/GCF_002055965.1/]
Bacillus subtilis	RZ30		√	√	√		subtilis/subtilis	This study	Rhizosphere in Rizhao, Shandong Province, P. R. China	MZ067882 [https://www.ncbi.nlm.nih.gov/nuccore/MZ067882]
Bacillus tequilensis	AQ10		√				subtilis/subtilis	This study	Rhizosphere in Anqing, Anhui Province, P. R. China	MZ067883 [https://www.ncbi.nlm.nih.gov/nuccore/MZ067883]
Bacillus velezensis	FZB42		√				subtilis/subtilis	BGSC	Plant-pathogen infested soil and its organic material, Berlin, Germany	GCA_000015785.2 (WGS) [https://www.ncbi.nlm.nih.gov/assembly/GCF_000015785.2/]
Bacillus velezensis	LY73				√		subtilis/subtilis	This study	Cucumber rhizosphere	MZ067884 [https://www.ncbi.nlm.nih.gov/nuccore/MZ067884]
Bacillus velezensis	SQR9			√	√		subtilis/subtilis	This laboratory (China General Microbiological Culture Collection (CGMCC) No. 5808)	Cucumber rhizosphere	GCA_000685725.1 (WGS) [https://www.ncbi.nlm.nih.gov/assembly/GCF_000685725.1/]
Bacillus altitudinis	DY7		√				subtilis/pumilus	This study	Rhizosphere in Dongying, Shandong Province, P. R. China	MZ067885 [https://www.ncbi.nlm.nih.gov/nuccore/MZ067885]
Bacillus altitudinis	KF13		√				subtilis/pumilus	This study	Rhizosphere in Kaifeng, Henan Province, P. R. China	MZ067886 [https://www.ncbi.nlm.nih.gov/nuccore/MZ067886]
Bacillus altitudinis	LY37				√	√	subtilis/pumilus	This study	Cucumber rhizosphere	MZ067887 [https://www.ncbi.nlm.nih.gov/nuccore/MZ067887]
Bacillus altitudinis	LY43				√		subtilis/pumilus	This study	Cucumber rhizosphere	MZ067888 [https://www.ncbi.nlm.nih.gov/nuccore/MZ067888]
Bacillus altitudinis	XL415		√		√		subtilis/pumilus	This study	Cucumber rhizosphere in Nanjing, Jiangsu Province, P. R. China	MZ067889 [https://www.ncbi.nlm.nih.gov/nuccore/MZ067889]
Bacillus australimaris	SC2		√				subtilis/pumilus	This study	Rhizosphere in Shuangcheng, Heilongjiang Province, P. R. China	MZ067890 [https://www.ncbi.nlm.nih.gov/nuccore/MZ067890]
Bacillus invictae	XL248		√				subtilis/pumilus	This study	Cucumber rhizosphere in Nanjing, Jiangsu Province, P. R. China	MZ067891 [https://www.ncbi.nlm.nih.gov/nuccore/MZ067891]
Bacillus pumilus	ACCC04398		√				subtilis/pumilus	ACCC	Soil, Guangzhou, Guangdong Province, P. R. China	MZ067892 [https://www.ncbi.nlm.nih.gov/nuccore/MZ067892]
Bacillus pumilus	ACCC04450	√	√	√			subtilis/pumilus	ACCC	Sandy soil	MZ067893 [https://www.ncbi.nlm.nih.gov/nuccore/MZ067893]
Bacillus pumilus	CF3		√				subtilis/pumilus	This study	Rhizosphere in Chifeng, Inner Mongolia Autonomous Region, P. R. China	MZ067894 [https://www.ncbi.nlm.nih.gov/nuccore/MZ067894]
Bacillus pumilus	XL23		√				subtilis/pumilus	This study	Cucumber rhizosphere in Nanjing, Jiangsu Province, P. R. China	MZ067895 [https://www.ncbi.nlm.nih.gov/nuccore/MZ067895]
Bacillus safensis	DY28		√				subtilis/pumilus	This study	Rhizosphere in Dongying, Shandong Province, P. R. China	MZ067896 [https://www.ncbi.nlm.nih.gov/nuccore/MZ067896]
Bacillus safensis	LY9		√	√	√	√	subtilis/pumilus	This study	Cucumber rhizosphere	MZ067897 [https://www.ncbi.nlm.nih.gov/nuccore/MZ067897]
Bacillus safensis	QZ20		√				subtilis/pumilus	This study	Rhizosphere in Qinzhou, Guangxi Province, P. R. China	MZ067898 [https://www.ncbi.nlm.nih.gov/nuccore/MZ067898]
Bacillus xiamenensis	TL3		√				subtilis/pumilus	This study	Rhizosphere in Tongling, Anhui Province, P. R. China	MZ067899 [https://www.ncbi.nlm.nih.gov/nuccore/MZ067899]
Bacillus xiamenensis	TL9	√	√				subtilis/pumilus	This study	Rhizosphere in Tongling, Anhui Province, P. R. China	MZ067900 [https://www.ncbi.nlm.nih.gov/nuccore/MZ067900]
Bacillus zhangzhouensis	TLI4		√				subtilis/pumilus	This study	Rhizosphere in Tongliao, Inner Mongolia Autonomous Region, P. R. China	MZ067901 [https://www.ncbi.nlm.nih.gov/nuccore/MZ067901]
Bacillus albus	XL388		√		√	√	cereus	This study	Cucumber rhizosphere in Nanjing, Jiangsu Province, P. R. China	MZ067902 [https://www.ncbi.nlm.nih.gov/nuccore/MZ067902]
Bacillus bingmayongensis	KF27	√	√	√	√		cereus	This study	Rhizosphere in Kaifeng, Henan Province, P. R. China	MZ067903 [https://www.ncbi.nlm.nih.gov/nuccore/MZ067903]
Bacillus cereus	ACCC10263 / DSM 31 / ATCC 14579			√	√	√	cereus	ACCC	Unknown	GCA_006094295.1 (WGS) [https://www.ncbi.nlm.nih.gov/assembly/GCF_006094295.1/]
Bacillus funiculus	ACCC05674 / DSM 15141					√	cereus	ACCC	Activated sludge of domestic wastewater treatment tanks, Fukushima, Japan	GCA_004138295.1 (WGS) [https://www.ncbi.nlm.nih.gov/assembly/GCF_004138295.1/]
Bacillus luciferensis	XL165				√	√	cereus	This study	Cucumber rhizosphere in Nanjing, Jiangsu Province, P. R. China	MZ067904 [https://www.ncbi.nlm.nih.gov/nuccore/MZ067904]
Bacillus mobilis	XL40	√	√	√	√	√	cereus	This study	Cucumber rhizosphere in Nanjing, Jiangsu Province, P. R. China	MZ067905 [https://www.ncbi.nlm.nih.gov/nuccore/MZ067905]
Bacillus proteolyticus	RZ9		√				cereus	This study	Rhizosphere in Rizhao, Shandong Province, P. R. China	MZ067906 [https://www.ncbi.nlm.nih.gov/nuccore/MZ067906]
Bacillus proteolyticus	TZ4	√	√				cereus	This study	Rhizosphere in Taizhou, Jiangsu Province, P. R. China	MZ067907 [https://www.ncbi.nlm.nih.gov/nuccore/MZ067907]
Bacillus pseudomycoides	ACCC10238 / DSM 12442				√	√	cereus	ACCC	Soil, Ghana	GCA_000161455.1 (WGS) [https://www.ncbi.nlm.nih.gov/assembly/GCF_000161455.1/]
Bacillus pseudomycoides	GZL14		√		√		cereus	This study	Rhizosphere in Gongzhuling, Jilin Province, P. R. China	MZ067908 [https://www.ncbi.nlm.nih.gov/nuccore/MZ067908]
Bacillus pseudomycoides	KF16		√				cereus	This study	Rhizosphere in Kaifeng, Henan Province, P. R. China	MZ067909 [https://www.ncbi.nlm.nih.gov/nuccore/MZ067909]
Bacillus pseudomycoides	TZ8		√		√	√	cereus	This study	Rhizosphere in Taizhou, Jiangsu Province, P. R. China	MZ067910 [https://www.ncbi.nlm.nih.gov/nuccore/MZ067910]
Bacillus thuringiensis	ACCC04323		√				cereus	ACCC	Soil	MZ067911 [https://www.ncbi.nlm.nih.gov/nuccore/MZ067911]
Bacillus thuringiensis	ACCC19244		√				cereus	ACCC	Vegetable garden soil, Changsha, Hunan Province, P. R. China	MZ067912 [https://www.ncbi.nlm.nih.gov/nuccore/MZ067912]
Bacillus thuringiensis	YX7	√	√				cereus	This study	Rhizosphere in Yuxi, Yunnan Province, P. R. China	MZ067913 [https://www.ncbi.nlm.nih.gov/nuccore/MZ067913]
Bacillus wiedmannii	CF23		√		√	√	cereus	This study	Rhizosphere in Chifeng, Inner Mongolia Autonomous Region, P. R. China	MZ067914 [https://www.ncbi.nlm.nih.gov/nuccore/MZ067914]
Bacillus wiedmannii	XL36			√	√		cereus	This study	Cucumber rhizosphere in Nanjing, Jiangsu Province, P. R. China	MZ067915 [https://www.ncbi.nlm.nih.gov/nuccore/MZ067915]
Bacillus aryabhattai	AQ26		√		√		megaterium	This study	Rhizosphere in Anqing, Anhui Province, P. R. China	MZ067916 [https://www.ncbi.nlm.nih.gov/nuccore/MZ067916]
Bacillus aryabhattai	CF28		√				megaterium	This study	Rhizosphere in Chifeng, Inner Mongolia Autonomous Region, P. R. China	MZ067917 [https://www.ncbi.nlm.nih.gov/nuccore/MZ067917]
Bacillus aryabhattai	TLI25		√				megaterium	This study	Rhizosphere in Tongliao, Inner Mongolia Autonomous Region, P. R. China	MZ067918 [https://www.ncbi.nlm.nih.gov/nuccore/MZ067918]
Bacillus aryabhattai	XL26		√		√	√	megaterium	This study	Cucumber rhizosphere in Nanjing, Jiangsu Province, P. R. China	MZ067919 [https://www.ncbi.nlm.nih.gov/nuccore/MZ067919]
Bacillus aryabhattai	XL408		√				megaterium	This study	Cucumber rhizosphere in Nanjing, Jiangsu Province, P. R. China	MZ067920 [https://www.ncbi.nlm.nih.gov/nuccore/MZ067920]
Bacillus flexus	DY11		√	√	√	√	megaterium	This study	Rhizosphere in Dongying, Shandong Province, P. R. China	MZ067922 [https://www.ncbi.nlm.nih.gov/nuccore/MZ067922]
Bacillus ginsengisoli	AQ22		√				megaterium	This study	Rhizosphere in Anqing, Anhui Province, P. R. China	MZ067923 [https://www.ncbi.nlm.nih.gov/nuccore/MZ067923]
Bacillus horikoshii	ACCC02299			√	√		megaterium	ACCC	Unknown	MZ067924 [https://www.ncbi.nlm.nih.gov/nuccore/MZ067924]
Bacillus koreensis	ACCC05681 / DSM 16467 / KCTC 3914				√	√	megaterium	ACCC	Rhizosphere, South Korea	GCA_001274935.1 (WGS) [https://www.ncbi.nlm.nih.gov/assembly/GCF_001274935.1/]
Bacillus megaterium	ACCC01509		√	√	√	√	megaterium	ACCC	Soil, Burqin County, Xinjiang, P. R. China	MZ067925 [https://www.ncbi.nlm.nih.gov/nuccore/MZ067925]
Bacillus megaterium	TLI11		√		√		megaterium	This study	Rhizosphere in Tongliao, Inner Mongolia Autonomous Region, P. R. China	MZ067926 [https://www.ncbi.nlm.nih.gov/nuccore/MZ067926]
Bacillus aquimaris	XL39		√	√		√	circulans	This study	Cucumber rhizosphere in Nanjing, Jiangsu Province, P. R. China	MZ067927 [https://www.ncbi.nlm.nih.gov/nuccore/MZ067927]
Bacillus badius	ACCC60106					√	circulans	ACCC	Unknown	MZ067936 [https://www.ncbi.nlm.nih.gov/nuccore/MZ067936]
Bacillus circulans	XL27				√		circulans	This study	Cucumber rhizosphere in Nanjing, Jiangsu Province, P. R. China	MZ067921 [https://www.ncbi.nlm.nih.gov/nuccore/MZ067921]
Bacillus coagulans	ACCC10229 / DSM 1 / ATCC 7050					√	circulans	ACCC	Evaporated milk	GCA_900128875.1 (WGS) [https://www.ncbi.nlm.nih.gov/assembly/GCF_900128875.1/]
Bacillus fortis	ACCC10219 / DSM 16012		√			√	circulans	ACCC	Milking apparatus, cluster	GCA_003605365.2 (WGS) [https://www.ncbi.nlm.nih.gov/assembly/GCF_003605365.2/]
Bacillus ginsengihumi	ACCC05679 / DSM 18134 / Gsoil 114			√	√	√	circulans	ACCC	Soil, ginseng field	GCA_011008565.1 (WGS) [https://www.ncbi.nlm.nih.gov/assembly/GCF_011008565.1/]
Bacillus marisflavi	DY3		√				circulans	This study	Rhizosphere in Dongying, Shandong Province, P. R. China	MZ067928 [https://www.ncbi.nlm.nih.gov/nuccore/MZ067928]
Bacillus marisflavi	NB12		√				circulans	This study	Rhizosphere in Ningbo, Zhejiang Province, P. R. China	MZ067929 [https://www.ncbi.nlm.nih.gov/nuccore/MZ067929]
Bacillus marisflavi	RZ25		√		√		circulans	This study	Rhizosphere in Rizhao, Shandong Province, P. R. China	MZ067930 [https://www.ncbi.nlm.nih.gov/nuccore/MZ067930]
Bacillus marisflavi	XL37		√	√	√	√	circulans	This study	Cucumber rhizosphere in Nanjing, Jiangsu Province, P. R. China	MZ067931 [https://www.ncbi.nlm.nih.gov/nuccore/MZ067931]
Bacillus taxi	XL54				√		circulans	This study	Cucumber rhizosphere in Nanjing, Jiangsu Province, P. R. China	MZ067932 [https://www.ncbi.nlm.nih.gov/nuccore/MZ067932]
Bacillus terrae	TL19					√	circulans	This study	Rhizosphere in Suzhou, Anhui Province, P. R. China	MZ067933 [https://www.ncbi.nlm.nih.gov/nuccore/MZ067933]
Bacillus vietnamensis	XL386		√		√		circulans	This study	Cucumber rhizosphere in Nanjing, Jiangsu Province, P. R. China	MZ067935 [https://www.ncbi.nlm.nih.gov/nuccore/MZ067935]
Bacillus velezensis	SQR9∆srf						subtilis/subtilis	This study
Bacillus velezensis	SQR9∆bmy						subtilis/subtilis	This study
Bacillus velezensis	SQR9∆fen						subtilis/subtilis	This study
Bacillus velezensis	SQR9∆dhb						subtilis/subtilis	This study
Bacillus velezensis	SQR9∆bac						subtilis/subtilis	This study
Bacillus velezensis	SQR9∆mln						subtilis/subtilis	This study
Bacillus velezensis	SQR9∆dfn						subtilis/subtilis	This study
Bacillus velezensis	SQR9∆bae						subtilis/subtilis	This study
Bacillus velezensis	SQR9∆GI						subtilis/subtilis	[18]
Bacillus velezensis	SQR9∆sfp						subtilis/subtilis	This study
