# Supplementary material for: Biosynthetic gene cluster profiling predicts the positive association between antagonism and phylogeny in Bacillus
Source: Nat Commun. 2022 Feb 23;13:1023. doi: 10.1038/s41467-022-28668-z (PMC8866423; doi:10.1038/s41467-022-28668-z)
Supplement: Supplementary file 11 — Dataset 8 [file 41467_2022_28668_MOESM11_ESM.xlsx]

## Sheet: Supp. Data 8
Supplementary Data 8. Quantity of specific biosynthetic gene clusters (BGCs) of each antagonistic strain when confronted with different target strains in the fermentation supernatant inhibition assay. For strains whose genome have not been completely sequenced, the BGC presence was assigned if more than 80% of the corresponding Bacillus species genomes possessed this cluster, and their total pred…
Target strins (row) - Antagonistic strains (line)	RZ30	SQR9	CF7	CC11	YX13	ACCC04450	LY9	XL39	XL37	ACCC05679	ACCC10263	XL40	KF27	XL36	ACCC02299	DY11	ACCC01509
B. subtilis RZ30	0	5	2	6	7	3	3	1	1	1	5	5	6	4	1	1	1
B. subtilis HJ5	0	4	1	6	7	3	3	1	1	1	5	5	6	4	1	1	1
B. velezensis SQR9	1	0	2	5	6	3	3	1	1	1	5	5	6	4	1	1	1
B. velezensis LY73	1	1	1	5	5	3	3	1	1	1	5	5	6	4	1	1	1
B. amyloliquefaciens ACCC19745	1	3	2	5	6	3	3	1	1	1	5	5	6	4	1	1	2
B. halotolerans KF25	0	4	0	6	6	3	3	1	1	1	5	5	6	4	1	1	1
B. halotolerans CF7	0	4	0	6	6	3	3	1	1	1	5	5	6	4	1	1	1
B. licheniformis LY2	3	6	5	0	3	3	3	0	0	1	5	5	5	4	1	0	1
B. licheniformis CC11	3	6	5	0	3	3	3	0	0	1	5	5	5	4	1	0	1
B. licheniformis T18	3	6	5	0	3	3	3	0	0	1	5	5	5	4	1	0	1
B. licheniformis DY13	3	6	5	0	3	3	3	0	0	1	5	5	5	4	1	0	1
B. sonorensis YX13	3	6	4	2	0	3	3	0	0	1	5	5	5	4	1	0	1
B. altitudinis LY37	1	5	3	5	6	1	1	1	1	0	5	5	6	4	1	1	1
B. altitudinis LY43	1	5	3	5	6	1	1	1	1	0	5	5	6	4	1	1	1
B. altitudinis XL415	3	7	5	6	7	1	3	1	1	2	6	5	6	4	1	1	2
B. safensis LY9	2	6	4	5	6	2	0	1	1	1	5	5	6	4	1	1	2
B. humi ACCC05670	4	8	6	7	8	4	5	1	1	2	5	6	7	5	1	1	2
B. vietnamensis XL386	5	9	7	8	9	5	6	1	1	3	7	7	8	6	1	1	2
B. marisflavi XL37	5	9	7	8	9	5	6	1	1	3	7	7	8	6	1	1	2
B. marisflavi RZ25	5	9	7	8	9	5	6	1	1	3	7	7	8	6	1	1	2
B. ginsengihumi ACCC05679	4	8	6	7	8	4	5	2	2	0	5	5	6	4	2	2	3
B. circulans XL27	6	10	8	9	10	6	7	2	2	3	7	7	8	6	2	2	3
B. taxi XL54	6	10	8	9	10	6	7	2	2	3	7	5	8	6	2	2	3
B. pseudomycoides ACCC10238	4	8	6	7	8	5	4	2	2	1	4	4	5	3	2	2	3
B. pseudomycoides GZL14	4	8	6	7	8	5	5	2	2	1	5	4	5	3	2	2	3
B. pseudomycoides TZ8	4	8	6	7	8	5	5	2	2	1	5	4	5	3	2	2	3
B. luciferensis XL165	5	9	7	7	8	4	6	0	0	2	7	6	6	5	1	0	1
B. cereus ACCC10263	4	8	6	7	8	5	5	2	2	1	0	4	6	3	1	2	3
B. bingmayongensis KF27	4	8	6	6	7	4	5	1	1	1	5	3	0	1	2	1	2
B. albus XL388	4	8	6	7	7	4	5	2	2	1	4	2	3	0	1	2	3
B. mobilis XL40	4	8	6	7	8	4	5	2	2	1	4	0	4	1	1	2	3
B. wiedmannii CF23	4	8	6	7	8	4	5	2	2	1	4	2	3	0	1	2	3
B. wiedmannii XL36	4	8	6	7	8	4	5	2	2	1	4	2	3	0	1	2	3
B. horikoshii ACCC02299	5	9	7	8	9	5	6	1	1	3	6	6	8	5	0	1	2
B. megaterium ACCC01509	4	8	6	7	8	5	6	0	0	3	7	7	7	6	1	0	0
B. aryabhattai AQ26	5	9	7	7	8	5	6	0	0	3	7	7	7	6	1	0	1
B. aryabhattai TLI11	5	9	7	7	8	5	6	0	0	3	7	7	7	6	1	0	1
B. aryabhattai XL26	5	9	7	7	8	5	6	0	0	3	7	7	7	6	1	0	1
B. flexus DY11	5	9	7	7	8	5	6	0	0	3	7	7	7	6	1	0	1
B. koreensis ACCC05681	5	9	7	8	9	5	5	1	1	3	7	7	8	6	1	1	2
Total (predicted) BGC No. in each strain	12.4	12	13.8	12.1	16.4	10.8	10	5.2	5.2	5	10	9.4	11	11.8	5.5	5.8	7.4
