# Supplementary material for: Biosynthetic gene cluster profiling predicts the positive association between antagonism and phylogeny in Bacillus
Source: Nat Commun. 2022 Feb 23;13:1023. doi: 10.1038/s41467-022-28668-z (PMC8866423; doi:10.1038/s41467-022-28668-z)
Supplement: Supplementary file 12 — Dataset 9 [file 41467_2022_28668_MOESM12_ESM.xlsx]

## Sheet: Supp. Data 9
Supplementary Data 9. Primers used for mutants construction and verification.
Mutant	Description	Primer name	Primer Sequencea (5'-3')
SQR9∆srf	Deficient in surfactin production	srf-LF-F	GGAAAAGAAGGGACGAAGCG
		srf-LF-R	cgaatgctgtctgtcatatcATGTGTGCGCCTCCCCTTT
		srf-DR-F	aaaggggaggcgcacacatGATATGACAGACAGCATTCG
		srf-DR-R	cgcagtttaaacaggcgtaataaTTTATCAGGCAGAAGCAGTGTA
		srf-PS-F	tacactgcttctgcctgataaaTTATTACGCCTGTTTAAACTGCG
		srf-PS-R	tccagagccaccgtaaacaaCCGTTCGTATAATGTATGCTATACG
		srf-RF-F	cgtatagcatacattatacgaacggTTGTTTACGGTGGCTCTGGA
		srf-RF-R	AAGCCAGCCGGTCTGATTGT
		srf-VF	CCCCGCATGTTGAGAAGTAC
		srf-VR	tcgttcccctgataatccct
SQR9∆bmy	Deficient in bacillomycin D production	bmy-LF-F	ATAGCCAATCTCACCTGGAG
		bmy-LF-R	tcaatatgatcggaggaatctcGTGATTCAGGGCAAAATGCC
		bmy-DR-F	ggcattttgccctgaatcacGAGATTCCTCCGATCATATTGA
		bmy-DR-R	cgcagtttaaacaggcgtaataaATCTCTTGCGCCACATTTAT
		bmy-PS-F	ataaatgtggcgcaagagatTTATTACGCCTGTTTAAACTGCG
		bmy-PS-R	cgggctggtctataatgaaaCCGTTCGTATAATGTATGCTATACG
		bmy-RF-F	cgtatagcatacattatacgaacggTTTCATTATAGACCAGCCCG
		bmy-RF-R	TCGGACAACCTATTCCTACT
		bmy-VF	CAGCATGGTGATTGTTCCCG
		bmy-VR	GCATGTTCTGCGGCGTATTT
SQR9∆fen	Deficient in fengycin production	fen-LF-F	TACTCTGACCAAGGCCCGTA
		fen-LF-R	attgaaatggagggattccaCATCCGGCAGAATGGCTGAA
		fen-DR-F	ttcagccattctgccggatgTGGAATCCCTCCATTTCAAT
		fen-DR-R	cgcagtttaaacaggcgtaataaTGATCCGACCCTATTGGTTTC
		fen-PS-F	gaaaccaatagggtcggatcaTTATTACGCCTGTTTAAACTGCG
		fen-PS-R	ccgcaacctattctgttttcCCGTTCGTATAATGTATGCTATACG
		fen-RF-F	cgtatagcatacattatacgaacggGAAAACAGAATAGGTTGCGG
		fen-RF-R	CCTTTTACGAAATCAGGCAC
		fen-VF	GTTTTCCGTATGCAGCGACC
		fen-VR	AAACAGGGGAGGTGCTGTTC
SQR9∆dhb	Deficient in bacillibactin production	dhb-LF-F	CTACGTGCCTGCTGAAAAAG
		dhb-LF-R	tactaaatggagggagccatTAAGAAAAGCCTGCCGTTATTTCG
		dhb-DR-F	cgaaataacggcaggcttttcttaATGGCTCCCTCCATTTAGTA
		dhb-DR-R	cgcagtttaaacaggcgtaataatAAGCGAGAATAAATCCGCC
		dhb-PS-F	ggcggatttattctcgcttaTTATTACGCCTGTTTAAACTGCG
		dhb-PS-R	aatcgagcggtatgacttagCCGTTCGTATAATGTATGCTATACG
		dhb-RF-F	cgtatagcatacattatacgaacggCTAAGTCATACCGCTCGATT
		dhb-RF-R	ACTATTTGAAGCTCCTACGG
		dhb-VF	TCACGTATGAAGCGGTAGCC
		dhb-VR	CAGGCCATTCCGTAGCTGAT
SQR9∆bac	Deficient in bacilysin production	bac-LF-F	TTTCAATGCTCCAGCCTAAT
		bac-LF-R	taacagattggttggtgctcGGAGCCTTTCAGATGGAAAT
		bac-DR-F	atttccatctgaaaggctccGAGCACCAACCAATCTGTTA
		bac-DR-R	cgcagtttaaacaggcgtaataaGGAAAAATCGCAGATAAGGC
		bac-PS-F	gccttatctgcgatttttccTTATTACGCCTGTTTAAACTGCG
		bac-PS-R	cgtttatcgtccttttggtcCCGTTCGTATAATGTATGCTATACG
		bac-RF-F	cgtatagcatacattatacgaacggGACCAAAAGGACGATAAACG
		bac-RF-R	CTGCTGTTTGTTTCTTACGG
		bac-VF	ATCCGCACCACAAATTCCCT
		bac-VR	AATTGGCGGTGGACGTTTTG
SQR9∆mln	Deficient in macrolactin production	mln-LF-F	CAGGCTCTGAGCAATGCAA
		mln-LF-R	ggacgatgcttttgtctaaTTGTTTTCCTCCTGTTCCG
		mln-DR-F	cggaacaggaggaaaacaaTTAGACAAAAGCATCGTCC
		mln-DR-R	cgcagtttaaacaggcgtaataaATTTACGACTTCTCCTTCAGCAT
		mln-PS-F	atgctgaaggagaagtcgtaaatTTATTACGCCTGTTTAAACTGCG
		mln-PS-R	cttcgtatcagtcagcctcCCGTTCGTATAATGTATGCTATACG
		mln-RF-F	cgtatagcatacattatacgaacggGAGGCTGACTGATACGAAG
		mln-RF-R	ATCACCCAATCGGGACACC
		mln-VF	GTATTAGCAGGAATCGGAGCG
		mln-VR	AACCCGGAAGGATAAAGTCG
SQR9∆dfn	Deficient in difficidin production	dfn-LF-F	TGGCGGAAGCAATGGTGAA
		dfn-LF-R	cggaaaggatgaggataagACAGAATGAAAAAAGCATGGGAAG
		dfn-DR-F	cttcccatgcttttttcattctgtCTTATCCTCATCCTTTCCG
		dfn-DR-R	cgcagtttaaacaggcgtaataaTATGCCGACTGCCTACCGA
		dfn-PS-F	tcggtaggcagtcggcataTTATTACGCCTGTTTAAACTGCG
		dfn-PS-R	aaaaccaatgtgaccgcacCCGTTCGTATAATGTATGCTATACG
		dfn-RF-F	cgtatagcatacattatacgaacggGTGCGGTCACATTGGTTTT
		dfn-RF-R	CAAGACAGCGGCATCGTAA
		dfn-VF	CTTGTTTACAGAACCTGCCCTCA
		dfn-VR	TTTTGCACTGCTTCTTCTTTTCC
SQR9∆bae	Deficient in bacillaene production	bae-LF-F	CTCGGTTCAGCGTTACTTT
		bae-LF-R	tgctccggccgttctctaTTAAAAGATCCGGGCAGAC
		bae-DR-F	gtctgcccggatcttttaaTAGAGAACGGCCGGAGCA
		bae-DR-R	cgcagtttaaacaggcgtaataaATGATGGCGAATCGATGGG
		bae-PS-F	cccatcgattcgccatcatTTATTACGCCTGTTTAAACTGCG
		bae-PS-R	actcttgtttcgcttcactcCCGTTCGTATAATGTATGCTATACG
		bae-RF-F	cgtatagcatacattatacgaacggGAGTGAAGCGAAACAAGAGT
		bae-RF-R	ATGCCAATTCACTATGTTCG
		bae-VF	CCGCAAGTTAGTCAAGGG
		bae-VR	TGTGGACAAACGCAATGGT
SQR9∆sfp	Deficient in Sfp protein (phospho-pantheinyltransferase), unable to produce active surfactin, bacillomycin D, fengycin, bacillibactin, macrolactin, difficidin, bacillaene, or the antimicrobial fatty acid (bacillunoic acid).	sfp-LF-F	CATTGAGACGTACCCGCTTT
		sfp-LF-R	ttcagacggaggatctggacGCATAGAAAAAGGAGGGTGT
		sfp-DR-F	acaccctcctttttctatgcGTCCAGATCCTCCGTCTGAA
		sfp-DR-R	cgcagtttaaacaggcgtaataaCGAAAATCGGCGCTATCTTA
		sfp-PS-F	taagatagcgccgattttcgTTATTACGCCTGTTTAAACTGCG
		sfp-PS-R	tccctgccgcttgattcattCCGTTCGTATAATGTATGCTATACG
		sfp-RF-F	cgtatagcatacattatacgaacggAATGAATCAAGCGGCAGGGA
		sfp-RF-R	TATATGGACCGCCCGCTTTC
		sfp-VF	AAACGCTTTAACACACGGGC
		sfp-VR	CGGGAATTCTTGATGCGCTG
a Lowercase bases are overlapping sequence for overlap PCR.
