# Supplementary material for: Biosynthetic gene cluster profiling predicts the positive association between antagonism and phylogeny in Bacillus
Source: Nat Commun. 2022 Feb 23;13:1023. doi: 10.1038/s41467-022-28668-z (PMC8866423; doi:10.1038/s41467-022-28668-z)
Supplement: Supplementary file 14 — Source Data [file 41467_2022_28668_MOESM14_ESM.xlsx]

## Sheet: Fig. 2c
Fig. 2c. The correlation between the BGC and phylogenetic distance of the 545 representative Bacillus genomes (P < 2.2 × 10-16, R2 = 0.2847)
ID of Genome 1	ID of Genome 2	Phylogenetic distance (Genome 1_Genome 2)	BGC distance (Genome 1_Genome 2)
GCA_000003645.1_ASM364v1	GCA_000003925.1_ASM392v1	0.0325071	8.04341
GCA_000003645.1_ASM364v1	GCA_000003955.1_ASM395v1	0.0262932	5.75823
GCA_000003645.1_ASM364v1	GCA_000006155.2_ASM615v2	0.00829069	2.30425
GCA_000003645.1_ASM364v1	GCA_000007825.1_ASM782v1	0.0176114	4.29843
GCA_000003645.1_ASM364v1	GCA_000007845.1_ASM784v1	0.00760938	2.30425
GCA_000003645.1_ASM364v1	GCA_000008165.1_ASM816v1	0.00760938	2.30425
GCA_000003645.1_ASM364v1	GCA_000008425.1_ASM842v1	0.438753	8.00373
GCA_000003645.1_ASM364v1	GCA_000008445.1_ASM844v1	0.00760938	2.30425
GCA_000003645.1_ASM364v1	GCA_000009045.1_ASM904v1	0.469011	9.12634
GCA_000003645.1_ASM364v1	GCA_000011645.1_ASM1164v1	0.438753	8.00373
GCA_000003645.1_ASM364v1	GCA_000013065.1_ASM1306v1	0.00183425	4.53341
GCA_000003645.1_ASM364v1	GCA_000015785.2_ASM1578v2	0.465361	8.9681
GCA_000003645.1_ASM364v1	GCA_000017425.1_ASM1742v1	0.0670434	5.35012
GCA_000003645.1_ASM364v1	GCA_000017885.4_ASM1788v4	0.4806	8.59193
GCA_000003645.1_ASM364v1	GCA_000018825.1_ASM1882v1	0.0329201	7.97795
GCA_000003645.1_ASM364v1	GCA_000021205.1_ASM2120v1	0.0174061	5.2987
GCA_000003645.1_ASM364v1	GCA_000021225.1_ASM2122v1	0.00162516	3.53478
GCA_000003645.1_ASM364v1	GCA_000021305.1_ASM2130v1	0.0222397	5.15651
GCA_000003645.1_ASM364v1	GCA_000021445.1_ASM2144v1	0.00781685	2.30425
GCA_000003645.1_ASM364v1	GCA_000021785.1_ASM2178v1	0.00699201	4.71189
GCA_000003645.1_ASM364v1	GCA_000022865.1_ASM2286v1	0.00760938	2.30425
GCA_000003645.1_ASM364v1	GCA_000025805.1_ASM2580v1	0.379691	11.0307
GCA_000003645.1_ASM364v1	GCA_000025825.1_ASM2582v1	0.377876	11.2815
GCA_000003645.1_ASM364v1	GCA_000092165.1_ASM9216v1	0.0180304	5.0007
GCA_000003645.1_ASM364v1	GCA_000143605.1_ASM14360v1	0.00677891	0.995812
GCA_000003645.1_ASM364v1	GCA_000146565.1_ASM14656v1	0.453988	9.00905
GCA_000003645.1_ASM364v1	GCA_000155325.1_ASM15532v1	0.46921	9.12634
GCA_000003645.1_ASM364v1	GCA_000155355.1_ASM15535v1	0.469011	9.12634
GCA_000003645.1_ASM364v1	GCA_000155375.1_ASM15537v1	0.469011	9.12634
GCA_000003645.1_ASM364v1	GCA_000160895.1_ASM16089v1	0.0172031	4.85769
GCA_000003645.1_ASM364v1	GCA_000160955.1_ASM16095v1	0.0201528	3.141
GCA_000003645.1_ASM364v1	GCA_000160975.1_ASM16097v1	0.032939	6.7858
GCA_000003645.1_ASM364v1	GCA_000161335.1_ASM16133v1	0.0345679	7.56496
GCA_000003645.1_ASM364v1	GCA_000161415.1_ASM16141v1	0.0461658	6.02335
GCA_000003645.1_ASM364v1	GCA_000161435.1_ASM16143v1	0.0461658	5.76424
GCA_000003645.1_ASM364v1	GCA_000161455.1_ASM16145v1	0.0467782	5.76424
GCA_000003645.1_ASM364v1	GCA_000161475.1_ASM16147v1	0.00729908	4.52308
GCA_000003645.1_ASM364v1	GCA_000161495.1_ASM16149v1	0.0235273	5.2987
GCA_000003645.1_ASM364v1	GCA_000161515.1_ASM16151v1	0.0235273	5.28078
GCA_000003645.1_ASM364v1	GCA_000161535.1_ASM16153v1	0.0231011	3.99501
GCA_000003645.1_ASM364v1	GCA_000161555.1_ASM16155v1	0.0184267	4.26399
GCA_000003645.1_ASM364v1	GCA_000161575.1_ASM16157v1	0.0174083	5.0007
GCA_000003645.1_ASM364v1	GCA_000161615.1_ASM16161v1	0.0235273	5.28078
GCA_000003645.1_ASM364v1	GCA_000161655.1_ASM16165v1	0.00698649	2.45836
GCA_000003645.1_ASM364v1	GCA_000161675.1_ASM16167v1	0.0166148	3.684
GCA_000003645.1_ASM364v1	GCA_000165925.1_ASM16592v1	0.445195	7.43079
GCA_000003645.1_ASM364v1	GCA_000169195.2_ASM16919v2	0.546613	29.3235
GCA_000003645.1_ASM364v1	GCA_000171615.1_ASM17161v1	0.482832	15.9097
GCA_000003645.1_ASM364v1	GCA_000177235.2_ASM17723v2	0.621837	26.9571
GCA_000003645.1_ASM364v1	GCA_000186085.1_ASM18608v1	0.469011	9.12634
GCA_000003645.1_ASM364v1	GCA_000186745.1_ASM18674v1	0.469404	9.10678
GCA_000003645.1_ASM364v1	GCA_000195515.1_ASM19551v1	0.463263	8.26653
GCA_000003645.1_ASM364v1	GCA_000196735.1_ASM19673v1	0.462727	8.26653
GCA_000003645.1_ASM364v1	GCA_000204275.1_ASM20427v1	0.462875	8.26653
GCA_000003645.1_ASM364v1	GCA_000204905.2_ASM20490v2	0.445195	7.27297
GCA_000003645.1_ASM364v1	GCA_000209795.2_ASM20979v2	0.469417	9.0158
GCA_000003645.1_ASM364v1	GCA_000217835.1_ASM21783v1	0.542537	28.7389
GCA_000003645.1_ASM364v1	GCA_000221645.1_ASM22164v1	0.463263	8.26653
GCA_000003645.1_ASM364v1	GCA_000225265.1_ASM22526v1	0.379406	11.0307
GCA_000003645.1_ASM364v1	GCA_000227465.1_ASM22746v1	0.460063	9.01364
GCA_000003645.1_ASM364v1	GCA_000227485.1_ASM22748v1	0.469503	9.0158
GCA_000003645.1_ASM364v1	GCA_000238675.1_Baci_smit_7_3_47FAA_V1	0.451094	21.4955
GCA_000003645.1_ASM364v1	GCA_000242855.2_ASM24285v2	0.463451	9.05376
GCA_000003645.1_ASM364v1	GCA_000245315.1_ASM24531v1	0.471748	8.65681
GCA_000003645.1_ASM364v1	GCA_000245335.1_ASM24533v1	0.45511	8.35002
GCA_000003645.1_ASM364v1	GCA_000258885.1_ASM25888v1	0.00760938	2.16053
GCA_000003645.1_ASM364v1	GCA_000262045.1_KCTC_13613_01	0.464615	8.65673
GCA_000003645.1_ASM364v1	GCA_000262385.1_ASM26238v1	0.466251	8.87081
GCA_000003645.1_ASM364v1	GCA_000262735.1_ASM26273v1	0.391179	18.9285
GCA_000003645.1_ASM364v1	GCA_000262755.1_ASM26275v1	0.400473	11.8978
GCA_000003645.1_ASM364v1	GCA_000264395.1_C89_version_1	0.445195	7.27297
GCA_000003645.1_ASM364v1	GCA_000283255.1_BE01	0.38562	22.3495
GCA_000003645.1_ASM364v1	GCA_000283695.1_ASM28369v1	0.46306	8.97299
GCA_000003645.1_ASM364v1	GCA_000293765.1_ASM29376v1	0.469011	9.12634
GCA_000003645.1_ASM364v1	GCA_000299035.1_ASM29903v1	0.0452012	4.26697
GCA_000003645.1_ASM364v1	GCA_000300535.1_ASM30053v1	0.466931	8.77163
GCA_000003645.1_ASM364v1	GCA_000307855.1_BAZO1.0	0.412389	19.8303
GCA_000003645.1_ASM364v1	GCA_000319475.1_ASM31947v1	0.466806	8.82181
GCA_000003645.1_ASM364v1	GCA_000321395.1_ASM32139v1	0.468936	9.12634
GCA_000003645.1_ASM364v1	GCA_000331575.1_ASM33157v1	0.405278	34.4768
GCA_000003645.1_ASM364v1	GCA_000334875.3_ASM33487v3	0.379484	11.0307
GCA_000003645.1_ASM364v1	GCA_000342105.1_Draft_Genome_Sequence_of_Bacillus_sonorensis_L12	0.43778	8.34698
GCA_000003645.1_ASM364v1	GCA_000353245.1_BStr_LAMA585_V1	0.470976	9.01651
GCA_000003645.1_ASM364v1	GCA_000374345.1_ASM37434v1	0.51469	28.3997
GCA_000003645.1_ASM364v1	GCA_000374565.1_ASM37456v1	0.52188	15.8483
GCA_000003645.1_ASM364v1	GCA_000385965.2_ASM38596v2	0.445095	7.43079
GCA_000003645.1_ASM364v1	GCA_000401235.1_BacNeaAAU1	0.479952	29.8041
GCA_000003645.1_ASM364v1	GCA_000404285.1_ASM40428v1	0.453318	8.55721
GCA_000003645.1_ASM364v1	GCA_000408885.1_ASM40888v1	0.443634	8.06904
GCA_000003645.1_ASM364v1	GCA_000429685.1_ASM42968v1	0.639113	26.4555
GCA_000003645.1_ASM364v1	GCA_000429705.1_ASM42970v1	0.596382	33.9757
GCA_000003645.1_ASM364v1	GCA_000429725.1_ASM42972v1	0.793814	33.4746
GCA_000003645.1_ASM364v1	GCA_000430785.1_ASM43078v1	0.201237	6.36352
GCA_000003645.1_ASM364v1	GCA_000473245.1_ASM47324v1	0.410934	12.5077
GCA_000003645.1_ASM364v1	GCA_000496285.1_ASM49628v1	0.0226084	7.14282
GCA_000003645.1_ASM364v1	GCA_000507105.1_KCTC_3706_01	0.454904	8.35002
GCA_000003645.1_ASM364v1	GCA_000507125.1_KCTC_13918_01	0.437586	8.32333
GCA_000003645.1_ASM364v1	GCA_000507145.1_KCTC_13622_01	0.47118	8.92649
GCA_000003645.1_ASM364v1	GCA_000513155.1_ASM51315v1	0.032305	8.03962
GCA_000003645.1_ASM364v1	GCA_000526655.1_ASM52665v1	0.474653	28.7147
GCA_000003645.1_ASM364v1	GCA_000559105.1_Draft	0.445904	8.01384
GCA_000003645.1_ASM364v1	GCA_000583065.1_ASM58306v1	0.466999	8.94991
GCA_000003645.1_ASM364v1	GCA_000590455.1_ASM59045v1	0.470014	9.12919
GCA_000003645.1_ASM364v1	GCA_000612165.1_BacFle1.0	0.388611	13.128
GCA_000003645.1_ASM364v1	GCA_000615945.1_ASM61594v1	0.63646	5.86372
GCA_000003645.1_ASM364v1	GCA_000685725.1_ASM68572v1	0.465729	8.74021
GCA_000003645.1_ASM364v1	GCA_000708505.1_BacMEV2011_1.0	0.41049	19.8303
GCA_000003645.1_ASM364v1	GCA_000712595.1_ASM71259v1	0.103208	5.51023
GCA_000003645.1_ASM364v1	GCA_000712615.1_ASM71261v1	0.0466425	4.4772
GCA_000003645.1_ASM364v1	GCA_000723905.1_PRJEB5512_assembly_1	0.462787	16.0382
GCA_000003645.1_ASM364v1	GCA_000724485.1_ASM72448v1	0.391179	18.9285
GCA_000003645.1_ASM364v1	GCA_000742675.1_ASM74267v1	0.445195	7.43079
GCA_000003645.1_ASM364v1	GCA_000742855.1_ASM74285v1	0.0463611	5.63454
GCA_000003645.1_ASM364v1	GCA_000743215.1_BST	0.453795	9.00905
GCA_000003645.1_ASM364v1	GCA_000751775.1_A1A	0.52341	29.5175
GCA_000003645.1_ASM364v1	GCA_000769555.1_ASM76955v1	0.465468	8.87081
GCA_000003645.1_ASM364v1	GCA_000775975.1_ASM77597v1	0.032305	8.03962
GCA_000003645.1_ASM364v1	GCA_000786015.1_Bac_ginsengihumi_spades2	0.474724	28.6016
GCA_000003645.1_ASM364v1	GCA_000798615.1_ASM79861v1	0.464809	8.25514
GCA_000003645.1_ASM364v1	GCA_000815275.2_ASM81527v2	0.463399	8.9681
GCA_000003645.1_ASM364v1	GCA_000829535.1_ASM82953v1	0.47144	10.8329
GCA_000003645.1_ASM364v1	GCA_000829555.1_ASM82955v1	0.471447	10.8329
GCA_000003645.1_ASM364v1	GCA_000831065.1_ASM83106v1	0.0172027	5.0845
GCA_000003645.1_ASM364v1	GCA_000831655.1_ASM83165v1	0.470592	9.03999
GCA_000003645.1_ASM364v1	GCA_000832165.1_ASM83216v1	0.523485	29.5175
GCA_000003645.1_ASM364v1	GCA_000832175.1_ASM83217v1	0.522977	29.5175
GCA_000003645.1_ASM364v1	GCA_000832185.1_ASM83218v1	0.522977	29.5175
GCA_000003645.1_ASM364v1	GCA_000832245.1_ASM83224v1	0.522786	29.3592
GCA_000003645.1_ASM364v1	GCA_000832605.1_ASM83260v1	0.0323031	8.04341
GCA_000003645.1_ASM364v1	GCA_000832885.1_ASM83288v1	0.0463611	5.63454
GCA_000003645.1_ASM364v1	GCA_000832905.1_ASM83290v1	0.544536	37.4806
GCA_000003645.1_ASM364v1	GCA_000832985.1_ASM83298v1	0.379282	11.0148
GCA_000003645.1_ASM364v1	GCA_000833005.1_ASM83300v1	0.46267	9.05376
GCA_000003645.1_ASM364v1	GCA_000875875.2_ASM87587v2	0.466338	8.74021
GCA_000003645.1_ASM364v1	GCA_000876525.1_ASM87652v1	0.444243	8.06904
GCA_000003645.1_ASM364v1	GCA_000876545.1_ASM87654v1	0.545528	29.1368
GCA_000003645.1_ASM364v1	GCA_000935315.1_Bac_saf_RIT372_v1	0.47761	8.83076
GCA_000003645.1_ASM364v1	GCA_000959025.1_ASM95902v1	0.453795	9.00905
GCA_000003645.1_ASM364v1	GCA_000966575.1_ASM96657v1	0.463837	8.29755
GCA_000003645.1_ASM364v1	GCA_000972245.3_ASM97224v3	0.384418	22.4241
GCA_000003645.1_ASM364v1	GCA_000972685.1_ASM97268v1	0.470399	9.20941
GCA_000003645.1_ASM364v1	GCA_000973485.1_ASM97348v1	0.46267	9.05376
GCA_000003645.1_ASM364v1	GCA_000973585.1_ASM97358v1	0.463259	9.05376
GCA_000003645.1_ASM364v1	GCA_000983035.1_930029	0.445195	7.34075
GCA_000003645.1_ASM364v1	GCA_000987825.1_ASM98782v1	0.462084	8.97299
GCA_000003645.1_ASM364v1	GCA_000988345.1_ASM98834v1	0.465729	8.6981
GCA_000003645.1_ASM364v1	GCA_001023595.1_ASM102359v1	0.463202	8.63495
GCA_000003645.1_ASM364v1	GCA_001029855.1_RIT379_V1	0.481971	30.0608
GCA_000003645.1_ASM364v1	GCA_001038695.1_ASM103869v1	0.470746	15.9259
GCA_000003645.1_ASM364v1	GCA_001038775.1_ASM103877v1	0.470784	8.86293
GCA_000003645.1_ASM364v1	GCA_001038845.1_ASM103884v1	0.470207	8.86613
GCA_000003645.1_ASM364v1	GCA_001038855.1_ASM103885v1	0.470955	15.9259
GCA_000003645.1_ASM364v1	GCA_001038915.1_ASM103891v1	0.470784	9.20941
GCA_000003645.1_ASM364v1	GCA_001038985.1_ASM103898v1	0.470749	15.9259
GCA_000003645.1_ASM364v1	GCA_001039015.1_ASM103901v1	0.470207	8.86613
GCA_000003645.1_ASM364v1	GCA_001039495.1_ASM103949v1	0.545528	28.9552
GCA_000003645.1_ASM364v1	GCA_001042465.1_ASM104246v1	0.444779	8.48912
GCA_000003645.1_ASM364v1	GCA_001042475.2_ASM104247v2	0.444087	8.43869
GCA_000003645.1_ASM364v1	GCA_001043535.1_ASM104353v1	0.470784	9.20941
GCA_000003645.1_ASM364v1	GCA_001043825.1_ASM104382v1	0.379997	11.0128
GCA_000003645.1_ASM364v1	GCA_001050115.1_ASM105011v1	0.452521	21.4955
GCA_000003645.1_ASM364v1	GCA_001050455.1_ASM105045v1	0.380204	11.3529
GCA_000003645.1_ASM364v1	GCA_001191605.1_ASM119160v1	0.470976	9.20941
GCA_000003645.1_ASM364v1	GCA_001265125.1_ASM126512v1	0.470014	8.99058
GCA_000003645.1_ASM364v1	GCA_001274775.1_ASM127477v1	0.4732	16.1602
GCA_000003645.1_ASM364v1	GCA_001274935.1_ASM127493v1	0.370858	18.4264
GCA_000003645.1_ASM364v1	GCA_001275045.2_ASM127504v2	0.0230207	7.06061
GCA_000003645.1_ASM364v1	GCA_001278705.1_ASM127870v1	0.448268	7.33507
GCA_000003645.1_ASM364v1	GCA_001305855.1_ASM130585v1	0.469936	15.9545
GCA_000003645.1_ASM364v1	GCA_001307105.1_ASM130710v1	0.474795	8.79041
GCA_000003645.1_ASM364v1	GCA_001420715.1_ASM142071v1	0.465156	16.2428
GCA_000003645.1_ASM364v1	GCA_001431145.1_ASM143114v1	0.470399	9.10511
GCA_000003645.1_ASM364v1	GCA_001431185.1_ASM143118v1	0.541422	25.9538
GCA_000003645.1_ASM364v1	GCA_001431785.1_ASM143178v1	0.470399	9.10511
GCA_000003645.1_ASM364v1	GCA_001439915.1_ASM143991v1	0.376419	20.2489
GCA_000003645.1_ASM364v1	GCA_001439965.1_ASM143996v1	0.462823	16.2428
GCA_000003645.1_ASM364v1	GCA_001456935.1_ASM145693v1	0.475285	15.8848
GCA_000003645.1_ASM364v1	GCA_001457015.1_ASM145701v1	0.470399	8.92654
GCA_000003645.1_ASM364v1	GCA_001516885.1_ASM151688v1	0.483206	15.9627
GCA_000003645.1_ASM364v1	GCA_001516895.1_ASM151689v1	0.480418	15.9627
GCA_000003645.1_ASM364v1	GCA_001536925.1_BMC_PRJEB12378v1	0.46267	9.05376
GCA_000003645.1_ASM364v1	GCA_001543165.1_ASM154316v1	0.470785	8.86293
GCA_000003645.1_ASM364v1	GCA_001548215.1_ASM154821v1	0.4704	9.01938
GCA_000003645.1_ASM364v1	GCA_001566945.1_ASM156694v1	0.459095	9.08482
GCA_000003645.1_ASM364v1	GCA_001578165.1_ASM157816v1	0.470399	8.81441
GCA_000003645.1_ASM364v1	GCA_001578205.1_ASM157820v1	0.480998	8.59193
GCA_000003645.1_ASM364v1	GCA_001584325.1_ASM158432v1	0.460002	8.36317
GCA_000003645.1_ASM364v1	GCA_001584345.1_ASM158434v1	0.45958	8.36317
GCA_000003645.1_ASM364v1	GCA_001587375.1_ASM158737v1	0.4638	15.8011
GCA_000003645.1_ASM364v1	GCA_001590825.1_ASM159082v1	0.384705	22.6114
GCA_000003645.1_ASM364v1	GCA_001590835.1_ASM159083v1	0.0466425	4.4772
GCA_000003645.1_ASM364v1	GCA_001591425.1_ASM159142v1	0.373673	11.3953
GCA_000003645.1_ASM364v1	GCA_001591545.1_ASM159154v1	0.496726	22.4417
GCA_000003645.1_ASM364v1	GCA_001591565.1_ASM159156v1	0.388225	13.316
GCA_000003645.1_ASM364v1	GCA_001591585.1_ASM159158v1	0.481971	30.0608
GCA_000003645.1_ASM364v1	GCA_001591605.1_ASM159160v1	0.47144	10.8329
GCA_000003645.1_ASM364v1	GCA_001591645.1_ASM159164v1	0.432655	25.4521
GCA_000003645.1_ASM364v1	GCA_001591825.1_ASM159182v1	0.462789	16.0382
GCA_000003645.1_ASM364v1	GCA_001591985.1_ASM159198v1	0.452521	21.4955
GCA_000003645.1_ASM364v1	GCA_001592005.1_ASM159200v1	0.437586	8.30959
GCA_000003645.1_ASM364v1	GCA_001596055.1_ASM159605v1	0.438946	8.00373
GCA_000003645.1_ASM364v1	GCA_001619805.1_ASM161980v1	0.470976	15.9259
GCA_000003645.1_ASM364v1	GCA_001630115.1_ASM163011v1	0.471689	10.8414
GCA_000003645.1_ASM364v1	GCA_001632185.1_ASM163218v1	0.471224	10.8414
GCA_000003645.1_ASM364v1	GCA_001636425.1_ASM163642v1	0.458753	15.949
GCA_000003645.1_ASM364v1	GCA_001636495.1_ASM163649v1	0.402715	22.4438
GCA_000003645.1_ASM364v1	GCA_001644195.2_ASM164419v2	0.423247	17.9243
GCA_000003645.1_ASM364v1	GCA_001645705.1_ASM164570v1	0.535712	17.4221
GCA_000003645.1_ASM364v1	GCA_001648575.1_ASM164857v1	0.403022	22.1473
GCA_000003645.1_ASM364v1	GCA_001662915.1_ASM166291v1	0.464223	8.42212
GCA_000003645.1_ASM364v1	GCA_001685015.1_ASM168501v1	0.466619	10.7412
GCA_000003645.1_ASM364v1	GCA_001687085.1_ASM168708v1	0.4704	9.20941
GCA_000003645.1_ASM364v1	GCA_001700275.1_ASM170027v1	0.471689	10.8414
GCA_000003645.1_ASM364v1	GCA_001700735.1_ASM170073v1	0.470399	9.10511
GCA_000003645.1_ASM364v1	GCA_001704975.1_ASM170497v1	0.477374	9.16372
GCA_000003645.1_ASM364v1	GCA_001712755.1_ASM171275v1	0.335288	13.9707
GCA_000003645.1_ASM364v1	GCA_001719185.1_ASM171918v1	0.470002	9.10678
GCA_000003645.1_ASM364v1	GCA_001721685.1_ASM172168v1	0.700087	35.9791
GCA_000003645.1_ASM364v1	GCA_001726125.1_ASM172612v1	0.43831	8.00373
GCA_000003645.1_ASM364v1	GCA_001729105.1_ASM172910v1	0.454042	7.98294
GCA_000003645.1_ASM364v1	GCA_001742425.1_ASM174242v1	0.432805	9.38441
GCA_000003645.1_ASM364v1	GCA_001766395.1_ASM176639v1	0.476272	8.80934
GCA_000003645.1_ASM364v1	GCA_001857925.1_ASM185792v1	0.466351	8.77163
GCA_000003645.1_ASM364v1	GCA_001870065.1_ASM187006v1	0.543863	29.2563
GCA_000003645.1_ASM364v1	GCA_001884035.1_ASM188403v1	0.00703425	4.71189
GCA_000003645.1_ASM364v1	GCA_001884045.1_ASM188404v1	0.0188334	3.3658
GCA_000003645.1_ASM364v1	GCA_001884065.1_ASM188406v1	0.0266945	5.95843
GCA_000003645.1_ASM364v1	GCA_001884105.1_ASM188410v1	0.0210631	3.28853
GCA_000003645.1_ASM364v1	GCA_001884135.1_ASM188413v1	0.0269216	7.34888
GCA_000003645.1_ASM364v1	GCA_001884185.1_ASM188418v1	0.0136722	3.4993
GCA_000003645.1_ASM364v1	GCA_001884235.1_ASM188423v1	0.0241982	6.45124
GCA_000003645.1_ASM364v1	GCA_001887185.1_ASM188718v1	0.462477	16.2428
GCA_000003645.1_ASM364v1	GCA_001895885.1_ASM189588v1	0.47761	8.83076
GCA_000003645.1_ASM364v1	GCA_001908475.1_ASM190847v1	0.470206	9.01938
GCA_000003645.1_ASM364v1	GCA_001914255.1_ASM191425v1	0.438365	8.00373
GCA_000003645.1_ASM364v1	GCA_001938665.1_ASM193866v1	0.477803	8.76758
GCA_000003645.1_ASM364v1	GCA_001938685.1_ASM193868v1	0.478192	8.19373
GCA_000003645.1_ASM364v1	GCA_001938705.1_ASM193870v1	0.478192	8.19373
GCA_000003645.1_ASM364v1	GCA_001969555.1_ASM196955v1	0.443578	8.52123
GCA_000003645.1_ASM364v1	GCA_001969815.1_ASM196981v1	0.443578	8.24851
GCA_000003645.1_ASM364v1	GCA_001969855.1_ASM196985v1	0.444735	7.81392
GCA_000003645.1_ASM364v1	GCA_002009195.1_ASM200919v1	0.377876	11.3696
GCA_000003645.1_ASM364v1	GCA_002009555.1_ASM200955v1	0.4613	16.2428
GCA_000003645.1_ASM364v1	GCA_002014545.1_ASM201454v1	0.0323031	6.73273
GCA_000003645.1_ASM364v1	GCA_002019595.1_ASM201959v1	0.339267	8.88121
GCA_000003645.1_ASM364v1	GCA_002019645.1_ASM201964v1	0.367483	35.4784
GCA_000003645.1_ASM364v1	GCA_002019665.1_ASM201966v1	0.387746	21.827
GCA_000003645.1_ASM364v1	GCA_002024265.1_ASM202426v1	0.388418	13.5088
GCA_000003645.1_ASM364v1	GCA_002027305.1_ASM202730v1	0.459484	8.96315
GCA_000003645.1_ASM364v1	GCA_002068155.1_ASM206815v1	0.444031	8.06904
GCA_000003645.1_ASM364v1	GCA_002074075.1_ASM207407v1	0.438559	8.00373
GCA_000003645.1_ASM364v1	GCA_002074095.1_ASM207409v1	0.438758	8.00373
GCA_000003645.1_ASM364v1	GCA_002074115.1_ASM207411v1	0.438559	7.98025
GCA_000003645.1_ASM364v1	GCA_002074135.1_ASM207413v1	0.438559	8.00373
GCA_000003645.1_ASM364v1	GCA_002077215.1_ASM207721v1	0.47588	8.97828
GCA_000003645.1_ASM364v1	GCA_002077245.1_ASM207724v1	0.470592	8.68841
GCA_000003645.1_ASM364v1	GCA_002104575.1_ASM210457v1	0.0343677	6.7858
GCA_000003645.1_ASM364v1	GCA_002113805.1_ASM211380v1	0.465585	8.94991
GCA_000003645.1_ASM364v1	GCA_002128405.1_ASM212840v1	0.327462	13.9841
GCA_000003645.1_ASM364v1	GCA_002128425.1_ASM212842v1	0.332725	13.9587
GCA_000003645.1_ASM364v1	GCA_002153425.1_ASM215342v1	0.591482	32.9733
GCA_000003645.1_ASM364v1	GCA_002153445.1_ASM215344v1	0.575343	8.37787
GCA_000003645.1_ASM364v1	GCA_002155005.1_ASM215500v1	0.476655	8.73016
GCA_000003645.1_ASM364v1	GCA_002155045.1_ASM215504v1	0.459119	9.08482
GCA_000003645.1_ASM364v1	GCA_002156865.1_ASM215686v1	0.328754	13.9841
GCA_000003645.1_ASM364v1	GCA_002156925.1_ASM215692v1	0.332929	13.9587
GCA_000003645.1_ASM364v1	GCA_002157855.1_ASM215785v1	0.395957	22.7781
GCA_000003645.1_ASM364v1	GCA_002159075.1_ASM215907v1	0.826964	32.4721
GCA_000003645.1_ASM364v1	GCA_002167185.1_ASM216718v1	0.380796	11.3529
GCA_000003645.1_ASM364v1	GCA_002173495.1_ASM217349v1	0.444999	7.25082
GCA_000003645.1_ASM364v1	GCA_002173675.1_ASM217367v1	0.438559	7.94557
GCA_000003645.1_ASM364v1	GCA_002174255.1_ASM217425v1	0.438559	7.90528
GCA_000003645.1_ASM364v1	GCA_002189605.1_ASM218960v1	0.471689	10.8414
GCA_000003645.1_ASM364v1	GCA_002202015.1_ASM220201v1	0.437586	8.22397
GCA_000003645.1_ASM364v1	GCA_002208605.1_ASM220860v1	0.380593	11.0692
GCA_000003645.1_ASM364v1	GCA_002211235.1_ASM221123v1	0.459481	8.93599
GCA_000003645.1_ASM364v1	GCA_002236895.1_ASM223689v1	0.438559	8.00373
GCA_000003645.1_ASM364v1	GCA_002237735.1_ASM223773v1	0.384218	22.4241
GCA_000003645.1_ASM364v1	GCA_002243495.1_ASM224349v1	0.445195	7.17924
GCA_000003645.1_ASM364v1	GCA_002250055.1_ASM225005v1	0.373673	11.3953
GCA_000003645.1_ASM364v1	GCA_002250885.2_ASM225088v2	0.067247	5.27826
GCA_000003645.1_ASM364v1	GCA_002250905.2_ASM225090v2	0.0672471	5.35012
GCA_000003645.1_ASM364v1	GCA_002250925.2_ASM225092v2	0.0672471	5.35012
GCA_000003645.1_ASM364v1	GCA_002250945.2_ASM225094v2	0.0670434	5.35012
GCA_000003645.1_ASM364v1	GCA_002250965.2_ASM225096v2	0.067247	5.27826
GCA_000003645.1_ASM364v1	GCA_002251005.2_ASM225100v2	0.067247	5.27826
GCA_000003645.1_ASM364v1	GCA_002251025.2_ASM225102v2	0.067247	5.27826
GCA_000003645.1_ASM364v1	GCA_002270345.1_ASM227034v1	0.524267	29.3592
GCA_000003645.1_ASM364v1	GCA_002293925.1_ASM229392v1	0.473391	16.0527
GCA_000003645.1_ASM364v1	GCA_002352765.2_ASM235276v2	0.576338	16.9199
GCA_000003645.1_ASM364v1	GCA_002393225.1_ASM239322v1	0.445794	8.06904
GCA_000003645.1_ASM364v1	GCA_002443015.2_ASM244301v2	0.470399	9.03999
GCA_000003645.1_ASM364v1	GCA_002443095.1_ASM244309v1	0.443883	8.48912
GCA_000003645.1_ASM364v1	GCA_002552205.1_ASM255220v1	0.0199139	7.22108
GCA_000003645.1_ASM364v1	GCA_002557005.1_ASM255700v1	0.0230193	7.22405
GCA_000003645.1_ASM364v1	GCA_002557065.1_ASM255706v1	0.0463762	6.28055
GCA_000003645.1_ASM364v1	GCA_002557395.1_ASM255739v1	0.0459441	6.28055
GCA_000003645.1_ASM364v1	GCA_002557675.1_ASM255767v1	0.0199417	7.48372
GCA_000003645.1_ASM364v1	GCA_002568975.1_ASM256897v1	0.0453507	5.74766
GCA_000003645.1_ASM364v1	GCA_002569005.1_ASM256900v1	0.0453507	5.74766
GCA_000003645.1_ASM364v1	GCA_002569095.1_ASM256909v1	0.023018	6.95611
GCA_000003645.1_ASM364v1	GCA_002569875.1_ASM256987v1	0.0455595	5.65162
GCA_000003645.1_ASM364v1	GCA_002570135.1_ASM257013v1	0.020539	6.52725
GCA_000003645.1_ASM364v1	GCA_002571765.1_ASM257176v1	0.0228142	7.0299
GCA_000003645.1_ASM364v1	GCA_002572295.1_ASM257229v1	0.0230193	7.25227
GCA_000003645.1_ASM364v1	GCA_002572495.1_ASM257249v1	0.0461658	6.15856
GCA_000003645.1_ASM364v1	GCA_002579385.1_ASM257938v1	0.0453507	6.02335
GCA_000003645.1_ASM364v1	GCA_002580865.1_ASM258086v1	0.0230193	7.25227
GCA_000003645.1_ASM364v1	GCA_002582165.1_ASM258216v1	0.0463611	5.9891
GCA_000003645.1_ASM364v1	GCA_002588685.1_ASM258868v1	0.380197	11.3529
GCA_000003645.1_ASM364v1	GCA_002589595.1_ASM258959v1	0.0230193	7.1372
GCA_000003645.1_ASM364v1	GCA_002688605.1_ASM268860v1	0.380397	11.0128
GCA_000003645.1_ASM364v1	GCA_002688645.1_ASM268864v1	0.444912	7.25082
GCA_000003645.1_ASM364v1	GCA_002734215.1_ASM273421v1	0.355964	20.7523
GCA_000003645.1_ASM364v1	GCA_002734285.1_ASM273428v1	0.356256	20.7523
GCA_000003645.1_ASM364v1	GCA_002741745.1_ASM274174v1	0.470593	9.17691
GCA_000003645.1_ASM364v1	GCA_002754795.1_ASM275479v1	0.464625	8.56615
GCA_000003645.1_ASM364v1	GCA_002786555.1_ASM278655v1	0.545528	29.3235
GCA_000003645.1_ASM364v1	GCA_002807595.1_ASM280759v1	0.0234973	6.11895
GCA_000003645.1_ASM364v1	GCA_002811125.1_ASM281112v1	0.473338	8.73274
GCA_000003645.1_ASM364v1	GCA_002835805.1_ASM283580v1	0.482424	37.4806
GCA_000003645.1_ASM364v1	GCA_002844575.1_ASM284457v1	0.46534	16.2428
GCA_000003645.1_ASM364v1	GCA_002850535.1_ASM285053v1	0.464033	8.00755
GCA_000003645.1_ASM364v1	GCA_002860125.1_ASM286012v1	0.408318	24.9504
GCA_000003645.1_ASM364v1	GCA_002860175.1_ASM286017v1	0.453868	8.76936
GCA_000003645.1_ASM364v1	GCA_002860245.1_ASM286024v1	0.408318	24.9504
GCA_000003645.1_ASM364v1	GCA_002872495.3_ASM287249v3	0.379388	11.3749
GCA_000003645.1_ASM364v1	GCA_002898435.1_ASM289843v1	0.477033	8.64463
GCA_000003645.1_ASM364v1	GCA_002914545.1_ASM291454v1	0.453868	8.79436
GCA_000003645.1_ASM364v1	GCA_002946455.1_ASM294645v1	0.546427	29.3235
GCA_000003645.1_ASM364v1	GCA_002946475.1_ASM294647v1	0.387132	21.8288
GCA_000003645.1_ASM364v1	GCA_002953695.1_ASM295369v1	0.470399	9.01938
GCA_000003645.1_ASM364v1	GCA_002993335.1_ASM299333v1	0.78239	31.9708
GCA_000003645.1_ASM364v1	GCA_002993725.1_ASM299372v1	0.45367	8.76936
GCA_000003645.1_ASM364v1	GCA_002993735.1_ASM299373v1	0.454065	8.65541
GCA_000003645.1_ASM364v1	GCA_002993745.1_ASM299374v1	0.45367	8.79436
GCA_000003645.1_ASM364v1	GCA_002993765.1_ASM299376v1	0.45367	8.79436
GCA_000003645.1_ASM364v1	GCA_002993925.1_ASM299392v1	0.44521	8.07102
GCA_000003645.1_ASM364v1	GCA_002993945.1_ASM299394v1	0.446767	8.07102
GCA_000003645.1_ASM364v1	GCA_003055025.1_ASM305502v1	0.463128	15.8931
GCA_000003645.1_ASM364v1	GCA_003055045.1_ASM305504v1	0.46393	15.8931
GCA_000003645.1_ASM364v1	GCA_003055065.1_ASM305506v1	0.463774	16.1994
GCA_000003645.1_ASM364v1	GCA_003055085.1_ASM305508v1	0.46293	16.1994
GCA_000003645.1_ASM364v1	GCA_003072605.1_ASM307260v1	0.380397	10.8458
GCA_000003645.1_ASM364v1	GCA_003096215.1_ASM309621v1	0.523923	29.5175
GCA_000003645.1_ASM364v1	GCA_003097715.1_ASM309771v1	0.476073	8.97828
GCA_000003645.1_ASM364v1	GCA_003226345.1_ASM322634v1	0.610042	16.016
GCA_000003645.1_ASM364v1	GCA_003269915.1_ASM326991v1	0.385908	22.6861
GCA_000003645.1_ASM364v1	GCA_003269945.1_ASM326994v1	0.385707	22.6861
GCA_000003645.1_ASM364v1	GCA_003269955.1_ASM326995v1	0.384906	22.6663
GCA_000003645.1_ASM364v1	GCA_003269975.1_ASM326997v1	0.385906	22.2862
GCA_000003645.1_ASM364v1	GCA_003318295.1_ASM331829v1	0.441544	16.4178
GCA_000003645.1_ASM364v1	GCA_003351965.1_ASM335196v1	0.382022	11.3749
GCA_000003645.1_ASM364v1	GCA_003429095.1_ASM342909v1	0.42031	28.1126
GCA_000003645.1_ASM364v1	GCA_003429105.1_ASM342910v1	0.407845	31.4695
GCA_000003645.1_ASM364v1	GCA_003473165.1_ASM347316v1	0.437586	8.34698
GCA_000003645.1_ASM364v1	GCA_003571425.1_ASM357142v1	0.480406	9.34434
GCA_000003645.1_ASM364v1	GCA_003581585.1_ASM358158v1	0.454043	16.2905
GCA_000003645.1_ASM364v1	GCA_003583265.1_ASM358326v1	0.389358	13.5088
GCA_000003645.1_ASM364v1	GCA_003600795.1_ASM360079v1	0.384222	22.3525
GCA_000003645.1_ASM364v1	GCA_003605405.2_ASM360540v2	0.516622	15.6474
GCA_000003645.1_ASM364v1	GCA_003612955.1_ASM361295v1	0.019459	1.60148
GCA_000003645.1_ASM364v1	GCA_003640645.1_ASM364064v1	0.354	20.6851
GCA_000003645.1_ASM364v1	GCA_003660145.1_ASM366014v1	0.476455	8.64463
GCA_000003645.1_ASM364v1	GCA_003667865.1_ASM366786v1	0.459584	15.3266
GCA_000003645.1_ASM364v1	GCA_003667885.1_ASM366788v1	0.472584	8.82462
GCA_000003645.1_ASM364v1	GCA_003711025.1_ASM371102v1	0.443634	8.06904
GCA_000003645.1_ASM364v1	GCA_003726095.1_ASM372609v1	0.482112	30.0608
GCA_000003645.1_ASM364v1	GCA_003726115.1_ASM372611v1	0.482113	30.1607
GCA_000003645.1_ASM364v1	GCA_003833305.1_ASM383330v1	0.385542	22.3495
GCA_000003645.1_ASM364v1	GCA_003866015.1_ASM386601v1	0.0192856	7.48372
GCA_000003645.1_ASM364v1	GCA_003944805.1_ASM394480v1	0.409057	24.9504
GCA_000003645.1_ASM364v1	GCA_003966295.1_ASM396629v1	0.0136722	3.70141
GCA_000003645.1_ASM364v1	GCA_004005475.1_ASM400547v1	0.497311	24.4487
GCA_000003645.1_ASM364v1	GCA_004006435.1_ASM400643v1	0.453868	8.5541
GCA_000003645.1_ASM364v1	GCA_004006455.1_ASM400645v1	0.478491	9.16372
GCA_000003645.1_ASM364v1	GCA_004101925.1_ASM410192v1	0.470206	9.17691
GCA_000003645.1_ASM364v1	GCA_004103615.1_ASM410361v1	0.446727	8.3891
GCA_000003645.1_ASM364v1	GCA_004116025.1_ASM411602v1	0.013467	3.57004
GCA_000003645.1_ASM364v1	GCA_004116035.1_ASM411603v1	0.013467	3.57004
GCA_000003645.1_ASM364v1	GCA_004116065.1_ASM411606v1	0.013467	3.57004
GCA_000003645.1_ASM364v1	GCA_004116085.1_ASM411608v1	0.013467	3.57004
GCA_000003645.1_ASM364v1	GCA_004116415.1_ASM411641v1	0.013467	3.57004
GCA_000003645.1_ASM364v1	GCA_004116955.1_ASM411695v1	0.471748	8.82462
GCA_000003645.1_ASM364v1	GCA_004124315.1_ASM412431v1	0.46548	8.65019
GCA_000003645.1_ASM364v1	GCA_004138285.1_ASM413828v1	0.335427	13.9707
GCA_000003645.1_ASM364v1	GCA_004138295.1_ASM413829v1	0.215384	7.87445
GCA_000003645.1_ASM364v1	GCA_004146125.1_ASM414612v1	0.409377	12.5077
GCA_000003645.1_ASM364v1	GCA_004153665.1_ASM415366v1	0.0172027	5.0845
GCA_000003645.1_ASM364v1	GCA_004365825.1_ASM436582v1	0.471689	10.8414
GCA_000003645.1_ASM364v1	GCA_004367995.1_ASM436799v1	0.0330064	7.56496
GCA_000003645.1_ASM364v1	GCA_004563755.2_ASM456375v2	0.470405	8.86613
GCA_000003645.1_ASM364v1	GCA_004569515.1_ASM456951v1	0.477107	8.89928
GCA_000003645.1_ASM364v1	GCA_004799755.1_ASM479975v1	0.36438	20.758
GCA_000003645.1_ASM364v1	GCA_005116465.1_ASM511646v1	0.434935	27.8161
GCA_000003645.1_ASM364v1	GCA_005117095.1_ASM511709v1	0.00162516	3.3125
GCA_000003645.1_ASM364v1	GCA_005217165.1_ASM521716v1	0.0196962	6.11782
GCA_000003645.1_ASM364v1	GCA_005217685.1_ASM521768v1	0.0320994	6.73273
GCA_000003645.1_ASM364v1	GCA_005217695.1_ASM521769v1	0.0196956	6.11782
GCA_000003645.1_ASM364v1	GCA_005217805.1_ASM521780v1	0.0335394	6.11895
GCA_000003645.1_ASM364v1	GCA_005217915.1_ASM521791v1	0.0200473	6.5646
GCA_000003645.1_ASM364v1	GCA_005491525.1_ASM549152v1	0.377876	11.3696
GCA_000003645.1_ASM364v1	GCA_005502275.1_ASM550227v1	0.448154	36.9577
GCA_000003645.1_ASM364v1	GCA_005577315.1_ASM557731v1	0.388033	13.5088
GCA_000003645.1_ASM364v1	GCA_005771655.1_ASM577165v1	0.453795	8.8194
GCA_000003645.1_ASM364v1	GCA_005848985.1_ASM584898v1	0.00348598	0.363713
GCA_000003645.1_ASM364v1	GCA_005849435.1_ASM584943v1	0.470784	8.86613
GCA_000003645.1_ASM364v1	GCA_006007885.1_ASM600788v1	0.603471	16.016
GCA_000003645.1_ASM364v1	GCA_006007905.1_ASM600790v1	0.470014	9.0184
GCA_000003645.1_ASM364v1	GCA_006094495.1_ASM609449v1	0.379282	11.0148
GCA_000003645.1_ASM364v1	GCA_006349625.1_ASM634962v1	0.00687188	2.25033
GCA_000003645.1_ASM364v1	GCA_006349645.1_ASM634964v1	0.00687188	2.25033
GCA_000003645.1_ASM364v1	GCA_006457285.1_ASM645728v1	0.00880993	4.53341
GCA_000003645.1_ASM364v1	GCA_006704205.1_ASM670420v1	0.425631	16.1508
GCA_000003645.1_ASM364v1	GCA_006965425.1_ASM696542v1	0.453674	8.5541
GCA_000003645.1_ASM364v1	GCA_007106705.1_ASM710670v1	0.378282	11.0692
GCA_000003645.1_ASM364v1	GCA_007273535.1_ASM727353v1	0.496468	24.4487
GCA_000003645.1_ASM364v1	GCA_007667395.1_ASM766739v1	0.482113	9.15104
GCA_000003645.1_ASM364v1	GCA_007671835.1_ASM767183v1	0.516017	15.8483
GCA_000003645.1_ASM364v1	GCA_007672095.1_ASM767209v1	0.516017	15.8483
GCA_000003645.1_ASM364v1	GCA_007672275.1_ASM767227v1	0.00666506	2.22891
GCA_000003645.1_ASM364v1	GCA_007673305.1_ASM767330v1	0.030048	7.97671
GCA_000003645.1_ASM364v1	GCA_007673655.1_ASM767365v1	0.0517229	7.06323
GCA_000003645.1_ASM364v1	GCA_007674015.1_ASM767401v1	0.480027	8.27185
GCA_000003645.1_ASM364v1	GCA_007674075.1_ASM767407v1	0.480025	8.45979
GCA_000003645.1_ASM364v1	GCA_007674245.1_ASM767424v1	0.476092	8.92654
GCA_000003645.1_ASM364v1	GCA_007676395.1_ASM767639v1	0.516017	15.8483
GCA_000003645.1_ASM364v1	GCA_007676415.1_ASM767641v1	0.516017	15.8483
GCA_000003645.1_ASM364v1	GCA_007676425.1_ASM767642v1	0.00688055	2.22891
GCA_000003645.1_ASM364v1	GCA_007676595.1_ASM767659v1	0.0267236	7.44908
GCA_000003645.1_ASM364v1	GCA_007676605.1_ASM767660v1	0.0267236	7.44908
GCA_000003645.1_ASM364v1	GCA_007678225.1_ASM767822v1	0.388029	13.4375
GCA_000003645.1_ASM364v1	GCA_007678245.1_ASM767824v1	0.388029	13.4375
GCA_000003645.1_ASM364v1	GCA_007681065.1_ASM768106v1	0.0267152	7.02078
GCA_000003645.1_ASM364v1	GCA_007681185.1_ASM768118v1	0.0196003	0.880933
GCA_000003645.1_ASM364v1	GCA_007681195.1_ASM768119v1	0.0188334	2.37899
GCA_000003645.1_ASM364v1	GCA_007681235.1_ASM768123v1	0.516017	15.8483
GCA_000003645.1_ASM364v1	GCA_007681365.1_ASM768136v1	0.0265026	7.41658
GCA_000003645.1_ASM364v1	GCA_007681375.1_ASM768137v1	0.0265459	5.95843
GCA_000003645.1_ASM364v1	GCA_007682005.1_ASM768200v1	0.0264913	7.23546
GCA_000003645.1_ASM364v1	GCA_007682035.1_ASM768203v1	0.00711576	2.26947
GCA_000003645.1_ASM364v1	GCA_007682135.1_ASM768213v1	0.00183266	3.49768
GCA_000003645.1_ASM364v1	GCA_007682145.1_ASM768214v1	0.516017	15.8483
GCA_000003645.1_ASM364v1	GCA_007682195.1_ASM768219v1	0.0190394	2.37899
GCA_000003645.1_ASM364v1	GCA_007682335.1_ASM768233v1	0.516017	15.8483
GCA_000003645.1_ASM364v1	GCA_007682355.1_ASM768235v1	0.0265026	7.41658
GCA_000003645.1_ASM364v1	GCA_007725405.1_ASM772540v1	0.648951	7.371
GCA_000003645.1_ASM364v1	GCA_007829095.1_ASM782909v1	0.482178	30.1607
GCA_000003645.1_ASM364v1	GCA_007923025.1_ASM792302v1	0.470399	8.17223
GCA_000003645.1_ASM364v1	GCA_008124485.1_ASM812448v1	0.470207	15.9259
GCA_000003645.1_ASM364v1	GCA_008180405.1_ASM818040v1	0.464269	16.2905
GCA_000003645.1_ASM364v1	GCA_008180415.1_ASM818041v1	0.463453	16.2627
GCA_000003645.1_ASM364v1	GCA_008180445.1_ASM818044v1	0.415267	12.5077
GCA_000003645.1_ASM364v1	GCA_008180465.1_ASM818046v1	0.441781	8.41618
GCA_000003645.1_ASM364v1	GCA_008180615.1_ASM818061v1	0.463601	16.2627
GCA_000003645.1_ASM364v1	GCA_008180685.1_ASM818068v1	0.473424	16.1602
GCA_000003645.1_ASM364v1	GCA_008180695.1_ASM818069v1	0.410405	12.464
GCA_000003645.1_ASM364v1	GCA_008180715.1_ASM818071v1	0.399671	22.7781
GCA_000003645.1_ASM364v1	GCA_008180725.1_ASM818072v1	0.401752	22.6114
GCA_000003645.1_ASM364v1	GCA_008180845.1_ASM818084v1	0.396261	22.7252
GCA_000003645.1_ASM364v1	GCA_008244765.1_ASM824476v1	0.476456	8.77033
GCA_000003645.1_ASM364v1	GCA_008274925.1_ASM827492v1	0.0335463	8.10585
GCA_000003645.1_ASM364v1	GCA_008365255.1_ASM836525v1	0.445017	8.06904
GCA_000003645.1_ASM364v1	GCA_008682325.1_ASM868232v1	0.441781	8.53732
GCA_000003645.1_ASM364v1	GCA_008682385.1_ASM868238v1	0.441781	8.53732
GCA_000003645.1_ASM364v1	GCA_008710145.1_ASM871014v1	0.455752	20.8271
GCA_000003645.1_ASM364v1	GCA_008764295.1_FS32	0.445585	36.8905
GCA_000003645.1_ASM364v1	GCA_008764325.1_FS31	0.445585	36.9577
GCA_000003645.1_ASM364v1	GCA_008764365.1_FS25	0.445585	36.701
GCA_000003645.1_ASM364v1	GCA_008764375.1_FS22	0.477109	8.80729
GCA_000003645.1_ASM364v1	GCA_008807735.1_ASM880773v1	0.0203081	4.26399
GCA_000003645.1_ASM364v1	GCA_008923665.1_ASM892366v1	0.0196051	3.46611
GCA_000003645.1_ASM364v1	GCA_008923805.1_ASM892380v1	0.384705	22.4332
GCA_000003645.1_ASM364v1	GCA_009497935.1_ASM949793v1	0.443634	8.06904
GCA_000003645.1_ASM364v1	GCA_009648955.1_ASM964895v1	0.00162516	3.53478
GCA_000003645.1_ASM364v1	GCA_009674765.1_ASM967476v1	0.383868	10.8927
GCA_000003645.1_ASM364v1	GCA_009674805.1_ASM967480v1	0.41284	23.9469
GCA_000003645.1_ASM364v1	GCA_009711125.1_ASM971112v1	0.424193	15.4134
GCA_000003645.1_ASM364v1	GCA_009724635.1_ASM972463v1	0.469333	8.62682
GCA_000003645.1_ASM364v1	GCA_009739945.1_ASM973994v1	0.0208556	3.28853
GCA_000003645.1_ASM364v1	GCA_009740005.1_ASM974000v1	0.0138789	3.70141
GCA_000003645.1_ASM364v1	GCA_009799785.1_ASM979978v1	0.0228146	7.14282
GCA_000003645.1_ASM364v1	GCA_009799965.1_ASM979996v1	0.00183266	3.49768
GCA_000003645.1_ASM364v1	GCA_009806575.1_ASM980657v1	0.470543	15.9259
GCA_000003645.1_ASM364v1	GCA_009858215.1_ASM985821v1	0.464012	15.6613
GCA_000003645.1_ASM364v1	GCA_009873395.1_ASM987339v1	0.00395941	3.59077
GCA_000003645.1_ASM364v1	GCA_009884335.1_ASM988433v1	0.000767284	0.167536
GCA_000003645.1_ASM364v1	GCA_009935585.1_ASM993558v1	0.473623	16.1602
GCA_000003645.1_ASM364v1	GCA_009936195.2_ASM993619v2	0.490407	6.86733
GCA_000003645.1_ASM364v1	GCA_009937765.1_ASM993776v1	0.480598	9.27275
GCA_000003645.1_ASM364v1	GCA_010577965.1_ASM1057796v1	0.388224	13.5088
GCA_000003645.1_ASM364v1	GCA_010669045.1_ASM1066904v1	0.00162516	3.39886
GCA_000003645.1_ASM364v1	GCA_010994445.1_ASM1099444v1	0.00687188	3.15349
GCA_000003645.1_ASM364v1	GCA_010994525.1_ASM1099452v1	0.00666525	3.15349
GCA_000003645.1_ASM364v1	GCA_011040455.1_ASM1104045v1	0.00750401	1.60489
GCA_000003645.1_ASM364v1	GCA_011067205.1_ASM1106720v1	0.470399	9.01938
GCA_000003645.1_ASM364v1	GCA_011068305.1_ASM1106830v1	0.443376	7.83634
GCA_000003645.1_ASM364v1	GCA_011405335.1_ASM1140533v1	0.0176138	5.15651
GCA_000003645.1_ASM364v1	GCA_011524375.1_ASM1152437v1	0.482113	30.1607
GCA_000003645.1_ASM364v1	GCA_012184275.1_ASM1218427v1	0.00162515	3.44662
GCA_000003645.1_ASM364v1	GCA_012225885.1_ASM1222588v1	0.471566	9.076
GCA_000003645.1_ASM364v1	GCA_012648005.1_ASM1264800v1	0.455093	8.50366
GCA_000003645.1_ASM364v1	GCA_013138395.1_ASM1313839v1	0.481697	30.1607
GCA_000003645.1_ASM364v1	GCA_900093775.1_EVONIK_BGLY	0.446727	8.3891
GCA_000003645.1_ASM364v1	GCA_900094345.1_ASM90009434v1	0.0325095	6.92609
GCA_000003645.1_ASM364v1	GCA_900094655.1_ASM90009465v1	0.0338746	8.00691
GCA_000003645.1_ASM364v1	GCA_900094695.1_ASM90009469v1	0.0330366	8.10585
GCA_000003645.1_ASM364v1	GCA_900094995.1_ASM90009499v1	0.0342925	7.97671
GCA_000003645.1_ASM364v1	GCA_900095005.1_ASM90009500v1	0.029123	8.00691
GCA_000003645.1_ASM364v1	GCA_900117315.1_PRJEB17645	0.418339	14.4091
GCA_000003645.1_ASM364v1	GCA_900166615.1_PRJEB19431	0.473218	16.1164
GCA_000003645.1_ASM364v1	GCA_900166645.1_PRJEB19417	0.444632	8.05633
GCA_000003645.1_ASM364v1	GCA_900186955.1_49386_E02	0.480564	8.73016
GCA_000003645.1_ASM364v1	GCA_900445435.1_59178_C01	0.47118	9.076
GCA_000003645.1_ASM364v1	GCA_900478165.1_48290_A02	0.49653	22.4417
GCA_000003645.1_ASM364v1	GCA_900636945.1_45532_G01	0.508182	15.3461
GCA_000003645.1_ASM364v1	GCA_902168435.1_P3556	0.413161	21.94
GCA_000003925.1_ASM392v1	GCA_000003955.1_ASM395v1	0.0157288	6.06292
GCA_000003925.1_ASM392v1	GCA_000006155.2_ASM615v2	0.0296959	7.59365
GCA_000003925.1_ASM392v1	GCA_000007825.1_ASM782v1	0.0295635	7.29267
GCA_000003925.1_ASM392v1	GCA_000007845.1_ASM784v1	0.0290145	7.59365
GCA_000003925.1_ASM392v1	GCA_000008165.1_ASM816v1	0.0290145	7.59365
GCA_000003925.1_ASM392v1	GCA_000008445.1_ASM844v1	0.0290145	7.59365
GCA_000003925.1_ASM392v1	GCA_000018825.1_ASM1882v1	0.00122852	1.35657
GCA_000003925.1_ASM392v1	GCA_000021205.1_ASM2120v1	0.0293583	8.29294
GCA_000003925.1_ASM392v1	GCA_000021305.1_ASM2130v1	0.0209334	8.15075
GCA_000003925.1_ASM392v1	GCA_000021445.1_ASM2144v1	0.029222	7.59365
GCA_000003925.1_ASM392v1	GCA_000021785.1_ASM2178v1	0.0283972	7.70612
GCA_000003925.1_ASM392v1	GCA_000022865.1_ASM2286v1	0.0290145	7.59365
GCA_000003925.1_ASM392v1	GCA_000092165.1_ASM9216v1	0.0299826	7.99494
GCA_000003925.1_ASM392v1	GCA_000143605.1_ASM14360v1	0.0281841	8.12166
GCA_000003925.1_ASM392v1	GCA_000160895.1_ASM16089v1	0.0291553	7.85192
GCA_000003925.1_ASM392v1	GCA_000160975.1_ASM16097v1	0.00124734	3.39248
GCA_000003925.1_ASM392v1	GCA_000161335.1_ASM16133v1	0.00287625	1.48192
GCA_000003925.1_ASM392v1	GCA_000161495.1_ASM16149v1	0.022221	8.29294
GCA_000003925.1_ASM392v1	GCA_000161515.1_ASM16151v1	0.022221	8.27502
GCA_000003925.1_ASM392v1	GCA_000161535.1_ASM16153v1	0.0217948	6.98924
GCA_000003925.1_ASM392v1	GCA_000161555.1_ASM16155v1	0.0303789	7.25822
GCA_000003925.1_ASM392v1	GCA_000161575.1_ASM16157v1	0.0293605	7.99494
GCA_000003925.1_ASM392v1	GCA_000161615.1_ASM16161v1	0.022221	8.27502
GCA_000003925.1_ASM392v1	GCA_000161655.1_ASM16165v1	0.0283917	7.74776
GCA_000003925.1_ASM392v1	GCA_000161675.1_ASM16167v1	0.028567	6.67824
GCA_000003925.1_ASM392v1	GCA_000258885.1_ASM25888v1	0.0290145	7.44993
GCA_000003925.1_ASM392v1	GCA_000496285.1_ASM49628v1	0.0213021	5.54506
GCA_000003925.1_ASM392v1	GCA_000513155.1_ASM51315v1	0.000613328	0.438683
GCA_000003925.1_ASM392v1	GCA_000775975.1_ASM77597v1	0.000613328	0.438683
GCA_000003925.1_ASM392v1	GCA_000831065.1_ASM83106v1	0.0291549	8.07874
GCA_000003925.1_ASM392v1	GCA_000832605.1_ASM83260v1	0.000204016	0.0917825
GCA_000003925.1_ASM392v1	GCA_001275045.2_ASM127504v2	0.0217144	5.46284
GCA_000003925.1_ASM392v1	GCA_001884065.1_ASM188406v1	0.0161301	6.26311
GCA_000003925.1_ASM392v1	GCA_001884135.1_ASM188413v1	0.0163572	2.48981
GCA_000003925.1_ASM392v1	GCA_002014545.1_ASM201454v1	0.000204016	3.3394
GCA_000003925.1_ASM392v1	GCA_002104575.1_ASM210457v1	0.00267611	3.39248
GCA_000003925.1_ASM392v1	GCA_002557005.1_ASM255700v1	0.021713	5.62629
GCA_000003925.1_ASM392v1	GCA_002569095.1_ASM256909v1	0.0217117	5.35835
GCA_000003925.1_ASM392v1	GCA_002571765.1_ASM257176v1	0.0215079	5.43214
GCA_000003925.1_ASM392v1	GCA_002572295.1_ASM257229v1	0.021713	5.65451
GCA_000003925.1_ASM392v1	GCA_002580865.1_ASM258086v1	0.021713	5.65451
GCA_000003925.1_ASM392v1	GCA_002589595.1_ASM258959v1	0.021713	5.53944
GCA_000003925.1_ASM392v1	GCA_002807595.1_ASM280759v1	0.022191	3.60269
GCA_000003925.1_ASM392v1	GCA_004153665.1_ASM415366v1	0.0291549	8.07874
GCA_000003925.1_ASM392v1	GCA_004367995.1_ASM436799v1	0.00131475	1.48192
GCA_000003925.1_ASM392v1	GCA_005217685.1_ASM521768v1	0.000407743	3.3394
GCA_000003925.1_ASM392v1	GCA_005217805.1_ASM521780v1	0.00184777	3.60269
GCA_000003925.1_ASM392v1	GCA_007672275.1_ASM767227v1	0.025842	7.51831
GCA_000003925.1_ASM392v1	GCA_007676425.1_ASM767642v1	0.0260575	7.51831
GCA_000003925.1_ASM392v1	GCA_007676595.1_ASM767659v1	0.0161591	2.59
GCA_000003925.1_ASM392v1	GCA_007676605.1_ASM767660v1	0.0161591	2.59
GCA_000003925.1_ASM392v1	GCA_007681065.1_ASM768106v1	0.0161508	2.1617
GCA_000003925.1_ASM392v1	GCA_007681365.1_ASM768136v1	0.0159382	2.5575
GCA_000003925.1_ASM392v1	GCA_007681375.1_ASM768137v1	0.0159815	6.26311
GCA_000003925.1_ASM392v1	GCA_007682035.1_ASM768203v1	0.0262927	8.23676
GCA_000003925.1_ASM392v1	GCA_007682355.1_ASM768235v1	0.0159382	2.5575
GCA_000003925.1_ASM392v1	GCA_008274925.1_ASM827492v1	0.00185466	1.48447
GCA_000003925.1_ASM392v1	GCA_009799785.1_ASM979978v1	0.0215083	5.54506
GCA_000003925.1_ASM392v1	GCA_011405335.1_ASM1140533v1	0.029566	8.15075
GCA_000003925.1_ASM392v1	GCA_900094345.1_ASM90009434v1	0.000817836	5.32833
GCA_000003925.1_ASM392v1	GCA_900094655.1_ASM90009465v1	0.00608429	0.886829
GCA_000003925.1_ASM392v1	GCA_900094695.1_ASM90009469v1	0.00524623	1.48447
GCA_000003925.1_ASM392v1	GCA_900094995.1_ASM90009499v1	0.00650217	1.35533
GCA_000003955.1_ASM395v1	GCA_000006155.2_ASM615v2	0.023482	5.30848
GCA_000003955.1_ASM395v1	GCA_000007825.1_ASM782v1	0.0233496	5.00749
GCA_000003955.1_ASM395v1	GCA_000007845.1_ASM784v1	0.0228007	5.30848
GCA_000003955.1_ASM395v1	GCA_000008165.1_ASM816v1	0.0228007	5.30848
GCA_000003955.1_ASM395v1	GCA_000008445.1_ASM844v1	0.0228007	5.30848
GCA_000003955.1_ASM395v1	GCA_000021205.1_ASM2120v1	0.0231444	6.00776
GCA_000003955.1_ASM395v1	GCA_000021305.1_ASM2130v1	0.0147196	5.86557
GCA_000003955.1_ASM395v1	GCA_000021445.1_ASM2144v1	0.0230081	5.30848
GCA_000003955.1_ASM395v1	GCA_000021785.1_ASM2178v1	0.0221833	5.42095
GCA_000003955.1_ASM395v1	GCA_000022865.1_ASM2286v1	0.0228007	5.30848
GCA_000003955.1_ASM395v1	GCA_000092165.1_ASM9216v1	0.0237687	5.70976
GCA_000003955.1_ASM395v1	GCA_000143605.1_ASM14360v1	0.0219702	5.83648
GCA_000003955.1_ASM395v1	GCA_000160895.1_ASM16089v1	0.0229414	5.56675
GCA_000003955.1_ASM395v1	GCA_000161495.1_ASM16149v1	0.0160071	6.00776
GCA_000003955.1_ASM395v1	GCA_000161515.1_ASM16151v1	0.0160071	5.98984
GCA_000003955.1_ASM395v1	GCA_000161535.1_ASM16153v1	0.0155809	4.70407
GCA_000003955.1_ASM395v1	GCA_000161555.1_ASM16155v1	0.024165	4.97305
GCA_000003955.1_ASM395v1	GCA_000161575.1_ASM16157v1	0.0231466	5.70976
GCA_000003955.1_ASM395v1	GCA_000161615.1_ASM16161v1	0.0160071	5.98984
GCA_000003955.1_ASM395v1	GCA_000161655.1_ASM16165v1	0.0221778	5.46259
GCA_000003955.1_ASM395v1	GCA_000161675.1_ASM16167v1	0.0223531	4.39306
GCA_000003955.1_ASM395v1	GCA_000258885.1_ASM25888v1	0.0228007	5.16475
GCA_000003955.1_ASM395v1	GCA_000496285.1_ASM49628v1	0.0150882	5.16233
GCA_000003955.1_ASM395v1	GCA_000831065.1_ASM83106v1	0.022941	5.79356
GCA_000003955.1_ASM395v1	GCA_001275045.2_ASM127504v2	0.0155006	5.08011
GCA_000003955.1_ASM395v1	GCA_001884135.1_ASM188413v1	0.000628435	5.36839
GCA_000003955.1_ASM395v1	GCA_002557005.1_ASM255700v1	0.0154991	5.24356
GCA_000003955.1_ASM395v1	GCA_002569095.1_ASM256909v1	0.0154979	4.97562
GCA_000003955.1_ASM395v1	GCA_002571765.1_ASM257176v1	0.015294	5.04941
GCA_000003955.1_ASM395v1	GCA_002572295.1_ASM257229v1	0.0154991	5.27178
GCA_000003955.1_ASM395v1	GCA_002580865.1_ASM258086v1	0.0154991	5.27178
GCA_000003955.1_ASM395v1	GCA_002589595.1_ASM258959v1	0.0154991	5.15671
GCA_000003955.1_ASM395v1	GCA_002807595.1_ASM280759v1	0.0159772	4.13846
GCA_000003955.1_ASM395v1	GCA_004153665.1_ASM415366v1	0.022941	5.79356
GCA_000003955.1_ASM395v1	GCA_007672275.1_ASM767227v1	0.0196282	5.23313
GCA_000003955.1_ASM395v1	GCA_007676425.1_ASM767642v1	0.0198437	5.23313
GCA_000003955.1_ASM395v1	GCA_007681365.1_ASM768136v1	0.00020941	5.43609
GCA_000003955.1_ASM395v1	GCA_007682035.1_ASM768203v1	0.0200789	5.95158
GCA_000003955.1_ASM395v1	GCA_007682355.1_ASM768235v1	0.00020941	5.43609
GCA_000003955.1_ASM395v1	GCA_009799785.1_ASM979978v1	0.0152944	5.16233
GCA_000003955.1_ASM395v1	GCA_011405335.1_ASM1140533v1	0.0233521	5.86557
GCA_000007825.1_ASM782v1	GCA_000006155.2_ASM615v2	0.0148001	3.84868
GCA_000007825.1_ASM782v1	GCA_000007845.1_ASM784v1	0.0141188	3.84868
GCA_000007825.1_ASM782v1	GCA_000008165.1_ASM816v1	0.0141188	3.84868
GCA_000007825.1_ASM782v1	GCA_000008445.1_ASM844v1	0.0141188	3.84868
GCA_000007825.1_ASM782v1	GCA_000021445.1_ASM2144v1	0.0143263	3.84868
GCA_000007825.1_ASM782v1	GCA_000021785.1_ASM2178v1	0.0135015	3.13212
GCA_000007825.1_ASM782v1	GCA_000022865.1_ASM2286v1	0.0141188	3.84868
GCA_000007825.1_ASM782v1	GCA_000092165.1_ASM9216v1	0.000831357	1.29921
GCA_000007825.1_ASM782v1	GCA_000143605.1_ASM14360v1	0.0132884	4.37668
GCA_000007825.1_ASM782v1	GCA_000160895.1_ASM16089v1	0.00163998	1.1562
GCA_000007825.1_ASM782v1	GCA_000161555.1_ASM16155v1	0.00122767	1.19442
GCA_000007825.1_ASM782v1	GCA_000161575.1_ASM16157v1	0.00184516	1.29921
GCA_000007825.1_ASM782v1	GCA_000161655.1_ASM16165v1	0.0134959	4.00279
GCA_000007825.1_ASM782v1	GCA_000258885.1_ASM25888v1	0.0141188	3.70495
GCA_000007825.1_ASM782v1	GCA_000831065.1_ASM83106v1	0.00163956	1.38301
GCA_000007825.1_ASM782v1	GCA_004153665.1_ASM415366v1	0.00163956	1.38301
GCA_000007825.1_ASM782v1	GCA_007672275.1_ASM767227v1	0.0109463	3.77333
GCA_000007825.1_ASM782v1	GCA_007676425.1_ASM767642v1	0.0111618	3.77333
GCA_000007825.1_ASM782v1	GCA_007682035.1_ASM768203v1	0.011397	4.49178
GCA_000007825.1_ASM782v1	GCA_011405335.1_ASM1140533v1	0.00205065	1.45502
GCA_000007845.1_ASM784v1	GCA_000006155.2_ASM615v2	0.000681316	0.287455
GCA_000007845.1_ASM784v1	GCA_000008165.1_ASM816v1	0	0
GCA_000007845.1_ASM784v1	GCA_000008445.1_ASM844v1	0	0
GCA_000007845.1_ASM784v1	GCA_000022865.1_ASM2286v1	0	0
GCA_000007845.1_ASM784v1	GCA_000258885.1_ASM25888v1	0	0.477727
GCA_000008005.1_ASM800v1	GCA_000003645.1_ASM364v1	0.00460014	3.06792
GCA_000008005.1_ASM800v1	GCA_000003925.1_ASM392v1	0.030454	7.66173
GCA_000008005.1_ASM800v1	GCA_000003955.1_ASM395v1	0.0242401	5.37656
GCA_000008005.1_ASM800v1	GCA_000006155.2_ASM615v2	0.00623763	2.61817
GCA_000008005.1_ASM800v1	GCA_000007825.1_ASM782v1	0.0155583	3.91676
GCA_000008005.1_ASM800v1	GCA_000007845.1_ASM784v1	0.00555632	2.61817
GCA_000008005.1_ASM800v1	GCA_000008165.1_ASM816v1	0.00555632	2.61817
GCA_000008005.1_ASM800v1	GCA_000008425.1_ASM842v1	0.4367	7.62206
GCA_000008005.1_ASM800v1	GCA_000008445.1_ASM844v1	0.00555632	2.61817
GCA_000008005.1_ASM800v1	GCA_000009045.1_ASM904v1	0.466958	8.74467
GCA_000008005.1_ASM800v1	GCA_000011645.1_ASM1164v1	0.4367	7.62206
GCA_000008005.1_ASM800v1	GCA_000013065.1_ASM1306v1	0.00359144	4.15174
GCA_000008005.1_ASM800v1	GCA_000015785.2_ASM1578v2	0.463308	8.58642
GCA_000008005.1_ASM800v1	GCA_000017425.1_ASM1742v1	0.0649903	4.96845
GCA_000008005.1_ASM800v1	GCA_000017885.4_ASM1788v4	0.478547	8.21026
GCA_000008005.1_ASM800v1	GCA_000018825.1_ASM1882v1	0.0308671	7.59628
GCA_000008005.1_ASM800v1	GCA_000021205.1_ASM2120v1	0.0153531	4.91703
GCA_000008005.1_ASM800v1	GCA_000021225.1_ASM2122v1	0.00338235	3.15311
GCA_000008005.1_ASM800v1	GCA_000021305.1_ASM2130v1	0.0201867	4.77484
GCA_000008005.1_ASM800v1	GCA_000021445.1_ASM2144v1	0.00576379	2.61817
GCA_000008005.1_ASM800v1	GCA_000021785.1_ASM2178v1	0.00493895	4.33022
GCA_000008005.1_ASM800v1	GCA_000022865.1_ASM2286v1	0.00555632	2.61817
GCA_000008005.1_ASM800v1	GCA_000025805.1_ASM2580v1	0.377638	10.649
GCA_000008005.1_ASM800v1	GCA_000025825.1_ASM2582v1	0.375823	10.8998
GCA_000008005.1_ASM800v1	GCA_000092165.1_ASM9216v1	0.0159773	4.61903
GCA_000008005.1_ASM800v1	GCA_000143605.1_ASM14360v1	0.00472585	3.14617
GCA_000008005.1_ASM800v1	GCA_000146565.1_ASM14656v1	0.451935	8.62737
GCA_000008005.1_ASM800v1	GCA_000155325.1_ASM15532v1	0.467157	8.74467
GCA_000008005.1_ASM800v1	GCA_000155355.1_ASM15535v1	0.466958	8.74467
GCA_000008005.1_ASM800v1	GCA_000155375.1_ASM15537v1	0.466958	8.74467
GCA_000008005.1_ASM800v1	GCA_000160895.1_ASM16089v1	0.0151501	4.47602
GCA_000008005.1_ASM800v1	GCA_000160955.1_ASM16095v1	0.0180997	2.06374
GCA_000008005.1_ASM800v1	GCA_000160975.1_ASM16097v1	0.0308859	6.40413
GCA_000008005.1_ASM800v1	GCA_000161335.1_ASM16133v1	0.0325148	7.18329
GCA_000008005.1_ASM800v1	GCA_000161415.1_ASM16141v1	0.0441127	5.64168
GCA_000008005.1_ASM800v1	GCA_000161435.1_ASM16143v1	0.0441127	5.38256
GCA_000008005.1_ASM800v1	GCA_000161455.1_ASM16145v1	0.0447251	5.38256
GCA_000008005.1_ASM800v1	GCA_000161475.1_ASM16147v1	0.00524602	4.14141
GCA_000008005.1_ASM800v1	GCA_000161495.1_ASM16149v1	0.0214742	4.91703
GCA_000008005.1_ASM800v1	GCA_000161515.1_ASM16151v1	0.0214742	4.89911
GCA_000008005.1_ASM800v1	GCA_000161535.1_ASM16153v1	0.021048	3.61333
GCA_000008005.1_ASM800v1	GCA_000161555.1_ASM16155v1	0.0163736	3.88232
GCA_000008005.1_ASM800v1	GCA_000161575.1_ASM16157v1	0.0153553	4.61903
GCA_000008005.1_ASM800v1	GCA_000161615.1_ASM16161v1	0.0214742	4.89911
GCA_000008005.1_ASM800v1	GCA_000161655.1_ASM16165v1	0.00493343	2.77228
GCA_000008005.1_ASM800v1	GCA_000161675.1_ASM16167v1	0.0145617	3.30233
GCA_000008005.1_ASM800v1	GCA_000165925.1_ASM16592v1	0.443142	7.04912
GCA_000008005.1_ASM800v1	GCA_000169195.2_ASM16919v2	0.54456	28.9418
GCA_000008005.1_ASM800v1	GCA_000171615.1_ASM17161v1	0.480778	15.528
GCA_000008005.1_ASM800v1	GCA_000177235.2_ASM17723v2	0.619784	26.5755
GCA_000008005.1_ASM800v1	GCA_000186085.1_ASM18608v1	0.466958	8.74467
GCA_000008005.1_ASM800v1	GCA_000186745.1_ASM18674v1	0.467351	8.72511
GCA_000008005.1_ASM800v1	GCA_000195515.1_ASM19551v1	0.46121	7.88485
GCA_000008005.1_ASM800v1	GCA_000196735.1_ASM19673v1	0.460674	7.88485
GCA_000008005.1_ASM800v1	GCA_000204275.1_ASM20427v1	0.460822	7.88485
GCA_000008005.1_ASM800v1	GCA_000204905.2_ASM20490v2	0.443142	6.8913
GCA_000008005.1_ASM800v1	GCA_000209795.2_ASM20979v2	0.467364	8.63413
GCA_000008005.1_ASM800v1	GCA_000217835.1_ASM21783v1	0.540483	28.3572
GCA_000008005.1_ASM800v1	GCA_000221645.1_ASM22164v1	0.46121	7.88485
GCA_000008005.1_ASM800v1	GCA_000225265.1_ASM22526v1	0.377353	10.649
GCA_000008005.1_ASM800v1	GCA_000227465.1_ASM22746v1	0.45801	8.63197
GCA_000008005.1_ASM800v1	GCA_000227485.1_ASM22748v1	0.46745	8.63413
GCA_000008005.1_ASM800v1	GCA_000238675.1_Baci_smit_7_3_47FAA_V1	0.449041	21.1139
GCA_000008005.1_ASM800v1	GCA_000242855.2_ASM24285v2	0.461398	8.67209
GCA_000008005.1_ASM800v1	GCA_000245315.1_ASM24531v1	0.469695	8.27514
GCA_000008005.1_ASM800v1	GCA_000245335.1_ASM24533v1	0.453057	7.96834
GCA_000008005.1_ASM800v1	GCA_000258885.1_ASM25888v1	0.00555632	2.47444
GCA_000008005.1_ASM800v1	GCA_000262045.1_KCTC_13613_01	0.462561	8.27506
GCA_000008005.1_ASM800v1	GCA_000262385.1_ASM26238v1	0.464198	8.48913
GCA_000008005.1_ASM800v1	GCA_000262735.1_ASM26273v1	0.389126	18.5469
GCA_000008005.1_ASM800v1	GCA_000262755.1_ASM26275v1	0.39842	11.5161
GCA_000008005.1_ASM800v1	GCA_000264395.1_C89_version_1	0.443142	6.8913
GCA_000008005.1_ASM800v1	GCA_000283255.1_BE01	0.383567	21.9678
GCA_000008005.1_ASM800v1	GCA_000283695.1_ASM28369v1	0.461007	8.59132
GCA_000008005.1_ASM800v1	GCA_000293765.1_ASM29376v1	0.466958	8.74467
GCA_000008005.1_ASM800v1	GCA_000299035.1_ASM29903v1	0.0431481	3.88529
GCA_000008005.1_ASM800v1	GCA_000300535.1_ASM30053v1	0.464877	8.38995
GCA_000008005.1_ASM800v1	GCA_000307855.1_BAZO1.0	0.410336	19.4486
GCA_000008005.1_ASM800v1	GCA_000319475.1_ASM31947v1	0.464753	8.44014
GCA_000008005.1_ASM800v1	GCA_000321395.1_ASM32139v1	0.466883	8.74467
GCA_000008005.1_ASM800v1	GCA_000331575.1_ASM33157v1	0.403225	34.0951
GCA_000008005.1_ASM800v1	GCA_000334875.3_ASM33487v3	0.377431	10.649
GCA_000008005.1_ASM800v1	GCA_000342105.1_Draft_Genome_Sequence_of_Bacillus_sonorensis_L12	0.435727	7.96531
GCA_000008005.1_ASM800v1	GCA_000353245.1_BStr_LAMA585_V1	0.468923	8.63484
GCA_000008005.1_ASM800v1	GCA_000374345.1_ASM37434v1	0.512637	28.0181
GCA_000008005.1_ASM800v1	GCA_000374565.1_ASM37456v1	0.519826	15.4666
GCA_000008005.1_ASM800v1	GCA_000385965.2_ASM38596v2	0.443042	7.04912
GCA_000008005.1_ASM800v1	GCA_000401235.1_BacNeaAAU1	0.477899	29.4224
GCA_000008005.1_ASM800v1	GCA_000404285.1_ASM40428v1	0.451265	8.17554
GCA_000008005.1_ASM800v1	GCA_000408885.1_ASM40888v1	0.441581	7.68737
GCA_000008005.1_ASM800v1	GCA_000429685.1_ASM42968v1	0.63706	26.0738
GCA_000008005.1_ASM800v1	GCA_000429705.1_ASM42970v1	0.594329	33.5941
GCA_000008005.1_ASM800v1	GCA_000429725.1_ASM42972v1	0.791761	33.0929
GCA_000008005.1_ASM800v1	GCA_000430785.1_ASM43078v1	0.199184	5.98185
GCA_000008005.1_ASM800v1	GCA_000473245.1_ASM47324v1	0.408881	12.126
GCA_000008005.1_ASM800v1	GCA_000496285.1_ASM49628v1	0.0205554	6.76115
GCA_000008005.1_ASM800v1	GCA_000507105.1_KCTC_3706_01	0.452851	7.96834
GCA_000008005.1_ASM800v1	GCA_000507125.1_KCTC_13918_01	0.435533	7.94166
GCA_000008005.1_ASM800v1	GCA_000507145.1_KCTC_13622_01	0.469127	8.54482
GCA_000008005.1_ASM800v1	GCA_000513155.1_ASM51315v1	0.0302519	7.65795
GCA_000008005.1_ASM800v1	GCA_000526655.1_ASM52665v1	0.4726	28.333
GCA_000008005.1_ASM800v1	GCA_000559105.1_Draft	0.443851	7.63217
GCA_000008005.1_ASM800v1	GCA_000583065.1_ASM58306v1	0.464946	8.56823
GCA_000008005.1_ASM800v1	GCA_000590455.1_ASM59045v1	0.467961	8.74752
GCA_000008005.1_ASM800v1	GCA_000612165.1_BacFle1.0	0.386558	12.7464
GCA_000008005.1_ASM800v1	GCA_000615945.1_ASM61594v1	0.634407	5.48204
GCA_000008005.1_ASM800v1	GCA_000685725.1_ASM68572v1	0.463675	8.35853
GCA_000008005.1_ASM800v1	GCA_000708505.1_BacMEV2011_1.0	0.408437	19.4486
GCA_000008005.1_ASM800v1	GCA_000712595.1_ASM71259v1	0.101154	5.12855
GCA_000008005.1_ASM800v1	GCA_000712615.1_ASM71261v1	0.0445894	4.09553
GCA_000008005.1_ASM800v1	GCA_000723905.1_PRJEB5512_assembly_1	0.460734	15.6566
GCA_000008005.1_ASM800v1	GCA_000724485.1_ASM72448v1	0.389126	18.5469
GCA_000008005.1_ASM800v1	GCA_000742675.1_ASM74267v1	0.443142	7.04912
GCA_000008005.1_ASM800v1	GCA_000742855.1_ASM74285v1	0.044308	5.25287
GCA_000008005.1_ASM800v1	GCA_000743215.1_BST	0.451742	8.62737
GCA_000008005.1_ASM800v1	GCA_000751775.1_A1A	0.521357	29.1358
GCA_000008005.1_ASM800v1	GCA_000769555.1_ASM76955v1	0.463415	8.48913
GCA_000008005.1_ASM800v1	GCA_000775975.1_ASM77597v1	0.0302519	7.65795
GCA_000008005.1_ASM800v1	GCA_000786015.1_Bac_ginsengihumi_spades2	0.472671	28.22
GCA_000008005.1_ASM800v1	GCA_000798615.1_ASM79861v1	0.462756	7.87347
GCA_000008005.1_ASM800v1	GCA_000815275.2_ASM81527v2	0.461346	8.58642
GCA_000008005.1_ASM800v1	GCA_000829535.1_ASM82953v1	0.469387	10.4513
GCA_000008005.1_ASM800v1	GCA_000829555.1_ASM82955v1	0.469394	10.4513
GCA_000008005.1_ASM800v1	GCA_000831065.1_ASM83106v1	0.0151497	4.70283
GCA_000008005.1_ASM800v1	GCA_000831655.1_ASM83165v1	0.468539	8.65831
GCA_000008005.1_ASM800v1	GCA_000832165.1_ASM83216v1	0.521432	29.1358
GCA_000008005.1_ASM800v1	GCA_000832175.1_ASM83217v1	0.520924	29.1358
GCA_000008005.1_ASM800v1	GCA_000832185.1_ASM83218v1	0.520924	29.1358
GCA_000008005.1_ASM800v1	GCA_000832245.1_ASM83224v1	0.520733	28.9775
GCA_000008005.1_ASM800v1	GCA_000832605.1_ASM83260v1	0.03025	7.66173
GCA_000008005.1_ASM800v1	GCA_000832885.1_ASM83288v1	0.044308	5.25287
GCA_000008005.1_ASM800v1	GCA_000832905.1_ASM83290v1	0.542483	37.0989
GCA_000008005.1_ASM800v1	GCA_000832985.1_ASM83298v1	0.377229	10.6332
GCA_000008005.1_ASM800v1	GCA_000833005.1_ASM83300v1	0.460617	8.67209
GCA_000008005.1_ASM800v1	GCA_000875875.2_ASM87587v2	0.464284	8.35853
GCA_000008005.1_ASM800v1	GCA_000876525.1_ASM87652v1	0.44219	7.68737
GCA_000008005.1_ASM800v1	GCA_000876545.1_ASM87654v1	0.543475	28.7551
GCA_000008005.1_ASM800v1	GCA_000935315.1_Bac_saf_RIT372_v1	0.475557	8.44909
GCA_000008005.1_ASM800v1	GCA_000959025.1_ASM95902v1	0.451742	8.62737
GCA_000008005.1_ASM800v1	GCA_000966575.1_ASM96657v1	0.461784	7.91587
GCA_000008005.1_ASM800v1	GCA_000972245.3_ASM97224v3	0.382365	22.0425
GCA_000008005.1_ASM800v1	GCA_000972685.1_ASM97268v1	0.468346	8.82773
GCA_000008005.1_ASM800v1	GCA_000973485.1_ASM97348v1	0.460617	8.67209
GCA_000008005.1_ASM800v1	GCA_000973585.1_ASM97358v1	0.461206	8.67209
GCA_000008005.1_ASM800v1	GCA_000983035.1_930029	0.443142	6.95907
GCA_000008005.1_ASM800v1	GCA_000987825.1_ASM98782v1	0.460031	8.59132
GCA_000008005.1_ASM800v1	GCA_000988345.1_ASM98834v1	0.463675	8.31643
GCA_000008005.1_ASM800v1	GCA_001023595.1_ASM102359v1	0.461149	8.25327
GCA_000008005.1_ASM800v1	GCA_001029855.1_RIT379_V1	0.479918	29.6791
GCA_000008005.1_ASM800v1	GCA_001038695.1_ASM103869v1	0.468692	15.5443
GCA_000008005.1_ASM800v1	GCA_001038775.1_ASM103877v1	0.468731	8.48126
GCA_000008005.1_ASM800v1	GCA_001038845.1_ASM103884v1	0.468154	8.48446
GCA_000008005.1_ASM800v1	GCA_001038855.1_ASM103885v1	0.468902	15.5443
GCA_000008005.1_ASM800v1	GCA_001038915.1_ASM103891v1	0.468731	8.82773
GCA_000008005.1_ASM800v1	GCA_001038985.1_ASM103898v1	0.468696	15.5443
GCA_000008005.1_ASM800v1	GCA_001039015.1_ASM103901v1	0.468154	8.48446
GCA_000008005.1_ASM800v1	GCA_001039495.1_ASM103949v1	0.543475	28.5735
GCA_000008005.1_ASM800v1	GCA_001042465.1_ASM104246v1	0.442726	8.10745
GCA_000008005.1_ASM800v1	GCA_001042475.2_ASM104247v2	0.442034	8.05701
GCA_000008005.1_ASM800v1	GCA_001043535.1_ASM104353v1	0.468731	8.82773
GCA_000008005.1_ASM800v1	GCA_001043825.1_ASM104382v1	0.377944	10.6311
GCA_000008005.1_ASM800v1	GCA_001050115.1_ASM105011v1	0.450468	21.1139
GCA_000008005.1_ASM800v1	GCA_001050455.1_ASM105045v1	0.378151	10.9713
GCA_000008005.1_ASM800v1	GCA_001191605.1_ASM119160v1	0.468923	8.82773
GCA_000008005.1_ASM800v1	GCA_001265125.1_ASM126512v1	0.467961	8.6089
GCA_000008005.1_ASM800v1	GCA_001274775.1_ASM127477v1	0.471147	15.7785
GCA_000008005.1_ASM800v1	GCA_001274935.1_ASM127493v1	0.368805	18.0447
GCA_000008005.1_ASM800v1	GCA_001275045.2_ASM127504v2	0.0209677	6.67893
GCA_000008005.1_ASM800v1	GCA_001278705.1_ASM127870v1	0.446215	6.95339
GCA_000008005.1_ASM800v1	GCA_001305855.1_ASM130585v1	0.467883	15.5728
GCA_000008005.1_ASM800v1	GCA_001307105.1_ASM130710v1	0.472742	8.40874
GCA_000008005.1_ASM800v1	GCA_001420715.1_ASM142071v1	0.463103	15.8611
GCA_000008005.1_ASM800v1	GCA_001431145.1_ASM143114v1	0.468346	8.72344
GCA_000008005.1_ASM800v1	GCA_001431185.1_ASM143118v1	0.539369	25.5722
GCA_000008005.1_ASM800v1	GCA_001431785.1_ASM143178v1	0.468346	8.72344
GCA_000008005.1_ASM800v1	GCA_001439915.1_ASM143991v1	0.374366	19.8672
GCA_000008005.1_ASM800v1	GCA_001439965.1_ASM143996v1	0.46077	15.8611
GCA_000008005.1_ASM800v1	GCA_001456935.1_ASM145693v1	0.473232	15.5032
GCA_000008005.1_ASM800v1	GCA_001457015.1_ASM145701v1	0.468346	8.54487
GCA_000008005.1_ASM800v1	GCA_001516885.1_ASM151688v1	0.481153	15.581
GCA_000008005.1_ASM800v1	GCA_001516895.1_ASM151689v1	0.478365	15.581
GCA_000008005.1_ASM800v1	GCA_001536925.1_BMC_PRJEB12378v1	0.460617	8.67209
GCA_000008005.1_ASM800v1	GCA_001543165.1_ASM154316v1	0.468732	8.48126
GCA_000008005.1_ASM800v1	GCA_001548215.1_ASM154821v1	0.468347	8.6377
GCA_000008005.1_ASM800v1	GCA_001566945.1_ASM156694v1	0.457042	8.70314
GCA_000008005.1_ASM800v1	GCA_001578165.1_ASM157816v1	0.468346	8.43274
GCA_000008005.1_ASM800v1	GCA_001578205.1_ASM157820v1	0.478945	8.21026
GCA_000008005.1_ASM800v1	GCA_001584325.1_ASM158432v1	0.457949	7.98149
GCA_000008005.1_ASM800v1	GCA_001584345.1_ASM158434v1	0.457527	7.98149
GCA_000008005.1_ASM800v1	GCA_001587375.1_ASM158737v1	0.461747	15.4195
GCA_000008005.1_ASM800v1	GCA_001590825.1_ASM159082v1	0.382652	22.2297
GCA_000008005.1_ASM800v1	GCA_001590835.1_ASM159083v1	0.0445894	4.09553
GCA_000008005.1_ASM800v1	GCA_001591425.1_ASM159142v1	0.37162	11.0136
GCA_000008005.1_ASM800v1	GCA_001591545.1_ASM159154v1	0.494673	22.0601
GCA_000008005.1_ASM800v1	GCA_001591565.1_ASM159156v1	0.386172	12.9343
GCA_000008005.1_ASM800v1	GCA_001591585.1_ASM159158v1	0.479918	29.6791
GCA_000008005.1_ASM800v1	GCA_001591605.1_ASM159160v1	0.469387	10.4513
GCA_000008005.1_ASM800v1	GCA_001591645.1_ASM159164v1	0.430602	25.0705
GCA_000008005.1_ASM800v1	GCA_001591825.1_ASM159182v1	0.460736	15.6566
GCA_000008005.1_ASM800v1	GCA_001591985.1_ASM159198v1	0.450468	21.1139
GCA_000008005.1_ASM800v1	GCA_001592005.1_ASM159200v1	0.435533	7.92792
GCA_000008005.1_ASM800v1	GCA_001596055.1_ASM159605v1	0.436893	7.62206
GCA_000008005.1_ASM800v1	GCA_001619805.1_ASM161980v1	0.468923	15.5443
GCA_000008005.1_ASM800v1	GCA_001630115.1_ASM163011v1	0.469636	10.4597
GCA_000008005.1_ASM800v1	GCA_001632185.1_ASM163218v1	0.469171	10.4597
GCA_000008005.1_ASM800v1	GCA_001636425.1_ASM163642v1	0.4567	15.5673
GCA_000008005.1_ASM800v1	GCA_001636495.1_ASM163649v1	0.400662	22.0621
GCA_000008005.1_ASM800v1	GCA_001644195.2_ASM164419v2	0.421194	17.5426
GCA_000008005.1_ASM800v1	GCA_001645705.1_ASM164570v1	0.533659	17.0404
GCA_000008005.1_ASM800v1	GCA_001648575.1_ASM164857v1	0.400969	21.7656
GCA_000008005.1_ASM800v1	GCA_001662915.1_ASM166291v1	0.46217	8.04045
GCA_000008005.1_ASM800v1	GCA_001685015.1_ASM168501v1	0.464566	10.3596
GCA_000008005.1_ASM800v1	GCA_001687085.1_ASM168708v1	0.468347	8.82773
GCA_000008005.1_ASM800v1	GCA_001700275.1_ASM170027v1	0.469636	10.4597
GCA_000008005.1_ASM800v1	GCA_001700735.1_ASM170073v1	0.468346	8.72344
GCA_000008005.1_ASM800v1	GCA_001704975.1_ASM170497v1	0.475321	8.78205
GCA_000008005.1_ASM800v1	GCA_001712755.1_ASM171275v1	0.333234	13.589
GCA_000008005.1_ASM800v1	GCA_001719185.1_ASM171918v1	0.467949	8.72511
GCA_000008005.1_ASM800v1	GCA_001721685.1_ASM172168v1	0.698034	35.5975
GCA_000008005.1_ASM800v1	GCA_001726125.1_ASM172612v1	0.436257	7.62206
GCA_000008005.1_ASM800v1	GCA_001729105.1_ASM172910v1	0.451989	7.60127
GCA_000008005.1_ASM800v1	GCA_001742425.1_ASM174242v1	0.430752	9.00274
GCA_000008005.1_ASM800v1	GCA_001766395.1_ASM176639v1	0.474219	8.42766
GCA_000008005.1_ASM800v1	GCA_001857925.1_ASM185792v1	0.464298	8.38995
GCA_000008005.1_ASM800v1	GCA_001870065.1_ASM187006v1	0.54181	28.8746
GCA_000008005.1_ASM800v1	GCA_001883995.1_ASM188399v1	0.00388183	2.87948
GCA_000008005.1_ASM800v1	GCA_001884025.1_ASM188402v1	0.000209249	0.143727
GCA_000008005.1_ASM800v1	GCA_001884035.1_ASM188403v1	0.00498119	4.33022
GCA_000008005.1_ASM800v1	GCA_001884045.1_ASM188404v1	0.0167804	2.98413
GCA_000008005.1_ASM800v1	GCA_001884065.1_ASM188406v1	0.0246414	5.57676
GCA_000008005.1_ASM800v1	GCA_001884105.1_ASM188410v1	0.01901	2.21127
GCA_000008005.1_ASM800v1	GCA_001884135.1_ASM188413v1	0.0248686	6.96721
GCA_000008005.1_ASM800v1	GCA_001884185.1_ASM188418v1	0.0116192	3.11763
GCA_000008005.1_ASM800v1	GCA_001884235.1_ASM188423v1	0.0221452	6.06957
GCA_000008005.1_ASM800v1	GCA_001887185.1_ASM188718v1	0.460424	15.8611
GCA_000008005.1_ASM800v1	GCA_001895885.1_ASM189588v1	0.475557	8.44909
GCA_000008005.1_ASM800v1	GCA_001908475.1_ASM190847v1	0.468153	8.6377
GCA_000008005.1_ASM800v1	GCA_001914255.1_ASM191425v1	0.436312	7.62206
GCA_000008005.1_ASM800v1	GCA_001938665.1_ASM193866v1	0.47575	8.38591
GCA_000008005.1_ASM800v1	GCA_001938685.1_ASM193868v1	0.476139	7.81206
GCA_000008005.1_ASM800v1	GCA_001938705.1_ASM193870v1	0.476139	7.81206
GCA_000008005.1_ASM800v1	GCA_001969555.1_ASM196955v1	0.441525	8.13956
GCA_000008005.1_ASM800v1	GCA_001969815.1_ASM196981v1	0.441525	7.86684
GCA_000008005.1_ASM800v1	GCA_001969855.1_ASM196985v1	0.442681	7.43224
GCA_000008005.1_ASM800v1	GCA_002009195.1_ASM200919v1	0.375823	10.988
GCA_000008005.1_ASM800v1	GCA_002009555.1_ASM200955v1	0.459247	15.8611
GCA_000008005.1_ASM800v1	GCA_002014545.1_ASM201454v1	0.03025	6.35105
GCA_000008005.1_ASM800v1	GCA_002019595.1_ASM201959v1	0.337214	8.49954
GCA_000008005.1_ASM800v1	GCA_002019645.1_ASM201964v1	0.36543	35.0967
GCA_000008005.1_ASM800v1	GCA_002019665.1_ASM201966v1	0.385693	21.4453
GCA_000008005.1_ASM800v1	GCA_002024265.1_ASM202426v1	0.386365	13.1271
GCA_000008005.1_ASM800v1	GCA_002027305.1_ASM202730v1	0.457431	8.58148
GCA_000008005.1_ASM800v1	GCA_002068155.1_ASM206815v1	0.441978	7.68737
GCA_000008005.1_ASM800v1	GCA_002074075.1_ASM207407v1	0.436506	7.62206
GCA_000008005.1_ASM800v1	GCA_002074095.1_ASM207409v1	0.436705	7.62206
GCA_000008005.1_ASM800v1	GCA_002074115.1_ASM207411v1	0.436506	7.59858
GCA_000008005.1_ASM800v1	GCA_002074135.1_ASM207413v1	0.436506	7.62206
GCA_000008005.1_ASM800v1	GCA_002077215.1_ASM207721v1	0.473827	8.59661
GCA_000008005.1_ASM800v1	GCA_002077245.1_ASM207724v1	0.468538	8.30674
GCA_000008005.1_ASM800v1	GCA_002104575.1_ASM210457v1	0.0323147	6.40413
GCA_000008005.1_ASM800v1	GCA_002113805.1_ASM211380v1	0.463532	8.56823
GCA_000008005.1_ASM800v1	GCA_002128405.1_ASM212840v1	0.325409	13.6024
GCA_000008005.1_ASM800v1	GCA_002128425.1_ASM212842v1	0.330672	13.5771
GCA_000008005.1_ASM800v1	GCA_002153425.1_ASM215342v1	0.589429	32.5917
GCA_000008005.1_ASM800v1	GCA_002153445.1_ASM215344v1	0.57329	7.99619
GCA_000008005.1_ASM800v1	GCA_002155005.1_ASM215500v1	0.474602	8.34848
GCA_000008005.1_ASM800v1	GCA_002155045.1_ASM215504v1	0.457066	8.70314
GCA_000008005.1_ASM800v1	GCA_002156865.1_ASM215686v1	0.326701	13.6024
GCA_000008005.1_ASM800v1	GCA_002156925.1_ASM215692v1	0.330876	13.5771
GCA_000008005.1_ASM800v1	GCA_002157855.1_ASM215785v1	0.393904	22.3965
GCA_000008005.1_ASM800v1	GCA_002159075.1_ASM215907v1	0.824911	32.0904
GCA_000008005.1_ASM800v1	GCA_002167185.1_ASM216718v1	0.378743	10.9713
GCA_000008005.1_ASM800v1	GCA_002173495.1_ASM217349v1	0.442946	6.86915
GCA_000008005.1_ASM800v1	GCA_002173675.1_ASM217367v1	0.436506	7.56389
GCA_000008005.1_ASM800v1	GCA_002174255.1_ASM217425v1	0.436506	7.52361
GCA_000008005.1_ASM800v1	GCA_002189605.1_ASM218960v1	0.469636	10.4597
GCA_000008005.1_ASM800v1	GCA_002202015.1_ASM220201v1	0.435533	7.8423
GCA_000008005.1_ASM800v1	GCA_002208605.1_ASM220860v1	0.37854	10.6875
GCA_000008005.1_ASM800v1	GCA_002211235.1_ASM221123v1	0.457428	8.55432
GCA_000008005.1_ASM800v1	GCA_002236895.1_ASM223689v1	0.436506	7.62206
GCA_000008005.1_ASM800v1	GCA_002237735.1_ASM223773v1	0.382165	22.0425
GCA_000008005.1_ASM800v1	GCA_002243495.1_ASM224349v1	0.443141	6.79756
GCA_000008005.1_ASM800v1	GCA_002250055.1_ASM225005v1	0.37162	11.0136
GCA_000008005.1_ASM800v1	GCA_002250885.2_ASM225088v2	0.065194	4.89659
GCA_000008005.1_ASM800v1	GCA_002250905.2_ASM225090v2	0.0651941	4.96845
GCA_000008005.1_ASM800v1	GCA_002250925.2_ASM225092v2	0.0651941	4.96845
GCA_000008005.1_ASM800v1	GCA_002250945.2_ASM225094v2	0.0649903	4.96845
GCA_000008005.1_ASM800v1	GCA_002250965.2_ASM225096v2	0.065194	4.89659
GCA_000008005.1_ASM800v1	GCA_002251005.2_ASM225100v2	0.065194	4.89659
GCA_000008005.1_ASM800v1	GCA_002251025.2_ASM225102v2	0.065194	4.89659
GCA_000008005.1_ASM800v1	GCA_002270345.1_ASM227034v1	0.522214	28.9775
GCA_000008005.1_ASM800v1	GCA_002293925.1_ASM229392v1	0.471338	15.671
GCA_000008005.1_ASM800v1	GCA_002352765.2_ASM235276v2	0.574285	16.5383
GCA_000008005.1_ASM800v1	GCA_002393225.1_ASM239322v1	0.443741	7.68737
GCA_000008005.1_ASM800v1	GCA_002443015.2_ASM244301v2	0.468346	8.65831
GCA_000008005.1_ASM800v1	GCA_002443095.1_ASM244309v1	0.44183	8.10745
GCA_000008005.1_ASM800v1	GCA_002552205.1_ASM255220v1	0.0178608	6.83941
GCA_000008005.1_ASM800v1	GCA_002557005.1_ASM255700v1	0.0209662	6.84238
GCA_000008005.1_ASM800v1	GCA_002557065.1_ASM255706v1	0.0443231	5.89887
GCA_000008005.1_ASM800v1	GCA_002557395.1_ASM255739v1	0.043891	5.89887
GCA_000008005.1_ASM800v1	GCA_002557675.1_ASM255767v1	0.0178886	7.10205
GCA_000008005.1_ASM800v1	GCA_002568975.1_ASM256897v1	0.0432976	5.36598
GCA_000008005.1_ASM800v1	GCA_002569005.1_ASM256900v1	0.0432976	5.36598
GCA_000008005.1_ASM800v1	GCA_002569095.1_ASM256909v1	0.020965	6.57444
GCA_000008005.1_ASM800v1	GCA_002569875.1_ASM256987v1	0.0435064	5.26995
GCA_000008005.1_ASM800v1	GCA_002570135.1_ASM257013v1	0.018486	6.14557
GCA_000008005.1_ASM800v1	GCA_002571765.1_ASM257176v1	0.0207611	6.64823
GCA_000008005.1_ASM800v1	GCA_002572295.1_ASM257229v1	0.0209662	6.8706
GCA_000008005.1_ASM800v1	GCA_002572495.1_ASM257249v1	0.0441128	5.77688
GCA_000008005.1_ASM800v1	GCA_002579385.1_ASM257938v1	0.0432976	5.64168
GCA_000008005.1_ASM800v1	GCA_002580865.1_ASM258086v1	0.0209662	6.8706
GCA_000008005.1_ASM800v1	GCA_002582165.1_ASM258216v1	0.044308	5.60743
GCA_000008005.1_ASM800v1	GCA_002588685.1_ASM258868v1	0.378144	10.9713
GCA_000008005.1_ASM800v1	GCA_002589595.1_ASM258959v1	0.0209662	6.75553
GCA_000008005.1_ASM800v1	GCA_002688605.1_ASM268860v1	0.378343	10.6311
GCA_000008005.1_ASM800v1	GCA_002688645.1_ASM268864v1	0.442859	6.86915
GCA_000008005.1_ASM800v1	GCA_002734215.1_ASM273421v1	0.353911	20.3706
GCA_000008005.1_ASM800v1	GCA_002734285.1_ASM273428v1	0.354203	20.3706
GCA_000008005.1_ASM800v1	GCA_002741745.1_ASM274174v1	0.46854	8.79524
GCA_000008005.1_ASM800v1	GCA_002754795.1_ASM275479v1	0.462572	8.18447
GCA_000008005.1_ASM800v1	GCA_002786555.1_ASM278655v1	0.543475	28.9418
GCA_000008005.1_ASM800v1	GCA_002807595.1_ASM280759v1	0.0214443	5.73728
GCA_000008005.1_ASM800v1	GCA_002811125.1_ASM281112v1	0.471285	8.35106
GCA_000008005.1_ASM800v1	GCA_002835805.1_ASM283580v1	0.480371	37.0989
GCA_000008005.1_ASM800v1	GCA_002844575.1_ASM284457v1	0.463287	15.8611
GCA_000008005.1_ASM800v1	GCA_002850535.1_ASM285053v1	0.46198	7.62588
GCA_000008005.1_ASM800v1	GCA_002860125.1_ASM286012v1	0.406265	24.5687
GCA_000008005.1_ASM800v1	GCA_002860175.1_ASM286017v1	0.451815	8.38769
GCA_000008005.1_ASM800v1	GCA_002860245.1_ASM286024v1	0.406265	24.5687
GCA_000008005.1_ASM800v1	GCA_002872495.3_ASM287249v3	0.377335	10.9932
GCA_000008005.1_ASM800v1	GCA_002898435.1_ASM289843v1	0.47498	8.26296
GCA_000008005.1_ASM800v1	GCA_002914545.1_ASM291454v1	0.451815	8.41269
GCA_000008005.1_ASM800v1	GCA_002946455.1_ASM294645v1	0.544373	28.9418
GCA_000008005.1_ASM800v1	GCA_002946475.1_ASM294647v1	0.385079	21.4471
GCA_000008005.1_ASM800v1	GCA_002953695.1_ASM295369v1	0.468346	8.6377
GCA_000008005.1_ASM800v1	GCA_002993335.1_ASM299333v1	0.780337	31.5891
GCA_000008005.1_ASM800v1	GCA_002993725.1_ASM299372v1	0.451617	8.38769
GCA_000008005.1_ASM800v1	GCA_002993735.1_ASM299373v1	0.452012	8.27374
GCA_000008005.1_ASM800v1	GCA_002993745.1_ASM299374v1	0.451617	8.41269
GCA_000008005.1_ASM800v1	GCA_002993765.1_ASM299376v1	0.451617	8.41269
GCA_000008005.1_ASM800v1	GCA_002993925.1_ASM299392v1	0.443157	7.68935
GCA_000008005.1_ASM800v1	GCA_002993945.1_ASM299394v1	0.444714	7.68935
GCA_000008005.1_ASM800v1	GCA_003055025.1_ASM305502v1	0.461075	15.5114
GCA_000008005.1_ASM800v1	GCA_003055045.1_ASM305504v1	0.461877	15.5114
GCA_000008005.1_ASM800v1	GCA_003055065.1_ASM305506v1	0.461721	15.8178
GCA_000008005.1_ASM800v1	GCA_003055085.1_ASM305508v1	0.460877	15.8178
GCA_000008005.1_ASM800v1	GCA_003072605.1_ASM307260v1	0.378343	10.4641
GCA_000008005.1_ASM800v1	GCA_003096215.1_ASM309621v1	0.52187	29.1358
GCA_000008005.1_ASM800v1	GCA_003097715.1_ASM309771v1	0.47402	8.59661
GCA_000008005.1_ASM800v1	GCA_003226345.1_ASM322634v1	0.607989	15.6344
GCA_000008005.1_ASM800v1	GCA_003269915.1_ASM326991v1	0.383854	22.3044
GCA_000008005.1_ASM800v1	GCA_003269945.1_ASM326994v1	0.383654	22.3044
GCA_000008005.1_ASM800v1	GCA_003269955.1_ASM326995v1	0.382853	22.2846
GCA_000008005.1_ASM800v1	GCA_003269975.1_ASM326997v1	0.383853	21.9046
GCA_000008005.1_ASM800v1	GCA_003318295.1_ASM331829v1	0.439491	16.0361
GCA_000008005.1_ASM800v1	GCA_003351965.1_ASM335196v1	0.379969	10.9932
GCA_000008005.1_ASM800v1	GCA_003429095.1_ASM342909v1	0.418257	27.7309
GCA_000008005.1_ASM800v1	GCA_003429105.1_ASM342910v1	0.405792	31.0878
GCA_000008005.1_ASM800v1	GCA_003473165.1_ASM347316v1	0.435533	7.96531
GCA_000008005.1_ASM800v1	GCA_003571425.1_ASM357142v1	0.478353	8.96266
GCA_000008005.1_ASM800v1	GCA_003581585.1_ASM358158v1	0.45199	15.9088
GCA_000008005.1_ASM800v1	GCA_003583265.1_ASM358326v1	0.387305	13.1271
GCA_000008005.1_ASM800v1	GCA_003600795.1_ASM360079v1	0.382169	21.9709
GCA_000008005.1_ASM800v1	GCA_003605405.2_ASM360540v2	0.514569	15.2657
GCA_000008005.1_ASM800v1	GCA_003612955.1_ASM361295v1	0.0174059	3.20504
GCA_000008005.1_ASM800v1	GCA_003640645.1_ASM364064v1	0.351947	20.3035
GCA_000008005.1_ASM800v1	GCA_003660145.1_ASM366014v1	0.474402	8.26296
GCA_000008005.1_ASM800v1	GCA_003667865.1_ASM366786v1	0.457531	14.9449
GCA_000008005.1_ASM800v1	GCA_003667885.1_ASM366788v1	0.470531	8.44294
GCA_000008005.1_ASM800v1	GCA_003711025.1_ASM371102v1	0.441581	7.68737
GCA_000008005.1_ASM800v1	GCA_003726095.1_ASM372609v1	0.480059	29.6791
GCA_000008005.1_ASM800v1	GCA_003726115.1_ASM372611v1	0.48006	29.7791
GCA_000008005.1_ASM800v1	GCA_003833305.1_ASM383330v1	0.383489	21.9678
GCA_000008005.1_ASM800v1	GCA_003858675.1_ASM385867v1	0.000920574	0.359319
GCA_000008005.1_ASM800v1	GCA_003866015.1_ASM386601v1	0.0172326	7.10205
GCA_000008005.1_ASM800v1	GCA_003944805.1_ASM394480v1	0.407004	24.5687
GCA_000008005.1_ASM800v1	GCA_003966295.1_ASM396629v1	0.0116192	3.31974
GCA_000008005.1_ASM800v1	GCA_004005475.1_ASM400547v1	0.495258	24.067
GCA_000008005.1_ASM800v1	GCA_004006435.1_ASM400643v1	0.451815	8.17242
GCA_000008005.1_ASM800v1	GCA_004006455.1_ASM400645v1	0.476438	8.78205
GCA_000008005.1_ASM800v1	GCA_004101925.1_ASM410192v1	0.468153	8.79524
GCA_000008005.1_ASM800v1	GCA_004103615.1_ASM410361v1	0.444674	8.00743
GCA_000008005.1_ASM800v1	GCA_004116025.1_ASM411602v1	0.0114139	3.18837
GCA_000008005.1_ASM800v1	GCA_004116035.1_ASM411603v1	0.0114139	3.18837
GCA_000008005.1_ASM800v1	GCA_004116065.1_ASM411606v1	0.0114139	3.18837
GCA_000008005.1_ASM800v1	GCA_004116085.1_ASM411608v1	0.0114139	3.18837
GCA_000008005.1_ASM800v1	GCA_004116415.1_ASM411641v1	0.0114139	3.18837
GCA_000008005.1_ASM800v1	GCA_004116955.1_ASM411695v1	0.469695	8.44294
GCA_000008005.1_ASM800v1	GCA_004124315.1_ASM412431v1	0.463427	8.26852
GCA_000008005.1_ASM800v1	GCA_004138285.1_ASM413828v1	0.333374	13.589
GCA_000008005.1_ASM800v1	GCA_004138295.1_ASM413829v1	0.213331	7.49278
GCA_000008005.1_ASM800v1	GCA_004146125.1_ASM414612v1	0.407323	12.126
GCA_000008005.1_ASM800v1	GCA_004153665.1_ASM415366v1	0.0151497	4.70283
GCA_000008005.1_ASM800v1	GCA_004365825.1_ASM436582v1	0.469636	10.4597
GCA_000008005.1_ASM800v1	GCA_004367995.1_ASM436799v1	0.0309533	7.18329
GCA_000008005.1_ASM800v1	GCA_004563755.2_ASM456375v2	0.468352	8.48446
GCA_000008005.1_ASM800v1	GCA_004569515.1_ASM456951v1	0.475054	8.5176
GCA_000008005.1_ASM800v1	GCA_004799755.1_ASM479975v1	0.362327	20.3763
GCA_000008005.1_ASM800v1	GCA_005116465.1_ASM511646v1	0.432882	27.4344
GCA_000008005.1_ASM800v1	GCA_005117095.1_ASM511709v1	0.00338235	2.93083
GCA_000008005.1_ASM800v1	GCA_005217165.1_ASM521716v1	0.0176431	5.73615
GCA_000008005.1_ASM800v1	GCA_005217685.1_ASM521768v1	0.0300463	6.35105
GCA_000008005.1_ASM800v1	GCA_005217695.1_ASM521769v1	0.0176425	5.73615
GCA_000008005.1_ASM800v1	GCA_005217805.1_ASM521780v1	0.0314863	5.73728
GCA_000008005.1_ASM800v1	GCA_005217915.1_ASM521791v1	0.0179942	6.18293
GCA_000008005.1_ASM800v1	GCA_005491525.1_ASM549152v1	0.375823	10.988
GCA_000008005.1_ASM800v1	GCA_005502275.1_ASM550227v1	0.4461	36.576
GCA_000008005.1_ASM800v1	GCA_005577315.1_ASM557731v1	0.38598	13.1271
GCA_000008005.1_ASM800v1	GCA_005771655.1_ASM577165v1	0.451742	8.43773
GCA_000008005.1_ASM800v1	GCA_005848985.1_ASM584898v1	0.00524317	2.98415
GCA_000008005.1_ASM800v1	GCA_005849435.1_ASM584943v1	0.468731	8.48446
GCA_000008005.1_ASM800v1	GCA_006007885.1_ASM600788v1	0.601418	15.6344
GCA_000008005.1_ASM800v1	GCA_006007905.1_ASM600790v1	0.467961	8.63673
GCA_000008005.1_ASM800v1	GCA_006094495.1_ASM609449v1	0.377229	10.6332
GCA_000008005.1_ASM800v1	GCA_006349625.1_ASM634962v1	0.00481882	3.24213
GCA_000008005.1_ASM800v1	GCA_006349645.1_ASM634964v1	0.00481882	3.24213
GCA_000008005.1_ASM800v1	GCA_006457285.1_ASM645728v1	0.00675687	4.15174
GCA_000008005.1_ASM800v1	GCA_006704205.1_ASM670420v1	0.423578	15.7692
GCA_000008005.1_ASM800v1	GCA_006965425.1_ASM696542v1	0.451621	8.17242
GCA_000008005.1_ASM800v1	GCA_007106705.1_ASM710670v1	0.376229	10.6875
GCA_000008005.1_ASM800v1	GCA_007273535.1_ASM727353v1	0.494415	24.067
GCA_000008005.1_ASM800v1	GCA_007667395.1_ASM766739v1	0.480059	8.76937
GCA_000008005.1_ASM800v1	GCA_007671835.1_ASM767183v1	0.513964	15.4666
GCA_000008005.1_ASM800v1	GCA_007672095.1_ASM767209v1	0.513964	15.4666
GCA_000008005.1_ASM800v1	GCA_007672275.1_ASM767227v1	0.004612	2.54282
GCA_000008005.1_ASM800v1	GCA_007673305.1_ASM767330v1	0.0279949	7.59504
GCA_000008005.1_ASM800v1	GCA_007673655.1_ASM767365v1	0.0496699	6.68155
GCA_000008005.1_ASM800v1	GCA_007674015.1_ASM767401v1	0.477974	7.89018
GCA_000008005.1_ASM800v1	GCA_007674075.1_ASM767407v1	0.477972	8.07811
GCA_000008005.1_ASM800v1	GCA_007674245.1_ASM767424v1	0.474039	8.54487
GCA_000008005.1_ASM800v1	GCA_007676395.1_ASM767639v1	0.513964	15.4666
GCA_000008005.1_ASM800v1	GCA_007676415.1_ASM767641v1	0.513964	15.4666
GCA_000008005.1_ASM800v1	GCA_007676425.1_ASM767642v1	0.00482749	2.54282
GCA_000008005.1_ASM800v1	GCA_007676595.1_ASM767659v1	0.0246705	7.0674
GCA_000008005.1_ASM800v1	GCA_007676605.1_ASM767660v1	0.0246705	7.0674
GCA_000008005.1_ASM800v1	GCA_007678225.1_ASM767822v1	0.385976	13.0558
GCA_000008005.1_ASM800v1	GCA_007678245.1_ASM767824v1	0.385976	13.0558
GCA_000008005.1_ASM800v1	GCA_007681065.1_ASM768106v1	0.0246621	6.63911
GCA_000008005.1_ASM800v1	GCA_007681185.1_ASM768118v1	0.0175472	3.03129
GCA_000008005.1_ASM800v1	GCA_007681195.1_ASM768119v1	0.0167804	3.37079
GCA_000008005.1_ASM800v1	GCA_007681235.1_ASM768123v1	0.513964	15.4666
GCA_000008005.1_ASM800v1	GCA_007681365.1_ASM768136v1	0.0244495	7.03491
GCA_000008005.1_ASM800v1	GCA_007681375.1_ASM768137v1	0.0244929	5.57676
GCA_000008005.1_ASM800v1	GCA_007682005.1_ASM768200v1	0.0244382	6.85379
GCA_000008005.1_ASM800v1	GCA_007682035.1_ASM768203v1	0.0050627	3.26127
GCA_000008005.1_ASM800v1	GCA_007682135.1_ASM768213v1	0.00358986	3.11601
GCA_000008005.1_ASM800v1	GCA_007682145.1_ASM768214v1	0.513964	15.4666
GCA_000008005.1_ASM800v1	GCA_007682195.1_ASM768219v1	0.0169864	3.37079
GCA_000008005.1_ASM800v1	GCA_007682335.1_ASM768233v1	0.513964	15.4666
GCA_000008005.1_ASM800v1	GCA_007682355.1_ASM768235v1	0.0244495	7.03491
GCA_000008005.1_ASM800v1	GCA_007725405.1_ASM772540v1	0.646898	6.98933
GCA_000008005.1_ASM800v1	GCA_007829095.1_ASM782909v1	0.480125	29.7791
GCA_000008005.1_ASM800v1	GCA_007923025.1_ASM792302v1	0.468346	7.79056
GCA_000008005.1_ASM800v1	GCA_008124485.1_ASM812448v1	0.468154	15.5443
GCA_000008005.1_ASM800v1	GCA_008180405.1_ASM818040v1	0.462216	15.9088
GCA_000008005.1_ASM800v1	GCA_008180415.1_ASM818041v1	0.4614	15.881
GCA_000008005.1_ASM800v1	GCA_008180445.1_ASM818044v1	0.413214	12.126
GCA_000008005.1_ASM800v1	GCA_008180465.1_ASM818046v1	0.439728	8.03451
GCA_000008005.1_ASM800v1	GCA_008180615.1_ASM818061v1	0.461548	15.881
GCA_000008005.1_ASM800v1	GCA_008180685.1_ASM818068v1	0.471371	15.7785
GCA_000008005.1_ASM800v1	GCA_008180695.1_ASM818069v1	0.408352	12.0823
GCA_000008005.1_ASM800v1	GCA_008180715.1_ASM818071v1	0.397618	22.3965
GCA_000008005.1_ASM800v1	GCA_008180725.1_ASM818072v1	0.399699	22.2297
GCA_000008005.1_ASM800v1	GCA_008180845.1_ASM818084v1	0.394208	22.3435
GCA_000008005.1_ASM800v1	GCA_008244765.1_ASM824476v1	0.474402	8.38866
GCA_000008005.1_ASM800v1	GCA_008274925.1_ASM827492v1	0.0314932	7.72417
GCA_000008005.1_ASM800v1	GCA_008365255.1_ASM836525v1	0.442964	7.68737
GCA_000008005.1_ASM800v1	GCA_008682325.1_ASM868232v1	0.439728	8.15565
GCA_000008005.1_ASM800v1	GCA_008682385.1_ASM868238v1	0.439728	8.15565
GCA_000008005.1_ASM800v1	GCA_008710145.1_ASM871014v1	0.453699	20.4454
GCA_000008005.1_ASM800v1	GCA_008764295.1_FS32	0.443532	36.5089
GCA_000008005.1_ASM800v1	GCA_008764325.1_FS31	0.443532	36.576
GCA_000008005.1_ASM800v1	GCA_008764365.1_FS25	0.443532	36.3193
GCA_000008005.1_ASM800v1	GCA_008764375.1_FS22	0.475055	8.42562
GCA_000008005.1_ASM800v1	GCA_008807735.1_ASM880773v1	0.018255	3.88232
GCA_000008005.1_ASM800v1	GCA_008923665.1_ASM892366v1	0.017552	3.08444
GCA_000008005.1_ASM800v1	GCA_008923805.1_ASM892380v1	0.382652	22.0515
GCA_000008005.1_ASM800v1	GCA_009497935.1_ASM949793v1	0.441581	7.68737
GCA_000008005.1_ASM800v1	GCA_009648955.1_ASM964895v1	0.00338235	3.15311
GCA_000008005.1_ASM800v1	GCA_009674765.1_ASM967476v1	0.381815	10.5111
GCA_000008005.1_ASM800v1	GCA_009674805.1_ASM967480v1	0.410787	23.5653
GCA_000008005.1_ASM800v1	GCA_009711125.1_ASM971112v1	0.42214	15.0317
GCA_000008005.1_ASM800v1	GCA_009724635.1_ASM972463v1	0.46728	8.24514
GCA_000008005.1_ASM800v1	GCA_009739945.1_ASM973994v1	0.0188026	2.21127
GCA_000008005.1_ASM800v1	GCA_009740005.1_ASM974000v1	0.0118258	3.31974
GCA_000008005.1_ASM800v1	GCA_009799785.1_ASM979978v1	0.0207616	6.76115
GCA_000008005.1_ASM800v1	GCA_009799965.1_ASM979996v1	0.00358986	3.11601
GCA_000008005.1_ASM800v1	GCA_009806575.1_ASM980657v1	0.46849	15.5443
GCA_000008005.1_ASM800v1	GCA_009858215.1_ASM985821v1	0.461959	15.2796
GCA_000008005.1_ASM800v1	GCA_009873395.1_ASM987339v1	0.00855955	3.2091
GCA_000008005.1_ASM800v1	GCA_009884315.1_ASM988431v1	0.000704724	3.06178
GCA_000008005.1_ASM800v1	GCA_009884335.1_ASM988433v1	0.00536742	3.06792
GCA_000008005.1_ASM800v1	GCA_009935585.1_ASM993558v1	0.47157	15.7785
GCA_000008005.1_ASM800v1	GCA_009936195.2_ASM993619v2	0.488354	6.48565
GCA_000008005.1_ASM800v1	GCA_009937765.1_ASM993776v1	0.478545	8.89108
GCA_000008005.1_ASM800v1	GCA_010577965.1_ASM1057796v1	0.386171	13.1271
GCA_000008005.1_ASM800v1	GCA_010669045.1_ASM1066904v1	0.00338235	3.01719
GCA_000008005.1_ASM800v1	GCA_010994445.1_ASM1099444v1	0.00481882	2.07623
GCA_000008005.1_ASM800v1	GCA_010994525.1_ASM1099452v1	0.00461219	2.07623
GCA_000008005.1_ASM800v1	GCA_011040455.1_ASM1104045v1	0.00545095	2.59668
GCA_000008005.1_ASM800v1	GCA_011067205.1_ASM1106720v1	0.468346	8.6377
GCA_000008005.1_ASM800v1	GCA_011068305.1_ASM1106830v1	0.441323	7.45466
GCA_000008005.1_ASM800v1	GCA_011405335.1_ASM1140533v1	0.0155607	4.77484
GCA_000008005.1_ASM800v1	GCA_011524375.1_ASM1152437v1	0.48006	29.7791
GCA_000008005.1_ASM800v1	GCA_012184275.1_ASM1218427v1	0.00338234	3.06495
GCA_000008005.1_ASM800v1	GCA_012225885.1_ASM1222588v1	0.469513	8.69433
GCA_000008005.1_ASM800v1	GCA_012648005.1_ASM1264800v1	0.45304	8.12199
GCA_000008005.1_ASM800v1	GCA_013138395.1_ASM1313839v1	0.479644	29.7791
GCA_000008005.1_ASM800v1	GCA_900093775.1_EVONIK_BGLY	0.444674	8.00743
GCA_000008005.1_ASM800v1	GCA_900094345.1_ASM90009434v1	0.0304564	6.54442
GCA_000008005.1_ASM800v1	GCA_900094655.1_ASM90009465v1	0.0318216	7.62523
GCA_000008005.1_ASM800v1	GCA_900094695.1_ASM90009469v1	0.0309835	7.72417
GCA_000008005.1_ASM800v1	GCA_900094995.1_ASM90009499v1	0.0322395	7.59504
GCA_000008005.1_ASM800v1	GCA_900095005.1_ASM90009500v1	0.0270699	7.62523
GCA_000008005.1_ASM800v1	GCA_900117315.1_PRJEB17645	0.416286	14.0274
GCA_000008005.1_ASM800v1	GCA_900166615.1_PRJEB19431	0.471165	15.7347
GCA_000008005.1_ASM800v1	GCA_900166645.1_PRJEB19417	0.442579	7.67466
GCA_000008005.1_ASM800v1	GCA_900186955.1_49386_E02	0.478511	8.34848
GCA_000008005.1_ASM800v1	GCA_900445435.1_59178_C01	0.469127	8.69433
GCA_000008005.1_ASM800v1	GCA_900478165.1_48290_A02	0.494477	22.0601
GCA_000008005.1_ASM800v1	GCA_900636945.1_45532_G01	0.506129	14.9644
GCA_000008005.1_ASM800v1	GCA_902168435.1_P3556	0.411108	21.5583
GCA_000008165.1_ASM816v1	GCA_000006155.2_ASM615v2	0.000681316	0.287455
GCA_000008165.1_ASM816v1	GCA_000008445.1_ASM844v1	0	0
GCA_000008165.1_ASM816v1	GCA_000022865.1_ASM2286v1	0	0
GCA_000008165.1_ASM816v1	GCA_000258885.1_ASM25888v1	0	0.477727
GCA_000008425.1_ASM842v1	GCA_000003925.1_ASM392v1	0.446831	7.35719
GCA_000008425.1_ASM842v1	GCA_000003955.1_ASM395v1	0.440617	6.02324
GCA_000008425.1_ASM842v1	GCA_000006155.2_ASM615v2	0.435942	7.55397
GCA_000008425.1_ASM842v1	GCA_000007825.1_ASM782v1	0.435809	7.25299
GCA_000008425.1_ASM842v1	GCA_000007845.1_ASM784v1	0.43526	7.55397
GCA_000008425.1_ASM842v1	GCA_000008165.1_ASM816v1	0.43526	7.55397
GCA_000008425.1_ASM842v1	GCA_000008445.1_ASM844v1	0.43526	7.55397
GCA_000008425.1_ASM842v1	GCA_000009045.1_ASM904v1	0.155297	5.41157
GCA_000008425.1_ASM842v1	GCA_000011645.1_ASM1164v1	0	0
GCA_000008425.1_ASM842v1	GCA_000015785.2_ASM1578v2	0.151646	5.25332
GCA_000008425.1_ASM842v1	GCA_000017885.4_ASM1788v4	0.166886	3.86958
GCA_000008425.1_ASM842v1	GCA_000018825.1_ASM1882v1	0.447244	7.29173
GCA_000008425.1_ASM842v1	GCA_000021205.1_ASM2120v1	0.435604	8.25326
GCA_000008425.1_ASM842v1	GCA_000021305.1_ASM2130v1	0.436564	8.11107
GCA_000008425.1_ASM842v1	GCA_000021445.1_ASM2144v1	0.435468	7.55397
GCA_000008425.1_ASM842v1	GCA_000021785.1_ASM2178v1	0.434643	7.66645
GCA_000008425.1_ASM842v1	GCA_000022865.1_ASM2286v1	0.43526	7.55397
GCA_000008425.1_ASM842v1	GCA_000092165.1_ASM9216v1	0.436228	7.95526
GCA_000008425.1_ASM842v1	GCA_000143605.1_ASM14360v1	0.43443	8.08198
GCA_000008425.1_ASM842v1	GCA_000146565.1_ASM14656v1	0.140273	5.29427
GCA_000008425.1_ASM842v1	GCA_000155325.1_ASM15532v1	0.155495	5.41157
GCA_000008425.1_ASM842v1	GCA_000155355.1_ASM15535v1	0.155297	5.41157
GCA_000008425.1_ASM842v1	GCA_000155375.1_ASM15537v1	0.155297	5.41157
GCA_000008425.1_ASM842v1	GCA_000160895.1_ASM16089v1	0.435401	7.81225
GCA_000008425.1_ASM842v1	GCA_000160955.1_ASM16095v1	0.434477	7.69514
GCA_000008425.1_ASM842v1	GCA_000160975.1_ASM16097v1	0.447263	6.09959
GCA_000008425.1_ASM842v1	GCA_000161335.1_ASM16133v1	0.448892	6.87874
GCA_000008425.1_ASM842v1	GCA_000161415.1_ASM16141v1	0.417918	6.28836
GCA_000008425.1_ASM842v1	GCA_000161435.1_ASM16143v1	0.417918	6.02924
GCA_000008425.1_ASM842v1	GCA_000161455.1_ASM16145v1	0.41853	6.02924
GCA_000008425.1_ASM842v1	GCA_000161495.1_ASM16149v1	0.437851	8.25326
GCA_000008425.1_ASM842v1	GCA_000161515.1_ASM16151v1	0.437851	8.23534
GCA_000008425.1_ASM842v1	GCA_000161535.1_ASM16153v1	0.437425	6.94956
GCA_000008425.1_ASM842v1	GCA_000161555.1_ASM16155v1	0.436625	7.21855
GCA_000008425.1_ASM842v1	GCA_000161575.1_ASM16157v1	0.435606	7.95526
GCA_000008425.1_ASM842v1	GCA_000161615.1_ASM16161v1	0.437851	8.23534
GCA_000008425.1_ASM842v1	GCA_000161655.1_ASM16165v1	0.434637	7.70809
GCA_000008425.1_ASM842v1	GCA_000161675.1_ASM16167v1	0.434813	6.63856
GCA_000008425.1_ASM842v1	GCA_000165925.1_ASM16592v1	0.131481	3.71602
GCA_000008425.1_ASM842v1	GCA_000177235.2_ASM17723v2	0.641882	24.2519
GCA_000008425.1_ASM842v1	GCA_000186085.1_ASM18608v1	0.155297	5.41157
GCA_000008425.1_ASM842v1	GCA_000186745.1_ASM18674v1	0.15569	5.39201
GCA_000008425.1_ASM842v1	GCA_000195515.1_ASM19551v1	0.149548	4.55175
GCA_000008425.1_ASM842v1	GCA_000196735.1_ASM19673v1	0.149013	4.55175
GCA_000008425.1_ASM842v1	GCA_000204275.1_ASM20427v1	0.149161	4.55175
GCA_000008425.1_ASM842v1	GCA_000204905.2_ASM20490v2	0.131481	3.5582
GCA_000008425.1_ASM842v1	GCA_000209795.2_ASM20979v2	0.155703	5.30103
GCA_000008425.1_ASM842v1	GCA_000221645.1_ASM22164v1	0.149548	4.55175
GCA_000008425.1_ASM842v1	GCA_000227465.1_ASM22746v1	0.146349	5.29886
GCA_000008425.1_ASM842v1	GCA_000227485.1_ASM22748v1	0.155789	5.30103
GCA_000008425.1_ASM842v1	GCA_000242855.2_ASM24285v2	0.149737	5.33899
GCA_000008425.1_ASM842v1	GCA_000245315.1_ASM24531v1	0.158034	4.94204
GCA_000008425.1_ASM842v1	GCA_000245335.1_ASM24533v1	0.141396	4.63524
GCA_000008425.1_ASM842v1	GCA_000258885.1_ASM25888v1	0.43526	7.41025
GCA_000008425.1_ASM842v1	GCA_000262045.1_KCTC_13613_01	0.1509	4.94196
GCA_000008425.1_ASM842v1	GCA_000262385.1_ASM26238v1	0.152537	5.15603
GCA_000008425.1_ASM842v1	GCA_000264395.1_C89_version_1	0.131481	3.5582
GCA_000008425.1_ASM842v1	GCA_000283695.1_ASM28369v1	0.149346	5.25822
GCA_000008425.1_ASM842v1	GCA_000293765.1_ASM29376v1	0.155297	5.41157
GCA_000008425.1_ASM842v1	GCA_000299035.1_ASM29903v1	0.416953	5.46364
GCA_000008425.1_ASM842v1	GCA_000300535.1_ASM30053v1	0.153216	4.04927
GCA_000008425.1_ASM842v1	GCA_000307855.1_BAZO1.0	0.432434	17.125
GCA_000008425.1_ASM842v1	GCA_000319475.1_ASM31947v1	0.153091	5.10704
GCA_000008425.1_ASM842v1	GCA_000321395.1_ASM32139v1	0.155222	5.41157
GCA_000008425.1_ASM842v1	GCA_000331575.1_ASM33157v1	0.425323	31.7715
GCA_000008425.1_ASM842v1	GCA_000353245.1_BStr_LAMA585_V1	0.157262	4.29415
GCA_000008425.1_ASM842v1	GCA_000385965.2_ASM38596v2	0.131381	3.71602
GCA_000008425.1_ASM842v1	GCA_000404285.1_ASM40428v1	0.139604	4.84244
GCA_000008425.1_ASM842v1	GCA_000408885.1_ASM40888v1	0.0113458	1.50175
GCA_000008425.1_ASM842v1	GCA_000429685.1_ASM42968v1	0.659158	23.7502
GCA_000008425.1_ASM842v1	GCA_000429705.1_ASM42970v1	0.616428	31.2704
GCA_000008425.1_ASM842v1	GCA_000429725.1_ASM42972v1	0.813859	30.7693
GCA_000008425.1_ASM842v1	GCA_000430785.1_ASM43078v1	0.404633	3.65824
GCA_000008425.1_ASM842v1	GCA_000496285.1_ASM49628v1	0.436933	6.45661
GCA_000008425.1_ASM842v1	GCA_000507105.1_KCTC_3706_01	0.141189	4.63524
GCA_000008425.1_ASM842v1	GCA_000507145.1_KCTC_13622_01	0.157466	5.21172
GCA_000008425.1_ASM842v1	GCA_000513155.1_ASM51315v1	0.446629	7.3534
GCA_000008425.1_ASM842v1	GCA_000559105.1_Draft	0.0136161	1.44654
GCA_000008425.1_ASM842v1	GCA_000583065.1_ASM58306v1	0.153285	5.23513
GCA_000008425.1_ASM842v1	GCA_000590455.1_ASM59045v1	0.1563	4.40683
GCA_000008425.1_ASM842v1	GCA_000615945.1_ASM61594v1	0.656505	4.16797
GCA_000008425.1_ASM842v1	GCA_000685725.1_ASM68572v1	0.152014	5.02543
GCA_000008425.1_ASM842v1	GCA_000708505.1_BacMEV2011_1.0	0.430535	17.125
GCA_000008425.1_ASM842v1	GCA_000742675.1_ASM74267v1	0.131481	3.71602
GCA_000008425.1_ASM842v1	GCA_000742855.1_ASM74285v1	0.418113	5.89955
GCA_000008425.1_ASM842v1	GCA_000743215.1_BST	0.140081	5.29427
GCA_000008425.1_ASM842v1	GCA_000769555.1_ASM76955v1	0.151754	5.15603
GCA_000008425.1_ASM842v1	GCA_000775975.1_ASM77597v1	0.446629	7.3534
GCA_000008425.1_ASM842v1	GCA_000798615.1_ASM79861v1	0.151095	4.54036
GCA_000008425.1_ASM842v1	GCA_000815275.2_ASM81527v2	0.149685	5.25332
GCA_000008425.1_ASM842v1	GCA_000831065.1_ASM83106v1	0.435401	8.03906
GCA_000008425.1_ASM842v1	GCA_000831655.1_ASM83165v1	0.156878	4.31763
GCA_000008425.1_ASM842v1	GCA_000832605.1_ASM83260v1	0.446627	7.35719
GCA_000008425.1_ASM842v1	GCA_000832885.1_ASM83288v1	0.418113	5.89955
GCA_000008425.1_ASM842v1	GCA_000833005.1_ASM83300v1	0.148956	5.33899
GCA_000008425.1_ASM842v1	GCA_000875875.2_ASM87587v2	0.152623	5.02543
GCA_000008425.1_ASM842v1	GCA_000876525.1_ASM87652v1	0.0119553	1.50175
GCA_000008425.1_ASM842v1	GCA_000935315.1_Bac_saf_RIT372_v1	0.163896	4.10841
GCA_000008425.1_ASM842v1	GCA_000959025.1_ASM95902v1	0.140081	5.29427
GCA_000008425.1_ASM842v1	GCA_000966575.1_ASM96657v1	0.150123	4.58277
GCA_000008425.1_ASM842v1	GCA_000972685.1_ASM97268v1	0.156685	4.48705
GCA_000008425.1_ASM842v1	GCA_000973485.1_ASM97348v1	0.148956	5.33899
GCA_000008425.1_ASM842v1	GCA_000973585.1_ASM97358v1	0.149545	5.33899
GCA_000008425.1_ASM842v1	GCA_000983035.1_930029	0.131481	3.62597
GCA_000008425.1_ASM842v1	GCA_000987825.1_ASM98782v1	0.14837	5.25822
GCA_000008425.1_ASM842v1	GCA_000988345.1_ASM98834v1	0.152014	4.98333
GCA_000008425.1_ASM842v1	GCA_001023595.1_ASM102359v1	0.149488	4.92017
GCA_000008425.1_ASM842v1	GCA_001038775.1_ASM103877v1	0.157069	4.14057
GCA_000008425.1_ASM842v1	GCA_001038845.1_ASM103884v1	0.156493	4.14377
GCA_000008425.1_ASM842v1	GCA_001038915.1_ASM103891v1	0.157069	4.48705
GCA_000008425.1_ASM842v1	GCA_001039015.1_ASM103901v1	0.156493	4.14377
GCA_000008425.1_ASM842v1	GCA_001043535.1_ASM104353v1	0.157069	4.48705
GCA_000008425.1_ASM842v1	GCA_001191605.1_ASM119160v1	0.157262	4.48705
GCA_000008425.1_ASM842v1	GCA_001265125.1_ASM126512v1	0.1563	4.26822
GCA_000008425.1_ASM842v1	GCA_001275045.2_ASM127504v2	0.437345	6.37439
GCA_000008425.1_ASM842v1	GCA_001307105.1_ASM130710v1	0.16108	4.06805
GCA_000008425.1_ASM842v1	GCA_001431145.1_ASM143114v1	0.156685	4.38275
GCA_000008425.1_ASM842v1	GCA_001431785.1_ASM143178v1	0.156685	4.38275
GCA_000008425.1_ASM842v1	GCA_001457015.1_ASM145701v1	0.156685	4.20418
GCA_000008425.1_ASM842v1	GCA_001536925.1_BMC_PRJEB12378v1	0.148956	5.33899
GCA_000008425.1_ASM842v1	GCA_001543165.1_ASM154316v1	0.157071	4.14057
GCA_000008425.1_ASM842v1	GCA_001548215.1_ASM154821v1	0.156686	4.29702
GCA_000008425.1_ASM842v1	GCA_001566945.1_ASM156694v1	0.145381	5.37004
GCA_000008425.1_ASM842v1	GCA_001578165.1_ASM157816v1	0.156685	4.09205
GCA_000008425.1_ASM842v1	GCA_001578205.1_ASM157820v1	0.167284	3.86958
GCA_000008425.1_ASM842v1	GCA_001584325.1_ASM158432v1	0.146288	4.64839
GCA_000008425.1_ASM842v1	GCA_001584345.1_ASM158434v1	0.145866	4.64839
GCA_000008425.1_ASM842v1	GCA_001596055.1_ASM159605v1	0.000193643	0.0469535
GCA_000008425.1_ASM842v1	GCA_001644195.2_ASM164419v2	0.443292	15.219
GCA_000008425.1_ASM842v1	GCA_001662915.1_ASM166291v1	0.150509	4.70735
GCA_000008425.1_ASM842v1	GCA_001687085.1_ASM168708v1	0.156686	4.48705
GCA_000008425.1_ASM842v1	GCA_001700735.1_ASM170073v1	0.156685	4.38275
GCA_000008425.1_ASM842v1	GCA_001704975.1_ASM170497v1	0.16366	4.44137
GCA_000008425.1_ASM842v1	GCA_001719185.1_ASM171918v1	0.156287	5.39201
GCA_000008425.1_ASM842v1	GCA_001721685.1_ASM172168v1	0.720132	33.2739
GCA_000008425.1_ASM842v1	GCA_001729105.1_ASM172910v1	0.140328	4.26817
GCA_000008425.1_ASM842v1	GCA_001742425.1_ASM174242v1	0.45285	6.67913
GCA_000008425.1_ASM842v1	GCA_001766395.1_ASM176639v1	0.162558	4.08698
GCA_000008425.1_ASM842v1	GCA_001857925.1_ASM185792v1	0.152637	4.04927
GCA_000008425.1_ASM842v1	GCA_001884045.1_ASM188404v1	0.433158	5.47914
GCA_000008425.1_ASM842v1	GCA_001884065.1_ASM188406v1	0.441019	6.22344
GCA_000008425.1_ASM842v1	GCA_001884105.1_ASM188410v1	0.435387	7.84266
GCA_000008425.1_ASM842v1	GCA_001884135.1_ASM188413v1	0.441246	6.66267
GCA_000008425.1_ASM842v1	GCA_001884235.1_ASM188423v1	0.438522	5.76503
GCA_000008425.1_ASM842v1	GCA_001895885.1_ASM189588v1	0.163896	4.10841
GCA_000008425.1_ASM842v1	GCA_001908475.1_ASM190847v1	0.156492	4.29702
GCA_000008425.1_ASM842v1	GCA_001914255.1_ASM191425v1	0.000387281	0.0469535
GCA_000008425.1_ASM842v1	GCA_001938665.1_ASM193866v1	0.164089	4.04522
GCA_000008425.1_ASM842v1	GCA_001938685.1_ASM193868v1	0.164478	3.47137
GCA_000008425.1_ASM842v1	GCA_001938705.1_ASM193870v1	0.164478	3.47137
GCA_000008425.1_ASM842v1	GCA_001969855.1_ASM196985v1	0.0124464	1.24662
GCA_000008425.1_ASM842v1	GCA_002014545.1_ASM201454v1	0.446627	6.04651
GCA_000008425.1_ASM842v1	GCA_002027305.1_ASM202730v1	0.145769	5.24838
GCA_000008425.1_ASM842v1	GCA_002068155.1_ASM206815v1	0.0117427	1.50175
GCA_000008425.1_ASM842v1	GCA_002074095.1_ASM207409v1	0.000392451	0.0469535
GCA_000008425.1_ASM842v1	GCA_002074115.1_ASM207411v1	0.000580856	0.0928448
GCA_000008425.1_ASM842v1	GCA_002074135.1_ASM207413v1	0.000580865	0.0469535
GCA_000008425.1_ASM842v1	GCA_002077215.1_ASM207721v1	0.162165	4.25593
GCA_000008425.1_ASM842v1	GCA_002077245.1_ASM207724v1	0.156877	3.96605
GCA_000008425.1_ASM842v1	GCA_002104575.1_ASM210457v1	0.448692	6.09959
GCA_000008425.1_ASM842v1	GCA_002113805.1_ASM211380v1	0.151871	5.23513
GCA_000008425.1_ASM842v1	GCA_002153425.1_ASM215342v1	0.611528	30.268
GCA_000008425.1_ASM842v1	GCA_002153445.1_ASM215344v1	0.595388	5.67258
GCA_000008425.1_ASM842v1	GCA_002155005.1_ASM215500v1	0.162941	4.0078
GCA_000008425.1_ASM842v1	GCA_002155045.1_ASM215504v1	0.145405	5.37004
GCA_000008425.1_ASM842v1	GCA_002159075.1_ASM215907v1	0.84701	29.7668
GCA_000008425.1_ASM842v1	GCA_002173495.1_ASM217349v1	0.131285	3.53605
GCA_000008425.1_ASM842v1	GCA_002173675.1_ASM217367v1	0.000580865	0.138736
GCA_000008425.1_ASM842v1	GCA_002174255.1_ASM217425v1	0.000580865	0.236334
GCA_000008425.1_ASM842v1	GCA_002211235.1_ASM221123v1	0.145767	5.22122
GCA_000008425.1_ASM842v1	GCA_002236895.1_ASM223689v1	0.000193666	0.0469535
GCA_000008425.1_ASM842v1	GCA_002243495.1_ASM224349v1	0.13148	3.46446
GCA_000008425.1_ASM842v1	GCA_002271775.1_assembly-7551_v1	0.150313	4.94196
GCA_000008425.1_ASM842v1	GCA_002352765.2_ASM235276v2	0.596384	14.2146
GCA_000008425.1_ASM842v1	GCA_002393225.1_ASM239322v1	0.0135055	1.50175
GCA_000008425.1_ASM842v1	GCA_002443015.2_ASM244301v2	0.156685	4.31763
GCA_000008425.1_ASM842v1	GCA_002552205.1_ASM255220v1	0.434238	6.53486
GCA_000008425.1_ASM842v1	GCA_002557005.1_ASM255700v1	0.437343	6.53784
GCA_000008425.1_ASM842v1	GCA_002557065.1_ASM255706v1	0.418128	6.54555
GCA_000008425.1_ASM842v1	GCA_002557395.1_ASM255739v1	0.417696	6.54555
GCA_000008425.1_ASM842v1	GCA_002557675.1_ASM255767v1	0.434266	6.79751
GCA_000008425.1_ASM842v1	GCA_002568975.1_ASM256897v1	0.417102	6.01266
GCA_000008425.1_ASM842v1	GCA_002569005.1_ASM256900v1	0.417102	6.01266
GCA_000008425.1_ASM842v1	GCA_002569095.1_ASM256909v1	0.437342	6.26989
GCA_000008425.1_ASM842v1	GCA_002569875.1_ASM256987v1	0.417311	5.91663
GCA_000008425.1_ASM842v1	GCA_002570135.1_ASM257013v1	0.434863	5.84103
GCA_000008425.1_ASM842v1	GCA_002571765.1_ASM257176v1	0.437138	6.34368
GCA_000008425.1_ASM842v1	GCA_002572295.1_ASM257229v1	0.437343	6.56606
GCA_000008425.1_ASM842v1	GCA_002572495.1_ASM257249v1	0.417918	6.42356
GCA_000008425.1_ASM842v1	GCA_002579385.1_ASM257938v1	0.417102	6.28836
GCA_000008425.1_ASM842v1	GCA_002580865.1_ASM258086v1	0.437343	6.56606
GCA_000008425.1_ASM842v1	GCA_002582165.1_ASM258216v1	0.418113	6.25411
GCA_000008425.1_ASM842v1	GCA_002589595.1_ASM258959v1	0.437343	6.45098
GCA_000008425.1_ASM842v1	GCA_002688645.1_ASM268864v1	0.131197	3.53605
GCA_000008425.1_ASM842v1	GCA_002741745.1_ASM274174v1	0.156879	4.45455
GCA_000008425.1_ASM842v1	GCA_002754795.1_ASM275479v1	0.150911	4.85137
GCA_000008425.1_ASM842v1	GCA_002807595.1_ASM280759v1	0.437822	5.43273
GCA_000008425.1_ASM842v1	GCA_002811125.1_ASM281112v1	0.159624	5.01796
GCA_000008425.1_ASM842v1	GCA_002850535.1_ASM285053v1	0.150319	4.29278
GCA_000008425.1_ASM842v1	GCA_002860175.1_ASM286017v1	0.140154	5.05459
GCA_000008425.1_ASM842v1	GCA_002898435.1_ASM289843v1	0.163319	3.92227
GCA_000008425.1_ASM842v1	GCA_002914545.1_ASM291454v1	0.140154	5.07959
GCA_000008425.1_ASM842v1	GCA_002953695.1_ASM295369v1	0.156685	4.29702
GCA_000008425.1_ASM842v1	GCA_002993335.1_ASM299333v1	0.802435	29.2655
GCA_000008425.1_ASM842v1	GCA_002993725.1_ASM299372v1	0.139956	5.05459
GCA_000008425.1_ASM842v1	GCA_002993735.1_ASM299373v1	0.14035	4.94064
GCA_000008425.1_ASM842v1	GCA_002993745.1_ASM299374v1	0.139956	5.07959
GCA_000008425.1_ASM842v1	GCA_002993765.1_ASM299376v1	0.139956	5.07959
GCA_000008425.1_ASM842v1	GCA_002993925.1_ASM299392v1	0.0129221	1.50373
GCA_000008425.1_ASM842v1	GCA_002993945.1_ASM299394v1	0.0144785	1.50373
GCA_000008425.1_ASM842v1	GCA_003097715.1_ASM309771v1	0.162359	4.25593
GCA_000008425.1_ASM842v1	GCA_003226345.1_ASM322634v1	0.630088	13.3107
GCA_000008425.1_ASM842v1	GCA_003318295.1_ASM331829v1	0.46159	13.7125
GCA_000008425.1_ASM842v1	GCA_003571425.1_ASM357142v1	0.166692	4.62198
GCA_000008425.1_ASM842v1	GCA_003612955.1_ASM361295v1	0.433783	8.14085
GCA_000008425.1_ASM842v1	GCA_003660145.1_ASM366014v1	0.162741	3.92227
GCA_000008425.1_ASM842v1	GCA_003667885.1_ASM366788v1	0.158869	5.10984
GCA_000008425.1_ASM842v1	GCA_003711025.1_ASM371102v1	0.0113458	1.50175
GCA_000008425.1_ASM842v1	GCA_003866015.1_ASM386601v1	0.43361	6.79751
GCA_000008425.1_ASM842v1	GCA_004006435.1_ASM400643v1	0.140153	4.83932
GCA_000008425.1_ASM842v1	GCA_004006455.1_ASM400645v1	0.164777	4.44137
GCA_000008425.1_ASM842v1	GCA_004101925.1_ASM410192v1	0.156492	4.45455
GCA_000008425.1_ASM842v1	GCA_004116955.1_ASM411695v1	0.158034	5.10984
GCA_000008425.1_ASM842v1	GCA_004124315.1_ASM412431v1	0.151766	4.93542
GCA_000008425.1_ASM842v1	GCA_004138295.1_ASM413829v1	0.41878	5.16917
GCA_000008425.1_ASM842v1	GCA_004153665.1_ASM415366v1	0.435401	8.03906
GCA_000008425.1_ASM842v1	GCA_004367995.1_ASM436799v1	0.447331	6.87874
GCA_000008425.1_ASM842v1	GCA_004563755.2_ASM456375v2	0.15669	4.14377
GCA_000008425.1_ASM842v1	GCA_004569515.1_ASM456951v1	0.163393	4.17692
GCA_000008425.1_ASM842v1	GCA_005217165.1_ASM521716v1	0.43402	5.43161
GCA_000008425.1_ASM842v1	GCA_005217685.1_ASM521768v1	0.446424	6.04651
GCA_000008425.1_ASM842v1	GCA_005217695.1_ASM521769v1	0.43402	5.43161
GCA_000008425.1_ASM842v1	GCA_005217805.1_ASM521780v1	0.447864	5.43273
GCA_000008425.1_ASM842v1	GCA_005217915.1_ASM521791v1	0.434371	5.87839
GCA_000008425.1_ASM842v1	GCA_005771655.1_ASM577165v1	0.140081	5.10463
GCA_000008425.1_ASM842v1	GCA_005849435.1_ASM584943v1	0.15707	4.14377
GCA_000008425.1_ASM842v1	GCA_006007885.1_ASM600788v1	0.623516	13.3107
GCA_000008425.1_ASM842v1	GCA_006007905.1_ASM600790v1	0.1563	4.29604
GCA_000008425.1_ASM842v1	GCA_006965425.1_ASM696542v1	0.13996	4.83932
GCA_000008425.1_ASM842v1	GCA_007667395.1_ASM766739v1	0.168398	4.42868
GCA_000008425.1_ASM842v1	GCA_007672275.1_ASM767227v1	0.432088	7.47863
GCA_000008425.1_ASM842v1	GCA_007673305.1_ASM767330v1	0.444372	7.29049
GCA_000008425.1_ASM842v1	GCA_007673655.1_ASM767365v1	0.423475	6.37701
GCA_000008425.1_ASM842v1	GCA_007674015.1_ASM767401v1	0.166313	3.54949
GCA_000008425.1_ASM842v1	GCA_007674075.1_ASM767407v1	0.166311	3.73743
GCA_000008425.1_ASM842v1	GCA_007674245.1_ASM767424v1	0.162378	4.20418
GCA_000008425.1_ASM842v1	GCA_007676425.1_ASM767642v1	0.432303	7.47863
GCA_000008425.1_ASM842v1	GCA_007676595.1_ASM767659v1	0.441048	6.76286
GCA_000008425.1_ASM842v1	GCA_007676605.1_ASM767660v1	0.441048	6.76286
GCA_000008425.1_ASM842v1	GCA_007681065.1_ASM768106v1	0.441039	6.33456
GCA_000008425.1_ASM842v1	GCA_007681185.1_ASM768118v1	0.433924	7.9671
GCA_000008425.1_ASM842v1	GCA_007681195.1_ASM768119v1	0.433158	8.30659
GCA_000008425.1_ASM842v1	GCA_007681365.1_ASM768136v1	0.440827	6.73036
GCA_000008425.1_ASM842v1	GCA_007681375.1_ASM768137v1	0.44087	6.22344
GCA_000008425.1_ASM842v1	GCA_007682005.1_ASM768200v1	0.440815	6.54925
GCA_000008425.1_ASM842v1	GCA_007682035.1_ASM768203v1	0.432538	8.19708
GCA_000008425.1_ASM842v1	GCA_007682195.1_ASM768219v1	0.433364	8.30659
GCA_000008425.1_ASM842v1	GCA_007682355.1_ASM768235v1	0.440827	6.73036
GCA_000008425.1_ASM842v1	GCA_007725405.1_ASM772540v1	0.668996	4.66572
GCA_000008425.1_ASM842v1	GCA_007923025.1_ASM792302v1	0.156685	3.44987
GCA_000008425.1_ASM842v1	GCA_008244765.1_ASM824476v1	0.162741	4.04797
GCA_000008425.1_ASM842v1	GCA_008274925.1_ASM827492v1	0.44787	7.41963
GCA_000008425.1_ASM842v1	GCA_008365255.1_ASM836525v1	0.012729	1.50175
GCA_000008425.1_ASM842v1	GCA_008764375.1_FS22	0.163394	4.08493
GCA_000008425.1_ASM842v1	GCA_008807735.1_ASM880773v1	0.434632	7.21855
GCA_000008425.1_ASM842v1	GCA_008923665.1_ASM892366v1	0.433929	7.2497
GCA_000008425.1_ASM842v1	GCA_009497935.1_ASM949793v1	0.0113458	1.50175
GCA_000008425.1_ASM842v1	GCA_009674765.1_ASM967476v1	0.267444	8.18745
GCA_000008425.1_ASM842v1	GCA_009674805.1_ASM967480v1	0.296416	21.2417
GCA_000008425.1_ASM842v1	GCA_009711125.1_ASM971112v1	0.307769	12.7081
GCA_000008425.1_ASM842v1	GCA_009724635.1_ASM972463v1	0.155619	4.91204
GCA_000008425.1_ASM842v1	GCA_009739945.1_ASM973994v1	0.43518	7.84266
GCA_000008425.1_ASM842v1	GCA_009799785.1_ASM979978v1	0.437139	6.45661
GCA_000008425.1_ASM842v1	GCA_009936195.2_ASM993619v2	0.176693	4.16204
GCA_000008425.1_ASM842v1	GCA_009937765.1_ASM993776v1	0.166884	4.55039
GCA_000008425.1_ASM842v1	GCA_011067205.1_ASM1106720v1	0.156685	4.29702
GCA_000008425.1_ASM842v1	GCA_011068305.1_ASM1106830v1	0.0110883	0.68212
GCA_000008425.1_ASM842v1	GCA_011405335.1_ASM1140533v1	0.435812	8.11107
GCA_000008425.1_ASM842v1	GCA_012225885.1_ASM1222588v1	0.157852	5.36123
GCA_000008425.1_ASM842v1	GCA_012648005.1_ASM1264800v1	0.141379	4.78889
GCA_000008425.1_ASM842v1	GCA_900094345.1_ASM90009434v1	0.446834	6.23987
GCA_000008425.1_ASM842v1	GCA_900094655.1_ASM90009465v1	0.448199	7.32069
GCA_000008425.1_ASM842v1	GCA_900094695.1_ASM90009469v1	0.447361	7.41963
GCA_000008425.1_ASM842v1	GCA_900094995.1_ASM90009499v1	0.448617	7.29049
GCA_000008425.1_ASM842v1	GCA_900095005.1_ASM90009500v1	0.443447	7.32069
GCA_000008425.1_ASM842v1	GCA_900186955.1_49386_E02	0.16685	4.0078
GCA_000008425.1_ASM842v1	GCA_900445435.1_59178_C01	0.157466	5.36123
GCA_000008445.1_ASM844v1	GCA_000006155.2_ASM615v2	0.000681316	0.287455
GCA_000008445.1_ASM844v1	GCA_000022865.1_ASM2286v1	0	0
GCA_000008445.1_ASM844v1	GCA_000258885.1_ASM25888v1	0	0.477727
GCA_000009045.1_ASM904v1	GCA_000003925.1_ASM392v1	0.47709	8.4798
GCA_000009045.1_ASM904v1	GCA_000003955.1_ASM395v1	0.470876	7.14585
GCA_000009045.1_ASM904v1	GCA_000006155.2_ASM615v2	0.4662	8.67659
GCA_000009045.1_ASM904v1	GCA_000007825.1_ASM782v1	0.466068	8.3756
GCA_000009045.1_ASM904v1	GCA_000007845.1_ASM784v1	0.465519	8.67659
GCA_000009045.1_ASM904v1	GCA_000008165.1_ASM816v1	0.465519	8.67659
GCA_000009045.1_ASM904v1	GCA_000008445.1_ASM844v1	0.465519	8.67659
GCA_000009045.1_ASM904v1	GCA_000018825.1_ASM1882v1	0.477503	8.41435
GCA_000009045.1_ASM904v1	GCA_000021205.1_ASM2120v1	0.465863	9.37587
GCA_000009045.1_ASM904v1	GCA_000021305.1_ASM2130v1	0.466822	9.23368
GCA_000009045.1_ASM904v1	GCA_000021445.1_ASM2144v1	0.465726	8.67659
GCA_000009045.1_ASM904v1	GCA_000021785.1_ASM2178v1	0.464901	8.78906
GCA_000009045.1_ASM904v1	GCA_000022865.1_ASM2286v1	0.465519	8.67659
GCA_000009045.1_ASM904v1	GCA_000092165.1_ASM9216v1	0.466487	9.07787
GCA_000009045.1_ASM904v1	GCA_000143605.1_ASM14360v1	0.464688	9.20459
GCA_000009045.1_ASM904v1	GCA_000160895.1_ASM16089v1	0.46566	8.93486
GCA_000009045.1_ASM904v1	GCA_000160955.1_ASM16095v1	0.464736	8.81775
GCA_000009045.1_ASM904v1	GCA_000160975.1_ASM16097v1	0.477522	7.2222
GCA_000009045.1_ASM904v1	GCA_000161335.1_ASM16133v1	0.479151	8.00136
GCA_000009045.1_ASM904v1	GCA_000161415.1_ASM16141v1	0.448176	7.41097
GCA_000009045.1_ASM904v1	GCA_000161435.1_ASM16143v1	0.448176	7.15186
GCA_000009045.1_ASM904v1	GCA_000161455.1_ASM16145v1	0.448789	7.15186
GCA_000009045.1_ASM904v1	GCA_000161495.1_ASM16149v1	0.46811	9.37587
GCA_000009045.1_ASM904v1	GCA_000161515.1_ASM16151v1	0.46811	9.35796
GCA_000009045.1_ASM904v1	GCA_000161535.1_ASM16153v1	0.467684	8.07218
GCA_000009045.1_ASM904v1	GCA_000161555.1_ASM16155v1	0.466883	8.34116
GCA_000009045.1_ASM904v1	GCA_000161575.1_ASM16157v1	0.465865	9.07787
GCA_000009045.1_ASM904v1	GCA_000161615.1_ASM16161v1	0.46811	9.35796
GCA_000009045.1_ASM904v1	GCA_000161655.1_ASM16165v1	0.464896	8.8307
GCA_000009045.1_ASM904v1	GCA_000161675.1_ASM16167v1	0.465071	7.76117
GCA_000009045.1_ASM904v1	GCA_000177235.2_ASM17723v2	0.672141	25.3745
GCA_000009045.1_ASM904v1	GCA_000186085.1_ASM18608v1	0	0
GCA_000009045.1_ASM904v1	GCA_000227465.1_ASM22746v1	0.0154625	0.886349
GCA_000009045.1_ASM904v1	GCA_000245315.1_ASM24531v1	0.0206097	2.33229
GCA_000009045.1_ASM904v1	GCA_000258885.1_ASM25888v1	0.465519	8.53286
GCA_000009045.1_ASM904v1	GCA_000299035.1_ASM29903v1	0.447212	6.58626
GCA_000009045.1_ASM904v1	GCA_000307855.1_BAZO1.0	0.462693	18.2476
GCA_000009045.1_ASM904v1	GCA_000321395.1_ASM32139v1	0.00138515	0.130905
GCA_000009045.1_ASM904v1	GCA_000331575.1_ASM33157v1	0.455582	32.8941
GCA_000009045.1_ASM904v1	GCA_000429685.1_ASM42968v1	0.689417	24.8728
GCA_000009045.1_ASM904v1	GCA_000429705.1_ASM42970v1	0.646686	32.3931
GCA_000009045.1_ASM904v1	GCA_000429725.1_ASM42972v1	0.844118	31.8919
GCA_000009045.1_ASM904v1	GCA_000430785.1_ASM43078v1	0.434892	4.78086
GCA_000009045.1_ASM904v1	GCA_000496285.1_ASM49628v1	0.467191	7.57922
GCA_000009045.1_ASM904v1	GCA_000513155.1_ASM51315v1	0.476888	8.47602
GCA_000009045.1_ASM904v1	GCA_000615945.1_ASM61594v1	0.686764	5.29058
GCA_000009045.1_ASM904v1	GCA_000708505.1_BacMEV2011_1.0	0.460794	18.2476
GCA_000009045.1_ASM904v1	GCA_000742855.1_ASM74285v1	0.448371	7.02216
GCA_000009045.1_ASM904v1	GCA_000775975.1_ASM77597v1	0.476888	8.47602
GCA_000009045.1_ASM904v1	GCA_000831065.1_ASM83106v1	0.465659	9.16168
GCA_000009045.1_ASM904v1	GCA_000832605.1_ASM83260v1	0.476886	8.4798
GCA_000009045.1_ASM904v1	GCA_000832885.1_ASM83288v1	0.448371	7.02216
GCA_000009045.1_ASM904v1	GCA_001275045.2_ASM127504v2	0.467604	7.497
GCA_000009045.1_ASM904v1	GCA_001566945.1_ASM156694v1	0.0144944	0.957526
GCA_000009045.1_ASM904v1	GCA_001644195.2_ASM164419v2	0.473551	16.3416
GCA_000009045.1_ASM904v1	GCA_001721685.1_ASM172168v1	0.750391	34.3965
GCA_000009045.1_ASM904v1	GCA_001742425.1_ASM174242v1	0.483109	7.80174
GCA_000009045.1_ASM904v1	GCA_001884045.1_ASM188404v1	0.463416	6.60176
GCA_000009045.1_ASM904v1	GCA_001884065.1_ASM188406v1	0.471277	7.34605
GCA_000009045.1_ASM904v1	GCA_001884105.1_ASM188410v1	0.465646	8.96528
GCA_000009045.1_ASM904v1	GCA_001884135.1_ASM188413v1	0.471504	7.78528
GCA_000009045.1_ASM904v1	GCA_001884235.1_ASM188423v1	0.468781	6.88764
GCA_000009045.1_ASM904v1	GCA_002014545.1_ASM201454v1	0.476886	7.16912
GCA_000009045.1_ASM904v1	GCA_002027305.1_ASM202730v1	0.0148833	1.90264
GCA_000009045.1_ASM904v1	GCA_002104575.1_ASM210457v1	0.47895	7.2222
GCA_000009045.1_ASM904v1	GCA_002153425.1_ASM215342v1	0.641786	31.3907
GCA_000009045.1_ASM904v1	GCA_002153445.1_ASM215344v1	0.625647	6.7952
GCA_000009045.1_ASM904v1	GCA_002155045.1_ASM215504v1	0.0145191	0.957526
GCA_000009045.1_ASM904v1	GCA_002159075.1_ASM215907v1	0.877268	30.8894
GCA_000009045.1_ASM904v1	GCA_002211235.1_ASM221123v1	0.0148809	0.808702
GCA_000009045.1_ASM904v1	GCA_002352765.2_ASM235276v2	0.626642	15.3373
GCA_000009045.1_ASM904v1	GCA_002552205.1_ASM255220v1	0.464497	7.65748
GCA_000009045.1_ASM904v1	GCA_002557005.1_ASM255700v1	0.467602	7.66045
GCA_000009045.1_ASM904v1	GCA_002557065.1_ASM255706v1	0.448387	7.66817
GCA_000009045.1_ASM904v1	GCA_002557395.1_ASM255739v1	0.447954	7.66817
GCA_000009045.1_ASM904v1	GCA_002557675.1_ASM255767v1	0.464524	7.92012
GCA_000009045.1_ASM904v1	GCA_002568975.1_ASM256897v1	0.447361	7.13528
GCA_000009045.1_ASM904v1	GCA_002569005.1_ASM256900v1	0.447361	7.13528
GCA_000009045.1_ASM904v1	GCA_002569095.1_ASM256909v1	0.467601	7.39251
GCA_000009045.1_ASM904v1	GCA_002569875.1_ASM256987v1	0.44757	7.03924
GCA_000009045.1_ASM904v1	GCA_002570135.1_ASM257013v1	0.465122	6.96364
GCA_000009045.1_ASM904v1	GCA_002571765.1_ASM257176v1	0.467397	7.4663
GCA_000009045.1_ASM904v1	GCA_002572295.1_ASM257229v1	0.467602	7.68867
GCA_000009045.1_ASM904v1	GCA_002572495.1_ASM257249v1	0.448176	7.54618
GCA_000009045.1_ASM904v1	GCA_002579385.1_ASM257938v1	0.447361	7.41097
GCA_000009045.1_ASM904v1	GCA_002580865.1_ASM258086v1	0.467602	7.68867
GCA_000009045.1_ASM904v1	GCA_002582165.1_ASM258216v1	0.448371	7.37672
GCA_000009045.1_ASM904v1	GCA_002589595.1_ASM258959v1	0.467602	7.5736
GCA_000009045.1_ASM904v1	GCA_002807595.1_ASM280759v1	0.46808	6.55535
GCA_000009045.1_ASM904v1	GCA_002811125.1_ASM281112v1	0.0221992	2.40822
GCA_000009045.1_ASM904v1	GCA_002993335.1_ASM299333v1	0.832694	30.3881
GCA_000009045.1_ASM904v1	GCA_003226345.1_ASM322634v1	0.660346	14.4334
GCA_000009045.1_ASM904v1	GCA_003318295.1_ASM331829v1	0.491848	14.8351
GCA_000009045.1_ASM904v1	GCA_003612955.1_ASM361295v1	0.464042	9.26346
GCA_000009045.1_ASM904v1	GCA_003667885.1_ASM366788v1	0.0214449	2.5001
GCA_000009045.1_ASM904v1	GCA_003866015.1_ASM386601v1	0.463868	7.92012
GCA_000009045.1_ASM904v1	GCA_004116955.1_ASM411695v1	0.0206097	2.5001
GCA_000009045.1_ASM904v1	GCA_004138295.1_ASM413829v1	0.449038	6.29178
GCA_000009045.1_ASM904v1	GCA_004153665.1_ASM415366v1	0.465659	9.16168
GCA_000009045.1_ASM904v1	GCA_004367995.1_ASM436799v1	0.477589	8.00136
GCA_000009045.1_ASM904v1	GCA_005217165.1_ASM521716v1	0.464279	6.55422
GCA_000009045.1_ASM904v1	GCA_005217685.1_ASM521768v1	0.476682	7.16912
GCA_000009045.1_ASM904v1	GCA_005217695.1_ASM521769v1	0.464278	6.55422
GCA_000009045.1_ASM904v1	GCA_005217805.1_ASM521780v1	0.478122	6.55535
GCA_000009045.1_ASM904v1	GCA_005217915.1_ASM521791v1	0.46463	7.001
GCA_000009045.1_ASM904v1	GCA_006007885.1_ASM600788v1	0.653775	14.4334
GCA_000009045.1_ASM904v1	GCA_007672275.1_ASM767227v1	0.462346	8.60124
GCA_000009045.1_ASM904v1	GCA_007673305.1_ASM767330v1	0.474631	8.41311
GCA_000009045.1_ASM904v1	GCA_007673655.1_ASM767365v1	0.453733	7.49962
GCA_000009045.1_ASM904v1	GCA_007676425.1_ASM767642v1	0.462562	8.60124
GCA_000009045.1_ASM904v1	GCA_007676595.1_ASM767659v1	0.471306	7.88548
GCA_000009045.1_ASM904v1	GCA_007676605.1_ASM767660v1	0.471306	7.88548
GCA_000009045.1_ASM904v1	GCA_007681065.1_ASM768106v1	0.471298	7.45718
GCA_000009045.1_ASM904v1	GCA_007681185.1_ASM768118v1	0.464183	9.08971
GCA_000009045.1_ASM904v1	GCA_007681195.1_ASM768119v1	0.463416	9.42921
GCA_000009045.1_ASM904v1	GCA_007681365.1_ASM768136v1	0.471085	7.85298
GCA_000009045.1_ASM904v1	GCA_007681375.1_ASM768137v1	0.471129	7.34605
GCA_000009045.1_ASM904v1	GCA_007682005.1_ASM768200v1	0.471074	7.67186
GCA_000009045.1_ASM904v1	GCA_007682035.1_ASM768203v1	0.462797	9.31969
GCA_000009045.1_ASM904v1	GCA_007682195.1_ASM768219v1	0.463622	9.42921
GCA_000009045.1_ASM904v1	GCA_007682355.1_ASM768235v1	0.471085	7.85298
GCA_000009045.1_ASM904v1	GCA_007725405.1_ASM772540v1	0.699255	5.78834
GCA_000009045.1_ASM904v1	GCA_008274925.1_ASM827492v1	0.478129	8.54224
GCA_000009045.1_ASM904v1	GCA_008807735.1_ASM880773v1	0.464891	8.34116
GCA_000009045.1_ASM904v1	GCA_008923665.1_ASM892366v1	0.464188	8.37231
GCA_000009045.1_ASM904v1	GCA_009674765.1_ASM967476v1	0.297702	9.31007
GCA_000009045.1_ASM904v1	GCA_009674805.1_ASM967480v1	0.326675	22.3643
GCA_000009045.1_ASM904v1	GCA_009711125.1_ASM971112v1	0.338028	13.8307
GCA_000009045.1_ASM904v1	GCA_009739945.1_ASM973994v1	0.465438	8.96528
GCA_000009045.1_ASM904v1	GCA_009799785.1_ASM979978v1	0.467397	7.57922
GCA_000009045.1_ASM904v1	GCA_011405335.1_ASM1140533v1	0.46607	9.23368
GCA_000009045.1_ASM904v1	GCA_900094345.1_ASM90009434v1	0.477092	7.36249
GCA_000009045.1_ASM904v1	GCA_900094655.1_ASM90009465v1	0.478457	8.4433
GCA_000009045.1_ASM904v1	GCA_900094695.1_ASM90009469v1	0.477619	8.54224
GCA_000009045.1_ASM904v1	GCA_900094995.1_ASM90009499v1	0.478875	8.41311
GCA_000009045.1_ASM904v1	GCA_900095005.1_ASM90009500v1	0.473706	8.4433
GCA_000011625.1_ASM1162v1	GCA_000003645.1_ASM364v1	0.00699287	0.995812
GCA_000011625.1_ASM1162v1	GCA_000003925.1_ASM392v1	0.028398	8.12166
GCA_000011625.1_ASM1162v1	GCA_000003955.1_ASM395v1	0.0221842	5.83648
GCA_000011625.1_ASM1162v1	GCA_000006155.2_ASM615v2	0.00213087	2.3825
GCA_000011625.1_ASM1162v1	GCA_000007825.1_ASM782v1	0.0135023	4.37668
GCA_000011625.1_ASM1162v1	GCA_000007845.1_ASM784v1	0.00144956	2.3825
GCA_000011625.1_ASM1162v1	GCA_000008005.1_ASM800v1	0.00493981	3.14617
GCA_000011625.1_ASM1162v1	GCA_000008165.1_ASM816v1	0.00144956	2.3825
GCA_000011625.1_ASM1162v1	GCA_000008425.1_ASM842v1	0.434644	8.08198
GCA_000011625.1_ASM1162v1	GCA_000008445.1_ASM844v1	0.00144956	2.3825
GCA_000011625.1_ASM1162v1	GCA_000009045.1_ASM904v1	0.464902	9.20459
GCA_000011625.1_ASM1162v1	GCA_000011645.1_ASM1164v1	0.434644	8.08198
GCA_000011625.1_ASM1162v1	GCA_000013065.1_ASM1306v1	0.00598417	4.61166
GCA_000011625.1_ASM1162v1	GCA_000015785.2_ASM1578v2	0.461252	9.04635
GCA_000011625.1_ASM1162v1	GCA_000017425.1_ASM1742v1	0.0629343	5.42837
GCA_000011625.1_ASM1162v1	GCA_000017885.4_ASM1788v4	0.476491	8.67018
GCA_000011625.1_ASM1162v1	GCA_000018825.1_ASM1882v1	0.0288111	8.0562
GCA_000011625.1_ASM1162v1	GCA_000021205.1_ASM2120v1	0.0132971	5.37695
GCA_000011625.1_ASM1162v1	GCA_000021225.1_ASM2122v1	0.00577508	3.61303
GCA_000011625.1_ASM1162v1	GCA_000021305.1_ASM2130v1	0.0181307	5.23476
GCA_000011625.1_ASM1162v1	GCA_000021445.1_ASM2144v1	0.00165703	2.3825
GCA_000011625.1_ASM1162v1	GCA_000021785.1_ASM2178v1	0.000832188	4.79014
GCA_000011625.1_ASM1162v1	GCA_000022865.1_ASM2286v1	0.00144956	2.3825
GCA_000011625.1_ASM1162v1	GCA_000025805.1_ASM2580v1	0.375582	11.1089
GCA_000011625.1_ASM1162v1	GCA_000025825.1_ASM2582v1	0.373767	11.3597
GCA_000011625.1_ASM1162v1	GCA_000092165.1_ASM9216v1	0.0139214	5.07895
GCA_000011625.1_ASM1162v1	GCA_000143605.1_ASM14360v1	0.000619085	0.229758
GCA_000011625.1_ASM1162v1	GCA_000146565.1_ASM14656v1	0.449879	9.0873
GCA_000011625.1_ASM1162v1	GCA_000155325.1_ASM15532v1	0.465101	9.20459
GCA_000011625.1_ASM1162v1	GCA_000155355.1_ASM15535v1	0.464902	9.20459
GCA_000011625.1_ASM1162v1	GCA_000155375.1_ASM15537v1	0.464902	9.20459
GCA_000011625.1_ASM1162v1	GCA_000160895.1_ASM16089v1	0.0130941	4.93594
GCA_000011625.1_ASM1162v1	GCA_000160955.1_ASM16095v1	0.0160438	3.21925
GCA_000011625.1_ASM1162v1	GCA_000160975.1_ASM16097v1	0.0288299	6.86405
GCA_000011625.1_ASM1162v1	GCA_000161335.1_ASM16133v1	0.0304589	7.64321
GCA_000011625.1_ASM1162v1	GCA_000161415.1_ASM16141v1	0.0420568	6.1016
GCA_000011625.1_ASM1162v1	GCA_000161435.1_ASM16143v1	0.0420568	5.84249
GCA_000011625.1_ASM1162v1	GCA_000161455.1_ASM16145v1	0.0426692	5.84249
GCA_000011625.1_ASM1162v1	GCA_000161475.1_ASM16147v1	0.00319006	4.60133
GCA_000011625.1_ASM1162v1	GCA_000161495.1_ASM16149v1	0.0194183	5.37695
GCA_000011625.1_ASM1162v1	GCA_000161515.1_ASM16151v1	0.0194183	5.35903
GCA_000011625.1_ASM1162v1	GCA_000161535.1_ASM16153v1	0.0189921	4.07326
GCA_000011625.1_ASM1162v1	GCA_000161555.1_ASM16155v1	0.0143177	4.34224
GCA_000011625.1_ASM1162v1	GCA_000161575.1_ASM16157v1	0.0132993	5.07895
GCA_000011625.1_ASM1162v1	GCA_000161615.1_ASM16161v1	0.0194183	5.35903
GCA_000011625.1_ASM1162v1	GCA_000161655.1_ASM16165v1	0.000826671	2.53661
GCA_000011625.1_ASM1162v1	GCA_000161675.1_ASM16167v1	0.0125058	3.76225
GCA_000011625.1_ASM1162v1	GCA_000165925.1_ASM16592v1	0.441086	7.50904
GCA_000011625.1_ASM1162v1	GCA_000169195.2_ASM16919v2	0.542504	29.4017
GCA_000011625.1_ASM1162v1	GCA_000171615.1_ASM17161v1	0.478723	15.9879
GCA_000011625.1_ASM1162v1	GCA_000177235.2_ASM17723v2	0.617728	27.0354
GCA_000011625.1_ASM1162v1	GCA_000186085.1_ASM18608v1	0.464902	9.20459
GCA_000011625.1_ASM1162v1	GCA_000186745.1_ASM18674v1	0.465295	9.18503
GCA_000011625.1_ASM1162v1	GCA_000195515.1_ASM19551v1	0.459154	8.34478
GCA_000011625.1_ASM1162v1	GCA_000196735.1_ASM19673v1	0.458618	8.34478
GCA_000011625.1_ASM1162v1	GCA_000204275.1_ASM20427v1	0.458766	8.34478
GCA_000011625.1_ASM1162v1	GCA_000204905.2_ASM20490v2	0.441086	7.35122
GCA_000011625.1_ASM1162v1	GCA_000209795.2_ASM20979v2	0.465308	9.09405
GCA_000011625.1_ASM1162v1	GCA_000217835.1_ASM21783v1	0.538428	28.8171
GCA_000011625.1_ASM1162v1	GCA_000221645.1_ASM22164v1	0.459154	8.34478
GCA_000011625.1_ASM1162v1	GCA_000225265.1_ASM22526v1	0.375297	11.1089
GCA_000011625.1_ASM1162v1	GCA_000227465.1_ASM22746v1	0.455954	9.09189
GCA_000011625.1_ASM1162v1	GCA_000227485.1_ASM22748v1	0.465394	9.09405
GCA_000011625.1_ASM1162v1	GCA_000238675.1_Baci_smit_7_3_47FAA_V1	0.446985	21.5738
GCA_000011625.1_ASM1162v1	GCA_000242855.2_ASM24285v2	0.459342	9.13201
GCA_000011625.1_ASM1162v1	GCA_000245315.1_ASM24531v1	0.467639	8.73506
GCA_000011625.1_ASM1162v1	GCA_000245335.1_ASM24533v1	0.451001	8.42827
GCA_000011625.1_ASM1162v1	GCA_000258885.1_ASM25888v1	0.00144956	2.23878
GCA_000011625.1_ASM1162v1	GCA_000262045.1_KCTC_13613_01	0.460506	8.73499
GCA_000011625.1_ASM1162v1	GCA_000262385.1_ASM26238v1	0.462142	8.94906
GCA_000011625.1_ASM1162v1	GCA_000262735.1_ASM26273v1	0.38707	19.0068
GCA_000011625.1_ASM1162v1	GCA_000262755.1_ASM26275v1	0.396364	11.976
GCA_000011625.1_ASM1162v1	GCA_000264395.1_C89_version_1	0.441086	7.35122
GCA_000011625.1_ASM1162v1	GCA_000283255.1_BE01	0.381511	22.4277
GCA_000011625.1_ASM1162v1	GCA_000283695.1_ASM28369v1	0.458951	9.05124
GCA_000011625.1_ASM1162v1	GCA_000293765.1_ASM29376v1	0.464902	9.20459
GCA_000011625.1_ASM1162v1	GCA_000299035.1_ASM29903v1	0.0410922	4.34522
GCA_000011625.1_ASM1162v1	GCA_000300535.1_ASM30053v1	0.462822	8.84988
GCA_000011625.1_ASM1162v1	GCA_000307855.1_BAZO1.0	0.40828	19.9085
GCA_000011625.1_ASM1162v1	GCA_000319475.1_ASM31947v1	0.462697	8.90006
GCA_000011625.1_ASM1162v1	GCA_000321395.1_ASM32139v1	0.464827	9.20459
GCA_000011625.1_ASM1162v1	GCA_000331575.1_ASM33157v1	0.401169	34.555
GCA_000011625.1_ASM1162v1	GCA_000334875.3_ASM33487v3	0.375375	11.1089
GCA_000011625.1_ASM1162v1	GCA_000342105.1_Draft_Genome_Sequence_of_Bacillus_sonorensis_L12	0.433671	8.42523
GCA_000011625.1_ASM1162v1	GCA_000353245.1_BStr_LAMA585_V1	0.466867	9.09476
GCA_000011625.1_ASM1162v1	GCA_000374345.1_ASM37434v1	0.510581	28.478
GCA_000011625.1_ASM1162v1	GCA_000374565.1_ASM37456v1	0.517771	15.9265
GCA_000011625.1_ASM1162v1	GCA_000385965.2_ASM38596v2	0.440986	7.50904
GCA_000011625.1_ASM1162v1	GCA_000401235.1_BacNeaAAU1	0.475843	29.8824
GCA_000011625.1_ASM1162v1	GCA_000404285.1_ASM40428v1	0.449209	8.63546
GCA_000011625.1_ASM1162v1	GCA_000408885.1_ASM40888v1	0.439525	8.14729
GCA_000011625.1_ASM1162v1	GCA_000429685.1_ASM42968v1	0.635004	26.5338
GCA_000011625.1_ASM1162v1	GCA_000429705.1_ASM42970v1	0.592273	34.054
GCA_000011625.1_ASM1162v1	GCA_000429725.1_ASM42972v1	0.789705	33.5528
GCA_000011625.1_ASM1162v1	GCA_000430785.1_ASM43078v1	0.197128	6.44178
GCA_000011625.1_ASM1162v1	GCA_000473245.1_ASM47324v1	0.406825	12.586
GCA_000011625.1_ASM1162v1	GCA_000496285.1_ASM49628v1	0.0184994	7.22107
GCA_000011625.1_ASM1162v1	GCA_000507105.1_KCTC_3706_01	0.450795	8.42827
GCA_000011625.1_ASM1162v1	GCA_000507125.1_KCTC_13918_01	0.433477	8.40158
GCA_000011625.1_ASM1162v1	GCA_000507145.1_KCTC_13622_01	0.467071	9.00474
GCA_000011625.1_ASM1162v1	GCA_000513155.1_ASM51315v1	0.0281959	8.11787
GCA_000011625.1_ASM1162v1	GCA_000526655.1_ASM52665v1	0.470544	28.7929
GCA_000011625.1_ASM1162v1	GCA_000559105.1_Draft	0.441795	8.09209
GCA_000011625.1_ASM1162v1	GCA_000583065.1_ASM58306v1	0.46289	9.02816
GCA_000011625.1_ASM1162v1	GCA_000590455.1_ASM59045v1	0.465905	9.20744
GCA_000011625.1_ASM1162v1	GCA_000612165.1_BacFle1.0	0.384502	13.2063
GCA_000011625.1_ASM1162v1	GCA_000615945.1_ASM61594v1	0.632351	5.94197
GCA_000011625.1_ASM1162v1	GCA_000685725.1_ASM68572v1	0.461619	8.81846
GCA_000011625.1_ASM1162v1	GCA_000708505.1_BacMEV2011_1.0	0.406381	19.9085
GCA_000011625.1_ASM1162v1	GCA_000712595.1_ASM71259v1	0.0990985	5.58848
GCA_000011625.1_ASM1162v1	GCA_000712615.1_ASM71261v1	0.0425335	4.55545
GCA_000011625.1_ASM1162v1	GCA_000723905.1_PRJEB5512_assembly_1	0.458678	16.1165
GCA_000011625.1_ASM1162v1	GCA_000724485.1_ASM72448v1	0.38707	19.0068
GCA_000011625.1_ASM1162v1	GCA_000742675.1_ASM74267v1	0.441086	7.50904
GCA_000011625.1_ASM1162v1	GCA_000742855.1_ASM74285v1	0.0422521	5.71279
GCA_000011625.1_ASM1162v1	GCA_000743215.1_BST	0.449686	9.0873
GCA_000011625.1_ASM1162v1	GCA_000751775.1_A1A	0.519301	29.5958
GCA_000011625.1_ASM1162v1	GCA_000769555.1_ASM76955v1	0.461359	8.94906
GCA_000011625.1_ASM1162v1	GCA_000775975.1_ASM77597v1	0.0281959	8.11787
GCA_000011625.1_ASM1162v1	GCA_000786015.1_Bac_ginsengihumi_spades2	0.470615	28.6799
GCA_000011625.1_ASM1162v1	GCA_000798615.1_ASM79861v1	0.4607	8.33339
GCA_000011625.1_ASM1162v1	GCA_000815275.2_ASM81527v2	0.45929	9.04635
GCA_000011625.1_ASM1162v1	GCA_000829535.1_ASM82953v1	0.467331	10.9112
GCA_000011625.1_ASM1162v1	GCA_000829555.1_ASM82955v1	0.467338	10.9112
GCA_000011625.1_ASM1162v1	GCA_000831065.1_ASM83106v1	0.0130937	5.16275
GCA_000011625.1_ASM1162v1	GCA_000831655.1_ASM83165v1	0.466483	9.11824
GCA_000011625.1_ASM1162v1	GCA_000832165.1_ASM83216v1	0.519376	29.5958
GCA_000011625.1_ASM1162v1	GCA_000832175.1_ASM83217v1	0.518868	29.5958
GCA_000011625.1_ASM1162v1	GCA_000832185.1_ASM83218v1	0.518868	29.5958
GCA_000011625.1_ASM1162v1	GCA_000832245.1_ASM83224v1	0.518677	29.4374
GCA_000011625.1_ASM1162v1	GCA_000832605.1_ASM83260v1	0.028194	8.12166
GCA_000011625.1_ASM1162v1	GCA_000832885.1_ASM83288v1	0.0422521	5.71279
GCA_000011625.1_ASM1162v1	GCA_000832905.1_ASM83290v1	0.540427	37.5589
GCA_000011625.1_ASM1162v1	GCA_000832985.1_ASM83298v1	0.375173	11.0931
GCA_000011625.1_ASM1162v1	GCA_000833005.1_ASM83300v1	0.458561	9.13201
GCA_000011625.1_ASM1162v1	GCA_000875875.2_ASM87587v2	0.462229	8.81846
GCA_000011625.1_ASM1162v1	GCA_000876525.1_ASM87652v1	0.440134	8.14729
GCA_000011625.1_ASM1162v1	GCA_000876545.1_ASM87654v1	0.541419	29.2151
GCA_000011625.1_ASM1162v1	GCA_000935315.1_Bac_saf_RIT372_v1	0.473501	8.90902
GCA_000011625.1_ASM1162v1	GCA_000959025.1_ASM95902v1	0.449686	9.0873
GCA_000011625.1_ASM1162v1	GCA_000966575.1_ASM96657v1	0.459728	8.3758
GCA_000011625.1_ASM1162v1	GCA_000972245.3_ASM97224v3	0.380309	22.5024
GCA_000011625.1_ASM1162v1	GCA_000972685.1_ASM97268v1	0.46629	9.28766
GCA_000011625.1_ASM1162v1	GCA_000973485.1_ASM97348v1	0.458561	9.13201
GCA_000011625.1_ASM1162v1	GCA_000973585.1_ASM97358v1	0.45915	9.13201
GCA_000011625.1_ASM1162v1	GCA_000983035.1_930029	0.441086	7.419
GCA_000011625.1_ASM1162v1	GCA_000987825.1_ASM98782v1	0.457975	9.05124
GCA_000011625.1_ASM1162v1	GCA_000988345.1_ASM98834v1	0.461619	8.77635
GCA_000011625.1_ASM1162v1	GCA_001023595.1_ASM102359v1	0.459093	8.7132
GCA_000011625.1_ASM1162v1	GCA_001029855.1_RIT379_V1	0.477862	30.1391
GCA_000011625.1_ASM1162v1	GCA_001038695.1_ASM103869v1	0.466636	16.0042
GCA_000011625.1_ASM1162v1	GCA_001038775.1_ASM103877v1	0.466675	8.94118
GCA_000011625.1_ASM1162v1	GCA_001038845.1_ASM103884v1	0.466098	8.94438
GCA_000011625.1_ASM1162v1	GCA_001038855.1_ASM103885v1	0.466846	16.0042
GCA_000011625.1_ASM1162v1	GCA_001038915.1_ASM103891v1	0.466675	9.28766
GCA_000011625.1_ASM1162v1	GCA_001038985.1_ASM103898v1	0.46664	16.0042
GCA_000011625.1_ASM1162v1	GCA_001039015.1_ASM103901v1	0.466098	8.94438
GCA_000011625.1_ASM1162v1	GCA_001039495.1_ASM103949v1	0.541419	29.0334
GCA_000011625.1_ASM1162v1	GCA_001042465.1_ASM104246v1	0.44067	8.56737
GCA_000011625.1_ASM1162v1	GCA_001042475.2_ASM104247v2	0.439978	8.51694
GCA_000011625.1_ASM1162v1	GCA_001043535.1_ASM104353v1	0.466675	9.28766
GCA_000011625.1_ASM1162v1	GCA_001043825.1_ASM104382v1	0.375888	11.091
GCA_000011625.1_ASM1162v1	GCA_001050115.1_ASM105011v1	0.448412	21.5738
GCA_000011625.1_ASM1162v1	GCA_001050455.1_ASM105045v1	0.376095	11.4312
GCA_000011625.1_ASM1162v1	GCA_001191605.1_ASM119160v1	0.466867	9.28766
GCA_000011625.1_ASM1162v1	GCA_001265125.1_ASM126512v1	0.465905	9.06883
GCA_000011625.1_ASM1162v1	GCA_001274775.1_ASM127477v1	0.469091	16.2384
GCA_000011625.1_ASM1162v1	GCA_001274935.1_ASM127493v1	0.366749	18.5047
GCA_000011625.1_ASM1162v1	GCA_001275045.2_ASM127504v2	0.0189117	7.13886
GCA_000011625.1_ASM1162v1	GCA_001278705.1_ASM127870v1	0.444159	7.41332
GCA_000011625.1_ASM1162v1	GCA_001305855.1_ASM130585v1	0.465827	16.0327
GCA_000011625.1_ASM1162v1	GCA_001307105.1_ASM130710v1	0.470686	8.86866
GCA_000011625.1_ASM1162v1	GCA_001420715.1_ASM142071v1	0.461047	16.321
GCA_000011625.1_ASM1162v1	GCA_001431145.1_ASM143114v1	0.46629	9.18336
GCA_000011625.1_ASM1162v1	GCA_001431185.1_ASM143118v1	0.537313	26.0321
GCA_000011625.1_ASM1162v1	GCA_001431785.1_ASM143178v1	0.46629	9.18336
GCA_000011625.1_ASM1162v1	GCA_001439915.1_ASM143991v1	0.37231	20.3272
GCA_000011625.1_ASM1162v1	GCA_001439965.1_ASM143996v1	0.458714	16.321
GCA_000011625.1_ASM1162v1	GCA_001456935.1_ASM145693v1	0.471176	15.9631
GCA_000011625.1_ASM1162v1	GCA_001457015.1_ASM145701v1	0.46629	9.00479
GCA_000011625.1_ASM1162v1	GCA_001516885.1_ASM151688v1	0.479097	16.0409
GCA_000011625.1_ASM1162v1	GCA_001516895.1_ASM151689v1	0.476309	16.0409
GCA_000011625.1_ASM1162v1	GCA_001536925.1_BMC_PRJEB12378v1	0.458561	9.13201
GCA_000011625.1_ASM1162v1	GCA_001543165.1_ASM154316v1	0.466676	8.94118
GCA_000011625.1_ASM1162v1	GCA_001548215.1_ASM154821v1	0.466291	9.09763
GCA_000011625.1_ASM1162v1	GCA_001566945.1_ASM156694v1	0.454986	9.16307
GCA_000011625.1_ASM1162v1	GCA_001578165.1_ASM157816v1	0.46629	8.89266
GCA_000011625.1_ASM1162v1	GCA_001578205.1_ASM157820v1	0.476889	8.67018
GCA_000011625.1_ASM1162v1	GCA_001584325.1_ASM158432v1	0.455893	8.44142
GCA_000011625.1_ASM1162v1	GCA_001584345.1_ASM158434v1	0.455471	8.44142
GCA_000011625.1_ASM1162v1	GCA_001587375.1_ASM158737v1	0.459691	15.8794
GCA_000011625.1_ASM1162v1	GCA_001590825.1_ASM159082v1	0.380596	22.6897
GCA_000011625.1_ASM1162v1	GCA_001590835.1_ASM159083v1	0.0425335	4.55545
GCA_000011625.1_ASM1162v1	GCA_001591425.1_ASM159142v1	0.369564	11.4735
GCA_000011625.1_ASM1162v1	GCA_001591545.1_ASM159154v1	0.492617	22.52
GCA_000011625.1_ASM1162v1	GCA_001591565.1_ASM159156v1	0.384116	13.3943
GCA_000011625.1_ASM1162v1	GCA_001591585.1_ASM159158v1	0.477862	30.1391
GCA_000011625.1_ASM1162v1	GCA_001591605.1_ASM159160v1	0.467331	10.9112
GCA_000011625.1_ASM1162v1	GCA_001591645.1_ASM159164v1	0.428546	25.5304
GCA_000011625.1_ASM1162v1	GCA_001591825.1_ASM159182v1	0.45868	16.1165
GCA_000011625.1_ASM1162v1	GCA_001591985.1_ASM159198v1	0.448412	21.5738
GCA_000011625.1_ASM1162v1	GCA_001592005.1_ASM159200v1	0.433477	8.38784
GCA_000011625.1_ASM1162v1	GCA_001596055.1_ASM159605v1	0.434837	8.08198
GCA_000011625.1_ASM1162v1	GCA_001619805.1_ASM161980v1	0.466867	16.0042
GCA_000011625.1_ASM1162v1	GCA_001630115.1_ASM163011v1	0.46758	10.9197
GCA_000011625.1_ASM1162v1	GCA_001632185.1_ASM163218v1	0.467115	10.9197
GCA_000011625.1_ASM1162v1	GCA_001636425.1_ASM163642v1	0.454644	16.0273
GCA_000011625.1_ASM1162v1	GCA_001636495.1_ASM163649v1	0.398606	22.5221
GCA_000011625.1_ASM1162v1	GCA_001644195.2_ASM164419v2	0.419138	18.0025
GCA_000011625.1_ASM1162v1	GCA_001645705.1_ASM164570v1	0.531603	17.5003
GCA_000011625.1_ASM1162v1	GCA_001648575.1_ASM164857v1	0.398913	22.2255
GCA_000011625.1_ASM1162v1	GCA_001662915.1_ASM166291v1	0.460114	8.50037
GCA_000011625.1_ASM1162v1	GCA_001685015.1_ASM168501v1	0.46251	10.8195
GCA_000011625.1_ASM1162v1	GCA_001687085.1_ASM168708v1	0.466291	9.28766
GCA_000011625.1_ASM1162v1	GCA_001700275.1_ASM170027v1	0.46758	10.9197
GCA_000011625.1_ASM1162v1	GCA_001700735.1_ASM170073v1	0.46629	9.18336
GCA_000011625.1_ASM1162v1	GCA_001704975.1_ASM170497v1	0.473265	9.24197
GCA_000011625.1_ASM1162v1	GCA_001712755.1_ASM171275v1	0.331178	14.0489
GCA_000011625.1_ASM1162v1	GCA_001719185.1_ASM171918v1	0.465893	9.18503
GCA_000011625.1_ASM1162v1	GCA_001721685.1_ASM172168v1	0.695978	36.0574
GCA_000011625.1_ASM1162v1	GCA_001726125.1_ASM172612v1	0.434201	8.08198
GCA_000011625.1_ASM1162v1	GCA_001729105.1_ASM172910v1	0.449933	8.06119
GCA_000011625.1_ASM1162v1	GCA_001742425.1_ASM174242v1	0.428696	9.46266
GCA_000011625.1_ASM1162v1	GCA_001766395.1_ASM176639v1	0.472163	8.88759
GCA_000011625.1_ASM1162v1	GCA_001857925.1_ASM185792v1	0.462242	8.84988
GCA_000011625.1_ASM1162v1	GCA_001870065.1_ASM187006v1	0.539754	29.3346
GCA_000011625.1_ASM1162v1	GCA_001883995.1_ASM188399v1	0.00627455	3.3394
GCA_000011625.1_ASM1162v1	GCA_001884025.1_ASM188402v1	0.00514905	3.14617
GCA_000011625.1_ASM1162v1	GCA_001884035.1_ASM188403v1	0.00292523	4.79014
GCA_000011625.1_ASM1162v1	GCA_001884045.1_ASM188404v1	0.0147244	3.44406
GCA_000011625.1_ASM1162v1	GCA_001884065.1_ASM188406v1	0.0225855	6.03668
GCA_000011625.1_ASM1162v1	GCA_001884105.1_ASM188410v1	0.0169541	3.36678
GCA_000011625.1_ASM1162v1	GCA_001884135.1_ASM188413v1	0.0228126	7.42714
GCA_000011625.1_ASM1162v1	GCA_001884185.1_ASM188418v1	0.0095632	3.57755
GCA_000011625.1_ASM1162v1	GCA_001884235.1_ASM188423v1	0.0200892	6.52949
GCA_000011625.1_ASM1162v1	GCA_001887185.1_ASM188718v1	0.458368	16.321
GCA_000011625.1_ASM1162v1	GCA_001895885.1_ASM189588v1	0.473501	8.90902
GCA_000011625.1_ASM1162v1	GCA_001908475.1_ASM190847v1	0.466097	9.09763
GCA_000011625.1_ASM1162v1	GCA_001914255.1_ASM191425v1	0.434256	8.08198
GCA_000011625.1_ASM1162v1	GCA_001938665.1_ASM193866v1	0.473694	8.84583
GCA_000011625.1_ASM1162v1	GCA_001938685.1_ASM193868v1	0.474083	8.27198
GCA_000011625.1_ASM1162v1	GCA_001938705.1_ASM193870v1	0.474083	8.27198
GCA_000011625.1_ASM1162v1	GCA_001969555.1_ASM196955v1	0.439469	8.59948
GCA_000011625.1_ASM1162v1	GCA_001969815.1_ASM196981v1	0.439469	8.32676
GCA_000011625.1_ASM1162v1	GCA_001969855.1_ASM196985v1	0.440626	7.89217
GCA_000011625.1_ASM1162v1	GCA_002009195.1_ASM200919v1	0.373767	11.4479
GCA_000011625.1_ASM1162v1	GCA_002009555.1_ASM200955v1	0.457191	16.321
GCA_000011625.1_ASM1162v1	GCA_002014545.1_ASM201454v1	0.028194	6.81098
GCA_000011625.1_ASM1162v1	GCA_002019595.1_ASM201959v1	0.335158	8.95946
GCA_000011625.1_ASM1162v1	GCA_002019645.1_ASM201964v1	0.363374	35.5567
GCA_000011625.1_ASM1162v1	GCA_002019665.1_ASM201966v1	0.383637	21.9053
GCA_000011625.1_ASM1162v1	GCA_002024265.1_ASM202426v1	0.384309	13.5871
GCA_000011625.1_ASM1162v1	GCA_002027305.1_ASM202730v1	0.455375	9.04141
GCA_000011625.1_ASM1162v1	GCA_002068155.1_ASM206815v1	0.439922	8.14729
GCA_000011625.1_ASM1162v1	GCA_002074075.1_ASM207407v1	0.43445	8.08198
GCA_000011625.1_ASM1162v1	GCA_002074095.1_ASM207409v1	0.434649	8.08198
GCA_000011625.1_ASM1162v1	GCA_002074115.1_ASM207411v1	0.43445	8.0585
GCA_000011625.1_ASM1162v1	GCA_002074135.1_ASM207413v1	0.43445	8.08198
GCA_000011625.1_ASM1162v1	GCA_002077215.1_ASM207721v1	0.471771	9.05653
GCA_000011625.1_ASM1162v1	GCA_002077245.1_ASM207724v1	0.466482	8.76666
GCA_000011625.1_ASM1162v1	GCA_002104575.1_ASM210457v1	0.0302587	6.86405
GCA_000011625.1_ASM1162v1	GCA_002113805.1_ASM211380v1	0.461476	9.02816
GCA_000011625.1_ASM1162v1	GCA_002128405.1_ASM212840v1	0.323353	14.0623
GCA_000011625.1_ASM1162v1	GCA_002128425.1_ASM212842v1	0.328616	14.037
GCA_000011625.1_ASM1162v1	GCA_002153425.1_ASM215342v1	0.587373	33.0516
GCA_000011625.1_ASM1162v1	GCA_002153445.1_ASM215344v1	0.571234	8.45612
GCA_000011625.1_ASM1162v1	GCA_002155005.1_ASM215500v1	0.472546	8.80841
GCA_000011625.1_ASM1162v1	GCA_002155045.1_ASM215504v1	0.45501	9.16307
GCA_000011625.1_ASM1162v1	GCA_002156865.1_ASM215686v1	0.324645	14.0623
GCA_000011625.1_ASM1162v1	GCA_002156925.1_ASM215692v1	0.32882	14.037
GCA_000011625.1_ASM1162v1	GCA_002157855.1_ASM215785v1	0.391848	22.8564
GCA_000011625.1_ASM1162v1	GCA_002159075.1_ASM215907v1	0.822855	32.5503
GCA_000011625.1_ASM1162v1	GCA_002167185.1_ASM216718v1	0.376687	11.4312
GCA_000011625.1_ASM1162v1	GCA_002173495.1_ASM217349v1	0.44089	7.32907
GCA_000011625.1_ASM1162v1	GCA_002173675.1_ASM217367v1	0.43445	8.02382
GCA_000011625.1_ASM1162v1	GCA_002174255.1_ASM217425v1	0.43445	7.98353
GCA_000011625.1_ASM1162v1	GCA_002189605.1_ASM218960v1	0.46758	10.9197
GCA_000011625.1_ASM1162v1	GCA_002202015.1_ASM220201v1	0.433477	8.30222
GCA_000011625.1_ASM1162v1	GCA_002208605.1_ASM220860v1	0.376484	11.1475
GCA_000011625.1_ASM1162v1	GCA_002211235.1_ASM221123v1	0.455372	9.01424
GCA_000011625.1_ASM1162v1	GCA_002236895.1_ASM223689v1	0.43445	8.08198
GCA_000011625.1_ASM1162v1	GCA_002237735.1_ASM223773v1	0.380109	22.5024
GCA_000011625.1_ASM1162v1	GCA_002243495.1_ASM224349v1	0.441085	7.25749
GCA_000011625.1_ASM1162v1	GCA_002250055.1_ASM225005v1	0.369564	11.4735
GCA_000011625.1_ASM1162v1	GCA_002250885.2_ASM225088v2	0.063138	5.35651
GCA_000011625.1_ASM1162v1	GCA_002250905.2_ASM225090v2	0.0631381	5.42837
GCA_000011625.1_ASM1162v1	GCA_002250925.2_ASM225092v2	0.0631381	5.42837
GCA_000011625.1_ASM1162v1	GCA_002250945.2_ASM225094v2	0.0629343	5.42837
GCA_000011625.1_ASM1162v1	GCA_002250965.2_ASM225096v2	0.063138	5.35651
GCA_000011625.1_ASM1162v1	GCA_002251005.2_ASM225100v2	0.063138	5.35651
GCA_000011625.1_ASM1162v1	GCA_002251025.2_ASM225102v2	0.063138	5.35651
GCA_000011625.1_ASM1162v1	GCA_002270345.1_ASM227034v1	0.520158	29.4374
GCA_000011625.1_ASM1162v1	GCA_002293925.1_ASM229392v1	0.469282	16.1309
GCA_000011625.1_ASM1162v1	GCA_002352765.2_ASM235276v2	0.572229	16.9982
GCA_000011625.1_ASM1162v1	GCA_002393225.1_ASM239322v1	0.441685	8.14729
GCA_000011625.1_ASM1162v1	GCA_002443015.2_ASM244301v2	0.46629	9.11824
GCA_000011625.1_ASM1162v1	GCA_002443095.1_ASM244309v1	0.439774	8.56737
GCA_000011625.1_ASM1162v1	GCA_002552205.1_ASM255220v1	0.0158048	7.29933
GCA_000011625.1_ASM1162v1	GCA_002557005.1_ASM255700v1	0.0189103	7.30231
GCA_000011625.1_ASM1162v1	GCA_002557065.1_ASM255706v1	0.0422672	6.3588
GCA_000011625.1_ASM1162v1	GCA_002557395.1_ASM255739v1	0.0418351	6.3588
GCA_000011625.1_ASM1162v1	GCA_002557675.1_ASM255767v1	0.0158327	7.56198
GCA_000011625.1_ASM1162v1	GCA_002568975.1_ASM256897v1	0.0412417	5.82591
GCA_000011625.1_ASM1162v1	GCA_002569005.1_ASM256900v1	0.0412417	5.82591
GCA_000011625.1_ASM1162v1	GCA_002569095.1_ASM256909v1	0.018909	7.03436
GCA_000011625.1_ASM1162v1	GCA_002569875.1_ASM256987v1	0.0414504	5.72987
GCA_000011625.1_ASM1162v1	GCA_002570135.1_ASM257013v1	0.01643	6.6055
GCA_000011625.1_ASM1162v1	GCA_002571765.1_ASM257176v1	0.0187051	7.10815
GCA_000011625.1_ASM1162v1	GCA_002572295.1_ASM257229v1	0.0189103	7.33052
GCA_000011625.1_ASM1162v1	GCA_002572495.1_ASM257249v1	0.0420568	6.23681
GCA_000011625.1_ASM1162v1	GCA_002579385.1_ASM257938v1	0.0412417	6.1016
GCA_000011625.1_ASM1162v1	GCA_002580865.1_ASM258086v1	0.0189103	7.33052
GCA_000011625.1_ASM1162v1	GCA_002582165.1_ASM258216v1	0.0422521	6.06735
GCA_000011625.1_ASM1162v1	GCA_002588685.1_ASM258868v1	0.376088	11.4312
GCA_000011625.1_ASM1162v1	GCA_002589595.1_ASM258959v1	0.0189103	7.21545
GCA_000011625.1_ASM1162v1	GCA_002688605.1_ASM268860v1	0.376288	11.091
GCA_000011625.1_ASM1162v1	GCA_002688645.1_ASM268864v1	0.440803	7.32907
GCA_000011625.1_ASM1162v1	GCA_002734215.1_ASM273421v1	0.351855	20.8306
GCA_000011625.1_ASM1162v1	GCA_002734285.1_ASM273428v1	0.352147	20.8306
GCA_000011625.1_ASM1162v1	GCA_002741745.1_ASM274174v1	0.466484	9.25516
GCA_000011625.1_ASM1162v1	GCA_002754795.1_ASM275479v1	0.460516	8.6444
GCA_000011625.1_ASM1162v1	GCA_002786555.1_ASM278655v1	0.541419	29.4017
GCA_000011625.1_ASM1162v1	GCA_002807595.1_ASM280759v1	0.0193883	6.1972
GCA_000011625.1_ASM1162v1	GCA_002811125.1_ASM281112v1	0.469229	8.81099
GCA_000011625.1_ASM1162v1	GCA_002835805.1_ASM283580v1	0.478315	37.5589
GCA_000011625.1_ASM1162v1	GCA_002844575.1_ASM284457v1	0.461231	16.321
GCA_000011625.1_ASM1162v1	GCA_002850535.1_ASM285053v1	0.459924	8.0858
GCA_000011625.1_ASM1162v1	GCA_002860125.1_ASM286012v1	0.404209	25.0287
GCA_000011625.1_ASM1162v1	GCA_002860175.1_ASM286017v1	0.449759	8.84761
GCA_000011625.1_ASM1162v1	GCA_002860245.1_ASM286024v1	0.404209	25.0287
GCA_000011625.1_ASM1162v1	GCA_002872495.3_ASM287249v3	0.375279	11.4532
GCA_000011625.1_ASM1162v1	GCA_002898435.1_ASM289843v1	0.472924	8.72288
GCA_000011625.1_ASM1162v1	GCA_002914545.1_ASM291454v1	0.449759	8.87261
GCA_000011625.1_ASM1162v1	GCA_002946455.1_ASM294645v1	0.542317	29.4017
GCA_000011625.1_ASM1162v1	GCA_002946475.1_ASM294647v1	0.383023	21.907
GCA_000011625.1_ASM1162v1	GCA_002953695.1_ASM295369v1	0.46629	9.09763
GCA_000011625.1_ASM1162v1	GCA_002993335.1_ASM299333v1	0.778281	32.049
GCA_000011625.1_ASM1162v1	GCA_002993725.1_ASM299372v1	0.449561	8.84761
GCA_000011625.1_ASM1162v1	GCA_002993735.1_ASM299373v1	0.449956	8.73366
GCA_000011625.1_ASM1162v1	GCA_002993745.1_ASM299374v1	0.449561	8.87261
GCA_000011625.1_ASM1162v1	GCA_002993765.1_ASM299376v1	0.449561	8.87261
GCA_000011625.1_ASM1162v1	GCA_002993925.1_ASM299392v1	0.441101	8.14927
GCA_000011625.1_ASM1162v1	GCA_002993945.1_ASM299394v1	0.442658	8.14927
GCA_000011625.1_ASM1162v1	GCA_003055025.1_ASM305502v1	0.459019	15.9713
GCA_000011625.1_ASM1162v1	GCA_003055045.1_ASM305504v1	0.459821	15.9713
GCA_000011625.1_ASM1162v1	GCA_003055065.1_ASM305506v1	0.459665	16.2777
GCA_000011625.1_ASM1162v1	GCA_003055085.1_ASM305508v1	0.458821	16.2777
GCA_000011625.1_ASM1162v1	GCA_003072605.1_ASM307260v1	0.376288	10.924
GCA_000011625.1_ASM1162v1	GCA_003096215.1_ASM309621v1	0.519814	29.5958
GCA_000011625.1_ASM1162v1	GCA_003097715.1_ASM309771v1	0.471964	9.05653
GCA_000011625.1_ASM1162v1	GCA_003226345.1_ASM322634v1	0.605933	16.0943
GCA_000011625.1_ASM1162v1	GCA_003269915.1_ASM326991v1	0.381799	22.7644
GCA_000011625.1_ASM1162v1	GCA_003269945.1_ASM326994v1	0.381598	22.7644
GCA_000011625.1_ASM1162v1	GCA_003269955.1_ASM326995v1	0.380797	22.7445
GCA_000011625.1_ASM1162v1	GCA_003269975.1_ASM326997v1	0.381797	22.3645
GCA_000011625.1_ASM1162v1	GCA_003318295.1_ASM331829v1	0.437435	16.496
GCA_000011625.1_ASM1162v1	GCA_003351965.1_ASM335196v1	0.377913	11.4532
GCA_000011625.1_ASM1162v1	GCA_003429095.1_ASM342909v1	0.416201	28.1909
GCA_000011625.1_ASM1162v1	GCA_003429105.1_ASM342910v1	0.403736	31.5477
GCA_000011625.1_ASM1162v1	GCA_003473165.1_ASM347316v1	0.433477	8.42523
GCA_000011625.1_ASM1162v1	GCA_003571425.1_ASM357142v1	0.476297	9.42259
GCA_000011625.1_ASM1162v1	GCA_003581585.1_ASM358158v1	0.449934	16.3687
GCA_000011625.1_ASM1162v1	GCA_003583265.1_ASM358326v1	0.385249	13.5871
GCA_000011625.1_ASM1162v1	GCA_003600795.1_ASM360079v1	0.380113	22.4308
GCA_000011625.1_ASM1162v1	GCA_003605405.2_ASM360540v2	0.512513	15.7257
GCA_000011625.1_ASM1162v1	GCA_003612955.1_ASM361295v1	0.0153499	1.67973
GCA_000011625.1_ASM1162v1	GCA_003640645.1_ASM364064v1	0.349891	20.7634
GCA_000011625.1_ASM1162v1	GCA_003660145.1_ASM366014v1	0.472346	8.72288
GCA_000011625.1_ASM1162v1	GCA_003667865.1_ASM366786v1	0.455475	15.4048
GCA_000011625.1_ASM1162v1	GCA_003667885.1_ASM366788v1	0.468475	8.90287
GCA_000011625.1_ASM1162v1	GCA_003711025.1_ASM371102v1	0.439525	8.14729
GCA_000011625.1_ASM1162v1	GCA_003726095.1_ASM372609v1	0.478003	30.1391
GCA_000011625.1_ASM1162v1	GCA_003726115.1_ASM372611v1	0.478004	30.239
GCA_000011625.1_ASM1162v1	GCA_003833305.1_ASM383330v1	0.381433	22.4277
GCA_000011625.1_ASM1162v1	GCA_003858675.1_ASM385867v1	0.00486581	3.07431
GCA_000011625.1_ASM1162v1	GCA_003866015.1_ASM386601v1	0.0151766	7.56198
GCA_000011625.1_ASM1162v1	GCA_003944805.1_ASM394480v1	0.404948	25.0287
GCA_000011625.1_ASM1162v1	GCA_003966295.1_ASM396629v1	0.0095632	3.77966
GCA_000011625.1_ASM1162v1	GCA_004005475.1_ASM400547v1	0.493202	24.5269
GCA_000011625.1_ASM1162v1	GCA_004006435.1_ASM400643v1	0.449759	8.63235
GCA_000011625.1_ASM1162v1	GCA_004006455.1_ASM400645v1	0.474382	9.24197
GCA_000011625.1_ASM1162v1	GCA_004101925.1_ASM410192v1	0.466097	9.25516
GCA_000011625.1_ASM1162v1	GCA_004103615.1_ASM410361v1	0.442618	8.46735
GCA_000011625.1_ASM1162v1	GCA_004116025.1_ASM411602v1	0.00935795	3.64829
GCA_000011625.1_ASM1162v1	GCA_004116035.1_ASM411603v1	0.00935795	3.64829
GCA_000011625.1_ASM1162v1	GCA_004116065.1_ASM411606v1	0.00935795	3.64829
GCA_000011625.1_ASM1162v1	GCA_004116085.1_ASM411608v1	0.00935795	3.64829
GCA_000011625.1_ASM1162v1	GCA_004116415.1_ASM411641v1	0.00935795	3.64829
GCA_000011625.1_ASM1162v1	GCA_004116955.1_ASM411695v1	0.467639	8.90287
GCA_000011625.1_ASM1162v1	GCA_004124315.1_ASM412431v1	0.461371	8.72844
GCA_000011625.1_ASM1162v1	GCA_004138285.1_ASM413828v1	0.331318	14.0489
GCA_000011625.1_ASM1162v1	GCA_004138295.1_ASM413829v1	0.211275	7.9527
GCA_000011625.1_ASM1162v1	GCA_004146125.1_ASM414612v1	0.405268	12.586
GCA_000011625.1_ASM1162v1	GCA_004153665.1_ASM415366v1	0.0130937	5.16275
GCA_000011625.1_ASM1162v1	GCA_004365825.1_ASM436582v1	0.46758	10.9197
GCA_000011625.1_ASM1162v1	GCA_004367995.1_ASM436799v1	0.0288974	7.64321
GCA_000011625.1_ASM1162v1	GCA_004563755.2_ASM456375v2	0.466296	8.94438
GCA_000011625.1_ASM1162v1	GCA_004569515.1_ASM456951v1	0.472998	8.97753
GCA_000011625.1_ASM1162v1	GCA_004799755.1_ASM479975v1	0.360271	20.8362
GCA_000011625.1_ASM1162v1	GCA_005116465.1_ASM511646v1	0.430826	27.8944
[truncated: 140,440 more rows]

## Sheet: Figs. 3a~3d
Fig. 3 Colony antagonism phenotype is positively correlated with the phylogenetic and BGC distance within Bacillus species. a~d Inhibition of colonies of B. amyloliquefaciens ACCC19745, B. pumilus ACCC04450, B. thuringiensis YX7, and B. mobilis XL40 against Bacillus from different clades.
	Fig. 3a										subt	pumi	cir	cer	meg					Fig. 3b										pumi	subt	cir	meg	cer
		Antagonistic strain	Clade/Subclade	Target strain	Species	Phylogenetic distance	Average PD	Inhibition zone (Average) /cm			0.01	0.027	0.05	0.061	0.062						Antagonistic strain	Clade/Subclade	Target strain	Species	Phylogenetic distance	Average PD	Inhibition zone (Average) /cm			0.002	0.031	0.053	0.055	0.06
		Bacillus amyloliquefaciens 19745	subtilis/subtilis	KF29	Bacillus siamensis	0	0.0100219	0.991			0.991	1.338	1.592	1.573	1.98						Bacillus pumilus 04450	subtilis/pumilus	SC2	Bacillus australimaris	0.00145773	0.00194363	0.869667			0.869667	1.11067	1.41	1.433	0.991
				ACCC19745	Bacillus amyloliquefaciens	0		1.306			1.306	1.875	1.371	1.967	2.731								TL3	Bacillus xiamenensis	0.00437318		1.41433			1.41433	1.18767	1.08267	1.82433	1.15967
				FZB42	Bacillus velezensis	0.00218659		1.204			1.204	1.979	2.239	1.506	1.837								CF3	Bacillus pumilus	0		0.959			0.959	1.24733	1.08633	1.35733	1.00367
				CF7	Bacillus halotolerans	0.00728863		1.251			1.251	1.82	1.591	1.233	1.784								QZ20	Bacillus safensis	0.00145773		0.897			0.897	1.21	1.3715	2.343	1.08433
				KF25	Bacillus halotolerans	0.0058309		1.13			1.13	1.782	1.41	1.907	2.018								DY7	Bacillus altitudinis	0.00437318		1.07567			1.07567	1.454	1.424	1.65033	1.04253
				NCIB3610	Bacillus subtilis	0.00291545		1.371			1.371	1.22	2.006	1.548	1.9								LY9	Bacillus safensis	0.00145773		1.074			1.074	1.051	1.68733	1.492	1.22867
				168	Bacillus subtilis	0.00364431		1.097			1.097	1.828		1.424	1.823								KF13	Bacillus altitudinis	0.00437318		1.083			1.083	1.27167	1.246	1.231	1.84667
				ACCC01185	Bacillus subtilis	0.00364431		1.351			1.351	1.339		1.486	1.793								ACCC04398	Bacillus pumilus	0.00145773		1.20567			1.20567	1.097		1.56933	0.991
				AQ10	Bacillus tequilensis	0.00364431		1.259			1.259	2.287		1.224	1.922								ACCC04450	Bacillus pumilus	0		0.903333			0.903333	1.21533		1.742
				DY13	Bacillus licheniformis	0.0189504		1.63			1.63	1.708		1.594									XL23	Bacillus pumilus	0		1.01633			1.01633	1.65067
				YX13	Bacillus sonorensis	0.0247813		1.72			1.72	1.735		1.537									XL415	Bacillus altitudinis	0.00437318		1.40167			1.40167	1.237
				NJ12	Bacillus idriensis	0.0473761		1.705			1.705	2.051											TLI4	Bacillus zhangzhouensis	0		1.039			1.039	0.843667
											a	bc	bc	ab	c																1.058
			subtilis/pumilus	TL3	Bacillus xiamenensis	0.0255102	0.0269679	1.338														subtilis/subtilis	CF7	Bacillus halotolerans	0.0313411	0.0308365	1.11067			a	ab	b	c	ab
				DY7	Bacillus altitudinis	0.0255102		1.875															KF25	Bacillus halotolerans	0.0298834		1.18767
				XL415	Bacillus altitudinis	0.0255102		1.979															168	Bacillus subtilis	0.0276968		1.24733
				KF13	Bacillus altitudinis	0.0255102		1.82															ACCC01185	Bacillus subtilis	0.0291545		1.21
				SC2	Bacillus australimaris	0.0276968		1.782															AQ10	Bacillus tequilensis	0.0276968		1.454
				QZ20	Bacillus safensis	0.0276968		1.22															HJ5	Bacillus subtilis	0.0269679		1.051
				CF3	Bacillus pumilus	0.0276968		1.828															NCIB3610	Bacillus subtilis	0.0284257		1.27167
				LY9	Bacillus safensis	0.0276968		1.339															ACCC19745	Bacillus amyloliquefaciens	0.0276968		1.097
				ACCC04398	Bacillus pumilus	0.0276968		2.287															KF29	Bacillus siamensis	0.0276968		1.21533
				XL23	Bacillus pumilus	0.0276968		1.708															YX13	Bacillus sonorensis	0.0408163		1.65067
				TLI4	Bacillus zhangzhouensis	0.0276968		1.735															FZB42	Bacillus velezensis	0.0284257		1.237
				ACCC04450	Bacillus pumilus	0.0276968		2.051															DY13	Bacillus licheniformis	0.0386297		0.843667
																							CC11	Bacillus licheniformis	0.0364431		1.058
			circulans	NB12	Bacillus marisflavi	0.0444606	0.0502915	1.592
				RZ25	Bacillus marisflavi	0.0459184		1.371														circulans	NB12	Bacillus marisflavi	0.0488338	0.053207	1.41
				XL37	Bacillus marisflavi	0.0451895		2.239															DY3	Bacillus marisflavi	0.0488338		1.08267
				DY3	Bacillus marisflavi	0.0459184		1.591															XL37	Bacillus marisflavi	0.0495627		1.08633
				XL386	Bacillus vietnamensis	0.0444606		1.41															RZ25	Bacillus marisflavi	0.0502915		1.3715
				ACCC10219	Bacillus fortis	0.0758017		2.006															XL386	Bacillus vietnamensis	0.0517493		1.424
																							XL39	Bacillus aquimaris	0.0524781		1.68733
			megaterium	CF28	Bacillus aryabhattai	0.0612245	0.0616294	1.98															ACCC10219	Bacillus fortis	0.0706997		1.246
				DY11	Bacillus flexus	0.0619534		2.731
				TLI25	Bacillus aryabhattai	0.0612245		1.837														megaterium	CF28	Bacillus aryabhattai	0.0539359	0.0548267	1.433
				XL26	Bacillus aryabhattai	0.0619534		1.784															DY11	Bacillus flexus	0.058309		1.82433
				AQ26	Bacillus aryabhattai	0.0612245		2.018															XL26	Bacillus aryabhattai	0.0546647		1.35733
				XL408	Bacillus aryabhattai	0.0612245		1.9															AQ26	Bacillus aryabhattai	0.0539359		2.343
				ACCC01509	Bacillus megaterium	0.0612245		1.823															ACCC01509	Bacillus megaterium	0.0539359		1.65033
				AQ22	Bacillus ginsengisoli	0.0619534		1.793															XL408	Bacillus aryabhattai	0.0539359		1.492
				TLI11	Bacillus megaterium	0.0626822		1.922															AQ22	Bacillus ginsengisoli	0.0546647		1.231
																							TLI25	Bacillus aryabhattai	0.0539359		1.56933
			cereus	GZL14	Bacillus pseudomycoides	0.0590379	0.0606281	1.573															TLI11	Bacillus megaterium	0.0561224		1.742
				TZ8	Bacillus pseudomycoides	0.0597668		1.967
				YX7	Bacillus thuringiensis	0.0597668		1.506														cereus	KF16	Bacillus pseudomycoides	0.0590379	0.0604956	0.991
				XL40	Bacillus mobilis	0.0619534		1.233															XL40	Bacillus mobilis	0.0604956		1.15967
				KF16	Bacillus pseudomycoides	0.0604956		1.907															YX7	Bacillus thuringiensis	0.0597668		1.00367
				XL388	Bacillus albus	0.0604956		1.548															ACCC04323	Bacillus thuringiensis	0.0597668		1.08433
				ACCC04323	Bacillus thuringiensis	0.0604956		1.424															GZL14	Bacillus pseudomycoides	0.0597668		1.04253
				TZ4	Bacillus proteolyticus	0.0604956		1.486															TZ8	Bacillus pseudomycoides	0.0604956		1.22867
				RZ9	Bacillus proteolyticus	0.0604956		1.224															RZ9	Bacillus proteolyticus	0.0604956		1.84667
				ACCC19244	Bacillus thuringiensis	0.0597668		1.594															CF23	Bacillus wiedmannii	0.0641399		0.991
				CF23	Bacillus wiedmannii	0.0641399		1.537
	Fig. 3c											cer	meg	cir	sub					Fig. 3d											cer	cir	meg	sub
		Antagonistic strain	Clade	Target strain	Species	Phylogenetic distance	Average PD	Inhibition zone (Average) /cm				0.003	0.052	0.052	0.06						Antagonistic strain	Clade	Target strain	Species	Phylogenetic distance	Average PD	Inhibition zone (Average) /cm				0.006	0.053	0.055	0.062
		Bacillus thuringiensis YX7	cereus	YX7	Bacillus thuringiensis	0	0.00318049	0.899				0.899	1.107	1.769	1.267						Bacillus mobilis XL40	cereus	XL40	Bacillus mobilis	0	0.0058309	0.81				0.81	1.669	1.922	1.138
				TZ4	Bacillus proteolyticus	0.000728863		1.24				1.24	1.036	1.369	1.024								ACCC04323	Bacillus thuringiensis	0.00218659		1.008				1.008	1.688	1.45	1.507
				ACCC19244	Bacillus thuringiensis	0		0.841				0.841	1.394	1.204	1.15								XL388	Bacillus albus	0.00364431		0.946				0.946	1.118	1.215	1.362
				RZ9	Bacillus proteolyticus	0.000728863		1.093				1.093	1.12	1.367	1.407								TZ4	Bacillus proteolyticus	0.00364431		0.927				0.927	1.037	1.984	1.369
				XL388	Bacillus albus	0.000728863		1.056				1.056	1.083	0.998	0.929								RZ9	Bacillus proteolyticus	0.00364431		1.241				1.241	1.486	0.809	1.33
				ACCC04323	Bacillus thuringiensis	0.00218659		0.961				0.961	1.224		1.055								ACCC19244	Bacillus thuringiensis	0.00437318		0.966				0.966	1.675	1.012	1.26
				XL40	Bacillus mobilis	0.00437318		0.958				0.958	1.009		1.155								YX7	Bacillus thuringiensis	0.00437318		1.104				1.104		1.323	1.173
				GZL14	Bacillus pseudomycoides	0.00437318		1.035				1.035	0.901		1.09								GZL14	Bacillus pseudomycoides	0.00874636		1.096				1.096		1.258	1.043
				TZ8	Bacillus pseudomycoides	0.00655977		1.16				1.16	1.103		1.106								TZ8	Bacillus pseudomycoides	0.0109329		1.001				1.001		1.431	1.169
				CF23	Bacillus wiedmannii	0.00728863		1.056				1.056			0.986								CF23	Bacillus wiedmannii	0.0102041		1.133				1.133			1.125
				KF16	Bacillus pseudomycoides	0.00801749		1.088				1.088			1.53								KF16	Bacillus pseudomycoides	0.0123907		1.489				1.489			1.163
															1.128																			1.809
			megaterium	DY11	Bacillus flexus	0.048105	0.0519922	1.107							1.563							megaterium	DY11	Bacillus flexus	0.0510204	0.0549077	1.922							1.523
				CF28	Bacillus aryabhattai	0.0524781		1.036							1.094								CF28	Bacillus aryabhattai	0.0553936		1.45							1.401
				AQ26	Bacillus aryabhattai	0.0524781		1.394							1.756								XL26	Bacillus aryabhattai	0.0561224		1.215							1.212
				XL26	Bacillus aryabhattai	0.053207		1.12							1.201								AQ26	Bacillus aryabhattai	0.0553936		1.984							1.405
				AQ22	Bacillus ginsengisoli	0.0517493		1.083							1.567								TLI25	Bacillus aryabhattai	0.0553936		0.809							1.565
				ACCC01509	Bacillus megaterium	0.0524781		1.224							1.65								AQ22	Bacillus ginsengisoli	0.0546647		1.012							1.317
				XL408	Bacillus aryabhattai	0.0524781		1.009							1.383								ACCC01509	Bacillus megaterium	0.0553936		1.323							1.444
				TLI25	Bacillus aryabhattai	0.0524781		0.901							0.953								XL408	Bacillus aryabhattai	0.0553936		1.258							1.83
				TLI11	Bacillus megaterium	0.0524781		1.103							1.63								TLI11	Bacillus megaterium	0.0553936		1.431							1.973
															1.549																			1.715
			subtilis	NJ12	Bacillus idriensis	0.0510204	0.0597387	1.267							1.276							subtilis	KF13	Bacillus altitudinis	0.0590379	0.061691	1.138							1.199
				XL415	Bacillus altitudinis	0.0575802		1.024							1.301								XL415	Bacillus altitudinis	0.058309		1.507							1.225
				LY9	Bacillus safensis	0.0590379		1.15							1.291								KF25	Bacillus halotolerans	0.0641399		1.362							1.314
				KF13	Bacillus altitudinis	0.058309		1.407							1.034								DY7	Bacillus altitudinis	0.0590379		1.369				a	b	b	b
				XL248	Bacillus invictae	0.0590379		0.929				a	ab	c	bc								TL3	Bacillus xiamenensis	0.0590379		1.33
				KF25	Bacillus halotolerans	0.0619534		1.055															QZ20	Bacillus safensis	0.0597668		1.26
				QZ20	Bacillus safensis	0.0590379		1.155															SC2	Bacillus australimaris	0.0597668		1.173
				SC2	Bacillus australimaris	0.0590379		1.09															ACCC04398	Bacillus pumilus	0.0597668		1.043
				TL3	Bacillus xiamenensis	0.058309		1.106															LY9	Bacillus safensis	0.0597668		1.169
				ACCC19745	Bacillus amyloliquefaciens	0.0597668		0.986															CF3	Bacillus pumilus	0.0604956		1.125
				KF29	Bacillus siamensis	0.0597668		1.53															XL23	Bacillus pumilus	0.0604956		1.163
				DY7	Bacillus altitudinis	0.058309		1.128															NCIB3610	Bacillus subtilis	0.0619534		1.809
				ACCC04398	Bacillus pumilus	0.0590379		1.563															ACCC19745	Bacillus amyloliquefaciens	0.0619534		1.523
				CF3	Bacillus pumilus	0.0597668		1.094															ACCC01185	Bacillus subtilis	0.0619534		1.401
				ACCC01185	Bacillus subtilis	0.0597668		1.756															ACCC04450	Bacillus pumilus	0.0604956		1.212
				XL23	Bacillus pumilus	0.0597668		1.201															KF29	Bacillus siamensis	0.0619534		1.405
				ACCC04450	Bacillus pumilus	0.0597668		1.567															AQ10	Bacillus tequilensis	0.0626822		1.565
				NCIB3610	Bacillus subtilis	0.0597668		1.65															168	Bacillus subtilis	0.0626822		1.317
				CF7	Bacillus halotolerans	0.0634111		1.383															CF7	Bacillus halotolerans	0.0655977		1.444
				AQ10	Bacillus tequilensis	0.0604956		0.953															RZ30	Bacillus subtilis	0.0641399		1.83
				168	Bacillus subtilis	0.0604956		1.63															YX13	Bacillus sonorensis	0.0685131		1.973
				YX13	Bacillus sonorensis	0.0663265		1.549															FZB42	Bacillus velezensis	0.0641399		1.715
				FZB42	Bacillus velezensis	0.0619534		1.276															CC11	Bacillus licheniformis	0.0626822		1.199
				CC11	Bacillus licheniformis	0.0604956		1.301															DY13	Bacillus licheniformis	0.0634111		1.225
				TLI4	Bacillus zhangzhouensis	0.0597668		1.291															TLI4	Bacillus zhangzhouensis	0.0604956		1.314
				DY13	Bacillus licheniformis	0.0612245		1.034
																						circulans	ACCC10219	Bacillus fortis	0.0758017	0.0533285	1.669
			circulans	ACCC10219	Bacillus fortis	0.0728863	0.0516035	1.769															NB12	Bacillus marisflavi	0.0451895		1.688
				NB12	Bacillus marisflavi	0.0437318		1.369															XL37	Bacillus marisflavi	0.0459184		1.118
				XL37	Bacillus marisflavi	0.0444606		1.204															DY3	Bacillus marisflavi	0.0466472		1.037
				DY3	Bacillus marisflavi	0.0451895		1.367															XL39	Bacillus aquimaris	0.053207		1.486
				XL386	Bacillus vietnamensis	0.0517493		0.998															XL386	Bacillus vietnamensis	0.053207		1.675

## Sheet: Figs. 3e~3f
Fig. 3 Colony antagonism phenotype is positively correlated with the phylogenetic and BGC distance within Bacillus specie. e & f Correlation between the antagonism phenotype (diameter of the inhibition zone) and 16S rRNA phylogenetic (e) or predicted BGC distance (f) among all the tested paired strains.
		Antagonistic strain--Bacillus amyloliquefaciens ACCC19745			Antagonistic strain--Bacillus subtilis NCIB3610			Antagonistic strain--Bacillus xiamenensis TL9			Antagonistic strain--Bacillus pumilus ACCC04450			Antagonistic strain--Bacillus proteolyticus TZ4			Antagonistic strain--Bacillus mobilis XL40			Antagonistic strain--Bacillus thuringiensis YX7			Antagonistic strain--Bacillus bingmayongensis KF27
Target strain	Species	Phylogenetic distance	Predicted BGC distance	Inhibition zone (Average) /cm	Phylogenetic distance	Predicted BGC distance	Inhibition zone (Average) /cm	Phylogenetic distance	Predicted BGC distance	Inhibition zone (Average) /cm	Phylogenetic distance	Predicted BGC distance	Inhibition zone (Average) /cm	Phylogenetic distance	Predicted BGC distance	Inhibition zone (Average) /cm	Phylogenetic distance	Predicted BGC distance	Inhibition zone (Average) /cm	Phylogenetic distance	Predicted BGC distance	Inhibition zone (Average) /cm	Phylogenetic distance	Predicted BGC distance	Inhibition zone (Average) /cm
KF13	Bacillus altitudinis	0.0255102	6.11573	1.82	0.0262391	6.27397	1.211	0.00801749	2.78793	0.691	0.00437318	3.34704	1.083	-	-	-	0.0590379	7.31339	1.138	0.058309	8.81766	1.407	0.0590379	6.53628	1.051
KF25	Bacillus halotolerans	0.0058309	4.07143	1.13	0.00291545	3.2711	0.977	0.0269679	5.66779	0.913	0.0298834	6.2269	1.18767	0.0626822	7.01407	1.043	0.0641399	7.24162	1.362	0.0619534	8.74589	1.055	0.0641399	6.46451	0.94
KF27	Bacillus bingmayongensis	-	-	-	-	-	-	-	-	-	-	-	-	-	-	-	-	-	-	-	-	-	0	0	0
KF29	Bacillus siamensis	0	2.97523	0.991	0.00291545	4.09205	1.141	0.0284257	5.53017	0.785	0.0276968	6.08927	1.21533	0.0604956	6.87644	0.989	0.0619534	7.10399	1.405	0.0597668	8.60826	1.53	0.0619534	6.32688	1.46
AQ10	Bacillus tequilensis	0.00364431	4.35307	1.259	0.000728863	2.75148	1.262	0.0255102	5.94943	0.97	0.0276968	6.50854	1.454	0.0612245	7.29571	1.51	0.0626822	7.52325	1.565	0.0604956	9.02753	0.953	0.0612245	6.74615	1.38
AQ22	Bacillus ginsengisoli	0.0619534	9.27391	1.793	0.0604956	9.43216	1.36	0.053207	8.89775	0.809	0.0546647	9.45686	1.231	0.0510204	9.23453	0.993	0.0546647	9.46208	1.012	0.0517493	10.9664	1.083	0.0502915	8.68498	1.004
NJ12	Bacillus idriensis	0.0473761	9.15182	1.705	0.048105	9.31007	1.654	-	-	-	-	-	-	-	-	-	-	-	-	0.0510204	10.8443	1.267	-	-	-
TZ4	Bacillus proteolyticus	0.0604956	7.1878	1.486	0.0604956	7.34605	0.948	0.0612245	6.81164	0.935	-	-	-	0	0	1.224	0.00364431	5.35691	0.927	0.000728863	5.90996	1.24	0.00947522	3.62858	0.808
DY3	Bacillus marisflavi	0.0459184	14.4193	1.591	0.0459184	14.5775	0.992	0.0510204	14.0431	1.167	0.0488338	14.6022	1.08267	0.0459184	14.3799	1.07	0.0466472	14.6074	1.037	0.0451895	16.1117	1.367	-	-	-
DY7	Bacillus altitudinis	0.0255102	5.42183	1.875	0.0262391	5.58007	1.139	0.00801749	2.09403	0.794	0.00437318	2.65314	1.07567	0.0590379	6.39194	1.03	0.0590379	6.61949	1.369	0.058309	8.12376	1.128	0.0590379	5.84238	1.34
DY11	Bacillus flexus	0.0619534	11.7679	2.731	0.0597668	11.9261	1.395	0.0553936	11.3917	1.623	0.058309	11.9508	1.82433	0.0473761	11.7285	1.183	0.0510204	11.9561	1.922	0.048105	13.4603	1.107	0.0488338	11.179	0.92
DY13	Bacillus licheniformis	0.0189504	5.08593	1.63	0.0174927	5.24418	0.904	0.0364431	3.70218	0.989	0.0386297	4.26129	0.843667	0.0619534	6.05604	0.915	0.0634111	6.28359	1.225	0.0612245	7.78787	1.034	-	-	-
DY28	Bacillus safensis	-	-	-	-	-	-	-	-	-	-	-	-	-	-	-	-	-	-	-	-	-	0.0597668	6.59669	1.17
LN13	Bacillus methylotrophicus	-	-	-	-	-	-	-	-	-	-	-	-	-	-	-	-	-	-	-	-	-	0.0612245	6.72391	1.572
TL9	Bacillus xiamenensis	-	-	-	-	-	-	-	-	-	-	-	-	-	-	-	-	-	-	-	-	-	0.0612245	6.26208	1.32
RZ25	Bacillus marisflavi	0.0459184	14.185	1.371	-	-	-	-	-	-	0.0502915	14.368	1.3715	0.0459184	14.1456	1.169	-	-	-	-	-	-	0.0430029	13.5961	0.81
YX7	Bacillus thuringiensis	0.0597668	8.91963	1.506	0.0597668	9.07787	0.924	-	-	-	0.0597668	9.10257	1.00367	0.000728863	5.90996	0.841	0.00437318	7.08873	1.104	0	0	0.899	0.00874636	4.42873	0.74
YX13	Bacillus sonorensis	0.0247813	5.55918	1.72	0.0218659	5.71743	1.349	-	-	-	0.0408163	4.73454	1.65067	-	-	-	0.0685131	6.75684	1.973	0.0663265	8.26112	1.549	0.0670554	5.97974	1.519
NB12	Bacillus marisflavi	0.0444606	14.185	1.592	0.0444606	14.3433	1.1	0.0510204	13.8089	1.547	0.0488338	14.368	1.41	0.0444606	14.1456	1.518	0.0451895	14.3732	1.688	0.0437318	15.8775	1.369	-	-	-
CF3	Bacillus pumilus	0.0276968	5.84153	1.828	0.0284257	5.99977	0.889	0.00801749	0	0.866	0	2.3202	0.959	0.0604956	6.81164	1.083	0.0604956	7.03919	1.125	0.0597668	8.54346	1.094	0.0604956	6.26208	0.91
CF7	Bacillus halotolerans	0.00728863	4.07143	1.251	0.00437318	3.2711	0.982	0.0284257	5.66779	0.79	0.0313411	6.2269	1.11067	0.0641399	7.01407	1.479	0.0655977	7.24162	1.444	0.0634111	8.74589	1.383	0.0655977	6.46451	1.07
CF28	Bacillus aryabhattai	0.0612245	9.32829	1.98	0.0597668	9.48653	2.022	0.0524781	8.95213	0.88	0.0539359	9.51123	1.433	0.0517493	9.28891	1.198	0.0553936	9.51646	1.45	0.0524781	11.0207	1.036	0.0510204	8.73935	0.998
QZ20	Bacillus safensis	0.0276968	5.97975	1.22	0.0284257	6.138	0.807	0.00801749	1.89931	0.998	0.00145773	1.285	0.897	0.0597668	6.94986	1.255	0.0597668	7.17741	1.26	0.0590379	8.68169	1.155	-	-	-
SC2	Bacillus australimaris	0.0276968	6.04001	1.782	0.0284257	6.19825	1.252	0.00801749	2.71221	0.69	0.00145773	3.27132	0.869667	0.0597668	7.01012	1.093	0.0597668	7.23766	1.173	0.0590379	8.74194	1.09	0.0597668	6.46056	1.02
CC11	Bacillus licheniformis	-	-	-	0.0167638	5.41157	1.085	0.0342566	3.86958	1.059	0.0364431	4.42868	1.058	0.0612245	6.22344	1.177	0.0626822	6.45098	1.199	0.0604956	7.95526	1.301	0.0612245	5.67388	1.518
TLI4	Bacillus zhangzhouensis	0.0276968	5.84153	1.735	0.0284257	5.99977	1.4	0.00801749	0	0.938	0	2.3202	1.039	-	-	-	0.0604956	7.03919	1.314	0.0597668	8.54346	1.291	0.0604956	6.26208	0.97
TLI25	Bacillus aryabhattai	0.0612245	9.32829	1.837	0.0597668	9.48653	1.343	0.0524781	8.95213	0.891	0.0539359	9.51123	1.56933	0.0517493	9.28891	1.103	0.0553936	9.51646	0.809	0.0524781	11.0207	0.901	-	-	-
GZL14	Bacillus pseudomycoides	0.0590379	7.50992	1.573	0.0590379	7.66817	1.004	0.0604956	7.13376	1.014	0.0597668	7.69287	1.04253	0.00510204	3.56858	0.903	0.00874636	5.67902	1.096	0.00437318	6.23207	1.035	0.00655977	3.95069	0
ACCC01509	Bacillus megaterium	0.0612245	9.28978	1.823	0.0597668	9.44803	1.241	0.0524781	8.91362	0.976	0.0539359	9.47273	1.65033	0.0517493	9.25041	1.045	0.0553936	9.47795	1.323	0.0524781	10.9822	1.224	0.0510204	8.70085	0.87
ACCC01185	Bacillus subtilis	0.00364431	4.40341	1.351	0.000728863	0	0.958	0.0262391	5.99977	0.989	0.0291545	6.55888	1.21	0.0604956	7.34605	1.357	0.0619534	7.5736	1.401	0.0597668	9.07787	1.756	0.0619534	6.79649	1.101
XL39	Bacillus aquimaris	-	-	-	0.0437318	14.0786	1.15	0.0546647	13.5442	1.296	0.0524781	14.1033	1.68733	0.0524781	13.881	1.101	0.053207	14.1085	1.486	-	-	-	-	-	-
XL388	Bacillus albus	0.0604956	6.8054	1.548	0.0604956	6.96364	0.879	0.0612245	6.42923	1.031	-	-	-	0	4.74695	0.896	0.00364431	1.34466	0.946	0.000728863	6.47877	1.056	-	-	-
XL37	Bacillus marisflavi	0.0451895	14.185	2.239	0.0451895	14.3433	1.418	0.0517493	13.8089	1.027	0.0495627	14.368	1.08633	0.0451895	14.1456	1.151	0.0459184	14.3732	1.118	0.0444606	15.8775	1.204	-	-	-
XL26	Bacillus aryabhattai	0.0619534	9.27185	1.784	0.0604956	9.43009	1.301	0.053207	8.89568	1.343	0.0546647	9.45479	1.35733	0.0524781	9.23247	1.265	0.0561224	9.46002	1.215	0.053207	10.9643	1.12	0.0517493	8.68291	1.05
ACCC04450	Bacillus pumilus	0.0276968	6.40064	2.051	0.0284257	6.55888	1.05	0.00801749	2.3202	0.891	0	0	0.903333	-	-	-	0.0604956	7.5983	1.212	0.0597668	9.10257	1.567	0.0604956	6.82119	1.303
ACCC19244	Bacillus thuringiensis	0.0597668	7.91393	1.594	0.0597668	8.07218	0.748	-	-	-	-	-	-	0.000728863	4.90426	1.031	0.00437318	6.08303	0.966	0	3.1175	0.841	0.00874636	3.42304	0.57
XL408	Bacillus aryabhattai	0.0612245	9.27185	1.9	0.0597668	9.43009	1.445	0.0524781	8.89568	0.96	0.0539359	9.45479	1.492	0.0517493	9.23247	1.245	0.0553936	9.46002	1.258	0.0524781	10.9643	1.009	-	-	-
XL23	Bacillus pumilus	0.0276968	6.40064	1.708	0.0284257	6.55888	1.099	0.00801749	2.3202	0.779	0	0	1.01633	0.0604956	7.37075	0.916	0.0604956	7.5983	1.163	0.0597668	9.10257	1.201	0.0604956	6.82119	1.27
XL386	Bacillus vietnamensis	0.0444606	13.9204	1.41	0.0451895	14.0786	1.297	0.0539359	13.5442	1.04	0.0517493	14.1033	1.424	0.0524781	13.881	1.209	0.053207	14.1085	1.675	0.0517493	15.6128	0.998	0.0510204	13.3314	1.52
XL415	Bacillus altitudinis	0.0255102	6.11573	1.979	0.0262391	6.27397	1.351	0.00947522	2.78793	0.878	0.00437318	3.34704	1.40167	0.058309	7.08584	1.035	0.058309	7.31339	1.507	0.0575802	8.81766	1.024	0.0597668	6.53628	1.31
XL40	Bacillus mobilis	0.0619534	7.41535	1.233	0.0619534	7.5736	0.91	0.0626822	7.03919	0.859	0.0604956	7.5983	1.15967	0.00364431	5.35691	0.882	0	0	0.81	0.00437318	7.08873	0.958	0.0131195	4.80735	0.702
XL248	Bacillus invictae	-	-	-	-	-	-	0.00801749	2.51349	0.685	-	-	-	0.0597668	7.56404	1.057	-	-	-	0.0590379	9.29586	0.929	-	-	-
HJ5	Bacillus subtilis	-	-	-	-	-	-	-	-	-	0.0269679	6.55888	1.051	-	-	-	-	-	-	-	-	-	-	-	-
NCIB3610	Bacillus subtilis	0.00291545	4.40341	1.371	0	0	0.966	0.0262391	5.99977	1.026	0.0284257	6.55888	1.27167	0.0604956	7.34605	1.393	0.0619534	7.5736	1.809	0.0597668	9.07787	1.65	0.0619534	6.79649	1.499
ACCC19745	Bacillus amyloliquefaciens	0	0	1.306	0.00291545	4.40341	1.099	0.0284257	5.84153	0.866	0.0276968	6.40064	1.097	0.0604956	7.1878	1.072	0.0619534	7.41535	1.523	0.0597668	8.91963	0.986	0.0619534	6.63825	1.998
ACCC04398	Bacillus pumilus	0.0276968	6.40064	2.287	0.0284257	6.55888	1.199	0.00801749	2.3202	0.845	0.00145773	0	1.20567	0.0597668	7.37075	1.058	0.0597668	7.5983	1.043	0.0590379	9.10257	1.563	0.0597668	6.82119	1.12
168	Bacillus subtilis	0.00364431	4.40341	1.097	0.000728863	0	0.949	0.0255102	5.99977	0.943	0.0276968	6.55888	1.24733	0.0612245	7.34605	1.034	0.0626822	7.5736	1.317	0.0604956	9.07787	1.63	0.0612245	6.79649	1.504
FZB42	Bacillus velezensis	0.00218659	0	1.204	0.00510204	4.40341	1.169	0.0291545	5.84153	0.984	0.0284257	6.40064	1.237	0.0626822	7.1878	1.166	0.0641399	7.41535	1.715	0.0619534	8.91963	1.276	0.0619534	6.63825	1.46
ACCC10219	Bacillus fortis	0.0758017	14.1074	2.006	0.074344	14.2656	1.678	0.0714286	13.7312	1.353	0.0706997	14.2903	1.246	0.0736152	14.068	1.666	0.0758017	14.2955	1.669	0.0728863	15.7998	1.769	-	-	-
ACCC04323	Bacillus thuringiensis	0.0604956	9.21763	1.424	0.0604956	9.37587	0.878	0.0604956	8.84146	1.178	0.0597668	9.40057	1.08433	0.00145773	6.20796	0.907	0.00218659	7.38673	1.008	0.00218659	1.11712	0.961	-	-	-
LY9	Bacillus safensis	0.0276968	6.17613	1.339	0.0284257	6.33438	1.025	0.00801749	2.84834	0.819	0.00145773	3.40745	1.074	0.0597668	7.14625	1.252	0.0597668	7.37379	1.169	0.0590379	8.87807	1.15	0.0597668	6.59669	1.08
TLI11	Bacillus megaterium	0.0626822	23.7112	1.922	0.0612245	23.8695	1.365	0.0546647	23.335	0.921	0.0561224	23.8942	1.742	0.0517493	23.6718	1.312	0.0553936	23.8994	1.431	0.0524781	25.4037	1.103	-	-	-
CF23	Bacillus wiedmannii	0.0641399	6.63825	1.537	-	-	-	0.0648688	6.26208	0.911	0.0641399	6.82119	0.991	0.00655977	3.62858	0.907	0.0102041	4.80735	1.133	0.00728863	4.42873	1.056	-	-	-
KF16	Bacillus pseudomycoides	0.0604956	6.86391	1.907	0.0604956	7.02216	0.992	0.0597668	6.48775	1.246	0.0590379	7.04686	0.991	0.00874636	2.92258	1.011	0.0123907	5.03302	1.489	0.00801749	5.58607	1.088	-	-	-
AQ26	Bacillus aryabhattai	0.0612245	9.27391	2.018	0.0597668	9.43216	1.738	0.0524781	8.89775	1.395	0.0539359	9.45686	2.343	0.0517493	9.23453	1.576	0.0553936	9.46208	1.984	0.0524781	10.9664	1.394	0.0510204	8.68498	1.402
TZ8	Bacillus pseudomycoides	0.0597668	7.34138	1.967	0.0597668	7.49962	0.981	0.0612245	6.96521	0.778	0.0604956	7.52432	1.22867	0.00728863	5.28293	0.898	0.0109329	4.55926	1.001	0.00655977	7.01475	1.16	0.00874636	4.73337	0.77
RZ30	Bacillus subtilis	-	-	-	-	-	-	-	-	-	-	-	-	0.0626822	5.39894	1.447	0.0641399	5.62649	1.83	-	-	-	0.0626822	4.84938	1.17
RZ9	Bacillus proteolyticus	0.0604956	7.1878	1.224	0.0604956	7.34605	1.255	0.0612245	6.81164	1.396	0.0604956	7.37075	1.84667	0	0	1.087	0.00364431	5.35691	1.241	0.000728863	5.90996	1.093	0.00947522	3.62858	0.46
TL3	Bacillus xiamenensis	0.0255102	6.11573	1.338	0.0262391	6.27397	1.272	0.00801749	2.78793	0.961	0.00437318	3.34704	1.41433	-	-	-	0.0590379	7.31339	1.33	0.058309	8.81766	1.106	0.0590379	6.53628	0.941

## Sheet: Fig. 4a
Fig. 4 Congeneric inhibition by fermentation supernatants is positively correlated with the phylogenetic and BGC distance in Bacillus. a Heatmap showing the antagonistic profiles of the fermentation supernatant of 17 antagonistic strains (in the left column) on the 40 target strains (in the top line). The number in each box indicates the average inhibition zone of this interaction.
	Strain	RZ30	HJ5	SQR9	LY73	ACCC19745	KF25	CF7	LY2	CC11	T18	DY13	YX13	LY37	LY43	XL415	LY9	ACCC05670	XL386	XL37	RZ25	ACCC05679	XL27	XL54	ACCC10263	ACCC10238	GZL14	TZ8	KF27	XL388	XL40	XL165	XL36	CF23	ACCC02299	DY11	ACCC01509	AQ26	TLI11	XL26	ACCC05681
RZ30	subt	0	0	0	0	0	0	1.666	2.161	0	2.71567	2.50033	1.98833	2.18533	2.11933	2.15967	2.52633	3.411	2.29733	3.03467	3.30033	3.47467	2.99633	2.73267	2.36633	2.41033	2.08967	1.88233	4.14833	2.17167	2.14933	3.94033	2.96933	2.52733	1.622	4.14833	3.10267	3.33367	2.47933	3.44933	3.51667
SQR9	vele	-	0.739	0	0	0	0.545	0.715	1.1675	-	1.9675	2.8965	1.3135	1.6915	1.668	1.3615	1.7895	3.534	2.8775	3.8135	3.583	3.79967	3.1265	3.0945	2.1	1.5285	1.687	1.619	4.3625	1.873	1.9445	2.808	2.3705	2.1755	1.8835	4.492	3.5795	3.6455	1.3595	3.5295	3.904
CF7	halo	0	0	0	0	0	0	0	0.566667	0	0	0	0	1.8785	0.853667	0.785	-	2.41267	-	-	1.12733	-	-	1.479	1.707	1.82033	1.945	1.61167	2.341	2.02033	1.85967	2.67667	2.14633	-	1.217	1.13767	1.425	1.907	0.57	1.16867	2.67533
ACCC04450	pumi	1.20767	1.03733	0.87	-	0.840667	1.45167	1.223	0.79	0.645667	-	1.065	1.672	1.469	1.93767	0.975	1.163	1.75833	1.99167	1.32167	1.06967	2.55767	1.676	1.78833	1.799	0.866667	0.830333	1.36733	1.18233	0.976667	1.50133	1.107	1.85267	2.13433	1.40567	2.291	2.80333	2.50767	3.10867	2.54467	-
LY9	safe	1.264	0.992	1.05167	1.25	1.197	1.29133	1.17633	1.222	1.122	1.08333	1.16067	1.15633	0.911333	1.273	1.085	1.005	1.845	1.305	1.988	1.23667	4.43033	1.30567	1.42533	2.147	1.43433	-	0.953667	-	1.45067	1.25433	2.87833	2.12067	1.54433	1.937	3.53933	3.24333	3.56367	-	2.83967	3.057
CC11	lich	1.645	0.765	1.82	1.57	1.495	2.52	1.285	1.61	1.595	-	1.84	1.67	1.345	0.995	1.57	1.565	3.065	2.07	3.07	1.14	3.105	2.03	2.095	2.35	-	1.94	2.37	-	2.31	1.835	2.565	2.62	-	1.685	2.67	1.575	2.345	2.72	2.28	2.775
YX13	sono	1.35867	-	0.971	-	1.36967	1.11367	1.019	0.727	1.78933	2.6855	0.748333	2.17533	0.98	1.123	1.25067	0.952333	1.41667	1.62167	2.09267	1.289	2.04767	1.05567	1.99867	2.013	2.18933	2.696	1.348	1.75067	1.981	1.17033	1.78667	1.24267	3.13933	1.39167	-	1.33033	1.31067	1.205	1.12167	1.65367
XL39	aqui	0.687333	1.137	0.702333	-	0.848	0.865	1.407	0.986	-	-	-	-	0.715667	0.755667	0.716	1.16233	0.816667	0.738	0.963667	-	1.81367	0.905667	1.50033	0.724333	1.152	1.101	1.16167	1.068	0.784	0.787	-	0.774	1.603	0.796333	1.31833	1.06833	1.00367	0.890667	-	1.089
XL37	mari	1.357	1.48833	1.07167	-	1.192	1.09	1.318	1.29	-	-	-	-	0.933667	0.978667	0.924	1.00167	1.36333	1.466	0.731	0.7	1.931	1.08233	1.54833	1.09333	1.163	1.197	1.81433	1.408	1.21433	1.031	1.26067	1.527	1.67767	1.507	1.741	1.54367	1.49567	1.30567	1.48833	1.19933
ACCC05679	gins	2.35567	1.986	2.13767	-	2.73667	2.409	2.61367	2.496	2.11	2.71967	2.4356	2.534	2.207	2.43567	2.25	2.88633	1.3635	-	2.25667	2.258	1.532	1.433	1.393	1.999	2.01433	2.27	2.1295	1.841	2.189	1.95967	-	2.10233	2.24833	2.14833	2.49167	2.176	2.35867	2.39867	2.174	2.41967
ACCC10263	cere	1.35	1.828	1.08433	-	1.00733	1.28	1.37025	1.857	1.59	-	1.56833	1.70667	1.05933	1.77567	1.976	1.24467	1.92667	-	-	-	1.12133	1.92533	1.52467	0.78	1.45867	1.38733	1.37817	1.334	1.5	1.36367	-	1.56	1.436	1.81367	1.89367	2.045	1.993	2.31	2.044	2.227
XL40	mobi	0.953	-	-	-	0.851333	1.10033	-	1.06367	2.689	-	1.27033	1.42367	0.935333	1.30367	-	1.01933	1.49433	1.14833	1.47967	0.926333	1.87667	0.871	2.051	0.997667	1.127	0.991667	1.20667	1.087	0.972333	0.928	0.926	0.890333	0.849	0.849	2.13133	1.09533	0.969667	1.188	0.943667	2.029
XL36	wied	0.803333	1.03	1.06333	-	1.02233	0.714333	0.784667	0.645667	0.606	-	1.099	1.01333	1.40467	0.892667	0.600333	0.637	1.10533	1.107	-	1.40767	1.07767	0.951667	0.897	0.638333	0.816333	0.674333	0.796667	0.766333	0.760667	0.844333	-	0.720667	0.842667	0.878667	1.2265	0.974333	1.024	0.916333	1.228	1.003
KF27	bing	0.968	1.31433	-	-	1.008	1.18433	0.873667	1.02867	1.36867	1.60133	0.983667	1.176	1.362	1.19633	1.59767	1.24833	1.491	1.346	1.165	1.23667	1.02133	1.20467	1.72467	1.38667	0.851667	1.65633	0.916333	1.35567	1.14533	0.882333	1.03333	0.810333	0.988	0.823	1.911	1.86267	1.69733	1.38167	1.575	2.39767
ACCC02299	hori	0.768333	1.28467	-	-	-	-	0.935333	0.776	-	-	0.742667	0.791	1.06767	1.02233	1.23567	1.19033	0.861	0.689333	1.11533	0.931333	-	0.742333	0.795	0.736667	1.212	0.738	1.018	1.01133	0.717333	0.741333	-	-	-	0.746333	0.691	0.724	-	0.778667	0.816667	-
DY11	flex	0.764667	1.13433	-	-	1.21933	0.706667	0.823333	0.781667	-	-	1.05533	0.677333	0.961	1.078	-	1.016	0.945	0.747667	1.38767	0.787333	-	0.628	0.771667	0.742333	0.839	0.747333	0.804333	0.914333	0.758	0.806667	-	-	-	0.704333	0.708333	0.779	-	0.802333	0.818667	-
ACCC01509	mega	1.46633	1.75833	1.76833	1.37067	1.163	1.62767	2.267	2.213	2.709	-	3.316	1.87167	1.738	1.84633	1.47733	1.98467	1.81833	-	-	4.76933	-	-	1.00533	-	1.773	1.442	1.378	1.73733	1.89933	1.31833	2.367	3.36833	-	1.16633	2.16967	0.912333	1.1	1.35	1.155	2.77367

## Sheet: Figs. 4b~4c
Fig. 4 Congeneric inhibition by fermentation supernatants is positively correlated with the phylogenetic and BGC distance in Bacillus. b & c Correlation between the antagonism phenotype (diameter of the inhibition zone) and 16S rDNA phylogenetic distance (b) or the predicted BGC distance (c) among all the tested paired strains.
17 antagonistic strains (in the top line) on the 40 target strains (in the left column)		Antagonistic strain--Bacillus velezensis SQR9			Antagonistic strain--Bacillus subtilis RZ30			Antagonistic strain--Bacillus halotolerans CF7			Antagonistic strain--Bacillus licheniformis CC11			Antagonistic strain--Bacillus sonorensis YX13			Antagonistic strain--Bacillus pumilus ACCC04450			Antagonistic strain--Bacillus marisflavi XL37			Antagonistic strain--Bacillus mobilis XL40			Antagonistic strain--Bacillus bingmayongensis KF27			Antagonistic strain--Bacillus wiedmannii XL36			Antagonistic strain--Bacillus megaterium ACCC01509			Antagonistic strain--Bacillus flexus DY11			Antagonistic strain--Bacillus safensis LY9			Antagonistic strain--Bacillus cereus 10263			Antagonistic strain--Bacillus ginsengihumi ACCC05679			Antagonistic strain--Bacillus horikoshii 02299
Target strain	Species	Phylogenetic distance	Predicted BGC distance	Inhibition zone (Average) /cm	Phylogenetic distance	Predicted BGC distance	Inhibition zone (Average) /cm	Phylogenetic distance	Predicted BGC distance	Inhibition zone (Average) /cm	Phylogenetic distance	Predicted BGC distance	Inhibition zone (Average) /cm	Phylogenetic distance	Predicted BGC distance	Inhibition zone (Average) /cm	Phylogenetic distance	Predicted BGC distance	Inhibition zone (Average) /cm	Phylogenetic distance	Predicted BGC distance	Inhibition zone (Average) /cm	Phylogenetic distance	Predicted BGC distance	Inhibition zone (Average) /cm	Phylogenetic distance	Predicted BGC distance	Inhibition zone (Average) /cm	Phylogenetic distance	Predicted BGC distance	Inhibition zone (Average) /cm	Phylogenetic distance	Predicted BGC distance	Inhibition zone (Average) /cm	Phylogenetic distance	Predicted BGC distance	Inhibition zone (Average) /cm	Phylogenetic distance	Predicted BGC distance	Inhibition zone (Average) /cm	Phylogenetic distance	Predicted BGC distance	Inhibition zone (Average) /cm	Phylogenetic distance	Predicted BGC distance	Inhibition zone (Average) /cm	Phylogenetic distance	Predicted BGC distance	Inhibition zone (Average) /cm
RZ30	Bacillus subtilis	-	-	-	0	0	0	0.00937951	3.2711	0	0.0180375	5.41157	1.20767	0.025974	5.71743	1.264	0.02886	6.68059	1.645	0.047619	14.3433	1.357	0.0627706	9.26346	0.953	0.0627706	6.58626	0.803333	0.0656566	8.81775	0.968	0.0699856	9.44803	1.46633	0.0692641	11.9261	0.764667	0.02886	6.33438	1.35867	0.0613276	8.3756	1.35	0.0591631	27.132	2.35567	0.0663781	20.8611	0.768333
HJ5	Bacillus subtilis	0.0021645	4.17552	0.739	0.0036075	0	0	0.00577201	3.2711	0	0.015873	5.41157	1.03733	0.0238095	5.71743	0.992	0.027417	6.68059	0.765	0.0454545	14.3433	1.48833	-	-	-	0.0606061	6.58626	1.03	0.0620491	8.81775	1.31433	0.0678211	9.44803	1.75833	0.0663781	11.9261	1.13433	-	-	-	0.0577201	8.3756	1.828	0.0555556	27.132	1.986	0.0663781	20.8611	1.28467
SQR9	Bacillus velezensis	0	0	0	0.001443	4.17552	0	0.00793651	3.84354	0	0.0165945	5.02543	0.87	0.024531	5.33129	1.05167	0.027417	6.29445	1.82	0.046176	13.9571	1.07167	-	-	-	0.0613276	6.20012	1.06333	-	-	-	0.0685426	9.06189	1.76833	-	-	-	0.027417	5.94824	0.971	0.0598846	7.98947	1.08433	0.0577201	26.7459	2.13767	-	-	-
LY73	Bacillus velezensis	0	0.966929	0	0.001443	4.25712	0	0.00793651	3.92514	0	-	-	-	0.024531	5.4129	1.25	0.027417	6.37606	1.57	-	-	-	-	-	-	-	-	-	-	-	-	0.0685426	9.1435	1.37067	-	-	-	-	-	-	-	-	-	-	-	-	-	-	-
ACCC19745	Bacillus amyloliquefaciens	0.000721501	1.11321	0	0.0021645	4.40341	0	0.00721501	4.07143	0	0.017316	5.25332	0.840667	0.0252525	5.55918	1.197	0.0281385	6.52234	1.495	0.0468975	14.185	1.192	0.0606061	9.10522	0.851333	0.0620491	6.42801	1.02233	0.0634921	8.65951	1.008	0.0678211	9.28978	1.163	0.0670996	11.7679	1.21933	0.0281385	6.17613	1.36967	0.0591631	8.21736	1.00733	0.0569986	26.9738	2.73667	-	-	-
KF25	Bacillus halotolerans	0.00649351	3.84354	0.545	0.00793651	3.2711	0	0.002886	0	0	0.017316	5.07959	1.45167	0.0238095	5.38545	1.29133	0.030303	6.34861	2.52	0.049062	14.0113	1.09	0.0627706	8.93148	1.10033	0.0642136	6.25428	0.714333	0.0642136	8.48577	1.18433	0.0692641	9.11605	1.62767	0.0670996	11.5942	0.706667	0.030303	6.0024	1.11367	0.0613276	8.04362	1.28	0.0562771	26.8	2.409	-	-	-
CF7	Bacillus halotolerans	0.00793651	3.84354	0.715	0.00937951	3.2711	1.666	0	0	0	0.018759	5.07959	1.223	0.0252525	5.38545	1.17633	0.031746	6.34861	1.285	0.0505051	14.0113	1.318	-	-	-	0.0656566	6.25428	0.784667	0.0670996	8.48577	0.873667	0.0707071	9.11605	2.267	0.0685426	11.5942	0.823333	0.031746	6.0024	1.019	0.0627706	8.04362	1.37025	0.0577201	26.8	2.61367	0.0685426	20.5292	0.935333
LY2	Bacillus licheniformis	0.0165945	5.02543	1.1675	0.0180375	5.41157	2.161	0.018759	5.07959	0.566667	0	0	0.79	0.00937951	2.58865	1.222	0.036075	4.55039	1.61	0.041847	13.2206	1.29	0.0606061	8.14085	1.06367	0.0598846	5.46364	0.645667	0.0634921	7.69514	1.02867	0.0685426	8.32542	2.213	0.0678211	10.8035	0.781667	0.036075	4.20418	0.727	0.0591631	7.25299	1.857	0.0541126	26.0094	2.496	0.0670996	19.7385	0.776
CC11	Bacillus licheniformis	-	-	-	0.0180375	5.41157	0	0.018759	5.07959	0	0	0	0.645667	0.00937951	2.58865	1.122	0.036075	4.55039	1.595	-	-	-	0.0606061	8.14085	2.689	0.0598846	5.46364	0.606	0.0634921	7.69514	1.36867	0.0685426	8.32542	2.709	-	-	-	0.036075	4.20418	1.78933	0.0591631	7.25299	1.59	0.0541126	26.0094	2.11	-	-	-
T18	Bacillus licheniformis	0.017316	5.02543	1.9675	0.018759	5.41157	2.71567	0.0194805	5.07959	0	-	-	-	0.010101	2.58865	1.08333	-	-	-	-	-	-	-	-	-	-	-	-	0.0642136	7.69514	1.60133	-	-	-	-	-	-	0.0367965	4.20418	2.6855	-	-	-	0.0548341	26.0094	2.71967	-	-	-
DY13	Bacillus licheniformis	0.018759	4.96727	2.8965	0.020202	5.35341	2.50033	0.0194805	5.02143	0	0.0021645	0.138736	1.065	0.011544	2.53049	1.16067	0.0382395	4.49223	1.84	-	-	-	0.0613276	8.08269	1.27033	0.0620491	5.40548	1.099	0.0642136	7.63698	0.983667	0.0692641	8.26726	3.316	0.0685426	10.7454	1.05533	0.0382395	4.14602	0.748333	0.0598846	7.19483	1.56833	0.0548341	25.9512	2.4356	0.0692641	19.6804	0.742667
YX13	Bacillus sonorensis	0.024531	5.33129	1.3135	0.025974	5.71743	1.98833	0.0252525	5.38545	0	0.00937951	2.58865	1.672	0	0	1.15633	0.041847	4.85625	1.67	-	-	-	0.0663781	8.44671	1.42367	0.0656566	5.7695	1.01333	0.0692641	8.001	1.176	0.0714286	8.63128	1.87167	0.0707071	11.1094	0.677333	0.041847	4.51004	2.17533	0.0649351	7.55885	1.70667	0.0577201	26.3153	2.534	0.0721501	20.0444	0.791
LY37	Bacillus altitudinis	0.025974	5.88784	1.6915	0.027417	6.27397	2.18533	0.031746	5.94199	1.8785	0.034632	4.14377	1.469	0.040404	4.44963	0.911333	0.0036075	3.46875	1.345	0.0483405	14.0831	0.933667	0.0591631	9.00325	0.935333	0.0598846	6.32605	1.40467	0.0627706	8.55754	1.362	0.0577201	9.18782	1.738	0.0591631	11.6659	0.961	0.00505051	1.75214	0.98	0.0584416	8.11539	1.05933	0.0620491	26.8718	2.207	0.0627706	20.6009	1.06767
LY43	Bacillus altitudinis	0.025974	6.19861	1.668	0.027417	6.58475	2.11933	0.030303	6.25277	0.853667	0.034632	4.45455	1.93767	0.040404	4.76041	1.273	0.00505051	3.77952	0.995	0.0483405	14.3938	0.978667	0.0584416	9.31403	1.30367	0.0606061	6.63682	0.892667	0.0620491	8.86832	1.19633	0.0577201	9.4986	1.84633	0.0584416	11.9767	1.078	0.00505051	2.06292	1.123	0.0577201	8.42617	1.77567	0.0606061	27.1826	2.43567	0.0627706	20.9117	1.02233
XL415	Bacillus altitudinis	0.0266955	6.06169	1.3615	0.0281385	6.44783	2.15967	0.0310245	6.11585	0.785	0.0353535	4.31763	0.975	0.0411255	4.62349	1.085	0.004329	3.6426	1.57	0.049062	14.2569	0.924	-	-	-	0.0606061	6.4999	0.600333	0.0620491	8.7314	1.59767	0.0569986	9.36167	1.47733	-	-	-	0.00577201	1.92599	1.25067	0.0577201	8.28925	1.976	0.0613276	27.0457	2.25	0.0634921	20.7748	1.23567
LY9	Bacillus safensis	0.027417	5.94824	1.7895	0.02886	6.33438	2.52633	-	-	-	0.036075	4.20418	1.163	0.041847	4.51004	1.005	0.001443	3.52915	1.565	0.0468975	14.1435	1.00167	0.0598846	9.06366	1.01933	0.0606061	6.38645	0.637	0.0634921	8.61795	1.24833	0.0584416	9.24823	1.98467	0.0606061	11.7263	1.016	0	0	0.952333	0.0591631	8.1758	1.24467	0.0620491	26.9322	2.88633	0.0606061	20.6613	1.19033
ACCC05670	Bacillus humi	0.0548341	18.2801	3.534	0.0562771	18.6663	3.411	0.0548341	18.3343	2.41267	0.047619	17.5436	1.75833	0.0505051	17.8495	1.845	0.0598846	18.8127	3.065	0.0505051	9.36543	1.36333	0.0649351	20.386	1.49433	0.0642136	17.7088	1.10533	0.0670996	19.9403	1.491	0.0533911	12.5108	1.81833	0.0533911	8.95735	0.945	0.0613276	18.4664	1.41667	0.0627706	19.4982	1.92667	0.0440115	10.1023	1.3635	0.0526696	3.83144	0.861
XL386	Bacillus vietnamensis	0.046176	13.6925	2.8775	0.0468975	14.0786	2.29733	-	-	-	0.0411255	12.956	1.99167	0.0483405	13.2619	1.305	0.0497835	14.225	2.07	0.0137085	1.80105	1.466	0.0526696	15.7984	1.14833	0.0519481	13.1212	1.107	0.0562771	15.3527	1.346	-	-	-	0.0497835	4.3697	0.747667	0.0497835	13.8788	1.62167	-	-	-	-	-	-	0.0533911	11.2957	0.689333
XL37	Bacillus marisflavi	0.046176	13.9571	3.8135	0.047619	14.3433	3.03467	-	-	-	0.041847	13.2206	1.32167	0.0505051	13.5265	1.988	0.0483405	14.4897	3.07	0	0	0.731	0.046176	16.0631	1.47967	-	-	-	0.0497835	15.6173	1.165	-	-	-	0.0483405	4.63436	1.38767	0.0468975	14.1435	2.09267	-	-	-	0.0425685	17.8312	2.25667	0.0533911	11.5603	1.11533
RZ25	Bacillus marisflavi	0.0468975	13.9571	3.583	0.0483405	14.3433	3.30033	0.0512266	14.0113	1.12733	0.0425685	13.2206	1.06967	0.0497835	13.5265	1.23667	0.049062	14.4897	1.14	0.0021645	0	0.7	0.0468975	16.0631	0.926333	0.0440115	13.3858	1.40767	0.0505051	15.6173	1.23667	0.049062	8.18781	4.76933	0.049062	4.63436	0.787333	0.047619	14.1435	1.289	-	-	-	0.04329	17.8312	2.258	0.0541126	11.5603	0.931333
ACCC05679	Bacillus ginsengihumi	0.0577201	26.7459	3.79967	0.0591631	27.132	3.47467	-	-	-	0.0541126	26.0094	2.55767	0.0577201	26.3153	4.43033	0.0620491	27.2784	3.105	0.0425685	17.8312	1.931	0.0591631	28.8518	1.87667	0.0555556	26.1746	1.07767	0.0584416	28.4061	1.02133	-	-	-	-	-	-	0.0620491	26.9322	2.04767	0.0555556	27.9639	1.12133	0	0	1.532	-	-	-
XL27	Bacillus circulans	0.0670996	28.092	3.1265	0.0685426	28.4781	2.99633	-	-	-	0.0663781	27.3555	1.676	0.0707071	27.6614	1.30567	0.0598846	28.6246	2.03	0.0562771	19.1773	1.08233	0.0642136	30.1979	0.871	0.0562771	27.5207	0.951667	0.0649351	29.7522	1.20467	-	-	-	0.0411255	18.7692	0.628	0.0598846	28.2783	1.05567	0.0620491	29.3101	1.92533	0.0512266	2.85522	1.433	0.04329	10.6316	0.742333
XL54	Bacillus taxi	0.0678211	22.4799	3.0945	0.0692641	22.866	2.73267	0.0685426	22.534	1.479	0.0670996	21.7434	1.78833	0.0707071	22.0493	1.42533	0.0606061	23.0124	2.095	0.0577201	13.5652	1.54833	0.0649351	24.5858	2.051	0.0569986	21.9086	0.897	0.0656566	24.1401	1.72467	0.0411255	16.7106	1.00533	0.0411255	13.1571	0.771667	0.0606061	22.6662	1.99867	0.0627706	23.6979	1.52467	0.0512266	5.26947	1.393	0.0425685	5.01942	0.795
ACCC10238	Bacillus pseudomycoides	0.0598846	6.63602	1.5285	0.0613276	7.02216	2.41033	0.0627706	6.69018	1.82033	0.0591631	5.89955	0.866667	0.0649351	6.20541	1.43433	-	-	-	0.04329	13.8217	1.163	0.00865801	5.77166	1.127	0.00721501	3.09445	0.816333	0.00793651	5.32595	0.851667	0.0555556	8.92652	1.773	0.0512266	11.4046	0.839	0.0598846	6.82236	2.18933	0.00505051	4.8838	1.45867	0.0519481	26.6105	2.01433	0.0562771	20.3396	1.212
GZL14	Bacillus pseudomycoides	0.0598846	7.28203	1.687	0.0613276	7.66817	2.08967	0.0627706	7.33619	1.945	0.0591631	6.54555	0.830333	-	-	-	0.0606061	7.81457	1.94	0.04329	14.4678	1.197	0.00865801	6.41767	0.991667	0.00721501	3.74046	0.674333	0.00793651	5.97196	1.65633	0.0555556	9.57252	1.442	0.0512266	12.0506	0.747333	0.0598846	7.46836	2.696	0.00505051	5.52981	1.38733	0.0519481	27.2565	2.27	0.0562771	20.9856	0.738
TZ8	Bacillus pseudomycoides	0.0613276	6.63602	1.619	0.0627706	7.02216	1.88233	0.0642136	6.69018	1.61167	0.0606061	5.89955	1.36733	0.0663781	6.20541	0.953667	0.0620491	7.16857	2.37	0.046176	13.8217	1.81433	0.011544	5.77166	1.20667	0.010101	3.09445	0.796667	0.0108225	5.32595	0.916333	0.0555556	8.92652	1.378	0.0526696	11.4046	0.804333	0.0613276	6.82236	1.348	0.00793651	4.8838	1.37817	0.0533911	26.6105	2.1295	0.0577201	20.3396	1.018
XL165	Bacillus luciferensis	0.0634921	12.0018	2.808	0.0642136	12.388	3.94033	0.0699856	12.056	2.67667	0.0627706	11.2654	1.107	0.0685426	11.5712	2.87833	0.0627706	12.5344	2.565	0.0541126	4.0916	1.26067	0.0526696	14.1078	0.926	-	-	-	0.0519481	13.6621	1.03333	0.0555556	6.23253	2.367	-	-	-	0.0613276	12.1882	1.78667	-	-	-	-	-	-	-	-	-
ACCC10263	Bacillus cereus	0.0598846	7.98947	2.1	0.0613276	8.3756	2.36633	0.0627706	8.04362	1.707	0.0591631	7.25299	1.799	0.0649351	7.55885	2.147	0.0598846	8.52201	2.35	0.0454545	15.1752	1.09333	0.0036075	4.43555	0.997667	0.010101	3.51623	0.638333	0.004329	3.98984	1.38667	-	-	-	0.0533911	12.7581	0.742333	0.0591631	8.1758	2.013	0	0	0.78	0.0555556	27.9639	1.999	0.0569986	21.6931	0.736667
KF27	Bacillus bingmayongensis	0.0613276	6.20012	4.3625	0.0627706	6.58626	4.14833	0.0656566	6.25428	2.341	0.0598846	5.46364	1.18233	-	-	-	-	-	-	0.04329	13.3858	1.408	0.0137085	4.40409	1.087	0	0	0.766333	0.012987	3.95838	1.35567	0.0555556	8.49061	1.73733	0.0533911	10.9687	0.914333	0.0606061	6.38645	1.75067	0.010101	3.51623	1.334	0.0555556	26.1746	1.841	0.0577201	19.9037	1.01133
XL388	Bacillus albus	0.0613276	8.22148	1.873	0.0627706	8.60762	2.17167	0.0642136	8.27564	2.02033	0.0606061	7.485	0.976667	0.0663781	7.79086	1.45067	0.0613276	8.75402	2.31	0.0468975	15.4072	1.21433	0.0036075	3.83853	0.972333	0.010101	3.74824	0.760667	0.002886	3.39282	1.14533	0.0562771	10.512	1.89933	0.0519481	12.9901	0.758	0.0606061	8.40781	1.981	0.001443	3.77971	1.5	0.0555556	28.196	2.189	0.0569986	21.9251	0.717333
XL40	Bacillus mobilis	0.0613276	8.87733	1.9445	0.0627706	9.26346	2.14933	0.0642136	8.93148	1.85967	0.0606061	8.14085	1.50133	0.0663781	8.44671	1.25433	0.0606061	9.40987	1.835	0.046176	16.0631	1.031	0	0	0.928	0.0137085	4.40409	0.844333	0.00649351	3.27813	0.882333	0.0598846	11.1678	1.31833	0.0555556	13.6459	0.806667	0.0598846	9.06366	1.17033	0.0036075	4.43555	1.36367	0.0591631	28.8518	1.95967	0.0606061	22.5809	0.741333
CF23	Bacillus wiedmannii	0.0649351	7.95502	2.1755	0.0663781	8.34116	2.52733	-	-	-	0.0642136	7.21855	2.13433	0.0699856	7.52441	1.54433	-	-	-	0.046176	15.1407	1.67767	0.010101	4.40111	0.849	0.00793651	3.48178	0.842667	0.00937951	3.9554	0.988	-	-	-	-	-	-	0.0642136	8.14136	3.13933	0.00793651	1.19442	1.436	0.0548341	27.9295	2.24833	-	-	-
XL36	Bacillus wiedmannii	0.0642136	8.43162	2.3705	0.0656566	8.81775	2.96933	0.0670996	8.48577	2.14633	0.0634921	7.69514	1.85267	0.0692641	8.001	2.12067	0.0642136	8.96416	2.62	0.0497835	15.6173	1.527	0.00649351	3.27813	0.890333	0.012987	3.95838	0.720667	0	0	0.810333	0.0591631	10.7221	3.36833	-	-	-	0.0634921	8.61795	1.24267	0.004329	3.98984	1.56	0.0584416	28.4061	2.10233	-	-	-
ACCC02299	Bacillus horikoshii	0.0656566	20.475	1.8835	0.0663781	20.8611	1.622	0.0685426	20.5292	1.217	0.0670996	19.7385	1.40567	0.0721501	20.0444	1.937	0.0620491	21.0075	1.685	0.0533911	11.5603	1.507	0.0606061	22.5809	0.849	0.0577201	19.9037	0.878667	0.0598846	22.1352	0.823	0.0454545	14.7057	1.16633	0.0505051	11.1522	0.704333	0.0606061	20.6613	1.39167	0.0569986	21.6931	1.81367	0.0606061	9.28543	2.14833	0	0	0.746333
ACCC01509	Bacillus megaterium	0.0685426	9.06189	3.5795	0.0699856	9.44803	3.10267	0.0707071	9.11605	1.425	0.0685426	8.32542	2.80333	0.0714286	8.63128	3.24333	0.0584416	9.59444	1.575	0.0483405	8.18781	1.54367	0.0598846	11.1678	1.09533	0.0555556	8.49061	0.974333	0.0591631	10.7221	1.86267	0	0	0.912333	0.0137085	5.77069	0.779	0.0584416	9.24823	1.33033	0.0577201	10.28	2.045	0.0562771	20.9766	2.176	0.0454545	14.7057	0.724
AQ26	Bacillus aryabhattai	0.0678211	9.1004	3.6455	0.0692641	9.48653	3.33367	0.0699856	9.15455	1.907	0.0678211	8.36392	2.50767	0.0707071	8.66978	3.56367	0.0577201	9.63294	2.345	0.047619	8.22631	1.49567	0.0591631	11.2063	0.969667	0.0548341	8.52912	1.024	0.0584416	10.7606	1.69733	0.000721501	0.858219	1.1	-	-	-	0.0577201	9.28673	1.31067	0.0569986	10.3185	1.993	0.0555556	21.0151	2.35867	-	-	-
TLI11	Bacillus megaterium	0.0685426	9.04396	1.3595	0.0699856	9.43009	2.47933	0.0707071	9.09811	0.57	0.0685426	8.30748	3.10867	-	-	-	0.0591631	9.5765	2.72	0.0483405	8.16987	1.30567	0.0598846	11.1499	1.188	0.0555556	8.47268	0.916333	0.0591631	10.7042	1.38167	0.002886	1.26436	1.35	0.0122655	5.75275	0.802333	0.0591631	9.23029	1.205	0.0577201	10.262	2.31	0.0562771	20.9586	2.39867	0.0483405	14.6877	0.778667
XL26	Bacillus aryabhattai	0.0692641	9.04396	3.5295	0.0707071	9.43009	3.44933	0.0714286	9.09811	1.16867	0.0692641	8.30748	2.54467	0.0721501	8.61334	2.83967	0.0591631	9.5765	2.28	0.049062	8.16987	1.48833	0.0606061	11.1499	0.943667	0.0562771	8.47268	1.228	0.0598846	10.7042	1.575	0.000721501	1.26436	1.155	0.01443	5.75275	0.818667	0.0591631	9.23029	1.12167	0.0584416	10.262	2.044	0.0569986	20.9586	2.174	0.046176	14.6877	0.816667
DY11	Bacillus flexus	0.0678211	11.54	4.492	0.0692641	11.9261	4.14833	0.0685426	11.5942	1.13767	0.0678211	10.8035	2.291	0.0707071	11.1094	3.53933	0.0613276	12.0725	2.67	0.0483405	4.63436	1.741	0.0555556	13.6459	2.13133	0.0533911	10.9687	1.2265	0.0548341	13.2002	1.911	0.0137085	5.77069	2.16967	0	0	0.708333	-	-	-	0.0533911	12.7581	1.89367	0.0533911	17.4231	2.49167	0.0505051	11.1522	0.691
ACCC05681	Bacillus koreensis	0.0721501	16.4576	3.904	0.0735931	16.8437	3.51667	0.0728716	16.5118	2.67533	-	-	-	0.0699856	16.027	3.057	0.0613276	16.9901	2.775	0.0526696	7.54292	1.19933	0.0606061	18.5635	2.029	0.0584416	15.8863	1.003	0.0613276	18.1178	2.39767	0.040404	10.6883	2.77367	-	-	-	0.0620491	16.6439	1.65367	0.0584416	17.6757	2.227	0.0562771	11.2926	2.41967	-	-	-
[truncated: 3 more columns]

## Sheet: Figs. 4d~4e
Fig. 4 Congeneric inhibition by fermentation supernatants is positively correlated with the phylogenetic and BGC distance in Bacillus. d & e Correlation between the antagonism-phylogeny association (d) or antagonism-BGC distance association (e) and the (predicted) quantity of BGCs in antagonistic strains.
Antagonistic strain	Clade/Subclade	(predicted) BGCs No. in genome	Antagonism-phylogeny correlation (R2) (of each antagonistic strain antagonizing all target strains)	Antagonism-BGC distance correlation (R2) (of each antagonistic strain antagonizing all target strains)
Bacillus velezensis SQR9	subtilis/subtilis	12	0.4969	0.3866
Bacillus subtilis RZ30	subtilis/subtilis	12.4	0.5882	0.2819
Bacillus halotolerans CF7	subtilis/subtilis	13.8	0.6871	0.3245
Bacillus licheniformis CC11	subtilis/subtilis	12.1	0.2949	0.1155
Bacillus sonorensis YX13	subtilis/subtilis	16.4	0.294	0.1933
Bacillus pumilus ACCC04450	subtilis/pumilus	10.8	0.3959	0.2102
Bacillus safensis LY9	subtilis/pumilus	10	0.1455	-0.008481
Bacillus marisflavi XL37	circulans	5.2	0.1078	-0.01063
Bacillus aquimaris XL39	circulans	5.2	-0.01436	-0.02614
Bacillus ginsengihumi ACCC05679	circulans	5	0.1851	0.3246
Bacillus cereus ACCC10263	cereus	10	0.1021	0.07671
Bacillus mobilis XL40	cereus	9.4	0.07204	0.07124
Bacillus bingmayongensis KF27	cereus	11	0.09057	0.1101
Bacillus wiedmannii XL36	cereus	11.8	0.04489	0.02373
Bacillus megaterium ACCC01509	megaterium	7.4	0.04548	-0.02112
Bacillus flexus DY11	megaterium	5.8	0.03285	-0.02744
Bacillus horikoshii ACCC02299	megaterium	5.5	0.04844	0.05208

## Sheet: Fig. 5
Fig. 5 Contribution (%) of BGCs to antagonizing Bacillus species from different clades by B. velezensis SQR9.
Clade	Target strain		Sfp	Surfactin	Bacillomycin	Fengycin	Bacillibactin	Bacilysin	Macrolactin	Difficidin	Bacillaene	Bacillunoic acids	Overall BGC	Phylogenetic distance with B. velezensis SQR9	Inhibition zone by B. velezensis SQR9 (cm)
subtilis	Bacillus halotolerans CF7	halo	100	13.91	23.77	7.53	5.66	3.1	11.24	10.83	18.85	100	194.89	0.00793651	0.715
	Bacillus licheniformis LY2	lich	100	12.15	9.35	13.34	6.87	0	7.78	0	0.14	60.1	109.73	0.0165945	1.1675
	Bacillus sonorensis YX13	sono	100	15.39	14.36	12.28	0	1.1	3.76	3.25	10.54	100	160.68	0.024531	1.3135
	Bacillus altitudinis LY37	alti	100	0	1.53	2.84	7.42	1.25	9.26	39.84	10.84	0.01	72.99	0.025974	1.6915
	Bacillus safensis LY9	safe	100	0.26	2.68	1.14	10.14	0.03	11.75	46.53	13.61	3.6	89.74	0.027417	1.7895
cereus	Bacillus pseudomycoides ACCC10238	pseu-A	100	10.66	3.07	8.65	2.18	0	43.28	0	29.46	0	97.3	0.0598846	1.5285
	Bacillus pseudomycoides TZ8	pseu-T	100	11.34	1.19	5.08	15.36	15.85	28.88	8.63	38.07	14.28	138.68	0.0613276	1.619
	Bacillus albus XL388	albu	100	4.27	6.49212	7.42572	11.5386	5.15546	54.8241	0	19.3376	3.99471	113.038	0.0613276	1.873
	Bacillus mobilis XL40	mobi	100	0	1.66	0	3.99	0	58.19	0	15.13	0	78.97	0.0613276	1.9445
	Bacillus cereus ACCC10263	cere	100	0	11.6	5.8	0	0	61.53	0	20.7	0	99.63	0.0598846	2.1
	Bacillus wiedmannii CF23	wied	100	0.93	2.84	1.25	5.24	1.3	55.06	0.14	12.97	2.19	81.92	0.0649351	2.1755
	Bacillus funiculus ACCC05674	funi	19.29	1.04	0	7.61	0	0	7.84	0	8.93	0	25.42	0.073	4.78119
	Bacillus luciferensis XL165	luci	100	0	14.7273	0	18.6357	34.6414	0	48.2398	10.0976	33.1095	159.451	0.0634921	2.808
circulans	Bacillus aquimaris XL39	aqui	100	0	0	1.38	5.52	0	2.95	43.09	4.59	0.25	57.78	0.0420105	3.50922
	Bacillus marisflavi XL37	mari	100	0	2.58	0	6.47	1.48	0.76	59.27	5.84	1.51	77.91	0.046176	3.8135
	Bacillus ginsengihumi ACCC05679	gins	56.45	10.71	3.37	1.32	0	0.48	0	26.17	26.92	2.97	71.94	0.0577201	3.79967
	Bacillus coagulans ACCC10229	coag	100	0.54	7.42	0	18.3	0	0	58.05	19.76	1.91	105.98	0.061	3.33743
	Bacillus badius ACCC60106	badi	100	18.2864	24.3559	0	29.8228	18.139	0	18.1453	32.0495	0	140.799	0.0652	2.298
	Bacillus fortis 10219	fort	37.79	32.33	0	6.71	1.18	0	0	34.61	48.26	0	123.09	0.0767	3.58179
	Bacillus terrae TL19	terr	100	9.06	5.67	9.45	0	7.63	0.71	0	7.85	100	140.37	0.0782	1.54338
megaterium	Bacillus aryabhattai XL26	arya	100	0	0	0	0	0	0	61.0515	0	0	61.0515	0.0692641	3.5295
	Bacillus megaterium ACCC01509	mega	100	0	2.21	0	1.05	2.53	0	59.44	1.13	0	66.36	0.0685426	3.5795
	Bacillus flexus DY11	flex	92.45	0	2.79	2.1	0	1.38	0	57.24	3.26	1.98	68.75	0.0678211	4.492
	Bacillus koreensis ACCC05681	kore	100	2.09	7.91	4.55	12.04	0	17.41	41.92	21.96	0	107.88	0.0721501	3.904

## Sheet: Supp. Fig. 5-Group1
Supplementary Figure 5. Connection of Bacillus genomes in 7 groups showing different correlation between BGC distance and phylogenetic distance (5b-Group1).
ID of Genome 1	Bacillus species (Genome 1)	ID of Genome 2	Bacillus species (Genome 2)	Phylogenetic distance	BGC distance
GCA_000003645.1_ASM364v1	cereus	GCA_000003925.1_ASM392v1	mycoides	0.0325071	8.04341
GCA_000003645.1_ASM364v1	cereus	GCA_000003955.1_ASM395v1	cereus	0.0262932	5.75823
GCA_000003645.1_ASM364v1	anthracis	GCA_000006155.2_ASM615v2	cereus	0.00829069	2.30425
GCA_000003645.1_ASM364v1	cereus	GCA_000007825.1_ASM782v1	cereus	0.0176114	4.29843
GCA_000003645.1_ASM364v1	anthracis	GCA_000007845.1_ASM784v1	cereus	0.00760938	2.30425
GCA_000003645.1_ASM364v1	anthracis	GCA_000008165.1_ASM816v1	cereus	0.00760938	2.30425
GCA_000003645.1_ASM364v1	anthracis	GCA_000008445.1_ASM844v1	cereus	0.00760938	2.30425
GCA_000003645.1_ASM364v1	cereus	GCA_000013065.1_ASM1306v1	cereus	0.00183425	4.53341
GCA_000003645.1_ASM364v1	cereus	GCA_000017425.1_ASM1742v1	cytotoxicus	0.0670434	5.35012
GCA_000003645.1_ASM364v1	cereus	GCA_000018825.1_ASM1882v1	weihenstephanensis	0.0329201	7.97795
GCA_000003645.1_ASM364v1	cereus	GCA_000021205.1_ASM2120v1	cereus	0.0174061	5.2987
GCA_000003645.1_ASM364v1	cereus	GCA_000021225.1_ASM2122v1	cereus	0.00162516	3.53478
GCA_000003645.1_ASM364v1	cereus	GCA_000021305.1_ASM2130v1	cereus	0.0222397	5.15651
GCA_000003645.1_ASM364v1	anthracis	GCA_000021445.1_ASM2144v1	cereus	0.00781685	2.30425
GCA_000003645.1_ASM364v1	cereus	GCA_000021785.1_ASM2178v1	cereus	0.00699201	4.71189
GCA_000003645.1_ASM364v1	anthracis	GCA_000022865.1_ASM2286v1	cereus	0.00760938	2.30425
GCA_000003645.1_ASM364v1	cereus	GCA_000092165.1_ASM9216v1	thuringiensis	0.0180304	5.0007
GCA_000003645.1_ASM364v1	cereus	GCA_000143605.1_ASM14360v1	cereus	0.00677891	0.995812
GCA_000003645.1_ASM364v1	cereus	GCA_000160895.1_ASM16089v1	cereus	0.0172031	4.85769
GCA_000003645.1_ASM364v1	cereus	GCA_000160955.1_ASM16095v1	wiedmannii	0.0201528	3.141
GCA_000003645.1_ASM364v1	cereus	GCA_000160975.1_ASM16097v1	mycoides	0.032939	6.7858
GCA_000003645.1_ASM364v1	cereus	GCA_000161335.1_ASM16133v1	mycoides	0.0345679	7.56496
GCA_000003645.1_ASM364v1	cereus	GCA_000161415.1_ASM16141v1	pseudomycoides	0.0461658	6.02335
GCA_000003645.1_ASM364v1	cereus	GCA_000161435.1_ASM16143v1	pseudomycoides	0.0461658	5.76424
GCA_000003645.1_ASM364v1	cereus	GCA_000161455.1_ASM16145v1	pseudomycoides	0.0467782	5.76424
GCA_000003645.1_ASM364v1	cereus	GCA_000161475.1_ASM16147v1	thuringiensis	0.00729908	4.52308
GCA_000003645.1_ASM364v1	cereus	GCA_000161495.1_ASM16149v1	thuringiensis	0.0235273	5.2987
GCA_000003645.1_ASM364v1	cereus	GCA_000161515.1_ASM16151v1	thuringiensis	0.0235273	5.28078
GCA_000003645.1_ASM364v1	cereus	GCA_000161535.1_ASM16153v1	thuringiensis	0.0231011	3.99501
GCA_000003645.1_ASM364v1	cereus	GCA_000161555.1_ASM16155v1	thuringiensis	0.0184267	4.26399
GCA_000003645.1_ASM364v1	cereus	GCA_000161575.1_ASM16157v1	thuringiensis	0.0174083	5.0007
GCA_000003645.1_ASM364v1	cereus	GCA_000161615.1_ASM16161v1	thuringiensis	0.0235273	5.28078
GCA_000003645.1_ASM364v1	cereus	GCA_000161655.1_ASM16165v1	thuringiensis	0.00698649	2.45836
GCA_000003645.1_ASM364v1	cereus	GCA_000161675.1_ASM16167v1	thuringiensis	0.0166148	3.684
GCA_000003645.1_ASM364v1	anthracis	GCA_000258885.1_ASM25888v1	cereus	0.00760938	2.16053
GCA_000003645.1_ASM364v1	bingmayongensis	GCA_000299035.1_ASM29903v1	cereus	0.0452012	4.26697
GCA_000003645.1_ASM364v1	cereus	GCA_000496285.1_ASM49628v1	toyonensis	0.0226084	7.14282
GCA_000003645.1_ASM364v1	cereus	GCA_000513155.1_ASM51315v1	weihenstephanensis	0.032305	8.03962
GCA_000003645.1_ASM364v1	cereus	GCA_000712615.1_ASM71261v1	gaemokensis	0.0466425	4.4772
GCA_000003645.1_ASM364v1	cereus	GCA_000742855.1_ASM74285v1	pseudomycoides	0.0463611	5.63454
GCA_000003645.1_ASM364v1	cereus	GCA_000775975.1_ASM77597v1	weihenstephanensis	0.032305	8.03962
GCA_000003645.1_ASM364v1	bombysepticus	GCA_000831065.1_ASM83106v1	cereus	0.0172027	5.0845
GCA_000003645.1_ASM364v1	cereus	GCA_000832605.1_ASM83260v1	mycoides	0.0323031	8.04341
GCA_000003645.1_ASM364v1	cereus	GCA_000832885.1_ASM83288v1	pseudomycoides	0.0463611	5.63454
GCA_000003645.1_ASM364v1	cereus	GCA_001275045.2_ASM127504v2	toyonensis	0.0230207	7.06061
GCA_000003645.1_ASM364v1	cereus	GCA_001590835.1_ASM159083v1	gaemokensis	0.0466425	4.4772
GCA_000003645.1_ASM364v1	cereus	GCA_001884035.1_ASM188403v1	tropicus	0.00703425	4.71189
GCA_000003645.1_ASM364v1	cereus	GCA_001884045.1_ASM188404v1	mobilis	0.0188334	3.3658
GCA_000003645.1_ASM364v1	cereus	GCA_001884065.1_ASM188406v1	proteolyticus	0.0266945	5.95843
GCA_000003645.1_ASM364v1	cereus	GCA_001884105.1_ASM188410v1	luti	0.0210631	3.28853
GCA_000003645.1_ASM364v1	cereus	GCA_001884135.1_ASM188413v1	nitratireducens	0.0269216	7.34888
GCA_000003645.1_ASM364v1	albus	GCA_001884185.1_ASM188418v1	cereus	0.0136722	3.4993
GCA_000003645.1_ASM364v1	cereus	GCA_001884235.1_ASM188423v1	paramycoides	0.0241982	6.45124
GCA_000003645.1_ASM364v1	cereus	GCA_002014545.1_ASM201454v1	mycoides	0.0323031	6.73273
GCA_000003645.1_ASM364v1	cereus	GCA_002104575.1_ASM210457v1	mycoides	0.0343677	6.7858
GCA_000003645.1_ASM364v1	cereus	GCA_002250885.2_ASM225088v2	cytotoxicus	0.067247	5.27826
GCA_000003645.1_ASM364v1	cereus	GCA_002250905.2_ASM225090v2	cytotoxicus	0.0672471	5.35012
GCA_000003645.1_ASM364v1	cereus	GCA_002250925.2_ASM225092v2	cytotoxicus	0.0672471	5.35012
GCA_000003645.1_ASM364v1	cereus	GCA_002250945.2_ASM225094v2	cytotoxicus	0.0670434	5.35012
GCA_000003645.1_ASM364v1	cereus	GCA_002250965.2_ASM225096v2	cytotoxicus	0.067247	5.27826
GCA_000003645.1_ASM364v1	cereus	GCA_002251005.2_ASM225100v2	cytotoxicus	0.067247	5.27826
GCA_000003645.1_ASM364v1	cereus	GCA_002251025.2_ASM225102v2	cytotoxicus	0.067247	5.27826
GCA_000003645.1_ASM364v1	cereus	GCA_002552205.1_ASM255220v1	wiedmannii	0.0199139	7.22108
GCA_000003645.1_ASM364v1	cereus	GCA_002557005.1_ASM255700v1	toyonensis	0.0230193	7.22405
GCA_000003645.1_ASM364v1	cereus	GCA_002557065.1_ASM255706v1	pseudomycoides	0.0463762	6.28055
GCA_000003645.1_ASM364v1	cereus	GCA_002557395.1_ASM255739v1	pseudomycoides	0.0459441	6.28055
GCA_000003645.1_ASM364v1	cereus	GCA_002557675.1_ASM255767v1	wiedmannii	0.0199417	7.48372
GCA_000003645.1_ASM364v1	cereus	GCA_002568975.1_ASM256897v1	pseudomycoides	0.0453507	5.74766
GCA_000003645.1_ASM364v1	cereus	GCA_002569005.1_ASM256900v1	pseudomycoides	0.0453507	5.74766
GCA_000003645.1_ASM364v1	cereus	GCA_002569095.1_ASM256909v1	toyonensis	0.023018	6.95611
GCA_000003645.1_ASM364v1	cereus	GCA_002569875.1_ASM256987v1	pseudomycoides	0.0455595	5.65162
GCA_000003645.1_ASM364v1	cereus	GCA_002570135.1_ASM257013v1	wiedmannii	0.020539	6.52725
GCA_000003645.1_ASM364v1	cereus	GCA_002571765.1_ASM257176v1	toyonensis	0.0228142	7.0299
GCA_000003645.1_ASM364v1	cereus	GCA_002572295.1_ASM257229v1	toyonensis	0.0230193	7.25227
GCA_000003645.1_ASM364v1	cereus	GCA_002572495.1_ASM257249v1	pseudomycoides	0.0461658	6.15856
GCA_000003645.1_ASM364v1	cereus	GCA_002579385.1_ASM257938v1	pseudomycoides	0.0453507	6.02335
GCA_000003645.1_ASM364v1	cereus	GCA_002580865.1_ASM258086v1	toyonensis	0.0230193	7.25227
GCA_000003645.1_ASM364v1	cereus	GCA_002582165.1_ASM258216v1	pseudomycoides	0.0463611	5.9891
GCA_000003645.1_ASM364v1	cereus	GCA_002589595.1_ASM258959v1	toyonensis	0.0230193	7.1372
GCA_000003645.1_ASM364v1	cereus	GCA_002807595.1_ASM280759v1	toyonensis	0.0234973	6.11895
GCA_000003645.1_ASM364v1	cereus	GCA_003612955.1_ASM361295v1	mobilis	0.019459	1.60148
GCA_000003645.1_ASM364v1	cereus	GCA_003866015.1_ASM386601v1	wiedmannii	0.0192856	7.48372
GCA_000003645.1_ASM364v1	albus	GCA_003966295.1_ASM396629v1	cereus	0.0136722	3.70141
GCA_000003645.1_ASM364v1	albus	GCA_004116025.1_ASM411602v1	cereus	0.013467	3.57004
GCA_000003645.1_ASM364v1	albus	GCA_004116035.1_ASM411603v1	cereus	0.013467	3.57004
GCA_000003645.1_ASM364v1	albus	GCA_004116065.1_ASM411606v1	cereus	0.013467	3.57004
GCA_000003645.1_ASM364v1	albus	GCA_004116085.1_ASM411608v1	cereus	0.013467	3.57004
GCA_000003645.1_ASM364v1	albus	GCA_004116415.1_ASM411641v1	cereus	0.013467	3.57004
GCA_000003645.1_ASM364v1	albus	GCA_004153665.1_ASM415366v1	cereus	0.0172027	5.0845
GCA_000003645.1_ASM364v1	cereus	GCA_004367995.1_ASM436799v1	mycoides	0.0330064	7.56496
GCA_000003645.1_ASM364v1	cereus	GCA_005117095.1_ASM511709v1	paranthracis	0.00162516	3.3125
GCA_000003645.1_ASM364v1	cereus	GCA_005217165.1_ASM521716v1	wiedmannii	0.0196962	6.11782
GCA_000003645.1_ASM364v1	cereus	GCA_005217685.1_ASM521768v1	mycoides	0.0320994	6.73273
GCA_000003645.1_ASM364v1	cereus	GCA_005217695.1_ASM521769v1	wiedmannii	0.0196956	6.11782
GCA_000003645.1_ASM364v1	cereus	GCA_005217805.1_ASM521780v1	mycoides	0.0335394	6.11895
GCA_000003645.1_ASM364v1	cereus	GCA_005217915.1_ASM521791v1	wiedmannii	0.0200473	6.5646
GCA_000003645.1_ASM364v1	cereus	GCA_005848985.1_ASM584898v1	paranthracis	0.00348598	0.363713
GCA_000003645.1_ASM364v1	cereus	GCA_006349625.1_ASM634962v1	tropicus	0.00687188	2.25033
GCA_000003645.1_ASM364v1	cereus	GCA_006349645.1_ASM634964v1	tropicus	0.00687188	2.25033
GCA_000003645.1_ASM364v1	cereus	GCA_006457285.1_ASM645728v1	tropicus	0.00880993	4.53341
GCA_000003645.1_ASM364v1	bacterium	GCA_006494425.1_ASM649442v1	cereus	0.0139033	1.45822
GCA_000003645.1_ASM364v1	cereus	GCA_007672275.1_ASM767227v1	tropicus	0.00666506	2.22891
GCA_000003645.1_ASM364v1	cereus	GCA_007673305.1_ASM767330v1	mycoides	0.030048	7.97671
GCA_000003645.1_ASM364v1	cereus	GCA_007673655.1_ASM767365v1	mycoides	0.0517229	7.06323
GCA_000003645.1_ASM364v1	cereus	GCA_007676425.1_ASM767642v1	tropicus	0.00688055	2.22891
GCA_000003645.1_ASM364v1	cereus	GCA_007676595.1_ASM767659v1	nitratireducens	0.0267236	7.44908
GCA_000003645.1_ASM364v1	cereus	GCA_007676605.1_ASM767660v1	nitratireducens	0.0267236	7.44908
GCA_000003645.1_ASM364v1	cereus	GCA_007681065.1_ASM768106v1	nitratireducens	0.0267152	7.02078
GCA_000003645.1_ASM364v1	cereus	GCA_007681185.1_ASM768118v1	mobilis	0.0196003	0.880933
GCA_000003645.1_ASM364v1	cereus	GCA_007681195.1_ASM768119v1	mobilis	0.0188334	2.37899
GCA_000003645.1_ASM364v1	cereus	GCA_007681365.1_ASM768136v1	nitratireducens	0.0265026	7.41658
GCA_000003645.1_ASM364v1	cereus	GCA_007681375.1_ASM768137v1	proteolyticus	0.0265459	5.95843
GCA_000003645.1_ASM364v1	cereus	GCA_007682005.1_ASM768200v1	paramycoides	0.0264913	7.23546
GCA_000003645.1_ASM364v1	cereus	GCA_007682035.1_ASM768203v1	tropicus	0.00711576	2.26947
GCA_000003645.1_ASM364v1	cereus	GCA_007682135.1_ASM768213v1	paranthracis	0.00183266	3.49768
GCA_000003645.1_ASM364v1	cereus	GCA_007682195.1_ASM768219v1	mobilis	0.0190394	2.37899
GCA_000003645.1_ASM364v1	cereus	GCA_007682355.1_ASM768235v1	nitratireducens	0.0265026	7.41658
GCA_000003645.1_ASM364v1	cereus	GCA_008274925.1_ASM827492v1	mycoides	0.0335463	8.10585
GCA_000003645.1_ASM364v1	cereus	GCA_008807735.1_ASM880773v1	wiedmannii	0.0203081	4.26399
GCA_000003645.1_ASM364v1	cereus	GCA_008923665.1_ASM892366v1	luti	0.0196051	3.46611
GCA_000003645.1_ASM364v1	cereus	GCA_009648955.1_ASM964895v1	paranthracis	0.00162516	3.53478
GCA_000003645.1_ASM364v1	cereus	GCA_009739945.1_ASM973994v1	luti	0.0208556	3.28853
GCA_000003645.1_ASM364v1	albus	GCA_009740005.1_ASM974000v1	cereus	0.0138789	3.70141
GCA_000003645.1_ASM364v1	cereus	GCA_009799785.1_ASM979978v1	toyonensis	0.0228146	7.14282
GCA_000003645.1_ASM364v1	cereus	GCA_009799965.1_ASM979996v1	paranthracis	0.00183266	3.49768
GCA_000003645.1_ASM364v1	cereus	GCA_009873395.1_ASM987339v1	paranthracis	0.00395941	3.59077
GCA_000003645.1_ASM364v1	cereus	GCA_009884335.1_ASM988433v1	paranthracis	0.000767284	0.167536
GCA_000003645.1_ASM364v1	cereus	GCA_010669045.1_ASM1066904v1	paranthracis	0.00162516	3.39886
GCA_000003645.1_ASM364v1	cereus	GCA_010681835.1_ASM1068183v1	mobilis	0.0188334	2.07037
GCA_000003645.1_ASM364v1	cereus	GCA_010994445.1_ASM1099444v1	tropicus	0.00687188	3.15349
GCA_000003645.1_ASM364v1	cereus	GCA_010994525.1_ASM1099452v1	tropicus	0.00666525	3.15349
GCA_000003645.1_ASM364v1	cereus	GCA_011040455.1_ASM1104045v1	tropicus	0.00750401	1.60489
GCA_000003645.1_ASM364v1	cereus	GCA_011405335.1_ASM1140533v1	wiedmannii	0.0176138	5.15651
GCA_000003645.1_ASM364v1	albus	GCA_011751575.1_ASM1175157v1	cereus	0.0126349	3.46611
GCA_000003645.1_ASM364v1	albus	GCA_011751595.1_ASM1175159v1	cereus	0.0127475	3.4993
GCA_000003645.1_ASM364v1	cereus	GCA_012184275.1_ASM1218427v1	paranthracis	0.00162515	3.44662
GCA_000003645.1_ASM364v1	cereus	GCA_012395305.1_ASM1239530v1	paranthracis	0.00162516	3.59077
GCA_000003645.1_ASM364v1	cereus	GCA_900094345.1_ASM90009434v1	weihenstephanensis	0.0325095	6.92609
GCA_000003645.1_ASM364v1	cereus	GCA_900094655.1_ASM90009465v1	weihenstephanensis	0.0338746	8.00691
GCA_000003645.1_ASM364v1	cereus	GCA_900094695.1_ASM90009469v1	weihenstephanensis	0.0330366	8.10585
GCA_000003645.1_ASM364v1	cereus	GCA_900094995.1_ASM90009499v1	weihenstephanensis	0.0342925	7.97671
GCA_000003645.1_ASM364v1	cereus	GCA_900095005.1_ASM90009500v1	weihenstephanensis	0.029123	8.00691
GCA_000003925.1_ASM392v1	cereus	GCA_000003955.1_ASM395v1	mycoides	0.0157288	6.06292
GCA_000003925.1_ASM392v1	anthracis	GCA_000006155.2_ASM615v2	mycoides	0.0296959	7.59365
GCA_000003925.1_ASM392v1	cereus	GCA_000007825.1_ASM782v1	mycoides	0.0295635	7.29267
GCA_000003925.1_ASM392v1	anthracis	GCA_000007845.1_ASM784v1	mycoides	0.0290145	7.59365
GCA_000003925.1_ASM392v1	anthracis	GCA_000008165.1_ASM816v1	mycoides	0.0290145	7.59365
GCA_000003925.1_ASM392v1	anthracis	GCA_000008445.1_ASM844v1	mycoides	0.0290145	7.59365
GCA_000003925.1_ASM392v1	mycoides	GCA_000018825.1_ASM1882v1	weihenstephanensis	0.00122852	1.35657
GCA_000003925.1_ASM392v1	cereus	GCA_000021205.1_ASM2120v1	mycoides	0.0293583	8.29294
GCA_000003925.1_ASM392v1	cereus	GCA_000021305.1_ASM2130v1	mycoides	0.0209334	8.15075
GCA_000003925.1_ASM392v1	anthracis	GCA_000021445.1_ASM2144v1	mycoides	0.029222	7.59365
GCA_000003925.1_ASM392v1	cereus	GCA_000021785.1_ASM2178v1	mycoides	0.0283972	7.70612
GCA_000003925.1_ASM392v1	anthracis	GCA_000022865.1_ASM2286v1	mycoides	0.0290145	7.59365
GCA_000003925.1_ASM392v1	mycoides	GCA_000092165.1_ASM9216v1	thuringiensis	0.0299826	7.99494
GCA_000003925.1_ASM392v1	cereus	GCA_000143605.1_ASM14360v1	mycoides	0.0281841	8.12166
GCA_000003925.1_ASM392v1	cereus	GCA_000160895.1_ASM16089v1	mycoides	0.0291553	7.85192
GCA_000003925.1_ASM392v1	mycoides	GCA_000160975.1_ASM16097v1	mycoides	0.00124734	3.39248
GCA_000003925.1_ASM392v1	mycoides	GCA_000161335.1_ASM16133v1	mycoides	0.00287625	1.48192
GCA_000003925.1_ASM392v1	mycoides	GCA_000161495.1_ASM16149v1	thuringiensis	0.022221	8.29294
GCA_000003925.1_ASM392v1	mycoides	GCA_000161515.1_ASM16151v1	thuringiensis	0.022221	8.27502
GCA_000003925.1_ASM392v1	mycoides	GCA_000161535.1_ASM16153v1	thuringiensis	0.0217948	6.98924
GCA_000003925.1_ASM392v1	mycoides	GCA_000161555.1_ASM16155v1	thuringiensis	0.0303789	7.25822
GCA_000003925.1_ASM392v1	mycoides	GCA_000161575.1_ASM16157v1	thuringiensis	0.0293605	7.99494
GCA_000003925.1_ASM392v1	mycoides	GCA_000161615.1_ASM16161v1	thuringiensis	0.022221	8.27502
GCA_000003925.1_ASM392v1	mycoides	GCA_000161655.1_ASM16165v1	thuringiensis	0.0283917	7.74776
GCA_000003925.1_ASM392v1	mycoides	GCA_000161675.1_ASM16167v1	thuringiensis	0.028567	6.67824
GCA_000003925.1_ASM392v1	anthracis	GCA_000258885.1_ASM25888v1	mycoides	0.0290145	7.44993
GCA_000003925.1_ASM392v1	mycoides	GCA_000496285.1_ASM49628v1	toyonensis	0.0213021	5.54506
GCA_000003925.1_ASM392v1	mycoides	GCA_000513155.1_ASM51315v1	weihenstephanensis	0.000613328	0.438683
GCA_000003925.1_ASM392v1	mycoides	GCA_000775975.1_ASM77597v1	weihenstephanensis	0.000613328	0.438683
GCA_000003925.1_ASM392v1	bombysepticus	GCA_000831065.1_ASM83106v1	mycoides	0.0291549	8.07874
GCA_000003925.1_ASM392v1	mycoides	GCA_000832605.1_ASM83260v1	mycoides	0.000204016	0.0917825
GCA_000003925.1_ASM392v1	mycoides	GCA_001275045.2_ASM127504v2	toyonensis	0.0217144	5.46284
GCA_000003925.1_ASM392v1	mycoides	GCA_001884065.1_ASM188406v1	proteolyticus	0.0161301	6.26311
GCA_000003925.1_ASM392v1	mycoides	GCA_001884135.1_ASM188413v1	nitratireducens	0.0163572	2.48981
GCA_000003925.1_ASM392v1	mycoides	GCA_002014545.1_ASM201454v1	mycoides	0.000204016	3.3394
GCA_000003925.1_ASM392v1	mycoides	GCA_002104575.1_ASM210457v1	mycoides	0.00267611	3.39248
GCA_000003925.1_ASM392v1	mycoides	GCA_002557005.1_ASM255700v1	toyonensis	0.021713	5.62629
GCA_000003925.1_ASM392v1	mycoides	GCA_002569095.1_ASM256909v1	toyonensis	0.0217117	5.35835
GCA_000003925.1_ASM392v1	mycoides	GCA_002571765.1_ASM257176v1	toyonensis	0.0215079	5.43214
GCA_000003925.1_ASM392v1	mycoides	GCA_002572295.1_ASM257229v1	toyonensis	0.021713	5.65451
GCA_000003925.1_ASM392v1	mycoides	GCA_002580865.1_ASM258086v1	toyonensis	0.021713	5.65451
GCA_000003925.1_ASM392v1	mycoides	GCA_002589595.1_ASM258959v1	toyonensis	0.021713	5.53944
GCA_000003925.1_ASM392v1	mycoides	GCA_002807595.1_ASM280759v1	toyonensis	0.022191	3.60269
GCA_000003925.1_ASM392v1	albus	GCA_004153665.1_ASM415366v1	mycoides	0.0291549	8.07874
GCA_000003925.1_ASM392v1	mycoides	GCA_004367995.1_ASM436799v1	mycoides	0.00131475	1.48192
GCA_000003925.1_ASM392v1	mycoides	GCA_005217685.1_ASM521768v1	mycoides	0.000407743	3.3394
GCA_000003925.1_ASM392v1	mycoides	GCA_005217805.1_ASM521780v1	mycoides	0.00184777	3.60269
GCA_000003925.1_ASM392v1	bacterium	GCA_006494425.1_ASM649442v1	mycoides	0.0258555	8.03727
GCA_000003925.1_ASM392v1	mycoides	GCA_007672275.1_ASM767227v1	tropicus	0.025842	7.51831
GCA_000003925.1_ASM392v1	mycoides	GCA_007676425.1_ASM767642v1	tropicus	0.0260575	7.51831
GCA_000003925.1_ASM392v1	mycoides	GCA_007676595.1_ASM767659v1	nitratireducens	0.0161591	2.59
GCA_000003925.1_ASM392v1	mycoides	GCA_007676605.1_ASM767660v1	nitratireducens	0.0161591	2.59
GCA_000003925.1_ASM392v1	mycoides	GCA_007681065.1_ASM768106v1	nitratireducens	0.0161508	2.1617
GCA_000003925.1_ASM392v1	mycoides	GCA_007681365.1_ASM768136v1	nitratireducens	0.0159382	2.5575
GCA_000003925.1_ASM392v1	mycoides	GCA_007681375.1_ASM768137v1	proteolyticus	0.0159815	6.26311
GCA_000003925.1_ASM392v1	mycoides	GCA_007682035.1_ASM768203v1	tropicus	0.0262927	8.23676
GCA_000003925.1_ASM392v1	mycoides	GCA_007682355.1_ASM768235v1	nitratireducens	0.0159382	2.5575
GCA_000003925.1_ASM392v1	mycoides	GCA_008274925.1_ASM827492v1	mycoides	0.00185466	1.48447
GCA_000003925.1_ASM392v1	mycoides	GCA_009799785.1_ASM979978v1	toyonensis	0.0215083	5.54506
GCA_000003925.1_ASM392v1	mycoides	GCA_011405335.1_ASM1140533v1	wiedmannii	0.029566	8.15075
GCA_000003925.1_ASM392v1	mycoides	GCA_900094345.1_ASM90009434v1	weihenstephanensis	0.000817836	5.32833
GCA_000003925.1_ASM392v1	mycoides	GCA_900094655.1_ASM90009465v1	weihenstephanensis	0.00608429	0.886829
GCA_000003925.1_ASM392v1	mycoides	GCA_900094695.1_ASM90009469v1	weihenstephanensis	0.00524623	1.48447
GCA_000003925.1_ASM392v1	mycoides	GCA_900094995.1_ASM90009499v1	weihenstephanensis	0.00650217	1.35533
GCA_000003955.1_ASM395v1	anthracis	GCA_000006155.2_ASM615v2	cereus	0.023482	5.30848
GCA_000003955.1_ASM395v1	cereus	GCA_000007825.1_ASM782v1	cereus	0.0233496	5.00749
GCA_000003955.1_ASM395v1	anthracis	GCA_000007845.1_ASM784v1	cereus	0.0228007	5.30848
GCA_000003955.1_ASM395v1	anthracis	GCA_000008165.1_ASM816v1	cereus	0.0228007	5.30848
GCA_000003955.1_ASM395v1	anthracis	GCA_000008445.1_ASM844v1	cereus	0.0228007	5.30848
GCA_000003955.1_ASM395v1	cereus	GCA_000021205.1_ASM2120v1	cereus	0.0231444	6.00776
GCA_000003955.1_ASM395v1	cereus	GCA_000021305.1_ASM2130v1	cereus	0.0147196	5.86557
GCA_000003955.1_ASM395v1	anthracis	GCA_000021445.1_ASM2144v1	cereus	0.0230081	5.30848
GCA_000003955.1_ASM395v1	cereus	GCA_000021785.1_ASM2178v1	cereus	0.0221833	5.42095
GCA_000003955.1_ASM395v1	anthracis	GCA_000022865.1_ASM2286v1	cereus	0.0228007	5.30848
GCA_000003955.1_ASM395v1	cereus	GCA_000092165.1_ASM9216v1	thuringiensis	0.0237687	5.70976
GCA_000003955.1_ASM395v1	cereus	GCA_000143605.1_ASM14360v1	cereus	0.0219702	5.83648
GCA_000003955.1_ASM395v1	cereus	GCA_000160895.1_ASM16089v1	cereus	0.0229414	5.56675
GCA_000003955.1_ASM395v1	cereus	GCA_000161495.1_ASM16149v1	thuringiensis	0.0160071	6.00776
GCA_000003955.1_ASM395v1	cereus	GCA_000161515.1_ASM16151v1	thuringiensis	0.0160071	5.98984
GCA_000003955.1_ASM395v1	cereus	GCA_000161535.1_ASM16153v1	thuringiensis	0.0155809	4.70407
GCA_000003955.1_ASM395v1	cereus	GCA_000161555.1_ASM16155v1	thuringiensis	0.024165	4.97305
GCA_000003955.1_ASM395v1	cereus	GCA_000161575.1_ASM16157v1	thuringiensis	0.0231466	5.70976
GCA_000003955.1_ASM395v1	cereus	GCA_000161615.1_ASM16161v1	thuringiensis	0.0160071	5.98984
GCA_000003955.1_ASM395v1	cereus	GCA_000161655.1_ASM16165v1	thuringiensis	0.0221778	5.46259
GCA_000003955.1_ASM395v1	cereus	GCA_000161675.1_ASM16167v1	thuringiensis	0.0223531	4.39306
GCA_000003955.1_ASM395v1	anthracis	GCA_000258885.1_ASM25888v1	cereus	0.0228007	5.16475
GCA_000003955.1_ASM395v1	cereus	GCA_000496285.1_ASM49628v1	toyonensis	0.0150882	5.16233
GCA_000003955.1_ASM395v1	bombysepticus	GCA_000831065.1_ASM83106v1	cereus	0.022941	5.79356
GCA_000003955.1_ASM395v1	cereus	GCA_001275045.2_ASM127504v2	toyonensis	0.0155006	5.08011
GCA_000003955.1_ASM395v1	cereus	GCA_001884135.1_ASM188413v1	nitratireducens	0.000628435	5.36839
GCA_000003955.1_ASM395v1	cereus	GCA_002557005.1_ASM255700v1	toyonensis	0.0154991	5.24356
GCA_000003955.1_ASM395v1	cereus	GCA_002569095.1_ASM256909v1	toyonensis	0.0154979	4.97562
GCA_000003955.1_ASM395v1	cereus	GCA_002571765.1_ASM257176v1	toyonensis	0.015294	5.04941
GCA_000003955.1_ASM395v1	cereus	GCA_002572295.1_ASM257229v1	toyonensis	0.0154991	5.27178
GCA_000003955.1_ASM395v1	cereus	GCA_002580865.1_ASM258086v1	toyonensis	0.0154991	5.27178
GCA_000003955.1_ASM395v1	cereus	GCA_002589595.1_ASM258959v1	toyonensis	0.0154991	5.15671
GCA_000003955.1_ASM395v1	cereus	GCA_002807595.1_ASM280759v1	toyonensis	0.0159772	4.13846
GCA_000003955.1_ASM395v1	albus	GCA_004153665.1_ASM415366v1	cereus	0.022941	5.79356
GCA_000003955.1_ASM395v1	bacterium	GCA_006494425.1_ASM649442v1	cereus	0.0196416	5.75209
GCA_000003955.1_ASM395v1	cereus	GCA_007672275.1_ASM767227v1	tropicus	0.0196282	5.23313
GCA_000003955.1_ASM395v1	cereus	GCA_007676425.1_ASM767642v1	tropicus	0.0198437	5.23313
GCA_000003955.1_ASM395v1	cereus	GCA_007681365.1_ASM768136v1	nitratireducens	0.00020941	5.43609
GCA_000003955.1_ASM395v1	cereus	GCA_007682035.1_ASM768203v1	tropicus	0.0200789	5.95158
GCA_000003955.1_ASM395v1	cereus	GCA_007682355.1_ASM768235v1	nitratireducens	0.00020941	5.43609
GCA_000003955.1_ASM395v1	cereus	GCA_009799785.1_ASM979978v1	toyonensis	0.0152944	5.16233
GCA_000003955.1_ASM395v1	cereus	GCA_011405335.1_ASM1140533v1	wiedmannii	0.0233521	5.86557
GCA_000007825.1_ASM782v1	anthracis	GCA_000006155.2_ASM615v2	cereus	0.0148001	3.84868
GCA_000007825.1_ASM782v1	anthracis	GCA_000007845.1_ASM784v1	cereus	0.0141188	3.84868
GCA_000007825.1_ASM782v1	anthracis	GCA_000008165.1_ASM816v1	cereus	0.0141188	3.84868
GCA_000007825.1_ASM782v1	anthracis	GCA_000008445.1_ASM844v1	cereus	0.0141188	3.84868
GCA_000007825.1_ASM782v1	anthracis	GCA_000021445.1_ASM2144v1	cereus	0.0143263	3.84868
GCA_000007825.1_ASM782v1	cereus	GCA_000021785.1_ASM2178v1	cereus	0.0135015	3.13212
GCA_000007825.1_ASM782v1	anthracis	GCA_000022865.1_ASM2286v1	cereus	0.0141188	3.84868
GCA_000007825.1_ASM782v1	cereus	GCA_000092165.1_ASM9216v1	thuringiensis	0.000831357	1.29921
GCA_000007825.1_ASM782v1	cereus	GCA_000143605.1_ASM14360v1	cereus	0.0132884	4.37668
GCA_000007825.1_ASM782v1	cereus	GCA_000160895.1_ASM16089v1	cereus	0.00163998	1.1562
GCA_000007825.1_ASM782v1	cereus	GCA_000161555.1_ASM16155v1	thuringiensis	0.00122767	1.19442
GCA_000007825.1_ASM782v1	cereus	GCA_000161575.1_ASM16157v1	thuringiensis	0.00184516	1.29921
GCA_000007825.1_ASM782v1	cereus	GCA_000161655.1_ASM16165v1	thuringiensis	0.0134959	4.00279
GCA_000007825.1_ASM782v1	anthracis	GCA_000258885.1_ASM25888v1	cereus	0.0141188	3.70495
GCA_000007825.1_ASM782v1	bombysepticus	GCA_000831065.1_ASM83106v1	cereus	0.00163956	1.38301
GCA_000007825.1_ASM782v1	albus	GCA_004153665.1_ASM415366v1	cereus	0.00163956	1.38301
GCA_000007825.1_ASM782v1	cereus	GCA_007672275.1_ASM767227v1	tropicus	0.0109463	3.77333
GCA_000007825.1_ASM782v1	cereus	GCA_007676425.1_ASM767642v1	tropicus	0.0111618	3.77333
GCA_000007825.1_ASM782v1	cereus	GCA_007682035.1_ASM768203v1	tropicus	0.011397	4.49178
GCA_000007825.1_ASM782v1	cereus	GCA_011405335.1_ASM1140533v1	wiedmannii	0.00205065	1.45502
GCA_000007845.1_ASM784v1	anthracis	GCA_000006155.2_ASM615v2	anthracis	0.000681316	0.287455
GCA_000007845.1_ASM784v1	anthracis	GCA_000008165.1_ASM816v1	anthracis	0	0
GCA_000007845.1_ASM784v1	anthracis	GCA_000008445.1_ASM844v1	anthracis	0	0
GCA_000007845.1_ASM784v1	anthracis	GCA_000022865.1_ASM2286v1	anthracis	0	0
GCA_000007845.1_ASM784v1	anthracis	GCA_000258885.1_ASM25888v1	anthracis	0	0.477727
GCA_000008005.1_ASM800v1	cereus	GCA_000003645.1_ASM364v1	cereus	0.00460014	3.06792
GCA_000008005.1_ASM800v1	cereus	GCA_000003925.1_ASM392v1	mycoides	0.030454	7.66173
GCA_000008005.1_ASM800v1	cereus	GCA_000003955.1_ASM395v1	cereus	0.0242401	5.37656
GCA_000008005.1_ASM800v1	anthracis	GCA_000006155.2_ASM615v2	cereus	0.00623763	2.61817
GCA_000008005.1_ASM800v1	cereus	GCA_000007825.1_ASM782v1	cereus	0.0155583	3.91676
GCA_000008005.1_ASM800v1	anthracis	GCA_000007845.1_ASM784v1	cereus	0.00555632	2.61817
GCA_000008005.1_ASM800v1	anthracis	GCA_000008165.1_ASM816v1	cereus	0.00555632	2.61817
GCA_000008005.1_ASM800v1	anthracis	GCA_000008445.1_ASM844v1	cereus	0.00555632	2.61817
GCA_000008005.1_ASM800v1	cereus	GCA_000013065.1_ASM1306v1	cereus	0.00359144	4.15174
GCA_000008005.1_ASM800v1	cereus	GCA_000017425.1_ASM1742v1	cytotoxicus	0.0649903	4.96845
GCA_000008005.1_ASM800v1	cereus	GCA_000018825.1_ASM1882v1	weihenstephanensis	0.0308671	7.59628
GCA_000008005.1_ASM800v1	cereus	GCA_000021205.1_ASM2120v1	cereus	0.0153531	4.91703
GCA_000008005.1_ASM800v1	cereus	GCA_000021225.1_ASM2122v1	cereus	0.00338235	3.15311
GCA_000008005.1_ASM800v1	cereus	GCA_000021305.1_ASM2130v1	cereus	0.0201867	4.77484
GCA_000008005.1_ASM800v1	anthracis	GCA_000021445.1_ASM2144v1	cereus	0.00576379	2.61817
GCA_000008005.1_ASM800v1	cereus	GCA_000021785.1_ASM2178v1	cereus	0.00493895	4.33022
GCA_000008005.1_ASM800v1	anthracis	GCA_000022865.1_ASM2286v1	cereus	0.00555632	2.61817
GCA_000008005.1_ASM800v1	cereus	GCA_000092165.1_ASM9216v1	thuringiensis	0.0159773	4.61903
GCA_000008005.1_ASM800v1	cereus	GCA_000143605.1_ASM14360v1	cereus	0.00472585	3.14617
GCA_000008005.1_ASM800v1	cereus	GCA_000160895.1_ASM16089v1	cereus	0.0151501	4.47602
GCA_000008005.1_ASM800v1	cereus	GCA_000160955.1_ASM16095v1	wiedmannii	0.0180997	2.06374
GCA_000008005.1_ASM800v1	cereus	GCA_000160975.1_ASM16097v1	mycoides	0.0308859	6.40413
GCA_000008005.1_ASM800v1	cereus	GCA_000161335.1_ASM16133v1	mycoides	0.0325148	7.18329
GCA_000008005.1_ASM800v1	cereus	GCA_000161415.1_ASM16141v1	pseudomycoides	0.0441127	5.64168
GCA_000008005.1_ASM800v1	cereus	GCA_000161435.1_ASM16143v1	pseudomycoides	0.0441127	5.38256
GCA_000008005.1_ASM800v1	cereus	GCA_000161455.1_ASM16145v1	pseudomycoides	0.0447251	5.38256
GCA_000008005.1_ASM800v1	cereus	GCA_000161475.1_ASM16147v1	thuringiensis	0.00524602	4.14141
GCA_000008005.1_ASM800v1	cereus	GCA_000161495.1_ASM16149v1	thuringiensis	0.0214742	4.91703
GCA_000008005.1_ASM800v1	cereus	GCA_000161515.1_ASM16151v1	thuringiensis	0.0214742	4.89911
GCA_000008005.1_ASM800v1	cereus	GCA_000161535.1_ASM16153v1	thuringiensis	0.021048	3.61333
GCA_000008005.1_ASM800v1	cereus	GCA_000161555.1_ASM16155v1	thuringiensis	0.0163736	3.88232
GCA_000008005.1_ASM800v1	cereus	GCA_000161575.1_ASM16157v1	thuringiensis	0.0153553	4.61903
GCA_000008005.1_ASM800v1	cereus	GCA_000161615.1_ASM16161v1	thuringiensis	0.0214742	4.89911
GCA_000008005.1_ASM800v1	cereus	GCA_000161655.1_ASM16165v1	thuringiensis	0.00493343	2.77228
GCA_000008005.1_ASM800v1	cereus	GCA_000161675.1_ASM16167v1	thuringiensis	0.0145617	3.30233
GCA_000008005.1_ASM800v1	anthracis	GCA_000258885.1_ASM25888v1	cereus	0.00555632	2.47444
GCA_000008005.1_ASM800v1	bingmayongensis	GCA_000299035.1_ASM29903v1	cereus	0.0431481	3.88529
GCA_000008005.1_ASM800v1	cereus	GCA_000496285.1_ASM49628v1	toyonensis	0.0205554	6.76115
GCA_000008005.1_ASM800v1	cereus	GCA_000513155.1_ASM51315v1	weihenstephanensis	0.0302519	7.65795
GCA_000008005.1_ASM800v1	cereus	GCA_000712615.1_ASM71261v1	gaemokensis	0.0445894	4.09553
GCA_000008005.1_ASM800v1	cereus	GCA_000742855.1_ASM74285v1	pseudomycoides	0.044308	5.25287
GCA_000008005.1_ASM800v1	cereus	GCA_000775975.1_ASM77597v1	weihenstephanensis	0.0302519	7.65795
GCA_000008005.1_ASM800v1	bombysepticus	GCA_000831065.1_ASM83106v1	cereus	0.0151497	4.70283
GCA_000008005.1_ASM800v1	cereus	GCA_000832605.1_ASM83260v1	mycoides	0.03025	7.66173
GCA_000008005.1_ASM800v1	cereus	GCA_000832885.1_ASM83288v1	pseudomycoides	0.044308	5.25287
GCA_000008005.1_ASM800v1	cereus	GCA_001275045.2_ASM127504v2	toyonensis	0.0209677	6.67893
GCA_000008005.1_ASM800v1	cereus	GCA_001590835.1_ASM159083v1	gaemokensis	0.0445894	4.09553
GCA_000008005.1_ASM800v1	cereus	GCA_001883995.1_ASM188399v1	paranthracis	0.00388183	2.87948
GCA_000008005.1_ASM800v1	cereus	GCA_001884025.1_ASM188402v1	pacificus	0.000209249	0.143727
GCA_000008005.1_ASM800v1	cereus	GCA_001884035.1_ASM188403v1	tropicus	0.00498119	4.33022
GCA_000008005.1_ASM800v1	cereus	GCA_001884045.1_ASM188404v1	mobilis	0.0167804	2.98413
GCA_000008005.1_ASM800v1	cereus	GCA_001884065.1_ASM188406v1	proteolyticus	0.0246414	5.57676
GCA_000008005.1_ASM800v1	cereus	GCA_001884105.1_ASM188410v1	luti	0.01901	2.21127
GCA_000008005.1_ASM800v1	cereus	GCA_001884135.1_ASM188413v1	nitratireducens	0.0248686	6.96721
GCA_000008005.1_ASM800v1	albus	GCA_001884185.1_ASM188418v1	cereus	0.0116192	3.11763
GCA_000008005.1_ASM800v1	cereus	GCA_001884235.1_ASM188423v1	paramycoides	0.0221452	6.06957
GCA_000008005.1_ASM800v1	cereus	GCA_002014545.1_ASM201454v1	mycoides	0.03025	6.35105
GCA_000008005.1_ASM800v1	cereus	GCA_002104575.1_ASM210457v1	mycoides	0.0323147	6.40413
GCA_000008005.1_ASM800v1	cereus	GCA_002250885.2_ASM225088v2	cytotoxicus	0.065194	4.89659
GCA_000008005.1_ASM800v1	cereus	GCA_002250905.2_ASM225090v2	cytotoxicus	0.0651941	4.96845
GCA_000008005.1_ASM800v1	cereus	GCA_002250925.2_ASM225092v2	cytotoxicus	0.0651941	4.96845
GCA_000008005.1_ASM800v1	cereus	GCA_002250945.2_ASM225094v2	cytotoxicus	0.0649903	4.96845
GCA_000008005.1_ASM800v1	cereus	GCA_002250965.2_ASM225096v2	cytotoxicus	0.065194	4.89659
GCA_000008005.1_ASM800v1	cereus	GCA_002251005.2_ASM225100v2	cytotoxicus	0.065194	4.89659
GCA_000008005.1_ASM800v1	cereus	GCA_002251025.2_ASM225102v2	cytotoxicus	0.065194	4.89659
GCA_000008005.1_ASM800v1	cereus	GCA_002552205.1_ASM255220v1	wiedmannii	0.0178608	6.83941
GCA_000008005.1_ASM800v1	cereus	GCA_002557005.1_ASM255700v1	toyonensis	0.0209662	6.84238
GCA_000008005.1_ASM800v1	cereus	GCA_002557065.1_ASM255706v1	pseudomycoides	0.0443231	5.89887
GCA_000008005.1_ASM800v1	cereus	GCA_002557395.1_ASM255739v1	pseudomycoides	0.043891	5.89887
GCA_000008005.1_ASM800v1	cereus	GCA_002557675.1_ASM255767v1	wiedmannii	0.0178886	7.10205
GCA_000008005.1_ASM800v1	cereus	GCA_002568975.1_ASM256897v1	pseudomycoides	0.0432976	5.36598
GCA_000008005.1_ASM800v1	cereus	GCA_002569005.1_ASM256900v1	pseudomycoides	0.0432976	5.36598
GCA_000008005.1_ASM800v1	cereus	GCA_002569095.1_ASM256909v1	toyonensis	0.020965	6.57444
GCA_000008005.1_ASM800v1	cereus	GCA_002569875.1_ASM256987v1	pseudomycoides	0.0435064	5.26995
GCA_000008005.1_ASM800v1	cereus	GCA_002570135.1_ASM257013v1	wiedmannii	0.018486	6.14557
GCA_000008005.1_ASM800v1	cereus	GCA_002571765.1_ASM257176v1	toyonensis	0.0207611	6.64823
GCA_000008005.1_ASM800v1	cereus	GCA_002572295.1_ASM257229v1	toyonensis	0.0209662	6.8706
GCA_000008005.1_ASM800v1	cereus	GCA_002572495.1_ASM257249v1	pseudomycoides	0.0441128	5.77688
GCA_000008005.1_ASM800v1	cereus	GCA_002579385.1_ASM257938v1	pseudomycoides	0.0432976	5.64168
GCA_000008005.1_ASM800v1	cereus	GCA_002580865.1_ASM258086v1	toyonensis	0.0209662	6.8706
GCA_000008005.1_ASM800v1	cereus	GCA_002582165.1_ASM258216v1	pseudomycoides	0.044308	5.60743
GCA_000008005.1_ASM800v1	cereus	GCA_002589595.1_ASM258959v1	toyonensis	0.0209662	6.75553
GCA_000008005.1_ASM800v1	cereus	GCA_002807595.1_ASM280759v1	toyonensis	0.0214443	5.73728
GCA_000008005.1_ASM800v1	cereus	GCA_003612955.1_ASM361295v1	mobilis	0.0174059	3.20504
GCA_000008005.1_ASM800v1	cereus	GCA_003858675.1_ASM385867v1	pacificus	0.000920574	0.359319
GCA_000008005.1_ASM800v1	cereus	GCA_003866015.1_ASM386601v1	wiedmannii	0.0172326	7.10205
GCA_000008005.1_ASM800v1	albus	GCA_003966295.1_ASM396629v1	cereus	0.0116192	3.31974
GCA_000008005.1_ASM800v1	albus	GCA_004116025.1_ASM411602v1	cereus	0.0114139	3.18837
GCA_000008005.1_ASM800v1	albus	GCA_004116035.1_ASM411603v1	cereus	0.0114139	3.18837
GCA_000008005.1_ASM800v1	albus	GCA_004116065.1_ASM411606v1	cereus	0.0114139	3.18837
GCA_000008005.1_ASM800v1	albus	GCA_004116085.1_ASM411608v1	cereus	0.0114139	3.18837
GCA_000008005.1_ASM800v1	albus	GCA_004116415.1_ASM411641v1	cereus	0.0114139	3.18837
GCA_000008005.1_ASM800v1	albus	GCA_004153665.1_ASM415366v1	cereus	0.0151497	4.70283
GCA_000008005.1_ASM800v1	cereus	GCA_004367995.1_ASM436799v1	mycoides	0.0309533	7.18329
GCA_000008005.1_ASM800v1	cereus	GCA_005117095.1_ASM511709v1	paranthracis	0.00338235	2.93083
GCA_000008005.1_ASM800v1	cereus	GCA_005217165.1_ASM521716v1	wiedmannii	0.0176431	5.73615
GCA_000008005.1_ASM800v1	cereus	GCA_005217685.1_ASM521768v1	mycoides	0.0300463	6.35105
GCA_000008005.1_ASM800v1	cereus	GCA_005217695.1_ASM521769v1	wiedmannii	0.0176425	5.73615
GCA_000008005.1_ASM800v1	cereus	GCA_005217805.1_ASM521780v1	mycoides	0.0314863	5.73728
GCA_000008005.1_ASM800v1	cereus	GCA_005217915.1_ASM521791v1	wiedmannii	0.0179942	6.18293
GCA_000008005.1_ASM800v1	cereus	GCA_005848985.1_ASM584898v1	paranthracis	0.00524317	2.98415
GCA_000008005.1_ASM800v1	cereus	GCA_006349625.1_ASM634962v1	tropicus	0.00481882	3.24213
GCA_000008005.1_ASM800v1	cereus	GCA_006349645.1_ASM634964v1	tropicus	0.00481882	3.24213
GCA_000008005.1_ASM800v1	cereus	GCA_006457285.1_ASM645728v1	tropicus	0.00675687	4.15174
GCA_000008005.1_ASM800v1	bacterium	GCA_006494425.1_ASM649442v1	cereus	0.0118503	3.06178
GCA_000008005.1_ASM800v1	cereus	GCA_007672275.1_ASM767227v1	tropicus	0.004612	2.54282
GCA_000008005.1_ASM800v1	cereus	GCA_007673305.1_ASM767330v1	mycoides	0.0279949	7.59504
GCA_000008005.1_ASM800v1	cereus	GCA_007673655.1_ASM767365v1	mycoides	0.0496699	6.68155
GCA_000008005.1_ASM800v1	cereus	GCA_007676425.1_ASM767642v1	tropicus	0.00482749	2.54282
GCA_000008005.1_ASM800v1	cereus	GCA_007676595.1_ASM767659v1	nitratireducens	0.0246705	7.0674
GCA_000008005.1_ASM800v1	cereus	GCA_007676605.1_ASM767660v1	nitratireducens	0.0246705	7.0674
GCA_000008005.1_ASM800v1	cereus	GCA_007681065.1_ASM768106v1	nitratireducens	0.0246621	6.63911
GCA_000008005.1_ASM800v1	cereus	GCA_007681185.1_ASM768118v1	mobilis	0.0175472	3.03129
GCA_000008005.1_ASM800v1	cereus	GCA_007681195.1_ASM768119v1	mobilis	0.0167804	3.37079
GCA_000008005.1_ASM800v1	cereus	GCA_007681365.1_ASM768136v1	nitratireducens	0.0244495	7.03491
GCA_000008005.1_ASM800v1	cereus	GCA_007681375.1_ASM768137v1	proteolyticus	0.0244929	5.57676
GCA_000008005.1_ASM800v1	cereus	GCA_007682005.1_ASM768200v1	paramycoides	0.0244382	6.85379
GCA_000008005.1_ASM800v1	cereus	GCA_007682035.1_ASM768203v1	tropicus	0.0050627	3.26127
GCA_000008005.1_ASM800v1	cereus	GCA_007682135.1_ASM768213v1	paranthracis	0.00358986	3.11601
GCA_000008005.1_ASM800v1	cereus	GCA_007682195.1_ASM768219v1	mobilis	0.0169864	3.37079
GCA_000008005.1_ASM800v1	cereus	GCA_007682355.1_ASM768235v1	nitratireducens	0.0244495	7.03491
GCA_000008005.1_ASM800v1	cereus	GCA_008274925.1_ASM827492v1	mycoides	0.0314932	7.72417
GCA_000008005.1_ASM800v1	cereus	GCA_008807735.1_ASM880773v1	wiedmannii	0.018255	3.88232
GCA_000008005.1_ASM800v1	cereus	GCA_008923665.1_ASM892366v1	luti	0.017552	3.08444
GCA_000008005.1_ASM800v1	cereus	GCA_009648955.1_ASM964895v1	paranthracis	0.00338235	3.15311
GCA_000008005.1_ASM800v1	cereus	GCA_009739945.1_ASM973994v1	luti	0.0188026	2.21127
GCA_000008005.1_ASM800v1	albus	GCA_009740005.1_ASM974000v1	cereus	0.0118258	3.31974
GCA_000008005.1_ASM800v1	cereus	GCA_009799785.1_ASM979978v1	toyonensis	0.0207616	6.76115
GCA_000008005.1_ASM800v1	cereus	GCA_009799965.1_ASM979996v1	paranthracis	0.00358986	3.11601
GCA_000008005.1_ASM800v1	cereus	GCA_009873395.1_ASM987339v1	paranthracis	0.00855955	3.2091
GCA_000008005.1_ASM800v1	cereus	GCA_009884315.1_ASM988431v1	pacificus	0.000704724	3.06178
GCA_000008005.1_ASM800v1	cereus	GCA_009884335.1_ASM988433v1	paranthracis	0.00536742	3.06792
GCA_000008005.1_ASM800v1	cereus	GCA_010669045.1_ASM1066904v1	paranthracis	0.00338235	3.01719
GCA_000008005.1_ASM800v1	cereus	GCA_010681835.1_ASM1068183v1	mobilis	0.0167804	3.06216
GCA_000008005.1_ASM800v1	cereus	GCA_010994445.1_ASM1099444v1	tropicus	0.00481882	2.07623
GCA_000008005.1_ASM800v1	cereus	GCA_010994525.1_ASM1099452v1	tropicus	0.00461219	2.07623
GCA_000008005.1_ASM800v1	cereus	GCA_011040455.1_ASM1104045v1	tropicus	0.00545095	2.59668
GCA_000008005.1_ASM800v1	cereus	GCA_011405335.1_ASM1140533v1	wiedmannii	0.0155607	4.77484
GCA_000008005.1_ASM800v1	cereus	GCA_011684125.1_Bacillus_sp.TSAWB	pacificus	0.00467126	0.971698
GCA_000008005.1_ASM800v1	albus	GCA_011751575.1_ASM1175157v1	cereus	0.0105818	3.08444
GCA_000008005.1_ASM800v1	albus	GCA_011751595.1_ASM1175159v1	cereus	0.0106945	3.11763
GCA_000008005.1_ASM800v1	cereus	GCA_012184275.1_ASM1218427v1	paranthracis	0.00338234	3.06495
GCA_000008005.1_ASM800v1	cereus	GCA_012395305.1_ASM1239530v1	paranthracis	0.00338235	3.2091
GCA_000008005.1_ASM800v1	cereus	GCA_012972725.1_ASM1297272v1	paranthracis	0.00409333	3.04427
GCA_000008005.1_ASM800v1	cereus	GCA_900094345.1_ASM90009434v1	weihenstephanensis	0.0304564	6.54442
GCA_000008005.1_ASM800v1	cereus	GCA_900094655.1_ASM90009465v1	weihenstephanensis	0.0318216	7.62523
GCA_000008005.1_ASM800v1	cereus	GCA_900094695.1_ASM90009469v1	weihenstephanensis	0.0309835	7.72417
GCA_000008005.1_ASM800v1	cereus	GCA_900094995.1_ASM90009499v1	weihenstephanensis	0.0322395	7.59504
GCA_000008005.1_ASM800v1	cereus	GCA_900095005.1_ASM90009500v1	weihenstephanensis	0.0270699	7.62523
GCA_000008165.1_ASM816v1	anthracis	GCA_000006155.2_ASM615v2	anthracis	0.000681316	0.287455
GCA_000008165.1_ASM816v1	anthracis	GCA_000008445.1_ASM844v1	anthracis	0	0
GCA_000008165.1_ASM816v1	anthracis	GCA_000022865.1_ASM2286v1	anthracis	0	0
GCA_000008165.1_ASM816v1	anthracis	GCA_000258885.1_ASM25888v1	anthracis	0	0.477727
GCA_000008425.1_ASM842v1	licheniformis	GCA_000011645.1_ASM1164v1	licheniformis	0	0
GCA_000008425.1_ASM842v1	licheniformis	GCA_000408885.1_ASM40888v1	paralicheniformis	0.0113458	1.50175
GCA_000008425.1_ASM842v1	haynesii	GCA_000559105.1_Draft	licheniformis	0.0136161	1.44654
GCA_000008425.1_ASM842v1	licheniformis	GCA_000876525.1_ASM87652v1	paralicheniformis	0.0119553	1.50175
GCA_000008425.1_ASM842v1	licheniformis	GCA_001596055.1_ASM159605v1	licheniformis	0.000193643	0.0469535
GCA_000008425.1_ASM842v1	licheniformis	GCA_001914255.1_ASM191425v1	licheniformis	0.000387281	0.0469535
GCA_000008425.1_ASM842v1	haynesii	GCA_001969855.1_ASM196985v1	licheniformis	0.0124464	1.24662
GCA_000008425.1_ASM842v1	licheniformis	GCA_002068155.1_ASM206815v1	paralicheniformis	0.0117427	1.50175
GCA_000008425.1_ASM842v1	licheniformis	GCA_002074095.1_ASM207409v1	licheniformis	0.000392451	0.0469535
GCA_000008425.1_ASM842v1	licheniformis	GCA_002074115.1_ASM207411v1	licheniformis	0.000580856	0.0928448
GCA_000008425.1_ASM842v1	licheniformis	GCA_002074135.1_ASM207413v1	licheniformis	0.000580865	0.0469535
GCA_000008425.1_ASM842v1	licheniformis	GCA_002173675.1_ASM217367v1	licheniformis	0.000580865	0.138736
GCA_000008425.1_ASM842v1	licheniformis	GCA_002174255.1_ASM217425v1	licheniformis	0.000580865	0.236334
GCA_000008425.1_ASM842v1	licheniformis	GCA_002236895.1_ASM223689v1	licheniformis	0.000193666	0.0469535
GCA_000008425.1_ASM842v1	licheniformis	GCA_002393225.1_ASM239322v1	paralicheniformis	0.0135055	1.50175
GCA_000008425.1_ASM842v1	licheniformis	GCA_002993925.1_ASM299392v1	paralicheniformis	0.0129221	1.50373
GCA_000008425.1_ASM842v1	licheniformis	GCA_002993945.1_ASM299394v1	paralicheniformis	0.0144785	1.50373
GCA_000008425.1_ASM842v1	licheniformis	GCA_003711025.1_ASM371102v1	paralicheniformis	0.0113458	1.50175
GCA_000008425.1_ASM842v1	licheniformis	GCA_008365255.1_ASM836525v1	paralicheniformis	0.012729	1.50175
GCA_000008425.1_ASM842v1	licheniformis	GCA_009497935.1_ASM949793v1	paralicheniformis	0.0113458	1.50175
GCA_000008425.1_ASM842v1	licheniformis	GCA_011068305.1_ASM1106830v1	paralicheniformis	0.0110883	0.68212
GCA_000008445.1_ASM844v1	anthracis	GCA_000006155.2_ASM615v2	anthracis	0.000681316	0.287455
GCA_000008445.1_ASM844v1	anthracis	GCA_000022865.1_ASM2286v1	anthracis	0	0
GCA_000008445.1_ASM844v1	anthracis	GCA_000258885.1_ASM25888v1	anthracis	0	0.477727
GCA_000009045.1_ASM904v1	subtilis	GCA_000186085.1_ASM18608v1	subtilis	0	0
GCA_000009045.1_ASM904v1	subtilis	GCA_000227465.1_ASM22746v1	subtilis	0.0154625	0.886349
GCA_000009045.1_ASM904v1	subtilis	GCA_000245315.1_ASM24531v1	vallismortis	0.0206097	2.33229
GCA_000009045.1_ASM904v1	subtilis	GCA_000321395.1_ASM32139v1	subtilis	0.00138515	0.130905
GCA_000009045.1_ASM904v1	intestinalis	GCA_001566945.1_ASM156694v1	subtilis	0.0144944	0.957526
GCA_000009045.1_ASM904v1	intestinalis	GCA_002027305.1_ASM202730v1	subtilis	0.0148833	1.90264
GCA_000009045.1_ASM904v1	intestinalis	GCA_002155045.1_ASM215504v1	subtilis	0.0145191	0.957526
GCA_000009045.1_ASM904v1	intestinalis	GCA_002211235.1_ASM221123v1	subtilis	0.0148809	0.808702
GCA_000009045.1_ASM904v1	subtilis	GCA_002811125.1_ASM281112v1	vallismortis	0.0221992	2.40822
GCA_000009045.1_ASM904v1	subtilis	GCA_003667885.1_ASM366788v1	vallismortis	0.0214449	2.5001
GCA_000009045.1_ASM904v1	subtilis	GCA_004116955.1_ASM411695v1	vallismortis	0.0206097	2.5001
GCA_000011625.1_ASM1162v1	cereus	GCA_000003645.1_ASM364v1	cereus	0.00699287	0.995812
GCA_000011625.1_ASM1162v1	cereus	GCA_000003925.1_ASM392v1	mycoides	0.028398	8.12166
GCA_000011625.1_ASM1162v1	cereus	GCA_000003955.1_ASM395v1	cereus	0.0221842	5.83648
GCA_000011625.1_ASM1162v1	anthracis	GCA_000006155.2_ASM615v2	cereus	0.00213087	2.3825
GCA_000011625.1_ASM1162v1	cereus	GCA_000007825.1_ASM782v1	cereus	0.0135023	4.37668
GCA_000011625.1_ASM1162v1	anthracis	GCA_000007845.1_ASM784v1	cereus	0.00144956	2.3825
GCA_000011625.1_ASM1162v1	cereus	GCA_000008005.1_ASM800v1	cereus	0.00493981	3.14617
GCA_000011625.1_ASM1162v1	anthracis	GCA_000008165.1_ASM816v1	cereus	0.00144956	2.3825
GCA_000011625.1_ASM1162v1	anthracis	GCA_000008445.1_ASM844v1	cereus	0.00144956	2.3825
GCA_000011625.1_ASM1162v1	cereus	GCA_000013065.1_ASM1306v1	cereus	0.00598417	4.61166
GCA_000011625.1_ASM1162v1	cereus	GCA_000017425.1_ASM1742v1	cytotoxicus	0.0629343	5.42837
GCA_000011625.1_ASM1162v1	cereus	GCA_000018825.1_ASM1882v1	weihenstephanensis	0.0288111	8.0562
GCA_000011625.1_ASM1162v1	cereus	GCA_000021205.1_ASM2120v1	cereus	0.0132971	5.37695
GCA_000011625.1_ASM1162v1	cereus	GCA_000021225.1_ASM2122v1	cereus	0.00577508	3.61303
GCA_000011625.1_ASM1162v1	cereus	GCA_000021305.1_ASM2130v1	cereus	0.0181307	5.23476
GCA_000011625.1_ASM1162v1	anthracis	GCA_000021445.1_ASM2144v1	cereus	0.00165703	2.3825
GCA_000011625.1_ASM1162v1	cereus	GCA_000021785.1_ASM2178v1	cereus	0.000832188	4.79014
GCA_000011625.1_ASM1162v1	anthracis	GCA_000022865.1_ASM2286v1	cereus	0.00144956	2.3825
GCA_000011625.1_ASM1162v1	cereus	GCA_000092165.1_ASM9216v1	thuringiensis	0.0139214	5.07895
GCA_000011625.1_ASM1162v1	cereus	GCA_000143605.1_ASM14360v1	cereus	0.000619085	0.229758
GCA_000011625.1_ASM1162v1	cereus	GCA_000160895.1_ASM16089v1	cereus	0.0130941	4.93594
GCA_000011625.1_ASM1162v1	cereus	GCA_000160955.1_ASM16095v1	wiedmannii	0.0160438	3.21925
GCA_000011625.1_ASM1162v1	cereus	GCA_000160975.1_ASM16097v1	mycoides	0.0288299	6.86405
GCA_000011625.1_ASM1162v1	cereus	GCA_000161335.1_ASM16133v1	mycoides	0.0304589	7.64321
GCA_000011625.1_ASM1162v1	cereus	GCA_000161415.1_ASM16141v1	pseudomycoides	0.0420568	6.1016
GCA_000011625.1_ASM1162v1	cereus	GCA_000161435.1_ASM16143v1	pseudomycoides	0.0420568	5.84249
GCA_000011625.1_ASM1162v1	cereus	GCA_000161455.1_ASM16145v1	pseudomycoides	0.0426692	5.84249
GCA_000011625.1_ASM1162v1	cereus	GCA_000161475.1_ASM16147v1	thuringiensis	0.00319006	4.60133
GCA_000011625.1_ASM1162v1	cereus	GCA_000161495.1_ASM16149v1	thuringiensis	0.0194183	5.37695
GCA_000011625.1_ASM1162v1	cereus	GCA_000161515.1_ASM16151v1	thuringiensis	0.0194183	5.35903
GCA_000011625.1_ASM1162v1	cereus	GCA_000161535.1_ASM16153v1	thuringiensis	0.0189921	4.07326
GCA_000011625.1_ASM1162v1	cereus	GCA_000161555.1_ASM16155v1	thuringiensis	0.0143177	4.34224
GCA_000011625.1_ASM1162v1	cereus	GCA_000161575.1_ASM16157v1	thuringiensis	0.0132993	5.07895
GCA_000011625.1_ASM1162v1	cereus	GCA_000161615.1_ASM16161v1	thuringiensis	0.0194183	5.35903
GCA_000011625.1_ASM1162v1	cereus	GCA_000161655.1_ASM16165v1	thuringiensis	0.000826671	2.53661
GCA_000011625.1_ASM1162v1	cereus	GCA_000161675.1_ASM16167v1	thuringiensis	0.0125058	3.76225
GCA_000011625.1_ASM1162v1	anthracis	GCA_000258885.1_ASM25888v1	cereus	0.00144956	2.23878
GCA_000011625.1_ASM1162v1	bingmayongensis	GCA_000299035.1_ASM29903v1	cereus	0.0410922	4.34522
GCA_000011625.1_ASM1162v1	cereus	GCA_000496285.1_ASM49628v1	toyonensis	0.0184994	7.22107
GCA_000011625.1_ASM1162v1	cereus	GCA_000513155.1_ASM51315v1	weihenstephanensis	0.0281959	8.11787
GCA_000011625.1_ASM1162v1	cereus	GCA_000712615.1_ASM71261v1	gaemokensis	0.0425335	4.55545
GCA_000011625.1_ASM1162v1	cereus	GCA_000742855.1_ASM74285v1	pseudomycoides	0.0422521	5.71279
GCA_000011625.1_ASM1162v1	cereus	GCA_000775975.1_ASM77597v1	weihenstephanensis	0.0281959	8.11787
GCA_000011625.1_ASM1162v1	bombysepticus	GCA_000831065.1_ASM83106v1	cereus	0.0130937	5.16275
GCA_000011625.1_ASM1162v1	cereus	GCA_000832605.1_ASM83260v1	mycoides	0.028194	8.12166
GCA_000011625.1_ASM1162v1	cereus	GCA_000832885.1_ASM83288v1	pseudomycoides	0.0422521	5.71279
GCA_000011625.1_ASM1162v1	cereus	GCA_001275045.2_ASM127504v2	toyonensis	0.0189117	7.13886
GCA_000011625.1_ASM1162v1	cereus	GCA_001590835.1_ASM159083v1	gaemokensis	0.0425335	4.55545
GCA_000011625.1_ASM1162v1	cereus	GCA_001883995.1_ASM188399v1	paranthracis	0.00627455	3.3394
GCA_000011625.1_ASM1162v1	cereus	GCA_001884025.1_ASM188402v1	pacificus	0.00514905	3.14617
GCA_000011625.1_ASM1162v1	cereus	GCA_001884035.1_ASM188403v1	tropicus	0.00292523	4.79014
GCA_000011625.1_ASM1162v1	cereus	GCA_001884045.1_ASM188404v1	mobilis	0.0147244	3.44406
GCA_000011625.1_ASM1162v1	cereus	GCA_001884065.1_ASM188406v1	proteolyticus	0.0225855	6.03668
GCA_000011625.1_ASM1162v1	cereus	GCA_001884105.1_ASM188410v1	luti	0.0169541	3.36678
GCA_000011625.1_ASM1162v1	cereus	GCA_001884135.1_ASM188413v1	nitratireducens	0.0228126	7.42714
GCA_000011625.1_ASM1162v1	albus	GCA_001884185.1_ASM188418v1	cereus	0.0095632	3.57755
GCA_000011625.1_ASM1162v1	cereus	GCA_001884235.1_ASM188423v1	paramycoides	0.0200892	6.52949
GCA_000011625.1_ASM1162v1	cereus	GCA_002014545.1_ASM201454v1	mycoides	0.028194	6.81098
GCA_000011625.1_ASM1162v1	cereus	GCA_002104575.1_ASM210457v1	mycoides	0.0302587	6.86405
GCA_000011625.1_ASM1162v1	cereus	GCA_002250885.2_ASM225088v2	cytotoxicus	0.063138	5.35651
GCA_000011625.1_ASM1162v1	cereus	GCA_002250905.2_ASM225090v2	cytotoxicus	0.0631381	5.42837
GCA_000011625.1_ASM1162v1	cereus	GCA_002250925.2_ASM225092v2	cytotoxicus	0.0631381	5.42837
GCA_000011625.1_ASM1162v1	cereus	GCA_002250945.2_ASM225094v2	cytotoxicus	0.0629343	5.42837
GCA_000011625.1_ASM1162v1	cereus	GCA_002250965.2_ASM225096v2	cytotoxicus	0.063138	5.35651
GCA_000011625.1_ASM1162v1	cereus	GCA_002251005.2_ASM225100v2	cytotoxicus	0.063138	5.35651
GCA_000011625.1_ASM1162v1	cereus	GCA_002251025.2_ASM225102v2	cytotoxicus	0.063138	5.35651
GCA_000011625.1_ASM1162v1	cereus	GCA_002552205.1_ASM255220v1	wiedmannii	0.0158048	7.29933
GCA_000011625.1_ASM1162v1	cereus	GCA_002557005.1_ASM255700v1	toyonensis	0.0189103	7.30231
GCA_000011625.1_ASM1162v1	cereus	GCA_002557065.1_ASM255706v1	pseudomycoides	0.0422672	6.3588
GCA_000011625.1_ASM1162v1	cereus	GCA_002557395.1_ASM255739v1	pseudomycoides	0.0418351	6.3588
GCA_000011625.1_ASM1162v1	cereus	GCA_002557675.1_ASM255767v1	wiedmannii	0.0158327	7.56198
GCA_000011625.1_ASM1162v1	cereus	GCA_002568975.1_ASM256897v1	pseudomycoides	0.0412417	5.82591
GCA_000011625.1_ASM1162v1	cereus	GCA_002569005.1_ASM256900v1	pseudomycoides	0.0412417	5.82591
GCA_000011625.1_ASM1162v1	cereus	GCA_002569095.1_ASM256909v1	toyonensis	0.018909	7.03436
GCA_000011625.1_ASM1162v1	cereus	GCA_002569875.1_ASM256987v1	pseudomycoides	0.0414504	5.72987
GCA_000011625.1_ASM1162v1	cereus	GCA_002570135.1_ASM257013v1	wiedmannii	0.01643	6.6055
GCA_000011625.1_ASM1162v1	cereus	GCA_002571765.1_ASM257176v1	toyonensis	0.0187051	7.10815
GCA_000011625.1_ASM1162v1	cereus	GCA_002572295.1_ASM257229v1	toyonensis	0.0189103	7.33052
GCA_000011625.1_ASM1162v1	cereus	GCA_002572495.1_ASM257249v1	pseudomycoides	0.0420568	6.23681
GCA_000011625.1_ASM1162v1	cereus	GCA_002579385.1_ASM257938v1	pseudomycoides	0.0412417	6.1016
GCA_000011625.1_ASM1162v1	cereus	GCA_002580865.1_ASM258086v1	toyonensis	0.0189103	7.33052
GCA_000011625.1_ASM1162v1	cereus	GCA_002582165.1_ASM258216v1	pseudomycoides	0.0422521	6.06735
GCA_000011625.1_ASM1162v1	cereus	GCA_002589595.1_ASM258959v1	toyonensis	0.0189103	7.21545
GCA_000011625.1_ASM1162v1	cereus	GCA_002807595.1_ASM280759v1	toyonensis	0.0193883	6.1972
GCA_000011625.1_ASM1162v1	cereus	GCA_003612955.1_ASM361295v1	mobilis	0.0153499	1.67973
GCA_000011625.1_ASM1162v1	cereus	GCA_003858675.1_ASM385867v1	pacificus	0.00486581	3.07431
GCA_000011625.1_ASM1162v1	cereus	GCA_003866015.1_ASM386601v1	wiedmannii	0.0151766	7.56198
GCA_000011625.1_ASM1162v1	albus	GCA_003966295.1_ASM396629v1	cereus	0.0095632	3.77966
GCA_000011625.1_ASM1162v1	albus	GCA_004116025.1_ASM411602v1	cereus	0.00935795	3.64829
GCA_000011625.1_ASM1162v1	albus	GCA_004116035.1_ASM411603v1	cereus	0.00935795	3.64829
GCA_000011625.1_ASM1162v1	albus	GCA_004116065.1_ASM411606v1	cereus	0.00935795	3.64829
GCA_000011625.1_ASM1162v1	albus	GCA_004116085.1_ASM411608v1	cereus	0.00935795	3.64829
GCA_000011625.1_ASM1162v1	albus	GCA_004116415.1_ASM411641v1	cereus	0.00935795	3.64829
GCA_000011625.1_ASM1162v1	albus	GCA_004153665.1_ASM415366v1	cereus	0.0130937	5.16275
GCA_000011625.1_ASM1162v1	cereus	GCA_004367995.1_ASM436799v1	mycoides	0.0288974	7.64321
GCA_000011625.1_ASM1162v1	cereus	GCA_005117095.1_ASM511709v1	paranthracis	0.00577508	3.39075
GCA_000011625.1_ASM1162v1	cereus	GCA_005217165.1_ASM521716v1	wiedmannii	0.0155872	6.19607
GCA_000011625.1_ASM1162v1	cereus	GCA_005217685.1_ASM521768v1	mycoides	0.0279903	6.81098
GCA_000011625.1_ASM1162v1	cereus	GCA_005217695.1_ASM521769v1	wiedmannii	0.0155866	6.19607
GCA_000011625.1_ASM1162v1	cereus	GCA_005217805.1_ASM521780v1	mycoides	0.0294304	6.1972
GCA_000011625.1_ASM1162v1	cereus	GCA_005217915.1_ASM521791v1	wiedmannii	0.0159382	6.64285
GCA_000011625.1_ASM1162v1	cereus	GCA_005848985.1_ASM584898v1	paranthracis	0.0076359	0.912044
GCA_000011625.1_ASM1162v1	cereus	GCA_006349595.1_ASM634959v1	pacificus	0.00255694	1.67973
GCA_000011625.1_ASM1162v1	cereus	GCA_006349625.1_ASM634962v1	tropicus	0.00276286	2.32858
GCA_000011625.1_ASM1162v1	cereus	GCA_006349645.1_ASM634964v1	tropicus	0.00276286	2.32858
GCA_000011625.1_ASM1162v1	cereus	GCA_006457285.1_ASM645728v1	tropicus	0.0047009	4.61166
GCA_000011625.1_ASM1162v1	bacterium	GCA_006494425.1_ASM649442v1	cereus	0.0097943	1.53647
GCA_000011625.1_ASM1162v1	cereus	GCA_007672275.1_ASM767227v1	tropicus	0.00255603	2.30716
GCA_000011625.1_ASM1162v1	cereus	GCA_007673305.1_ASM767330v1	mycoides	0.025939	8.05496
GCA_000011625.1_ASM1162v1	cereus	GCA_007673655.1_ASM767365v1	mycoides	0.0476139	7.14148
GCA_000011625.1_ASM1162v1	cereus	GCA_007676425.1_ASM767642v1	tropicus	0.00277152	2.30716
GCA_000011625.1_ASM1162v1	cereus	GCA_007676595.1_ASM767659v1	nitratireducens	0.0226145	7.52733
GCA_000011625.1_ASM1162v1	cereus	GCA_007676605.1_ASM767660v1	nitratireducens	0.0226145	7.52733
GCA_000011625.1_ASM1162v1	cereus	GCA_007681065.1_ASM768106v1	nitratireducens	0.0226062	7.09903
GCA_000011625.1_ASM1162v1	cereus	GCA_007681185.1_ASM768118v1	mobilis	0.0154913	0.489103
GCA_000011625.1_ASM1162v1	cereus	GCA_007681195.1_ASM768119v1	mobilis	0.0147244	2.45724
GCA_000011625.1_ASM1162v1	cereus	GCA_007681365.1_ASM768136v1	nitratireducens	0.0223936	7.49483
GCA_000011625.1_ASM1162v1	cereus	GCA_007681375.1_ASM768137v1	proteolyticus	0.0224369	6.03668
GCA_000011625.1_ASM1162v1	cereus	GCA_007682005.1_ASM768200v1	paramycoides	0.0223823	7.31371
GCA_000011625.1_ASM1162v1	cereus	GCA_007682035.1_ASM768203v1	tropicus	0.00300673	2.34772
GCA_000011625.1_ASM1162v1	cereus	GCA_007682135.1_ASM768213v1	paranthracis	0.00598258	3.57593
GCA_000011625.1_ASM1162v1	cereus	GCA_007682195.1_ASM768219v1	mobilis	0.0149304	2.45724
GCA_000011625.1_ASM1162v1	cereus	GCA_007682355.1_ASM768235v1	nitratireducens	0.0223936	7.49483
GCA_000011625.1_ASM1162v1	cereus	GCA_007682405.1_ASM768240v1	tropicus	0.00202032	2.14862
GCA_000011625.1_ASM1162v1	cereus	GCA_008274925.1_ASM827492v1	mycoides	0.0294373	8.1841
GCA_000011625.1_ASM1162v1	cereus	GCA_008807735.1_ASM880773v1	wiedmannii	0.016199	4.34224
GCA_000011625.1_ASM1162v1	cereus	GCA_008923665.1_ASM892366v1	luti	0.0154961	3.54436
GCA_000011625.1_ASM1162v1	cereus	GCA_009648955.1_ASM964895v1	paranthracis	0.00577508	3.61303
GCA_000011625.1_ASM1162v1	cereus	GCA_009739945.1_ASM973994v1	luti	0.0167466	3.36678
GCA_000011625.1_ASM1162v1	albus	GCA_009740005.1_ASM974000v1	cereus	0.00976986	3.77966
GCA_000011625.1_ASM1162v1	cereus	GCA_009799785.1_ASM979978v1	toyonensis	0.0187056	7.22107
GCA_000011625.1_ASM1162v1	cereus	GCA_009799965.1_ASM979996v1	paranthracis	0.00598258	3.57593
GCA_000011625.1_ASM1162v1	cereus	GCA_009873395.1_ASM987339v1	paranthracis	0.0109523	3.66902
GCA_000011625.1_ASM1162v1	cereus	GCA_009884315.1_ASM988431v1	pacificus	0.00464996	1.53647
GCA_000011625.1_ASM1162v1	cereus	GCA_009884335.1_ASM988433v1	paranthracis	0.00776015	0.995812
GCA_000011625.1_ASM1162v1	cereus	GCA_010628775.1_ASM1062877v1	pacificus	0.00493981	2.93058
GCA_000011625.1_ASM1162v1	cereus	GCA_010669045.1_ASM1066904v1	paranthracis	0.00577508	3.47711
GCA_000011625.1_ASM1162v1	cereus	GCA_010681835.1_ASM1068183v1	mobilis	0.0147244	2.14862
GCA_000011625.1_ASM1162v1	cereus	GCA_010994445.1_ASM1099444v1	tropicus	0.00276286	3.23174
GCA_000011625.1_ASM1162v1	cereus	GCA_010994525.1_ASM1099452v1	tropicus	0.00255623	3.23174
GCA_000011625.1_ASM1162v1	cereus	GCA_011040455.1_ASM1104045v1	tropicus	0.00339498	1.68314
GCA_000011625.1_ASM1162v1	cereus	GCA_011405335.1_ASM1140533v1	wiedmannii	0.0135048	5.23476
GCA_000011625.1_ASM1162v1	cereus	GCA_011684125.1_Bacillus_sp.TSAWB	pacificus	0.00706399	2.76015
GCA_000011625.1_ASM1162v1	albus	GCA_011751575.1_ASM1175157v1	cereus	0.00852588	3.54436
GCA_000011625.1_ASM1162v1	albus	GCA_011751595.1_ASM1175159v1	cereus	0.0086385	3.57755
GCA_000011625.1_ASM1162v1	cereus	GCA_012184275.1_ASM1218427v1	paranthracis	0.00577507	3.52487
GCA_000011625.1_ASM1162v1	cereus	GCA_012395305.1_ASM1239530v1	paranthracis	0.00577508	3.66902
GCA_000011625.1_ASM1162v1	cereus	GCA_012972725.1_ASM1297272v1	paranthracis	0.00648605	1.51896
GCA_000011625.1_ASM1162v1	cereus	GCA_900094345.1_ASM90009434v1	weihenstephanensis	0.0284004	7.00434
GCA_000011625.1_ASM1162v1	cereus	GCA_900094655.1_ASM90009465v1	weihenstephanensis	0.0297656	8.08516
GCA_000011625.1_ASM1162v1	cereus	GCA_900094695.1_ASM90009469v1	weihenstephanensis	0.0289275	8.1841
GCA_000011625.1_ASM1162v1	cereus	GCA_900094995.1_ASM90009499v1	weihenstephanensis	0.0301835	8.05496
GCA_000011625.1_ASM1162v1	cereus	GCA_900095005.1_ASM90009500v1	weihenstephanensis	0.025014	8.08516
GCA_000011645.1_ASM1164v1	licheniformis	GCA_000408885.1_ASM40888v1	paralicheniformis	0.0113458	1.50175
GCA_000011645.1_ASM1164v1	haynesii	GCA_000559105.1_Draft	licheniformis	0.0136161	1.44654
GCA_000011645.1_ASM1164v1	licheniformis	GCA_000876525.1_ASM87652v1	paralicheniformis	0.0119553	1.50175
GCA_000011645.1_ASM1164v1	licheniformis	GCA_001596055.1_ASM159605v1	licheniformis	0.000193643	0.0469535
GCA_000011645.1_ASM1164v1	licheniformis	GCA_001914255.1_ASM191425v1	licheniformis	0.000387281	0.0469535
GCA_000011645.1_ASM1164v1	haynesii	GCA_001969855.1_ASM196985v1	licheniformis	0.0124464	1.24662
GCA_000011645.1_ASM1164v1	licheniformis	GCA_002068155.1_ASM206815v1	paralicheniformis	0.0117427	1.50175
GCA_000011645.1_ASM1164v1	licheniformis	GCA_002074095.1_ASM207409v1	licheniformis	0.000392451	0.0469535
GCA_000011645.1_ASM1164v1	licheniformis	GCA_002074115.1_ASM207411v1	licheniformis	0.000580856	0.0928448
GCA_000011645.1_ASM1164v1	licheniformis	GCA_002074135.1_ASM207413v1	licheniformis	0.000580865	0.0469535
GCA_000011645.1_ASM1164v1	licheniformis	GCA_002173675.1_ASM217367v1	licheniformis	0.000580865	0.138736
GCA_000011645.1_ASM1164v1	licheniformis	GCA_002174255.1_ASM217425v1	licheniformis	0.000580865	0.236334
GCA_000011645.1_ASM1164v1	licheniformis	GCA_002236895.1_ASM223689v1	licheniformis	0.000193666	0.0469535
GCA_000011645.1_ASM1164v1	licheniformis	GCA_002393225.1_ASM239322v1	paralicheniformis	0.0135055	1.50175
GCA_000011645.1_ASM1164v1	licheniformis	GCA_002993925.1_ASM299392v1	paralicheniformis	0.0129221	1.50373
GCA_000011645.1_ASM1164v1	licheniformis	GCA_002993945.1_ASM299394v1	paralicheniformis	0.0144785	1.50373
GCA_000011645.1_ASM1164v1	licheniformis	GCA_003711025.1_ASM371102v1	paralicheniformis	0.0113458	1.50175
GCA_000011645.1_ASM1164v1	licheniformis	GCA_008365255.1_ASM836525v1	paralicheniformis	0.012729	1.50175
GCA_000011645.1_ASM1164v1	licheniformis	GCA_009497935.1_ASM949793v1	paralicheniformis	0.0113458	1.50175
GCA_000011645.1_ASM1164v1	licheniformis	GCA_011068305.1_ASM1106830v1	paralicheniformis	0.0110883	0.68212
GCA_000013065.1_ASM1306v1	cereus	GCA_000003925.1_ASM392v1	mycoides	0.0314984	7.52764
GCA_000013065.1_ASM1306v1	cereus	GCA_000003955.1_ASM395v1	cereus	0.0252845	5.24247
GCA_000013065.1_ASM1306v1	anthracis	GCA_000006155.2_ASM615v2	cereus	0.00728199	4.08365
GCA_000013065.1_ASM1306v1	cereus	GCA_000007825.1_ASM782v1	cereus	0.0166027	2.95363
GCA_000013065.1_ASM1306v1	anthracis	GCA_000007845.1_ASM784v1	cereus	0.00660068	4.08365
GCA_000013065.1_ASM1306v1	anthracis	GCA_000008165.1_ASM816v1	cereus	0.00660068	4.08365
GCA_000013065.1_ASM1306v1	anthracis	GCA_000008445.1_ASM844v1	cereus	0.00660068	4.08365
GCA_000013065.1_ASM1306v1	cereus	GCA_000017425.1_ASM1742v1	cytotoxicus	0.0660347	4.83436
GCA_000013065.1_ASM1306v1	cereus	GCA_000018825.1_ASM1882v1	weihenstephanensis	0.0319114	7.46219
GCA_000013065.1_ASM1306v1	cereus	GCA_000021205.1_ASM2120v1	cereus	0.0163974	3.9539
GCA_000013065.1_ASM1306v1	cereus	GCA_000021225.1_ASM2122v1	cereus	0.000209101	3.84805
GCA_000013065.1_ASM1306v1	cereus	GCA_000021305.1_ASM2130v1	cereus	0.021231	3.81171
GCA_000013065.1_ASM1306v1	anthracis	GCA_000021445.1_ASM2144v1	cereus	0.00680815	4.08365
GCA_000013065.1_ASM1306v1	cereus	GCA_000021785.1_ASM2178v1	cereus	0.00598331	1.25529
GCA_000013065.1_ASM1306v1	anthracis	GCA_000022865.1_ASM2286v1	cereus	0.00660068	4.08365
GCA_000013065.1_ASM1306v1	cereus	GCA_000092165.1_ASM9216v1	thuringiensis	0.0170217	3.6559
GCA_000013065.1_ASM1306v1	cereus	GCA_000143605.1_ASM14360v1	cereus	0.00577021	4.61166
GCA_000013065.1_ASM1306v1	cereus	GCA_000160895.1_ASM16089v1	cereus	0.0161944	3.51289
GCA_000013065.1_ASM1306v1	cereus	GCA_000160955.1_ASM16095v1	wiedmannii	0.0191441	4.22482
GCA_000013065.1_ASM1306v1	cereus	GCA_000160975.1_ASM16097v1	mycoides	0.0319303	6.27004
GCA_000013065.1_ASM1306v1	cereus	GCA_000161335.1_ASM16133v1	mycoides	0.0335592	7.0492
GCA_000013065.1_ASM1306v1	cereus	GCA_000161415.1_ASM16141v1	pseudomycoides	0.0451571	5.50759
GCA_000013065.1_ASM1306v1	cereus	GCA_000161435.1_ASM16143v1	pseudomycoides	0.0451571	5.24847
GCA_000013065.1_ASM1306v1	cereus	GCA_000161455.1_ASM16145v1	pseudomycoides	0.0457695	5.24847
GCA_000013065.1_ASM1306v1	cereus	GCA_000161475.1_ASM16147v1	thuringiensis	0.00629038	1.06648
GCA_000013065.1_ASM1306v1	cereus	GCA_000161495.1_ASM16149v1	thuringiensis	0.0225186	3.9539
GCA_000013065.1_ASM1306v1	cereus	GCA_000161515.1_ASM16151v1	thuringiensis	0.0225186	3.93599
GCA_000013065.1_ASM1306v1	cereus	GCA_000161535.1_ASM16153v1	thuringiensis	0.0220924	1.17885
GCA_000013065.1_ASM1306v1	cereus	GCA_000161555.1_ASM16155v1	thuringiensis	0.017418	2.91919
GCA_000013065.1_ASM1306v1	cereus	GCA_000161575.1_ASM16157v1	thuringiensis	0.0163996	3.6559
GCA_000013065.1_ASM1306v1	cereus	GCA_000161615.1_ASM16161v1	thuringiensis	0.0225186	3.93599
GCA_000013065.1_ASM1306v1	cereus	GCA_000161655.1_ASM16165v1	thuringiensis	0.00597779	4.23777
GCA_000013065.1_ASM1306v1	cereus	GCA_000161675.1_ASM16167v1	thuringiensis	0.0156061	2.3392
GCA_000013065.1_ASM1306v1	anthracis	GCA_000258885.1_ASM25888v1	cereus	0.00660068	3.93993
GCA_000013065.1_ASM1306v1	bingmayongensis	GCA_000299035.1_ASM29903v1	cereus	0.0441925	3.7512
GCA_000013065.1_ASM1306v1	cereus	GCA_000496285.1_ASM49628v1	toyonensis	0.0215997	6.62706
GCA_000013065.1_ASM1306v1	cereus	GCA_000513155.1_ASM51315v1	weihenstephanensis	0.0312963	7.52386
GCA_000013065.1_ASM1306v1	cereus	GCA_000712615.1_ASM71261v1	gaemokensis	0.0456338	3.96144
GCA_000013065.1_ASM1306v1	cereus	GCA_000742855.1_ASM74285v1	pseudomycoides	0.0453524	5.11878
GCA_000013065.1_ASM1306v1	cereus	GCA_000775975.1_ASM77597v1	weihenstephanensis	0.0312963	7.52386
GCA_000013065.1_ASM1306v1	bombysepticus	GCA_000831065.1_ASM83106v1	cereus	0.016194	3.73971
GCA_000013065.1_ASM1306v1	cereus	GCA_000832605.1_ASM83260v1	mycoides	0.0312944	7.52764
GCA_000013065.1_ASM1306v1	cereus	GCA_000832885.1_ASM83288v1	pseudomycoides	0.0453524	5.11878
GCA_000013065.1_ASM1306v1	cereus	GCA_001275045.2_ASM127504v2	toyonensis	0.022012	6.54484
GCA_000013065.1_ASM1306v1	cereus	GCA_001590835.1_ASM159083v1	gaemokensis	0.0456338	3.96144
GCA_000013065.1_ASM1306v1	cereus	GCA_001884035.1_ASM188403v1	tropicus	0.00602555	1.25529
GCA_000013065.1_ASM1306v1	cereus	GCA_001884045.1_ASM188404v1	mobilis	0.0178247	2.85004
GCA_000013065.1_ASM1306v1	cereus	GCA_001884065.1_ASM188406v1	proteolyticus	0.0256858	5.44267
GCA_000013065.1_ASM1306v1	cereus	GCA_001884105.1_ASM188410v1	luti	0.0200544	4.37234
GCA_000013065.1_ASM1306v1	cereus	GCA_001884135.1_ASM188413v1	nitratireducens	0.0259129	6.83312
GCA_000013065.1_ASM1306v1	albus	GCA_001884185.1_ASM188418v1	cereus	0.0126635	3.81257
GCA_000013065.1_ASM1306v1	cereus	GCA_001884235.1_ASM188423v1	paramycoides	0.0231895	5.93548
GCA_000013065.1_ASM1306v1	cereus	GCA_002014545.1_ASM201454v1	mycoides	0.0312944	6.21696
GCA_000013065.1_ASM1306v1	cereus	GCA_002104575.1_ASM210457v1	mycoides	0.033359	6.27004
GCA_000013065.1_ASM1306v1	cereus	GCA_002250885.2_ASM225088v2	cytotoxicus	0.0662383	4.7625
GCA_000013065.1_ASM1306v1	cereus	GCA_002250905.2_ASM225090v2	cytotoxicus	0.0662384	4.83436
GCA_000013065.1_ASM1306v1	cereus	GCA_002250925.2_ASM225092v2	cytotoxicus	0.0662384	4.83436
GCA_000013065.1_ASM1306v1	cereus	GCA_002250945.2_ASM225094v2	cytotoxicus	0.0660347	4.83436
GCA_000013065.1_ASM1306v1	cereus	GCA_002250965.2_ASM225096v2	cytotoxicus	0.0662383	4.7625
GCA_000013065.1_ASM1306v1	cereus	GCA_002251005.2_ASM225100v2	cytotoxicus	0.0662383	4.7625
GCA_000013065.1_ASM1306v1	cereus	GCA_002251025.2_ASM225102v2	cytotoxicus	0.0662383	4.7625
GCA_000013065.1_ASM1306v1	cereus	GCA_002552205.1_ASM255220v1	wiedmannii	0.0189052	6.70532
GCA_000013065.1_ASM1306v1	cereus	GCA_002557005.1_ASM255700v1	toyonensis	0.0220106	6.70829
GCA_000013065.1_ASM1306v1	cereus	GCA_002557065.1_ASM255706v1	pseudomycoides	0.0453675	5.76478
GCA_000013065.1_ASM1306v1	cereus	GCA_002557395.1_ASM255739v1	pseudomycoides	0.0449354	5.76478
GCA_000013065.1_ASM1306v1	cereus	GCA_002557675.1_ASM255767v1	wiedmannii	0.018933	6.96796
GCA_000013065.1_ASM1306v1	cereus	GCA_002568975.1_ASM256897v1	pseudomycoides	0.044342	5.23189
GCA_000013065.1_ASM1306v1	cereus	GCA_002569005.1_ASM256900v1	pseudomycoides	0.044342	5.23189
GCA_000013065.1_ASM1306v1	cereus	GCA_002569095.1_ASM256909v1	toyonensis	0.0220093	6.44034
GCA_000013065.1_ASM1306v1	cereus	GCA_002569875.1_ASM256987v1	pseudomycoides	0.0445508	5.13586
GCA_000013065.1_ASM1306v1	cereus	GCA_002570135.1_ASM257013v1	wiedmannii	0.0195303	6.01148
GCA_000013065.1_ASM1306v1	cereus	GCA_002571765.1_ASM257176v1	toyonensis	0.0218055	6.51414
GCA_000013065.1_ASM1306v1	cereus	GCA_002572295.1_ASM257229v1	toyonensis	0.0220106	6.73651
GCA_000013065.1_ASM1306v1	cereus	GCA_002572495.1_ASM257249v1	pseudomycoides	0.0451571	5.64279
GCA_000013065.1_ASM1306v1	cereus	GCA_002579385.1_ASM257938v1	pseudomycoides	0.044342	5.50759
GCA_000013065.1_ASM1306v1	cereus	GCA_002580865.1_ASM258086v1	toyonensis	0.0220106	6.73651
GCA_000013065.1_ASM1306v1	cereus	GCA_002582165.1_ASM258216v1	pseudomycoides	0.0453524	5.47334
GCA_000013065.1_ASM1306v1	cereus	GCA_002589595.1_ASM258959v1	toyonensis	0.0220106	6.62143
GCA_000013065.1_ASM1306v1	cereus	GCA_002807595.1_ASM280759v1	toyonensis	0.0224886	5.60319
GCA_000013065.1_ASM1306v1	cereus	GCA_003612955.1_ASM361295v1	mobilis	0.0184503	4.67053
GCA_000013065.1_ASM1306v1	cereus	GCA_003866015.1_ASM386601v1	wiedmannii	0.0182769	6.96796
GCA_000013065.1_ASM1306v1	albus	GCA_003966295.1_ASM396629v1	cereus	0.0126635	4.01468
GCA_000013065.1_ASM1306v1	albus	GCA_004116025.1_ASM411602v1	cereus	0.0124583	3.88331
GCA_000013065.1_ASM1306v1	albus	GCA_004116035.1_ASM411603v1	cereus	0.0124583	3.88331
GCA_000013065.1_ASM1306v1	albus	GCA_004116065.1_ASM411606v1	cereus	0.0124583	3.88331
GCA_000013065.1_ASM1306v1	albus	GCA_004116085.1_ASM411608v1	cereus	0.0124583	3.88331
GCA_000013065.1_ASM1306v1	albus	GCA_004116415.1_ASM411641v1	cereus	0.0124583	3.88331
GCA_000013065.1_ASM1306v1	albus	GCA_004153665.1_ASM415366v1	cereus	0.016194	3.73971
GCA_000013065.1_ASM1306v1	cereus	GCA_004367995.1_ASM436799v1	mycoides	0.0319977	7.0492
GCA_000013065.1_ASM1306v1	cereus	GCA_005117095.1_ASM511709v1	paranthracis	0.000209101	3.62577
GCA_000013065.1_ASM1306v1	cereus	GCA_005217165.1_ASM521716v1	wiedmannii	0.0186875	5.60206
GCA_000013065.1_ASM1306v1	cereus	GCA_005217685.1_ASM521768v1	mycoides	0.0310907	6.21696
GCA_000013065.1_ASM1306v1	cereus	GCA_005217695.1_ASM521769v1	wiedmannii	0.0186869	5.60206
GCA_000013065.1_ASM1306v1	cereus	GCA_005217805.1_ASM521780v1	mycoides	0.0325307	5.60319
GCA_000013065.1_ASM1306v1	cereus	GCA_005217915.1_ASM521791v1	wiedmannii	0.0190386	6.04884
GCA_000013065.1_ASM1306v1	cereus	GCA_006349625.1_ASM634962v1	tropicus	0.00586318	4.70762
GCA_000013065.1_ASM1306v1	cereus	GCA_006349645.1_ASM634964v1	tropicus	0.00586318	4.70762
GCA_000013065.1_ASM1306v1	cereus	GCA_006457285.1_ASM645728v1	tropicus	0.00780123	0.493786
GCA_000013065.1_ASM1306v1	bacterium	GCA_006494425.1_ASM649442v1	cereus	0.0128946	4.52727
GCA_000013065.1_ASM1306v1	cereus	GCA_007672275.1_ASM767227v1	tropicus	0.00565636	4.00831
GCA_000013065.1_ASM1306v1	cereus	GCA_007673305.1_ASM767330v1	mycoides	0.0290393	7.46095
GCA_000013065.1_ASM1306v1	cereus	GCA_007673655.1_ASM767365v1	mycoides	0.0507142	6.54746
GCA_000013065.1_ASM1306v1	cereus	GCA_007676425.1_ASM767642v1	tropicus	0.00587185	4.00831
GCA_000013065.1_ASM1306v1	cereus	GCA_007676595.1_ASM767659v1	nitratireducens	0.0257149	6.93331
GCA_000013065.1_ASM1306v1	cereus	GCA_007676605.1_ASM767660v1	nitratireducens	0.0257149	6.93331
GCA_000013065.1_ASM1306v1	cereus	GCA_007681065.1_ASM768106v1	nitratireducens	0.0257065	6.50502
GCA_000013065.1_ASM1306v1	cereus	GCA_007681185.1_ASM768118v1	mobilis	0.0185916	4.49678
GCA_000013065.1_ASM1306v1	cereus	GCA_007681195.1_ASM768119v1	mobilis	0.0178247	4.83627
GCA_000013065.1_ASM1306v1	cereus	GCA_007681365.1_ASM768136v1	nitratireducens	0.0254939	6.90082
GCA_000013065.1_ASM1306v1	cereus	GCA_007681375.1_ASM768137v1	proteolyticus	0.0255372	5.44267
GCA_000013065.1_ASM1306v1	cereus	GCA_007682005.1_ASM768200v1	paramycoides	0.0254826	6.7197
GCA_000013065.1_ASM1306v1	cereus	GCA_007682035.1_ASM768203v1	tropicus	0.00610706	4.72676
GCA_000013065.1_ASM1306v1	cereus	GCA_007682195.1_ASM768219v1	mobilis	0.0180307	4.83627
GCA_000013065.1_ASM1306v1	cereus	GCA_007682355.1_ASM768235v1	nitratireducens	0.0254939	6.90082
GCA_000013065.1_ASM1306v1	cereus	GCA_008274925.1_ASM827492v1	mycoides	0.0325376	7.59008
GCA_000013065.1_ASM1306v1	cereus	GCA_008807735.1_ASM880773v1	wiedmannii	0.0192994	2.91919
GCA_000013065.1_ASM1306v1	cereus	GCA_008923665.1_ASM892366v1	luti	0.0185964	3.77938
GCA_000013065.1_ASM1306v1	cereus	GCA_009648955.1_ASM964895v1	paranthracis	0.000209101	3.84805
GCA_000013065.1_ASM1306v1	cereus	GCA_009739945.1_ASM973994v1	luti	0.0198469	4.37234
GCA_000013065.1_ASM1306v1	albus	GCA_009740005.1_ASM974000v1	cereus	0.0128702	4.01468
GCA_000013065.1_ASM1306v1	cereus	GCA_009799785.1_ASM979978v1	toyonensis	0.0218059	6.62706
GCA_000013065.1_ASM1306v1	cereus	GCA_010669045.1_ASM1066904v1	paranthracis	0.000209101	3.71213
GCA_000013065.1_ASM1306v1	cereus	GCA_010681835.1_ASM1068183v1	mobilis	0.0178247	4.52765
GCA_000013065.1_ASM1306v1	cereus	GCA_010994445.1_ASM1099444v1	tropicus	0.00586318	4.23731
GCA_000013065.1_ASM1306v1	cereus	GCA_010994525.1_ASM1099452v1	tropicus	0.00565655	4.23731
GCA_000013065.1_ASM1306v1	cereus	GCA_011040455.1_ASM1104045v1	tropicus	0.00649531	4.06217
GCA_000013065.1_ASM1306v1	cereus	GCA_011405335.1_ASM1140533v1	wiedmannii	0.0166051	3.81171
GCA_000013065.1_ASM1306v1	albus	GCA_011751575.1_ASM1175157v1	cereus	0.0116262	3.77938
GCA_000013065.1_ASM1306v1	albus	GCA_011751595.1_ASM1175159v1	cereus	0.0117388	3.81257
GCA_000013065.1_ASM1306v1	cereus	GCA_900094345.1_ASM90009434v1	weihenstephanensis	0.0315008	6.41033
GCA_000013065.1_ASM1306v1	cereus	GCA_900094655.1_ASM90009465v1	weihenstephanensis	0.0328659	7.49114
GCA_000013065.1_ASM1306v1	cereus	GCA_900094695.1_ASM90009469v1	weihenstephanensis	0.0320279	7.59008
GCA_000013065.1_ASM1306v1	cereus	GCA_900094995.1_ASM90009499v1	weihenstephanensis	0.0332838	7.46095
GCA_000013065.1_ASM1306v1	cereus	GCA_900095005.1_ASM90009500v1	weihenstephanensis	0.0281143	7.49114
GCA_000015065.1_ASM1506v1	cereus	GCA_000003645.1_ASM364v1	thuringiensis	0.00677891	3.06373
GCA_000015065.1_ASM1506v1	mycoides	GCA_000003925.1_ASM392v1	thuringiensis	0.0281841	7.65754
GCA_000015065.1_ASM1506v1	cereus	GCA_000003955.1_ASM395v1	thuringiensis	0.0219702	5.37236
GCA_000015065.1_ASM1506v1	anthracis	GCA_000006155.2_ASM615v2	thuringiensis	0.00151181	2.61397
GCA_000015065.1_ASM1506v1	cereus	GCA_000007825.1_ASM782v1	thuringiensis	0.0132884	3.91256
GCA_000015065.1_ASM1506v1	anthracis	GCA_000007845.1_ASM784v1	thuringiensis	0.000830507	2.61397
GCA_000015065.1_ASM1506v1	cereus	GCA_000008005.1_ASM800v1	thuringiensis	0.00472585	1.98647
GCA_000015065.1_ASM1506v1	anthracis	GCA_000008165.1_ASM816v1	thuringiensis	0.000830507	2.61397
GCA_000015065.1_ASM1506v1	anthracis	GCA_000008445.1_ASM844v1	thuringiensis	0.000830507	2.61397
GCA_000015065.1_ASM1506v1	cereus	GCA_000011625.1_ASM1162v1	thuringiensis	0.000619086	3.14198
GCA_000015065.1_ASM1506v1	cereus	GCA_000013065.1_ASM1306v1	thuringiensis	0.00577021	4.14754
GCA_000015065.1_ASM1506v1	cytotoxicus	GCA_000017425.1_ASM1742v1	thuringiensis	0.0627204	4.96425
GCA_000015065.1_ASM1506v1	thuringiensis	GCA_000018825.1_ASM1882v1	weihenstephanensis	0.0285972	7.59208
GCA_000015065.1_ASM1506v1	cereus	GCA_000021205.1_ASM2120v1	thuringiensis	0.0130832	4.91283
GCA_000015065.1_ASM1506v1	cereus	GCA_000021225.1_ASM2122v1	thuringiensis	0.00556112	3.14891
GCA_000015065.1_ASM1506v1	cereus	GCA_000021305.1_ASM2130v1	thuringiensis	0.0179167	4.77064
GCA_000015065.1_ASM1506v1	anthracis	GCA_000021445.1_ASM2144v1	thuringiensis	0.00103798	2.61397
GCA_000015065.1_ASM1506v1	cereus	GCA_000021785.1_ASM2178v1	thuringiensis	0.000213134	4.32602
GCA_000015065.1_ASM1506v1	anthracis	GCA_000022865.1_ASM2286v1	thuringiensis	0.000830507	2.61397
GCA_000015065.1_ASM1506v1	thuringiensis	GCA_000092165.1_ASM9216v1	thuringiensis	0.0137074	4.61483
GCA_000015065.1_ASM1506v1	cereus	GCA_000143605.1_ASM14360v1	thuringiensis	3.1e-08	3.14198
GCA_000015065.1_ASM1506v1	cereus	GCA_000160895.1_ASM16089v1	thuringiensis	0.0128801	4.47182
GCA_000015065.1_ASM1506v1	cereus	GCA_000160915.1_ASM16091v1	thuringiensis	0.000421229	2.76808
GCA_000015065.1_ASM1506v1	thuringiensis	GCA_000160955.1_ASM16095v1	wiedmannii	0.0158298	1.42661
GCA_000015065.1_ASM1506v1	mycoides	GCA_000160975.1_ASM16097v1	thuringiensis	0.028616	6.39993
GCA_000015065.1_ASM1506v1	mycoides	GCA_000161335.1_ASM16133v1	thuringiensis	0.0302449	7.17909
GCA_000015065.1_ASM1506v1	pseudomycoides	GCA_000161415.1_ASM16141v1	thuringiensis	0.0418428	5.63748
GCA_000015065.1_ASM1506v1	pseudomycoides	GCA_000161435.1_ASM16143v1	thuringiensis	0.0418428	5.37837
GCA_000015065.1_ASM1506v1	pseudomycoides	GCA_000161455.1_ASM16145v1	thuringiensis	0.0424552	5.37837
GCA_000015065.1_ASM1506v1	thuringiensis	GCA_000161475.1_ASM16147v1	thuringiensis	0.00297609	4.13721
GCA_000015065.1_ASM1506v1	thuringiensis	GCA_000161495.1_ASM16149v1	thuringiensis	0.0192043	4.91283
GCA_000015065.1_ASM1506v1	thuringiensis	GCA_000161515.1_ASM16151v1	thuringiensis	0.0192043	4.89492
GCA_000015065.1_ASM1506v1	thuringiensis	GCA_000161535.1_ASM16153v1	thuringiensis	0.0187781	3.60914
GCA_000015065.1_ASM1506v1	thuringiensis	GCA_000161555.1_ASM16155v1	thuringiensis	0.0141037	3.87812
GCA_000015065.1_ASM1506v1	thuringiensis	GCA_000161575.1_ASM16157v1	thuringiensis	0.0130853	4.61483
GCA_000015065.1_ASM1506v1	thuringiensis	GCA_000161595.1_ASM16159v1	thuringiensis	0.000211596	3.28891
GCA_000015065.1_ASM1506v1	thuringiensis	GCA_000161615.1_ASM16161v1	thuringiensis	0.0192043	4.89492
GCA_000015065.1_ASM1506v1	thuringiensis	GCA_000161635.1_ASM16163v1	thuringiensis	0.000411907	0.642576
GCA_000015065.1_ASM1506v1	thuringiensis	GCA_000161655.1_ASM16165v1	thuringiensis	0.000207617	2.76808
GCA_000015065.1_ASM1506v1	thuringiensis	GCA_000161675.1_ASM16167v1	thuringiensis	0.0122918	3.29813
GCA_000015065.1_ASM1506v1	anthracis	GCA_000258885.1_ASM25888v1	thuringiensis	0.000830507	2.47024
GCA_000015065.1_ASM1506v1	bingmayongensis	GCA_000299035.1_ASM29903v1	thuringiensis	0.0408782	3.8811
GCA_000015065.1_ASM1506v1	thuringiensis	GCA_000496285.1_ASM49628v1	toyonensis	0.0182854	6.75695
GCA_000015065.1_ASM1506v1	thuringiensis	GCA_000513155.1_ASM51315v1	weihenstephanensis	0.027982	7.65375
GCA_000015065.1_ASM1506v1	gaemokensis	GCA_000712615.1_ASM71261v1	thuringiensis	0.0423195	4.09133
GCA_000015065.1_ASM1506v1	pseudomycoides	GCA_000742855.1_ASM74285v1	thuringiensis	0.0420381	5.24867
GCA_000015065.1_ASM1506v1	thuringiensis	GCA_000775975.1_ASM77597v1	weihenstephanensis	0.027982	7.65375
GCA_000015065.1_ASM1506v1	bombysepticus	GCA_000831065.1_ASM83106v1	thuringiensis	0.0128797	4.69864
GCA_000015065.1_ASM1506v1	mycoides	GCA_000832605.1_ASM83260v1	thuringiensis	0.0279801	7.65754
GCA_000015065.1_ASM1506v1	pseudomycoides	GCA_000832885.1_ASM83288v1	thuringiensis	0.0420381	5.24867
GCA_000015065.1_ASM1506v1	thuringiensis	GCA_001275045.2_ASM127504v2	toyonensis	0.0186978	6.67474
GCA_000015065.1_ASM1506v1	gaemokensis	GCA_001590835.1_ASM159083v1	thuringiensis	0.0423195	4.09133
GCA_000015065.1_ASM1506v1	paranthracis	GCA_001883995.1_ASM188399v1	thuringiensis	0.00606059	2.87528
GCA_000015065.1_ASM1506v1	pacificus	GCA_001884025.1_ASM188402v1	thuringiensis	0.00493509	1.98647
GCA_000015065.1_ASM1506v1	thuringiensis	GCA_001884035.1_ASM188403v1	tropicus	0.00271126	4.32602
GCA_000015065.1_ASM1506v1	mobilis	GCA_001884045.1_ASM188404v1	thuringiensis	0.0145104	2.97994
GCA_000015065.1_ASM1506v1	proteolyticus	GCA_001884065.1_ASM188406v1	thuringiensis	0.0223715	5.57256
GCA_000015065.1_ASM1506v1	luti	GCA_001884105.1_ASM188410v1	thuringiensis	0.0167401	1.57413
GCA_000015065.1_ASM1506v1	nitratireducens	GCA_001884135.1_ASM188413v1	thuringiensis	0.0225986	6.96302
GCA_000015065.1_ASM1506v1	albus	GCA_001884185.1_ASM188418v1	thuringiensis	0.00934923	3.11343
GCA_000015065.1_ASM1506v1	paramycoides	GCA_001884235.1_ASM188423v1	thuringiensis	0.0198752	6.06537
GCA_000015065.1_ASM1506v1	mycoides	GCA_002014545.1_ASM201454v1	thuringiensis	0.0279801	6.34686
GCA_000015065.1_ASM1506v1	mycoides	GCA_002104575.1_ASM210457v1	thuringiensis	0.0300448	6.39993
GCA_000015065.1_ASM1506v1	cytotoxicus	GCA_002250885.2_ASM225088v2	thuringiensis	0.062924	4.89239
GCA_000015065.1_ASM1506v1	cytotoxicus	GCA_002250905.2_ASM225090v2	thuringiensis	0.0629241	4.96425
GCA_000015065.1_ASM1506v1	cytotoxicus	GCA_002250925.2_ASM225092v2	thuringiensis	0.0629241	4.96425
GCA_000015065.1_ASM1506v1	cytotoxicus	GCA_002250945.2_ASM225094v2	thuringiensis	0.0627204	4.96425
GCA_000015065.1_ASM1506v1	cytotoxicus	GCA_002250965.2_ASM225096v2	thuringiensis	0.062924	4.89239
GCA_000015065.1_ASM1506v1	cytotoxicus	GCA_002251005.2_ASM225100v2	thuringiensis	0.062924	4.89239
GCA_000015065.1_ASM1506v1	cytotoxicus	GCA_002251025.2_ASM225102v2	thuringiensis	0.062924	4.89239
GCA_000015065.1_ASM1506v1	thuringiensis	GCA_002552205.1_ASM255220v1	wiedmannii	0.0155909	6.83521
GCA_000015065.1_ASM1506v1	thuringiensis	GCA_002557005.1_ASM255700v1	toyonensis	0.0186963	6.83819
GCA_000015065.1_ASM1506v1	pseudomycoides	GCA_002557065.1_ASM255706v1	thuringiensis	0.0420532	5.89468
GCA_000015065.1_ASM1506v1	pseudomycoides	GCA_002557395.1_ASM255739v1	thuringiensis	0.0416211	5.89468
GCA_000015065.1_ASM1506v1	thuringiensis	GCA_002557675.1_ASM255767v1	wiedmannii	0.0156187	7.09786
GCA_000015065.1_ASM1506v1	pseudomycoides	GCA_002568975.1_ASM256897v1	thuringiensis	0.0410277	5.36179
GCA_000015065.1_ASM1506v1	pseudomycoides	GCA_002569005.1_ASM256900v1	thuringiensis	0.0410277	5.36179
GCA_000015065.1_ASM1506v1	thuringiensis	GCA_002569095.1_ASM256909v1	toyonensis	0.0186951	6.57024
GCA_000015065.1_ASM1506v1	pseudomycoides	GCA_002569875.1_ASM256987v1	thuringiensis	0.0412365	5.26575
GCA_000015065.1_ASM1506v1	thuringiensis	GCA_002570135.1_ASM257013v1	wiedmannii	0.016216	6.14138
GCA_000015065.1_ASM1506v1	thuringiensis	GCA_002571765.1_ASM257176v1	toyonensis	0.0184912	6.64403
GCA_000015065.1_ASM1506v1	thuringiensis	GCA_002572295.1_ASM257229v1	toyonensis	0.0186963	6.8664
GCA_000015065.1_ASM1506v1	pseudomycoides	GCA_002572495.1_ASM257249v1	thuringiensis	0.0418428	5.77269
GCA_000015065.1_ASM1506v1	pseudomycoides	GCA_002579385.1_ASM257938v1	thuringiensis	0.0410277	5.63748
GCA_000015065.1_ASM1506v1	thuringiensis	GCA_002580865.1_ASM258086v1	toyonensis	0.0186963	6.8664
GCA_000015065.1_ASM1506v1	pseudomycoides	GCA_002582165.1_ASM258216v1	thuringiensis	0.0420381	5.60324
GCA_000015065.1_ASM1506v1	thuringiensis	GCA_002589595.1_ASM258959v1	toyonensis	0.0186963	6.75133
GCA_000015065.1_ASM1506v1	thuringiensis	GCA_002807595.1_ASM280759v1	toyonensis	0.0191743	5.73308
GCA_000015065.1_ASM1506v1	mobilis	GCA_003612955.1_ASM361295v1	thuringiensis	0.015136	3.20085
GCA_000015065.1_ASM1506v1	pacificus	GCA_003858675.1_ASM385867v1	thuringiensis	0.00465184	1.9146
GCA_000015065.1_ASM1506v1	thuringiensis	GCA_003866015.1_ASM386601v1	wiedmannii	0.0149627	7.09786
GCA_000015065.1_ASM1506v1	albus	GCA_003966295.1_ASM396629v1	thuringiensis	0.00934923	3.31554
GCA_000015065.1_ASM1506v1	albus	GCA_004116025.1_ASM411602v1	thuringiensis	0.00914398	3.18417
GCA_000015065.1_ASM1506v1	albus	GCA_004116035.1_ASM411603v1	thuringiensis	0.00914398	3.18417
GCA_000015065.1_ASM1506v1	albus	GCA_004116065.1_ASM411606v1	thuringiensis	0.00914398	3.18417
GCA_000015065.1_ASM1506v1	albus	GCA_004116085.1_ASM411608v1	thuringiensis	0.00914398	3.18417
GCA_000015065.1_ASM1506v1	albus	GCA_004116415.1_ASM411641v1	thuringiensis	0.00914398	3.18417
GCA_000015065.1_ASM1506v1	albus	GCA_004153665.1_ASM415366v1	thuringiensis	0.0128797	4.69864
GCA_000015065.1_ASM1506v1	mycoides	GCA_004367995.1_ASM436799v1	thuringiensis	0.0286834	7.17909
GCA_000015065.1_ASM1506v1	paranthracis	GCA_005117095.1_ASM511709v1	thuringiensis	0.00556112	2.92663
GCA_000015065.1_ASM1506v1	thuringiensis	GCA_005217165.1_ASM521716v1	wiedmannii	0.0153732	5.73196
GCA_000015065.1_ASM1506v1	mycoides	GCA_005217685.1_ASM521768v1	thuringiensis	0.0277764	6.34686
GCA_000015065.1_ASM1506v1	thuringiensis	GCA_005217695.1_ASM521769v1	wiedmannii	0.0153726	5.73196
GCA_000015065.1_ASM1506v1	mycoides	GCA_005217805.1_ASM521780v1	thuringiensis	0.0292164	5.73308
GCA_000015065.1_ASM1506v1	thuringiensis	GCA_005217915.1_ASM521791v1	wiedmannii	0.0157243	6.17873
GCA_000015065.1_ASM1506v1	paranthracis	GCA_005848985.1_ASM584898v1	thuringiensis	0.00742194	2.97996
GCA_000015065.1_ASM1506v1	pacificus	GCA_006349595.1_ASM634959v1	thuringiensis	0.00234298	3.20085
GCA_000015065.1_ASM1506v1	thuringiensis	GCA_006349625.1_ASM634962v1	tropicus	0.00254889	3.23793
GCA_000015065.1_ASM1506v1	thuringiensis	GCA_006349645.1_ASM634964v1	tropicus	0.00254889	3.23793
GCA_000015065.1_ASM1506v1	thuringiensis	GCA_006457285.1_ASM645728v1	tropicus	0.00448694	4.14754
GCA_000015065.1_ASM1506v1	bacterium	GCA_006494425.1_ASM649442v1	thuringiensis	0.00958033	3.05758
GCA_000015065.1_ASM1506v1	thuringiensis	GCA_007672275.1_ASM767227v1	tropicus	0.00234207	2.53863
GCA_000015065.1_ASM1506v1	mycoides	GCA_007673305.1_ASM767330v1	thuringiensis	0.025725	7.59084
GCA_000015065.1_ASM1506v1	mycoides	GCA_007673655.1_ASM767365v1	thuringiensis	0.0473999	6.67736
GCA_000015065.1_ASM1506v1	thuringiensis	GCA_007676425.1_ASM767642v1	tropicus	0.00255756	2.53863
GCA_000015065.1_ASM1506v1	nitratireducens	GCA_007676595.1_ASM767659v1	thuringiensis	0.0224006	7.06321
GCA_000015065.1_ASM1506v1	nitratireducens	GCA_007676605.1_ASM767660v1	thuringiensis	0.0224006	7.06321
GCA_000015065.1_ASM1506v1	nitratireducens	GCA_007681065.1_ASM768106v1	thuringiensis	0.0223922	6.63491
GCA_000015065.1_ASM1506v1	mobilis	GCA_007681185.1_ASM768118v1	thuringiensis	0.0152773	3.0271
GCA_000015065.1_ASM1506v1	mobilis	GCA_007681195.1_ASM768119v1	thuringiensis	0.0145104	3.36659
GCA_000015065.1_ASM1506v1	nitratireducens	GCA_007681365.1_ASM768136v1	thuringiensis	0.0221796	7.03071
GCA_000015065.1_ASM1506v1	proteolyticus	GCA_007681375.1_ASM768137v1	thuringiensis	0.0222229	5.57256
GCA_000015065.1_ASM1506v1	paramycoides	GCA_007682005.1_ASM768200v1	thuringiensis	0.0221683	6.8496
GCA_000015065.1_ASM1506v1	thuringiensis	GCA_007682035.1_ASM768203v1	tropicus	0.00279277	3.25707
GCA_000015065.1_ASM1506v1	paranthracis	GCA_007682135.1_ASM768213v1	thuringiensis	0.00576862	3.11181
GCA_000015065.1_ASM1506v1	mobilis	GCA_007682195.1_ASM768219v1	thuringiensis	0.0147164	3.36659
GCA_000015065.1_ASM1506v1	nitratireducens	GCA_007682355.1_ASM768235v1	thuringiensis	0.0221796	7.03071
GCA_000015065.1_ASM1506v1	thuringiensis	GCA_007682405.1_ASM768240v1	tropicus	0.00180636	3.05797
GCA_000015065.1_ASM1506v1	mycoides	GCA_008274925.1_ASM827492v1	thuringiensis	0.0292233	7.71998
GCA_000015065.1_ASM1506v1	thuringiensis	GCA_008807735.1_ASM880773v1	wiedmannii	0.0159851	3.87812
GCA_000015065.1_ASM1506v1	luti	GCA_008923665.1_ASM892366v1	thuringiensis	0.0152821	3.08024
GCA_000015065.1_ASM1506v1	paranthracis	GCA_009648955.1_ASM964895v1	thuringiensis	0.00556112	3.14891
GCA_000015065.1_ASM1506v1	luti	GCA_009739945.1_ASM973994v1	thuringiensis	0.0165327	1.57413
GCA_000015065.1_ASM1506v1	albus	GCA_009740005.1_ASM974000v1	thuringiensis	0.0095559	3.31554
GCA_000015065.1_ASM1506v1	thuringiensis	GCA_009799785.1_ASM979978v1	toyonensis	0.0184916	6.75695
GCA_000015065.1_ASM1506v1	paranthracis	GCA_009799965.1_ASM979996v1	thuringiensis	0.00576862	3.11181
GCA_000015065.1_ASM1506v1	paranthracis	GCA_009873395.1_ASM987339v1	thuringiensis	0.0107383	3.20491
GCA_000015065.1_ASM1506v1	pacificus	GCA_009884315.1_ASM988431v1	thuringiensis	0.00443599	3.05758
GCA_000015065.1_ASM1506v1	paranthracis	GCA_009884335.1_ASM988433v1	thuringiensis	0.00754618	3.06373
GCA_000015065.1_ASM1506v1	pacificus	GCA_010628775.1_ASM1062877v1	thuringiensis	0.00472584	1.77087
GCA_000015065.1_ASM1506v1	paranthracis	GCA_010669045.1_ASM1066904v1	thuringiensis	0.00556112	3.01299
GCA_000015065.1_ASM1506v1	mobilis	GCA_010681835.1_ASM1068183v1	thuringiensis	0.0145104	3.05797
GCA_000015065.1_ASM1506v1	thuringiensis	GCA_010994445.1_ASM1099444v1	tropicus	0.00254889	1.4391
GCA_000015065.1_ASM1506v1	thuringiensis	GCA_010994525.1_ASM1099452v1	tropicus	0.00234226	1.4391
GCA_000015065.1_ASM1506v1	thuringiensis	GCA_011040455.1_ASM1104045v1	tropicus	0.00318102	2.59249
GCA_000015065.1_ASM1506v1	thuringiensis	GCA_011405335.1_ASM1140533v1	wiedmannii	0.0132908	4.77064
GCA_000015065.1_ASM1506v1	pacificus	GCA_011684125.1_Bacillus_sp.TSAWB	thuringiensis	0.00685002	1.60044
GCA_000015065.1_ASM1506v1	albus	GCA_011751575.1_ASM1175157v1	thuringiensis	0.00831191	3.08024
GCA_000015065.1_ASM1506v1	albus	GCA_011751595.1_ASM1175159v1	thuringiensis	0.00842454	3.11343
GCA_000015065.1_ASM1506v1	paranthracis	GCA_012184275.1_ASM1218427v1	thuringiensis	0.00556111	3.06075
GCA_000015065.1_ASM1506v1	paranthracis	GCA_012395305.1_ASM1239530v1	thuringiensis	0.00556111	3.20491
GCA_000015065.1_ASM1506v1	paranthracis	GCA_012972725.1_ASM1297272v1	thuringiensis	0.00627209	3.04008
GCA_000015065.1_ASM1506v1	thuringiensis	GCA_900094345.1_ASM90009434v1	weihenstephanensis	0.0281865	6.54022
GCA_000015065.1_ASM1506v1	thuringiensis	GCA_900094655.1_ASM90009465v1	weihenstephanensis	0.0295516	7.62104
GCA_000015065.1_ASM1506v1	thuringiensis	GCA_900094695.1_ASM90009469v1	weihenstephanensis	0.0287136	7.71998
GCA_000015065.1_ASM1506v1	thuringiensis	GCA_900094995.1_ASM90009499v1	weihenstephanensis	0.0299695	7.59084
GCA_000015065.1_ASM1506v1	thuringiensis	GCA_900095005.1_ASM90009500v1	weihenstephanensis	0.0248	7.62104
GCA_000015785.2_ASM1578v2	amyloliquefaciens	GCA_000009045.1_ASM904v1	subtilis	0.0776715	4.40341
GCA_000015785.2_ASM1578v2	amyloliquefaciens	GCA_000146565.1_ASM14656v1	subtilis	0.0626478	4.28611
GCA_000015785.2_ASM1578v2	amyloliquefaciens	GCA_000155325.1_ASM15532v1	subtilis	0.0778699	4.40341
GCA_000015785.2_ASM1578v2	amyloliquefaciens	GCA_000155355.1_ASM15535v1	subtilis	0.0776715	4.40341
GCA_000015785.2_ASM1578v2	amyloliquefaciens	GCA_000155375.1_ASM15537v1	subtilis	0.0776715	4.40341
GCA_000015785.2_ASM1578v2	amyloliquefaciens	GCA_000186085.1_ASM18608v1	subtilis	0.0776715	4.40341
GCA_000015785.2_ASM1578v2	amyloliquefaciens	GCA_000186745.1_ASM18674v1	subtilis	0.078064	4.38385
GCA_000015785.2_ASM1578v2	amyloliquefaciens	GCA_000209795.2_ASM20979v2	subtilis	0.0780776	4.29287
GCA_000015785.2_ASM1578v2	amyloliquefaciens	GCA_000227465.1_ASM22746v1	subtilis	0.068723	4.2907
GCA_000015785.2_ASM1578v2	amyloliquefaciens	GCA_000227485.1_ASM22748v1	subtilis	0.0781636	4.29287
GCA_000015785.2_ASM1578v2	amyloliquefaciens	GCA_000245315.1_ASM24531v1	vallismortis	0.0804087	3.93387
GCA_000015785.2_ASM1578v2	amyloliquefaciens	GCA_000245335.1_ASM24533v1	mojavensis	0.0637706	3.62708
GCA_000015785.2_ASM1578v2	amyloliquefaciens	GCA_000293765.1_ASM29376v1	subtilis	0.0776715	4.40341
GCA_000015785.2_ASM1578v2	amyloliquefaciens	GCA_000319475.1_ASM31947v1	velezensis	0.00195744	0.793691
GCA_000015785.2_ASM1578v2	amyloliquefaciens	GCA_000321395.1_ASM32139v1	subtilis	0.0775962	4.40341
GCA_000015785.2_ASM1578v2	amyloliquefaciens	GCA_000404285.1_ASM40428v1	halotolerans	0.0619782	3.83428
GCA_000015785.2_ASM1578v2	amyloliquefaciens	GCA_000507105.1_KCTC_3706_01	mojavensis	0.0635639	3.62708
GCA_000015785.2_ASM1578v2	amyloliquefaciens	GCA_000507145.1_KCTC_13622_01	tequilensis	0.07984	4.20356
GCA_000015785.2_ASM1578v2	amyloliquefaciens	GCA_000583065.1_ASM58306v1	velezensis	0.00215086	0.288188
GCA_000015785.2_ASM1578v2	amyloliquefaciens	GCA_000743215.1_BST	intestinalis	0.062455	4.28611
GCA_000015785.2_ASM1578v2	amyloliquefaciens	GCA_000875875.2_ASM87587v2	velezensis	0.00148939	1.11321
GCA_000015785.2_ASM1578v2	amyloliquefaciens	GCA_000959025.1_ASM95902v1	intestinalis	0.062455	4.28611
GCA_000015785.2_ASM1578v2	amyloliquefaciens	GCA_001023595.1_ASM102359v1	velezensis	0.00296673	1.00795
GCA_000015785.2_ASM1578v2	amyloliquefaciens	GCA_001566945.1_ASM156694v1	intestinalis	0.067755	4.36188
GCA_000015785.2_ASM1578v2	amyloliquefaciens	GCA_001719185.1_ASM171918v1	gibsonii	0.0786618	4.38385
GCA_000015785.2_ASM1578v2	amyloliquefaciens	GCA_001729105.1_ASM172910v1	halotolerans	0.0627023	3.26
GCA_000015785.2_ASM1578v2	amyloliquefaciens	GCA_002027305.1_ASM202730v1	intestinalis	0.0681438	4.24022
GCA_000015785.2_ASM1578v2	amyloliquefaciens	GCA_002155045.1_ASM215504v1	intestinalis	0.0677796	4.36188
GCA_000015785.2_ASM1578v2	amyloliquefaciens	GCA_002211235.1_ASM221123v1	intestinalis	0.0681415	4.21306
GCA_000015785.2_ASM1578v2	amyloliquefaciens	GCA_002811125.1_ASM281112v1	vallismortis	0.0819982	4.0098
GCA_000015785.2_ASM1578v2	amyloliquefaciens	GCA_002860175.1_ASM286017v1	halotolerans	0.0625281	4.04643
GCA_000015785.2_ASM1578v2	amyloliquefaciens	GCA_002914545.1_ASM291454v1	halotolerans	0.0625281	4.07143
GCA_000015785.2_ASM1578v2	amyloliquefaciens	GCA_002993725.1_ASM299372v1	halotolerans	0.0623303	4.04643
GCA_000015785.2_ASM1578v2	amyloliquefaciens	GCA_002993735.1_ASM299373v1	halotolerans	0.0627248	3.93248
GCA_000015785.2_ASM1578v2	amyloliquefaciens	GCA_002993745.1_ASM299374v1	halotolerans	0.0623303	4.07143
GCA_000015785.2_ASM1578v2	amyloliquefaciens	GCA_002993765.1_ASM299376v1	halotolerans	0.0623303	4.07143
GCA_000015785.2_ASM1578v2	amyloliquefaciens	GCA_003667885.1_ASM366788v1	vallismortis	0.0812439	4.10168
GCA_000015785.2_ASM1578v2	amyloliquefaciens	GCA_004006435.1_ASM400643v1	halotolerans	0.0625279	3.83116
GCA_000015785.2_ASM1578v2	amyloliquefaciens	GCA_004116955.1_ASM411695v1	vallismortis	0.0804087	4.10168
GCA_000015785.2_ASM1578v2	amyloliquefaciens	GCA_004124315.1_ASM412431v1	cabrialesii	0.0741404	3.92726
GCA_000015785.2_ASM1578v2	amyloliquefaciens	GCA_005771655.1_ASM577165v1	intestinalis	0.062455	4.09647
GCA_000015785.2_ASM1578v2	amyloliquefaciens	GCA_006965425.1_ASM696542v1	halotolerans	0.062334	3.83116
GCA_000015785.2_ASM1578v2	amyloliquefaciens	GCA_009724635.1_ASM972463v1	tequilensis	0.0779935	3.90388
GCA_000015785.2_ASM1578v2	amyloliquefaciens	GCA_012225885.1_ASM1222588v1	tequilensis	0.0802261	4.35307
GCA_000015785.2_ASM1578v2	amyloliquefaciens	GCA_012648005.1_ASM1264800v1	mojavensis	0.0637537	3.78072
GCA_000015785.2_ASM1578v2	amyloliquefaciens	GCA_900445435.1_59178_C01	tequilensis	0.07984	4.35307
GCA_000017425.1_ASM1742v1	cytotoxicus	GCA_000003925.1_ASM392v1	mycoides	0.0751219	5.65481
GCA_000017425.1_ASM1742v1	cereus	GCA_000003955.1_ASM395v1	cytotoxicus	0.068908	1.58665
GCA_000017425.1_ASM1742v1	anthracis	GCA_000006155.2_ASM615v2	cytotoxicus	0.0642321	4.90037
GCA_000017425.1_ASM1742v1	cereus	GCA_000007825.1_ASM782v1	cytotoxicus	0.0640998	4.59938
GCA_000017425.1_ASM1742v1	anthracis	GCA_000007845.1_ASM784v1	cytotoxicus	0.0635508	4.90037
GCA_000017425.1_ASM1742v1	anthracis	GCA_000008165.1_ASM816v1	cytotoxicus	0.0635508	4.90037
GCA_000017425.1_ASM1742v1	anthracis	GCA_000008445.1_ASM844v1	cytotoxicus	0.0635508	4.90037
GCA_000017425.1_ASM1742v1	cytotoxicus	GCA_000018825.1_ASM1882v1	weihenstephanensis	0.0755349	5.58935
GCA_000017425.1_ASM1742v1	cereus	GCA_000021205.1_ASM2120v1	cytotoxicus	0.0638946	5.59965
GCA_000017425.1_ASM1742v1	cereus	GCA_000021305.1_ASM2130v1	cytotoxicus	0.0648545	5.45746
GCA_000017425.1_ASM1742v1	anthracis	GCA_000021445.1_ASM2144v1	cytotoxicus	0.0637583	4.90037
GCA_000017425.1_ASM1742v1	cereus	GCA_000021785.1_ASM2178v1	cytotoxicus	0.0629335	5.01284
GCA_000017425.1_ASM1742v1	anthracis	GCA_000022865.1_ASM2286v1	cytotoxicus	0.0635508	4.90037
GCA_000017425.1_ASM1742v1	cytotoxicus	GCA_000092165.1_ASM9216v1	thuringiensis	0.0645189	5.30165
GCA_000017425.1_ASM1742v1	cereus	GCA_000143605.1_ASM14360v1	cytotoxicus	0.0627204	5.42837
GCA_000017425.1_ASM1742v1	cereus	GCA_000160895.1_ASM16089v1	cytotoxicus	0.0636916	5.15864
GCA_000017425.1_ASM1742v1	cytotoxicus	GCA_000160955.1_ASM16095v1	wiedmannii	0.0627676	5.04153
GCA_000017425.1_ASM1742v1	cytotoxicus	GCA_000160975.1_ASM16097v1	mycoides	0.0755538	4.3972
GCA_000017425.1_ASM1742v1	cytotoxicus	GCA_000161335.1_ASM16133v1	mycoides	0.0771827	5.17636
GCA_000017425.1_ASM1742v1	cytotoxicus	GCA_000161415.1_ASM16141v1	pseudomycoides	0.0462082	2.70308
GCA_000017425.1_ASM1742v1	cytotoxicus	GCA_000161435.1_ASM16143v1	pseudomycoides	0.0462082	2.44397
GCA_000017425.1_ASM1742v1	cytotoxicus	GCA_000161455.1_ASM16145v1	pseudomycoides	0.0468206	2.44397
GCA_000017425.1_ASM1742v1	cytotoxicus	GCA_000161495.1_ASM16149v1	thuringiensis	0.0661421	5.59965
GCA_000017425.1_ASM1742v1	cytotoxicus	GCA_000161515.1_ASM16151v1	thuringiensis	0.0661421	5.58174
GCA_000017425.1_ASM1742v1	cytotoxicus	GCA_000161535.1_ASM16153v1	thuringiensis	0.0657159	4.29596
GCA_000017425.1_ASM1742v1	cytotoxicus	GCA_000161555.1_ASM16155v1	thuringiensis	0.0649152	4.56494
GCA_000017425.1_ASM1742v1	cytotoxicus	GCA_000161575.1_ASM16157v1	thuringiensis	0.0638968	5.30165
GCA_000017425.1_ASM1742v1	cytotoxicus	GCA_000161615.1_ASM16161v1	thuringiensis	0.0661421	5.58174
GCA_000017425.1_ASM1742v1	cytotoxicus	GCA_000161655.1_ASM16165v1	thuringiensis	0.0629279	5.05448
GCA_000017425.1_ASM1742v1	cytotoxicus	GCA_000161675.1_ASM16167v1	thuringiensis	0.0631033	3.98495
GCA_000017425.1_ASM1742v1	anthracis	GCA_000258885.1_ASM25888v1	cytotoxicus	0.0635508	4.75664
GCA_000017425.1_ASM1742v1	bingmayongensis	GCA_000299035.1_ASM29903v1	cytotoxicus	0.0452436	2.81004
GCA_000017425.1_ASM1742v1	cytotoxicus	GCA_000496285.1_ASM49628v1	toyonensis	0.0652232	4.75422
GCA_000017425.1_ASM1742v1	cytotoxicus	GCA_000513155.1_ASM51315v1	weihenstephanensis	0.0749198	5.65102
GCA_000017425.1_ASM1742v1	cytotoxicus	GCA_000712595.1_ASM71259v1	manliponensis	0.0813156	1.33864
GCA_000017425.1_ASM1742v1	cytotoxicus	GCA_000742855.1_ASM74285v1	pseudomycoides	0.0464035	2.31427
GCA_000017425.1_ASM1742v1	cytotoxicus	GCA_000775975.1_ASM77597v1	weihenstephanensis	0.0749198	5.65102
GCA_000017425.1_ASM1742v1	bombysepticus	GCA_000831065.1_ASM83106v1	cytotoxicus	0.0636912	5.38546
GCA_000017425.1_ASM1742v1	cytotoxicus	GCA_000832605.1_ASM83260v1	mycoides	0.0749179	5.65481
GCA_000017425.1_ASM1742v1	cytotoxicus	GCA_000832885.1_ASM83288v1	pseudomycoides	0.0464035	2.31427
GCA_000017425.1_ASM1742v1	cytotoxicus	GCA_001275045.2_ASM127504v2	toyonensis	0.0656355	4.67201
GCA_000017425.1_ASM1742v1	cytotoxicus	GCA_001884045.1_ASM188404v1	mobilis	0.0614482	2.82554
GCA_000017425.1_ASM1742v1	cytotoxicus	GCA_001884065.1_ASM188406v1	proteolyticus	0.0693093	1.78684
GCA_000017425.1_ASM1742v1	cytotoxicus	GCA_001884105.1_ASM188410v1	luti	0.0636779	5.18906
GCA_000017425.1_ASM1742v1	cytotoxicus	GCA_001884135.1_ASM188413v1	nitratireducens	0.0695364	4.96029
GCA_000017425.1_ASM1742v1	cytotoxicus	GCA_001884235.1_ASM188423v1	paramycoides	0.066813	4.06264
GCA_000017425.1_ASM1742v1	cytotoxicus	GCA_002014545.1_ASM201454v1	mycoides	0.0749179	4.34413
GCA_000017425.1_ASM1742v1	cytotoxicus	GCA_002104575.1_ASM210457v1	mycoides	0.0769825	4.3972
GCA_000017425.1_ASM1742v1	cytotoxicus	GCA_002250885.2_ASM225088v2	cytotoxicus	0.000203694	0.338611
GCA_000017425.1_ASM1742v1	cytotoxicus	GCA_002250945.2_ASM225094v2	cytotoxicus	1.5e-08	0
GCA_000017425.1_ASM1742v1	cytotoxicus	GCA_002250965.2_ASM225096v2	cytotoxicus	0.000203694	0.338611
GCA_000017425.1_ASM1742v1	cytotoxicus	GCA_002251005.2_ASM225100v2	cytotoxicus	0.000203694	0.338611
GCA_000017425.1_ASM1742v1	cytotoxicus	GCA_002251025.2_ASM225102v2	cytotoxicus	0.000203694	0.338611
GCA_000017425.1_ASM1742v1	cytotoxicus	GCA_002552205.1_ASM255220v1	wiedmannii	0.0625287	4.83248
GCA_000017425.1_ASM1742v1	cytotoxicus	GCA_002557005.1_ASM255700v1	toyonensis	0.0656341	4.83546
GCA_000017425.1_ASM1742v1	cytotoxicus	GCA_002557065.1_ASM255706v1	pseudomycoides	0.0464186	2.96028
GCA_000017425.1_ASM1742v1	cytotoxicus	GCA_002557395.1_ASM255739v1	pseudomycoides	0.0459865	2.96028
GCA_000017425.1_ASM1742v1	cytotoxicus	GCA_002557675.1_ASM255767v1	wiedmannii	0.0625565	5.09513
GCA_000017425.1_ASM1742v1	cytotoxicus	GCA_002568975.1_ASM256897v1	pseudomycoides	0.0453931	2.42739
GCA_000017425.1_ASM1742v1	cytotoxicus	GCA_002569005.1_ASM256900v1	pseudomycoides	0.0453931	2.42739
GCA_000017425.1_ASM1742v1	cytotoxicus	GCA_002569095.1_ASM256909v1	toyonensis	0.0656328	4.56751
GCA_000017425.1_ASM1742v1	cytotoxicus	GCA_002569875.1_ASM256987v1	pseudomycoides	0.0456019	2.33135
GCA_000017425.1_ASM1742v1	cytotoxicus	GCA_002570135.1_ASM257013v1	wiedmannii	0.0631538	4.13865
GCA_000017425.1_ASM1742v1	cytotoxicus	GCA_002571765.1_ASM257176v1	toyonensis	0.065429	4.6413
GCA_000017425.1_ASM1742v1	cytotoxicus	GCA_002572295.1_ASM257229v1	toyonensis	0.0656341	4.86367
GCA_000017425.1_ASM1742v1	cytotoxicus	GCA_002572495.1_ASM257249v1	pseudomycoides	0.0462082	2.83829
GCA_000017425.1_ASM1742v1	cytotoxicus	GCA_002579385.1_ASM257938v1	pseudomycoides	0.0453931	2.70308
GCA_000017425.1_ASM1742v1	cytotoxicus	GCA_002580865.1_ASM258086v1	toyonensis	0.0656341	4.86367
GCA_000017425.1_ASM1742v1	cytotoxicus	GCA_002582165.1_ASM258216v1	pseudomycoides	0.0464035	2.66884
GCA_000017425.1_ASM1742v1	cytotoxicus	GCA_002589595.1_ASM258959v1	toyonensis	0.0656341	4.7486
GCA_000017425.1_ASM1742v1	cytotoxicus	GCA_002807595.1_ASM280759v1	toyonensis	0.0661121	3.73035
GCA_000017425.1_ASM1742v1	cytotoxicus	GCA_003612955.1_ASM361295v1	mobilis	0.0620738	5.48724
GCA_000017425.1_ASM1742v1	cytotoxicus	GCA_003866015.1_ASM386601v1	wiedmannii	0.0619004	5.09513
GCA_000017425.1_ASM1742v1	albus	GCA_004153665.1_ASM415366v1	cytotoxicus	0.0636912	5.38546
GCA_000017425.1_ASM1742v1	cytotoxicus	GCA_004367995.1_ASM436799v1	mycoides	0.0756212	5.17636
GCA_000017425.1_ASM1742v1	cytotoxicus	GCA_005217165.1_ASM521716v1	wiedmannii	0.062311	3.72923
GCA_000017425.1_ASM1742v1	cytotoxicus	GCA_005217685.1_ASM521768v1	mycoides	0.0747142	4.34413
GCA_000017425.1_ASM1742v1	cytotoxicus	GCA_005217695.1_ASM521769v1	wiedmannii	0.0623104	3.72923
GCA_000017425.1_ASM1742v1	cytotoxicus	GCA_005217805.1_ASM521780v1	mycoides	0.0761542	3.73035
GCA_000017425.1_ASM1742v1	cytotoxicus	GCA_005217915.1_ASM521791v1	wiedmannii	0.0626621	4.176
GCA_000017425.1_ASM1742v1	bacterium	GCA_006494425.1_ASM649442v1	cytotoxicus	0.0603918	5.34398
GCA_000017425.1_ASM1742v1	cytotoxicus	GCA_007672275.1_ASM767227v1	tropicus	0.0603783	4.82502
GCA_000017425.1_ASM1742v1	cytotoxicus	GCA_007673305.1_ASM767330v1	mycoides	0.0726628	5.58811
GCA_000017425.1_ASM1742v1	cytotoxicus	GCA_007673655.1_ASM767365v1	mycoides	0.0517654	4.67463
GCA_000017425.1_ASM1742v1	cytotoxicus	GCA_007676425.1_ASM767642v1	tropicus	0.0605938	4.82502
GCA_000017425.1_ASM1742v1	cytotoxicus	GCA_007676595.1_ASM767659v1	nitratireducens	0.0693384	5.06048
GCA_000017425.1_ASM1742v1	cytotoxicus	GCA_007676605.1_ASM767660v1	nitratireducens	0.0693384	5.06048
GCA_000017425.1_ASM1742v1	cytotoxicus	GCA_007681065.1_ASM768106v1	nitratireducens	0.06933	4.63218
GCA_000017425.1_ASM1742v1	cytotoxicus	GCA_007681185.1_ASM768118v1	mobilis	0.0622151	5.31349
GCA_000017425.1_ASM1742v1	cytotoxicus	GCA_007681195.1_ASM768119v1	mobilis	0.0614482	5.65299
GCA_000017425.1_ASM1742v1	cytotoxicus	GCA_007681365.1_ASM768136v1	nitratireducens	0.0691174	5.02798
GCA_000017425.1_ASM1742v1	cytotoxicus	GCA_007681375.1_ASM768137v1	proteolyticus	0.0691607	1.78684
GCA_000017425.1_ASM1742v1	cytotoxicus	GCA_007682005.1_ASM768200v1	paramycoides	0.0691061	4.84687
GCA_000017425.1_ASM1742v1	cytotoxicus	GCA_007682035.1_ASM768203v1	tropicus	0.060829	5.54347
GCA_000017425.1_ASM1742v1	cytotoxicus	GCA_007682195.1_ASM768219v1	mobilis	0.0616542	5.65299
GCA_000017425.1_ASM1742v1	cytotoxicus	GCA_007682355.1_ASM768235v1	nitratireducens	0.0691174	5.02798
GCA_000017425.1_ASM1742v1	cytotoxicus	GCA_008274925.1_ASM827492v1	mycoides	0.0761611	5.71725
GCA_000017425.1_ASM1742v1	cytotoxicus	GCA_008807735.1_ASM880773v1	wiedmannii	0.0629229	4.56494
GCA_000017425.1_ASM1742v1	cytotoxicus	GCA_008923665.1_ASM892366v1	luti	0.0622199	4.59609
GCA_000017425.1_ASM1742v1	cytotoxicus	GCA_009739945.1_ASM973994v1	luti	0.0634704	5.18906
GCA_000017425.1_ASM1742v1	cytotoxicus	GCA_009799785.1_ASM979978v1	toyonensis	0.0654294	4.75422
GCA_000017425.1_ASM1742v1	cytotoxicus	GCA_010681835.1_ASM1068183v1	mobilis	0.0614482	5.34436
GCA_000017425.1_ASM1742v1	cytotoxicus	GCA_011405335.1_ASM1140533v1	wiedmannii	0.0641023	5.45746
GCA_000017425.1_ASM1742v1	cytotoxicus	GCA_900094345.1_ASM90009434v1	weihenstephanensis	0.0751243	4.53749
GCA_000017425.1_ASM1742v1	cytotoxicus	GCA_900094655.1_ASM90009465v1	weihenstephanensis	0.0764894	5.61831
GCA_000017425.1_ASM1742v1	cytotoxicus	GCA_900094695.1_ASM90009469v1	weihenstephanensis	0.0756514	5.71725
GCA_000017425.1_ASM1742v1	cytotoxicus	GCA_900094995.1_ASM90009499v1	weihenstephanensis	0.0769073	5.58811
GCA_000017425.1_ASM1742v1	cytotoxicus	GCA_900095005.1_ASM90009500v1	weihenstephanensis	0.0717378	5.61831
GCA_000017885.4_ASM1788v4	pumilus	GCA_000353245.1_BStr_LAMA585_V1	stratosphericus	0.0201031	2.93831
GCA_000017885.4_ASM1788v4	pumilus	GCA_000590455.1_ASM59045v1	pumilus	0.0191413	3.05099
GCA_000017885.4_ASM1788v4	aerophilus	GCA_000831655.1_ASM83165v1	pumilus	0.0197194	2.96178
GCA_000017885.4_ASM1788v4	altitudinis	GCA_000972685.1_ASM97268v1	pumilus	0.0195261	3.1312
GCA_000017885.4_ASM1788v4	pumilus	GCA_001038775.1_ASM103877v1	stratosphericus	0.0199109	2.78473
GCA_000017885.4_ASM1788v4	pumilus	GCA_001038845.1_ASM103884v1	stratosphericus	0.019334	2.78793
GCA_000017885.4_ASM1788v4	pumilus	GCA_001038915.1_ASM103891v1	stratosphericus	0.0199109	3.1312
GCA_000017885.4_ASM1788v4	pumilus	GCA_001039015.1_ASM103901v1	stratosphericus	0.019334	2.78793
GCA_000017885.4_ASM1788v4	pumilus	GCA_001043535.1_ASM104353v1	stratosphericus	0.0199109	3.1312
GCA_000017885.4_ASM1788v4	altitudinis	GCA_001191605.1_ASM119160v1	pumilus	0.0201031	3.1312
GCA_000017885.4_ASM1788v4	pumilus	GCA_001265125.1_ASM126512v1	stratosphericus	0.0191414	2.91237
GCA_000017885.4_ASM1788v4	cellulasensis	GCA_001431145.1_ASM143114v1	pumilus	0.0195264	3.02691
GCA_000017885.4_ASM1788v4	cellulasensis	GCA_001431785.1_ASM143178v1	pumilus	0.0195264	3.02691
GCA_000017885.4_ASM1788v4	cellulasensis	GCA_001457015.1_ASM145701v1	pumilus	0.0195264	2.84834
GCA_000017885.4_ASM1788v4	cellulasensis	GCA_001543165.1_ASM154316v1	pumilus	0.0199121	2.78473
GCA_000017885.4_ASM1788v4	pumilus	GCA_001548215.1_ASM154821v1	pumilus	0.0195275	2.94117
GCA_000017885.4_ASM1788v4	pumilus	GCA_001578165.1_ASM157816v1	pumilus	0.0195265	2.73621
GCA_000017885.4_ASM1788v4	pumilus	GCA_001687085.1_ASM168708v1	pumilus	0.0195276	3.1312
GCA_000017885.4_ASM1788v4	cellulasensis	GCA_001700735.1_ASM170073v1	pumilus	0.0195264	3.02691
GCA_000017885.4_ASM1788v4	cellulasensis	GCA_001908475.1_ASM190847v1	pumilus	0.0193337	2.94117
GCA_000017885.4_ASM1788v4	pumilus	GCA_002077245.1_ASM207724v1	stratosphericus	0.0197187	2.61021
GCA_000017885.4_ASM1788v4	altitudinis	GCA_002443015.2_ASM244301v2	pumilus	0.0195262	2.96178
GCA_000017885.4_ASM1788v4	altitudinis	GCA_002741745.1_ASM274174v1	pumilus	0.01972	3.09871
GCA_000017885.4_ASM1788v4	altitudinis	GCA_002953695.1_ASM295369v1	pumilus	0.0195262	2.94117
GCA_000017885.4_ASM1788v4	pumilus	GCA_003571425.1_ASM357142v1	pumilus	0.00096249	2.51349
GCA_000017885.4_ASM1788v4	aerophilus	GCA_004101925.1_ASM410192v1	pumilus	0.0193337	3.09871
GCA_000017885.4_ASM1788v4	altitudinis	GCA_004563755.2_ASM456375v2	pumilus	0.0195319	2.78793
GCA_000017885.4_ASM1788v4	altitudinis	GCA_005849435.1_ASM584943v1	pumilus	0.0199114	2.78793
GCA_000017885.4_ASM1788v4	altitudinis	GCA_006007905.1_ASM600790v1	pumilus	0.0191414	2.9402
GCA_000017885.4_ASM1788v4	pumilus	GCA_007674015.1_ASM767401v1	pumilus	0.000967505	0.833851
GCA_000017885.4_ASM1788v4	pumilus	GCA_007674075.1_ASM767407v1	pumilus	0.000965461	0.508019
GCA_000017885.4_ASM1788v4	altitudinis	GCA_007923025.1_ASM792302v1	pumilus	0.0195264	2.09403
GCA_000017885.4_ASM1788v4	pumilus	GCA_009937765.1_ASM993776v1	pumilus	0.00115451	2.4419
GCA_000017885.4_ASM1788v4	altitudinis	GCA_011067205.1_ASM1106720v1	pumilus	0.019526	2.94117
GCA_000017885.4_ASM1788v4	pumilus	GCA_901542325.1_contigs.fasta	xiamenensis	0.0197184	2.9402
GCA_000018825.1_ASM1882v1	cereus	GCA_000003955.1_ASM395v1	weihenstephanensis	0.0161418	5.99746
GCA_000018825.1_ASM1882v1	anthracis	GCA_000006155.2_ASM615v2	weihenstephanensis	0.0301089	7.5282
GCA_000018825.1_ASM1882v1	cereus	GCA_000007825.1_ASM782v1	weihenstephanensis	0.0299766	7.22721
GCA_000018825.1_ASM1882v1	anthracis	GCA_000007845.1_ASM784v1	weihenstephanensis	0.0294276	7.5282
GCA_000018825.1_ASM1882v1	anthracis	GCA_000008165.1_ASM816v1	weihenstephanensis	0.0294276	7.5282
GCA_000018825.1_ASM1882v1	anthracis	GCA_000008445.1_ASM844v1	weihenstephanensis	0.0294276	7.5282
GCA_000018825.1_ASM1882v1	cereus	GCA_000021205.1_ASM2120v1	weihenstephanensis	0.0297714	8.22748
GCA_000018825.1_ASM1882v1	cereus	GCA_000021305.1_ASM2130v1	weihenstephanensis	0.0213465	8.08529
GCA_000018825.1_ASM1882v1	anthracis	GCA_000021445.1_ASM2144v1	weihenstephanensis	0.0296351	7.5282
GCA_000018825.1_ASM1882v1	cereus	GCA_000021785.1_ASM2178v1	weihenstephanensis	0.0288103	7.64067
GCA_000018825.1_ASM1882v1	anthracis	GCA_000022865.1_ASM2286v1	weihenstephanensis	0.0294276	7.5282
GCA_000018825.1_ASM1882v1	thuringiensis	GCA_000092165.1_ASM9216v1	weihenstephanensis	0.0303956	7.92948
GCA_000018825.1_ASM1882v1	cereus	GCA_000143605.1_ASM14360v1	weihenstephanensis	0.0285972	8.0562
GCA_000018825.1_ASM1882v1	cereus	GCA_000160895.1_ASM16089v1	weihenstephanensis	0.0295684	7.78647
GCA_000018825.1_ASM1882v1	mycoides	GCA_000160975.1_ASM16097v1	weihenstephanensis	0.00166041	3.32702
GCA_000018825.1_ASM1882v1	thuringiensis	GCA_000161495.1_ASM16149v1	weihenstephanensis	0.0226341	8.22748
GCA_000018825.1_ASM1882v1	thuringiensis	GCA_000161515.1_ASM16151v1	weihenstephanensis	0.0226341	8.20956
GCA_000018825.1_ASM1882v1	thuringiensis	GCA_000161535.1_ASM16153v1	weihenstephanensis	0.0222079	6.92378
GCA_000018825.1_ASM1882v1	thuringiensis	GCA_000161555.1_ASM16155v1	weihenstephanensis	0.030792	7.19277
GCA_000018825.1_ASM1882v1	thuringiensis	GCA_000161575.1_ASM16157v1	weihenstephanensis	0.0297736	7.92948
GCA_000018825.1_ASM1882v1	thuringiensis	GCA_000161615.1_ASM16161v1	weihenstephanensis	0.0226341	8.20956
GCA_000018825.1_ASM1882v1	thuringiensis	GCA_000161655.1_ASM16165v1	weihenstephanensis	0.0288047	7.68231
GCA_000018825.1_ASM1882v1	thuringiensis	GCA_000161675.1_ASM16167v1	weihenstephanensis	0.02898	6.61278
GCA_000018825.1_ASM1882v1	anthracis	GCA_000258885.1_ASM25888v1	weihenstephanensis	0.0294276	7.38447
GCA_000018825.1_ASM1882v1	toyonensis	GCA_000496285.1_ASM49628v1	weihenstephanensis	0.0217152	5.4796
GCA_000018825.1_ASM1882v1	bombysepticus	GCA_000831065.1_ASM83106v1	weihenstephanensis	0.029568	8.01328
GCA_000018825.1_ASM1882v1	toyonensis	GCA_001275045.2_ASM127504v2	weihenstephanensis	0.0221275	5.39739
GCA_000018825.1_ASM1882v1	proteolyticus	GCA_001884065.1_ASM188406v1	weihenstephanensis	0.0165432	6.19766
GCA_000018825.1_ASM1882v1	nitratireducens	GCA_001884135.1_ASM188413v1	weihenstephanensis	0.0167703	2.42435
GCA_000018825.1_ASM1882v1	toyonensis	GCA_002557005.1_ASM255700v1	weihenstephanensis	0.0221261	5.56084
GCA_000018825.1_ASM1882v1	toyonensis	GCA_002569095.1_ASM256909v1	weihenstephanensis	0.0221248	5.29289
GCA_000018825.1_ASM1882v1	toyonensis	GCA_002571765.1_ASM257176v1	weihenstephanensis	0.0219209	5.36668
GCA_000018825.1_ASM1882v1	toyonensis	GCA_002572295.1_ASM257229v1	weihenstephanensis	0.0221261	5.58905
GCA_000018825.1_ASM1882v1	toyonensis	GCA_002580865.1_ASM258086v1	weihenstephanensis	0.0221261	5.58905
GCA_000018825.1_ASM1882v1	toyonensis	GCA_002589595.1_ASM258959v1	weihenstephanensis	0.0221261	5.47398
GCA_000018825.1_ASM1882v1	toyonensis	GCA_002807595.1_ASM280759v1	weihenstephanensis	0.0226041	3.53723
GCA_000018825.1_ASM1882v1	albus	GCA_004153665.1_ASM415366v1	weihenstephanensis	0.029568	8.01328
GCA_000018825.1_ASM1882v1	mycoides	GCA_004367995.1_ASM436799v1	weihenstephanensis	0.00172779	1.41646
GCA_000018825.1_ASM1882v1	bacterium	GCA_006494425.1_ASM649442v1	weihenstephanensis	0.0262686	7.97181
GCA_000018825.1_ASM1882v1	tropicus	GCA_007672275.1_ASM767227v1	weihenstephanensis	0.0262551	7.45285
GCA_000018825.1_ASM1882v1	tropicus	GCA_007676425.1_ASM767642v1	weihenstephanensis	0.0264706	7.45285
GCA_000018825.1_ASM1882v1	nitratireducens	GCA_007676595.1_ASM767659v1	weihenstephanensis	0.0165722	2.52454
GCA_000018825.1_ASM1882v1	nitratireducens	GCA_007676605.1_ASM767660v1	weihenstephanensis	0.0165722	2.52454
GCA_000018825.1_ASM1882v1	nitratireducens	GCA_007681065.1_ASM768106v1	weihenstephanensis	0.0165638	2.09624
GCA_000018825.1_ASM1882v1	nitratireducens	GCA_007681365.1_ASM768136v1	weihenstephanensis	0.0163512	2.49204
GCA_000018825.1_ASM1882v1	proteolyticus	GCA_007681375.1_ASM768137v1	weihenstephanensis	0.0163946	6.19766
GCA_000018825.1_ASM1882v1	tropicus	GCA_007682035.1_ASM768203v1	weihenstephanensis	0.0267058	8.1713
GCA_000018825.1_ASM1882v1	nitratireducens	GCA_007682355.1_ASM768235v1	weihenstephanensis	0.0163512	2.49204
GCA_000018825.1_ASM1882v1	toyonensis	GCA_009799785.1_ASM979978v1	weihenstephanensis	0.0219214	5.4796
GCA_000018825.1_ASM1882v1	weihenstephanensis	GCA_011405335.1_ASM1140533v1	wiedmannii	0.0299791	8.08529
GCA_000018825.1_ASM1882v1	weihenstephanensis	GCA_900094345.1_ASM90009434v1	weihenstephanensis	0.0012309	5.26287
GCA_000018825.1_ASM1882v1	weihenstephanensis	GCA_900094655.1_ASM90009465v1	weihenstephanensis	0.00649737	1.32007
GCA_000018825.1_ASM1882v1	weihenstephanensis	GCA_900094695.1_ASM90009469v1	weihenstephanensis	0.00565931	0.500953
GCA_000018825.1_ASM1882v1	weihenstephanensis	GCA_900094995.1_ASM90009499v1	weihenstephanensis	0.00691525	0.791175
GCA_000021205.1_ASM2120v1	anthracis	GCA_000006155.2_ASM615v2	cereus	0.0145949	4.84895
GCA_000021205.1_ASM2120v1	cereus	GCA_000007825.1_ASM782v1	cereus	0.00102398	1.59721
GCA_000021205.1_ASM2120v1	anthracis	GCA_000007845.1_ASM784v1	cereus	0.0139136	4.84895
GCA_000021205.1_ASM2120v1	anthracis	GCA_000008165.1_ASM816v1	cereus	0.0139136	4.84895
GCA_000021205.1_ASM2120v1	anthracis	GCA_000008445.1_ASM844v1	cereus	0.0139136	4.84895
GCA_000021205.1_ASM2120v1	anthracis	GCA_000021445.1_ASM2144v1	cereus	0.0141211	4.84895
GCA_000021205.1_ASM2120v1	cereus	GCA_000021785.1_ASM2178v1	cereus	0.0132963	4.13239
GCA_000021205.1_ASM2120v1	anthracis	GCA_000022865.1_ASM2286v1	cereus	0.0139136	4.84895
GCA_000021205.1_ASM2120v1	cereus	GCA_000092165.1_ASM9216v1	thuringiensis	0.00144303	1.11712
GCA_000021205.1_ASM2120v1	cereus	GCA_000143605.1_ASM14360v1	cereus	0.0130832	5.37695
GCA_000021205.1_ASM2120v1	cereus	GCA_000160895.1_ASM16089v1	cereus	0.00143477	1.55953
GCA_000021205.1_ASM2120v1	cereus	GCA_000161555.1_ASM16155v1	thuringiensis	0.00183934	2.19469
GCA_000021205.1_ASM2120v1	cereus	GCA_000161575.1_ASM16157v1	thuringiensis	0.00163995	1.11712
GCA_000021205.1_ASM2120v1	cereus	GCA_000161655.1_ASM16165v1	thuringiensis	0.0132907	5.00306
GCA_000021205.1_ASM2120v1	anthracis	GCA_000258885.1_ASM25888v1	cereus	0.0139136	4.70522
GCA_000021205.1_ASM2120v1	bombysepticus	GCA_000831065.1_ASM83106v1	cereus	0.00143435	1.78634
GCA_000021205.1_ASM2120v1	albus	GCA_004153665.1_ASM415366v1	cereus	0.00143435	1.78634
GCA_000021205.1_ASM2120v1	cereus	GCA_007672275.1_ASM767227v1	tropicus	0.0107411	4.7736
GCA_000021205.1_ASM2120v1	cereus	GCA_007676425.1_ASM767642v1	tropicus	0.0109566	4.7736
GCA_000021205.1_ASM2120v1	cereus	GCA_007682035.1_ASM768203v1	tropicus	0.0111918	5.49205
GCA_000021205.1_ASM2120v1	cereus	GCA_011405335.1_ASM1140533v1	wiedmannii	0.00184544	0.760543
GCA_000021225.1_ASM2122v1	cereus	GCA_000003925.1_ASM392v1	mycoides	0.0312893	7.35805
GCA_000021225.1_ASM2122v1	cereus	GCA_000003955.1_ASM395v1	cereus	0.0250754	5.07287
GCA_000021225.1_ASM2122v1	anthracis	GCA_000006155.2_ASM615v2	cereus	0.0070729	3.08503
GCA_000021225.1_ASM2122v1	cereus	GCA_000007825.1_ASM782v1	cereus	0.0163936	3.61308
GCA_000021225.1_ASM2122v1	anthracis	GCA_000007845.1_ASM784v1	cereus	0.00639159	3.08503
GCA_000021225.1_ASM2122v1	anthracis	GCA_000008165.1_ASM816v1	cereus	0.00639159	3.08503
GCA_000021225.1_ASM2122v1	anthracis	GCA_000008445.1_ASM844v1	cereus	0.00639159	3.08503
GCA_000021225.1_ASM2122v1	cereus	GCA_000017425.1_ASM1742v1	cytotoxicus	0.0658256	4.66477
GCA_000021225.1_ASM2122v1	cereus	GCA_000018825.1_ASM1882v1	weihenstephanensis	0.0317024	7.29259
GCA_000021225.1_ASM2122v1	cereus	GCA_000021205.1_ASM2120v1	cereus	0.0161884	4.61335
GCA_000021225.1_ASM2122v1	cereus	GCA_000021305.1_ASM2130v1	cereus	0.0210219	4.47115
GCA_000021225.1_ASM2122v1	anthracis	GCA_000021445.1_ASM2144v1	cereus	0.00659906	3.08503
GCA_000021225.1_ASM2122v1	cereus	GCA_000021785.1_ASM2178v1	cereus	0.00577422	4.02653
GCA_000021225.1_ASM2122v1	anthracis	GCA_000022865.1_ASM2286v1	cereus	0.00639159	3.08503
GCA_000021225.1_ASM2122v1	cereus	GCA_000092165.1_ASM9216v1	thuringiensis	0.0168126	4.31534
GCA_000021225.1_ASM2122v1	cereus	GCA_000143605.1_ASM14360v1	cereus	0.00556112	3.61303
GCA_000021225.1_ASM2122v1	cereus	GCA_000160895.1_ASM16089v1	cereus	0.0159853	4.17233
GCA_000021225.1_ASM2122v1	cereus	GCA_000160955.1_ASM16095v1	wiedmannii	0.018935	3.22619
GCA_000021225.1_ASM2122v1	cereus	GCA_000160975.1_ASM16097v1	mycoides	0.0317212	6.10045
GCA_000021225.1_ASM2122v1	cereus	GCA_000161335.1_ASM16133v1	mycoides	0.0333501	6.8796
GCA_000021225.1_ASM2122v1	cereus	GCA_000161415.1_ASM16141v1	pseudomycoides	0.044948	5.338
GCA_000021225.1_ASM2122v1	cereus	GCA_000161435.1_ASM16143v1	pseudomycoides	0.044948	5.07888
GCA_000021225.1_ASM2122v1	cereus	GCA_000161455.1_ASM16145v1	pseudomycoides	0.0455604	5.07888
GCA_000021225.1_ASM2122v1	cereus	GCA_000161475.1_ASM16147v1	thuringiensis	0.00608129	3.83773
GCA_000021225.1_ASM2122v1	cereus	GCA_000161495.1_ASM16149v1	thuringiensis	0.0223095	4.61335
GCA_000021225.1_ASM2122v1	cereus	GCA_000161515.1_ASM16151v1	thuringiensis	0.0223095	4.59543
GCA_000021225.1_ASM2122v1	cereus	GCA_000161535.1_ASM16153v1	thuringiensis	0.0218833	3.30965
GCA_000021225.1_ASM2122v1	cereus	GCA_000161555.1_ASM16155v1	thuringiensis	0.0172089	3.57863
GCA_000021225.1_ASM2122v1	cereus	GCA_000161575.1_ASM16157v1	thuringiensis	0.0161905	4.31534
GCA_000021225.1_ASM2122v1	cereus	GCA_000161615.1_ASM16161v1	thuringiensis	0.0223095	4.59543
GCA_000021225.1_ASM2122v1	cereus	GCA_000161655.1_ASM16165v1	thuringiensis	0.0057687	3.23914
GCA_000021225.1_ASM2122v1	cereus	GCA_000161675.1_ASM16167v1	thuringiensis	0.015397	2.99865
GCA_000021225.1_ASM2122v1	anthracis	GCA_000258885.1_ASM25888v1	cereus	0.00639159	2.9413
GCA_000021225.1_ASM2122v1	bingmayongensis	GCA_000299035.1_ASM29903v1	cereus	0.0439834	3.58161
GCA_000021225.1_ASM2122v1	cereus	GCA_000496285.1_ASM49628v1	toyonensis	0.0213906	6.45747
GCA_000021225.1_ASM2122v1	cereus	GCA_000513155.1_ASM51315v1	weihenstephanensis	0.0310872	7.35426
GCA_000021225.1_ASM2122v1	cereus	GCA_000712615.1_ASM71261v1	gaemokensis	0.0454247	3.79185
GCA_000021225.1_ASM2122v1	cereus	GCA_000742855.1_ASM74285v1	pseudomycoides	0.0451433	4.94918
GCA_000021225.1_ASM2122v1	cereus	GCA_000775975.1_ASM77597v1	weihenstephanensis	0.0310872	7.35426
GCA_000021225.1_ASM2122v1	bombysepticus	GCA_000831065.1_ASM83106v1	cereus	0.0159849	4.39915
GCA_000021225.1_ASM2122v1	cereus	GCA_000832605.1_ASM83260v1	mycoides	0.0310853	7.35805
GCA_000021225.1_ASM2122v1	cereus	GCA_000832885.1_ASM83288v1	pseudomycoides	0.0451433	4.94918
GCA_000021225.1_ASM2122v1	cereus	GCA_001275045.2_ASM127504v2	toyonensis	0.021803	6.37525
GCA_000021225.1_ASM2122v1	cereus	GCA_001590835.1_ASM159083v1	gaemokensis	0.0454247	3.79185
GCA_000021225.1_ASM2122v1	cereus	GCA_001884035.1_ASM188403v1	tropicus	0.00581646	4.02653
GCA_000021225.1_ASM2122v1	cereus	GCA_001884045.1_ASM188404v1	mobilis	0.0176156	2.68045
GCA_000021225.1_ASM2122v1	cereus	GCA_001884065.1_ASM188406v1	proteolyticus	0.0254767	5.27307
GCA_000021225.1_ASM2122v1	cereus	GCA_001884105.1_ASM188410v1	luti	0.0198453	3.37372
GCA_000021225.1_ASM2122v1	cereus	GCA_001884135.1_ASM188413v1	nitratireducens	0.0257038	6.66353
GCA_000021225.1_ASM2122v1	albus	GCA_001884185.1_ASM188418v1	cereus	0.0124544	2.0434
GCA_000021225.1_ASM2122v1	cereus	GCA_001884235.1_ASM188423v1	paramycoides	0.0229804	5.76589
GCA_000021225.1_ASM2122v1	cereus	GCA_002014545.1_ASM201454v1	mycoides	0.0310853	6.04737
GCA_000021225.1_ASM2122v1	cereus	GCA_002104575.1_ASM210457v1	mycoides	0.03315	6.10045
GCA_000021225.1_ASM2122v1	cereus	GCA_002250885.2_ASM225088v2	cytotoxicus	0.0660292	4.5929
GCA_000021225.1_ASM2122v1	cereus	GCA_002250905.2_ASM225090v2	cytotoxicus	0.0660293	4.66477
GCA_000021225.1_ASM2122v1	cereus	GCA_002250925.2_ASM225092v2	cytotoxicus	0.0660293	4.66477
GCA_000021225.1_ASM2122v1	cereus	GCA_002250945.2_ASM225094v2	cytotoxicus	0.0658256	4.66477
GCA_000021225.1_ASM2122v1	cereus	GCA_002250965.2_ASM225096v2	cytotoxicus	0.0660292	4.5929
GCA_000021225.1_ASM2122v1	cereus	GCA_002251005.2_ASM225100v2	cytotoxicus	0.0660292	4.5929
GCA_000021225.1_ASM2122v1	cereus	GCA_002251025.2_ASM225102v2	cytotoxicus	0.0660292	4.5929
GCA_000021225.1_ASM2122v1	cereus	GCA_002552205.1_ASM255220v1	wiedmannii	0.0186961	6.53573
GCA_000021225.1_ASM2122v1	cereus	GCA_002557005.1_ASM255700v1	toyonensis	0.0218015	6.5387
GCA_000021225.1_ASM2122v1	cereus	GCA_002557065.1_ASM255706v1	pseudomycoides	0.0451584	5.59519
GCA_000021225.1_ASM2122v1	cereus	GCA_002557395.1_ASM255739v1	pseudomycoides	0.0447263	5.59519
GCA_000021225.1_ASM2122v1	cereus	GCA_002557675.1_ASM255767v1	wiedmannii	0.0187239	6.79837
GCA_000021225.1_ASM2122v1	cereus	GCA_002568975.1_ASM256897v1	pseudomycoides	0.0441329	5.0623
GCA_000021225.1_ASM2122v1	cereus	GCA_002569005.1_ASM256900v1	pseudomycoides	0.0441329	5.0623
GCA_000021225.1_ASM2122v1	cereus	GCA_002569095.1_ASM256909v1	toyonensis	0.0218003	6.27075
GCA_000021225.1_ASM2122v1	cereus	GCA_002569875.1_ASM256987v1	pseudomycoides	0.0443417	4.96627
GCA_000021225.1_ASM2122v1	cereus	GCA_002570135.1_ASM257013v1	wiedmannii	0.0193212	5.84189
GCA_000021225.1_ASM2122v1	cereus	GCA_002571765.1_ASM257176v1	toyonensis	0.0215964	6.34454
GCA_000021225.1_ASM2122v1	cereus	GCA_002572295.1_ASM257229v1	toyonensis	0.0218015	6.56692
GCA_000021225.1_ASM2122v1	cereus	GCA_002572495.1_ASM257249v1	pseudomycoides	0.044948	5.4732
GCA_000021225.1_ASM2122v1	cereus	GCA_002579385.1_ASM257938v1	pseudomycoides	0.0441329	5.338
GCA_000021225.1_ASM2122v1	cereus	GCA_002580865.1_ASM258086v1	toyonensis	0.0218015	6.56692
GCA_000021225.1_ASM2122v1	cereus	GCA_002582165.1_ASM258216v1	pseudomycoides	0.0451433	5.30375
GCA_000021225.1_ASM2122v1	cereus	GCA_002589595.1_ASM258959v1	toyonensis	0.0218015	6.45184
GCA_000021225.1_ASM2122v1	cereus	GCA_002807595.1_ASM280759v1	toyonensis	0.0222795	5.43359
GCA_000021225.1_ASM2122v1	cereus	GCA_003612955.1_ASM361295v1	mobilis	0.0182412	3.6719
GCA_000021225.1_ASM2122v1	cereus	GCA_003866015.1_ASM386601v1	wiedmannii	0.0180679	6.79837
GCA_000021225.1_ASM2122v1	albus	GCA_003966295.1_ASM396629v1	cereus	0.0124544	2.24551
GCA_000021225.1_ASM2122v1	albus	GCA_004116025.1_ASM411602v1	cereus	0.0122492	2.11414
GCA_000021225.1_ASM2122v1	albus	GCA_004116035.1_ASM411603v1	cereus	0.0122492	2.11414
GCA_000021225.1_ASM2122v1	albus	GCA_004116065.1_ASM411606v1	cereus	0.0122492	2.11414
GCA_000021225.1_ASM2122v1	albus	GCA_004116085.1_ASM411608v1	cereus	0.0122492	2.11414
GCA_000021225.1_ASM2122v1	albus	GCA_004116415.1_ASM411641v1	cereus	0.0122492	2.11414
GCA_000021225.1_ASM2122v1	albus	GCA_004153665.1_ASM415366v1	cereus	0.0159849	4.39915
GCA_000021225.1_ASM2122v1	cereus	GCA_004367995.1_ASM436799v1	mycoides	0.0317886	6.8796
GCA_000021225.1_ASM2122v1	cereus	GCA_005117095.1_ASM511709v1	paranthracis	0	0.661755
GCA_000021225.1_ASM2122v1	cereus	GCA_005217165.1_ASM521716v1	wiedmannii	0.0184784	5.43247
GCA_000021225.1_ASM2122v1	cereus	GCA_005217685.1_ASM521768v1	mycoides	0.0308816	6.04737
GCA_000021225.1_ASM2122v1	cereus	GCA_005217695.1_ASM521769v1	wiedmannii	0.0184778	5.43247
GCA_000021225.1_ASM2122v1	cereus	GCA_005217805.1_ASM521780v1	mycoides	0.0323216	5.43359
GCA_000021225.1_ASM2122v1	cereus	GCA_005217915.1_ASM521791v1	wiedmannii	0.0188295	5.87925
GCA_000021225.1_ASM2122v1	cereus	GCA_006349625.1_ASM634962v1	tropicus	0.00565409	3.70899
GCA_000021225.1_ASM2122v1	cereus	GCA_006349645.1_ASM634964v1	tropicus	0.00565409	3.70899
GCA_000021225.1_ASM2122v1	cereus	GCA_006457285.1_ASM645728v1	tropicus	0.00759214	3.84805
GCA_000021225.1_ASM2122v1	bacterium	GCA_006494425.1_ASM649442v1	cereus	0.0126855	3.52864
GCA_000021225.1_ASM2122v1	cereus	GCA_007672275.1_ASM767227v1	tropicus	0.00544727	3.00968
GCA_000021225.1_ASM2122v1	cereus	GCA_007673305.1_ASM767330v1	mycoides	0.0288302	7.29135
GCA_000021225.1_ASM2122v1	cereus	GCA_007673655.1_ASM767365v1	mycoides	0.0505051	6.37787
GCA_000021225.1_ASM2122v1	cereus	GCA_007676425.1_ASM767642v1	tropicus	0.00566276	3.00968
GCA_000021225.1_ASM2122v1	cereus	GCA_007676595.1_ASM767659v1	nitratireducens	0.0255058	6.76372
GCA_000021225.1_ASM2122v1	cereus	GCA_007676605.1_ASM767660v1	nitratireducens	0.0255058	6.76372
GCA_000021225.1_ASM2122v1	cereus	GCA_007681065.1_ASM768106v1	nitratireducens	0.0254974	6.33542
GCA_000021225.1_ASM2122v1	cereus	GCA_007681185.1_ASM768118v1	mobilis	0.0183825	3.49815
GCA_000021225.1_ASM2122v1	cereus	GCA_007681195.1_ASM768119v1	mobilis	0.0176156	3.83765
GCA_000021225.1_ASM2122v1	cereus	GCA_007681365.1_ASM768136v1	nitratireducens	0.0252848	6.73123
GCA_000021225.1_ASM2122v1	cereus	GCA_007681375.1_ASM768137v1	proteolyticus	0.0253281	5.27307
GCA_000021225.1_ASM2122v1	cereus	GCA_007682005.1_ASM768200v1	paramycoides	0.0252735	6.55011
GCA_000021225.1_ASM2122v1	cereus	GCA_007682035.1_ASM768203v1	tropicus	0.00589797	3.72813
GCA_000021225.1_ASM2122v1	cereus	GCA_007682195.1_ASM768219v1	mobilis	0.0178216	3.83765
GCA_000021225.1_ASM2122v1	cereus	GCA_007682355.1_ASM768235v1	nitratireducens	0.0252848	6.73123
GCA_000021225.1_ASM2122v1	cereus	GCA_008274925.1_ASM827492v1	mycoides	0.0323285	7.42049
GCA_000021225.1_ASM2122v1	cereus	GCA_008807735.1_ASM880773v1	wiedmannii	0.0190903	3.57863
GCA_000021225.1_ASM2122v1	cereus	GCA_008923665.1_ASM892366v1	luti	0.0183873	2.01021
GCA_000021225.1_ASM2122v1	cereus	GCA_009648955.1_ASM964895v1	paranthracis	0	0
GCA_000021225.1_ASM2122v1	cereus	GCA_009739945.1_ASM973994v1	luti	0.0196379	3.37372
GCA_000021225.1_ASM2122v1	albus	GCA_009740005.1_ASM974000v1	cereus	0.0126611	2.24551
GCA_000021225.1_ASM2122v1	cereus	GCA_009799785.1_ASM979978v1	toyonensis	0.0215968	6.45747
GCA_000021225.1_ASM2122v1	cereus	GCA_010669045.1_ASM1066904v1	paranthracis	0	1.20146
GCA_000021225.1_ASM2122v1	cereus	GCA_010681835.1_ASM1068183v1	mobilis	0.0176156	3.52902
GCA_000021225.1_ASM2122v1	cereus	GCA_010994445.1_ASM1099444v1	tropicus	0.00565409	3.23868
GCA_000021225.1_ASM2122v1	cereus	GCA_010994525.1_ASM1099452v1	tropicus	0.00544746	3.23868
GCA_000021225.1_ASM2122v1	cereus	GCA_011040455.1_ASM1104045v1	tropicus	0.00628622	3.06355
GCA_000021225.1_ASM2122v1	cereus	GCA_011405335.1_ASM1140533v1	wiedmannii	0.016396	4.47115
GCA_000021225.1_ASM2122v1	albus	GCA_011751575.1_ASM1175157v1	cereus	0.0114171	2.01021
GCA_000021225.1_ASM2122v1	albus	GCA_011751595.1_ASM1175159v1	cereus	0.0115297	2.0434
GCA_000021225.1_ASM2122v1	cereus	GCA_900094345.1_ASM90009434v1	weihenstephanensis	0.0312917	6.24073
GCA_000021225.1_ASM2122v1	cereus	GCA_900094655.1_ASM90009465v1	weihenstephanensis	0.0326568	7.32155
GCA_000021225.1_ASM2122v1	cereus	GCA_900094695.1_ASM90009469v1	weihenstephanensis	0.0318188	7.42049
GCA_000021225.1_ASM2122v1	cereus	GCA_900094995.1_ASM90009499v1	weihenstephanensis	0.0330747	7.29135
GCA_000021225.1_ASM2122v1	cereus	GCA_900095005.1_ASM90009500v1	weihenstephanensis	0.0279052	7.32155
GCA_000021305.1_ASM2130v1	anthracis	GCA_000006155.2_ASM615v2	cereus	0.0194285	4.70676
GCA_000021305.1_ASM2130v1	cereus	GCA_000007825.1_ASM782v1	cereus	0.0192962	1.45502
GCA_000021305.1_ASM2130v1	anthracis	GCA_000007845.1_ASM784v1	cereus	0.0187472	4.70676
GCA_000021305.1_ASM2130v1	anthracis	GCA_000008165.1_ASM816v1	cereus	0.0187472	4.70676
GCA_000021305.1_ASM2130v1	anthracis	GCA_000008445.1_ASM844v1	cereus	0.0187472	4.70676
GCA_000021305.1_ASM2130v1	cereus	GCA_000021205.1_ASM2120v1	cereus	0.019091	0.760543
GCA_000021305.1_ASM2130v1	anthracis	GCA_000021445.1_ASM2144v1	cereus	0.0189547	4.70676
GCA_000021305.1_ASM2130v1	cereus	GCA_000021785.1_ASM2178v1	cereus	0.0181298	3.9902
GCA_000021305.1_ASM2130v1	anthracis	GCA_000022865.1_ASM2286v1	cereus	0.0187472	4.70676
GCA_000021305.1_ASM2130v1	cereus	GCA_000092165.1_ASM9216v1	thuringiensis	0.0197152	0.974932
GCA_000021305.1_ASM2130v1	cereus	GCA_000143605.1_ASM14360v1	cereus	0.0179167	5.23476
GCA_000021305.1_ASM2130v1	cereus	GCA_000160895.1_ASM16089v1	cereus	0.018888	1.41734
GCA_000021305.1_ASM2130v1	cereus	GCA_000161535.1_ASM16153v1	thuringiensis	0.00128372	3.27331
GCA_000021305.1_ASM2130v1	cereus	GCA_000161555.1_ASM16155v1	thuringiensis	0.0201115	2.0525
GCA_000021305.1_ASM2130v1	cereus	GCA_000161575.1_ASM16157v1	thuringiensis	0.0190932	0.974932
GCA_000021305.1_ASM2130v1	cereus	GCA_000161655.1_ASM16165v1	thuringiensis	0.0181243	4.86087
GCA_000021305.1_ASM2130v1	cereus	GCA_000161675.1_ASM16167v1	thuringiensis	0.0182996	2.20455
GCA_000021305.1_ASM2130v1	anthracis	GCA_000258885.1_ASM25888v1	cereus	0.0187472	4.56303
GCA_000021305.1_ASM2130v1	bombysepticus	GCA_000831065.1_ASM83106v1	cereus	0.0188876	1.64415
GCA_000021305.1_ASM2130v1	albus	GCA_004153665.1_ASM415366v1	cereus	0.0188876	1.64415
GCA_000021305.1_ASM2130v1	bacterium	GCA_006494425.1_ASM649442v1	cereus	0.0155882	5.15037
GCA_000021305.1_ASM2130v1	cereus	GCA_007672275.1_ASM767227v1	tropicus	0.0155747	4.63141
GCA_000021305.1_ASM2130v1	cereus	GCA_007676425.1_ASM767642v1	tropicus	0.0157902	4.63141
GCA_000021305.1_ASM2130v1	cereus	GCA_007682035.1_ASM768203v1	tropicus	0.0160254	5.34986
GCA_000021305.1_ASM2130v1	cereus	GCA_011405335.1_ASM1140533v1	wiedmannii	0.0192986	0.282469
GCA_000021445.1_ASM2144v1	anthracis	GCA_000006155.2_ASM615v2	anthracis	0.000888798	0.287455
GCA_000021445.1_ASM2144v1	anthracis	GCA_000007845.1_ASM784v1	anthracis	0.000207492	0
GCA_000021445.1_ASM2144v1	anthracis	GCA_000008165.1_ASM816v1	anthracis	0.000207492	0
GCA_000021445.1_ASM2144v1	anthracis	GCA_000008445.1_ASM844v1	anthracis	0.000207492	0
GCA_000021445.1_ASM2144v1	anthracis	GCA_000022865.1_ASM2286v1	anthracis	0.000207492	0
GCA_000021445.1_ASM2144v1	anthracis	GCA_000258885.1_ASM25888v1	anthracis	0.000207492	0.477727
GCA_000021785.1_ASM2178v1	anthracis	GCA_000006155.2_ASM615v2	cereus	0.00172491	4.26214
GCA_000021785.1_ASM2178v1	anthracis	GCA_000007845.1_ASM784v1	cereus	0.0010436	4.26214
GCA_000021785.1_ASM2178v1	anthracis	GCA_000008165.1_ASM816v1	cereus	0.0010436	4.26214
GCA_000021785.1_ASM2178v1	anthracis	GCA_000008445.1_ASM844v1	cereus	0.0010436	4.26214
GCA_000021785.1_ASM2178v1	anthracis	GCA_000021445.1_ASM2144v1	cereus	0.00125107	4.26214
GCA_000021785.1_ASM2178v1	anthracis	GCA_000022865.1_ASM2286v1	cereus	0.0010436	4.26214
GCA_000021785.1_ASM2178v1	cereus	GCA_000143605.1_ASM14360v1	cereus	0.000213123	4.79014
GCA_000021785.1_ASM2178v1	cereus	GCA_000161655.1_ASM16165v1	thuringiensis	0.000420709	4.41625
GCA_000021785.1_ASM2178v1	anthracis	GCA_000258885.1_ASM25888v1	cereus	0.0010436	4.11841
GCA_000022505.1_ASM2250v1	cereus	GCA_000003645.1_ASM364v1	cereus	0.00698936	3.06373
GCA_000022505.1_ASM2250v1	cereus	GCA_000003925.1_ASM392v1	mycoides	0.0283945	7.65754
GCA_000022505.1_ASM2250v1	cereus	GCA_000003955.1_ASM395v1	cereus	0.0221807	5.37236
GCA_000022505.1_ASM2250v1	anthracis	GCA_000006155.2_ASM615v2	cereus	0.00172227	2.61397
GCA_000022505.1_ASM2250v1	cereus	GCA_000007825.1_ASM782v1	cereus	0.0134988	3.91256
GCA_000022505.1_ASM2250v1	anthracis	GCA_000007845.1_ASM784v1	cereus	0.00104096	2.61397
GCA_000022505.1_ASM2250v1	cereus	GCA_000008005.1_ASM800v1	cereus	0.0049363	1.98647
GCA_000022505.1_ASM2250v1	anthracis	GCA_000008165.1_ASM816v1	cereus	0.00104096	2.61397
GCA_000022505.1_ASM2250v1	anthracis	GCA_000008445.1_ASM844v1	cereus	0.00104096	2.61397
GCA_000022505.1_ASM2250v1	cereus	GCA_000011625.1_ASM1162v1	cereus	0.000829539	3.14198
GCA_000022505.1_ASM2250v1	cereus	GCA_000013065.1_ASM1306v1	cereus	0.00598066	4.14754
GCA_000022505.1_ASM2250v1	cereus	GCA_000015065.1_ASM1506v1	thuringiensis	0.000210475	0.321541
GCA_000022505.1_ASM2250v1	cereus	GCA_000017425.1_ASM1742v1	cytotoxicus	0.0629308	4.96425
GCA_000022505.1_ASM2250v1	cereus	GCA_000018825.1_ASM1882v1	weihenstephanensis	0.0288076	7.59208
GCA_000022505.1_ASM2250v1	cereus	GCA_000021205.1_ASM2120v1	cereus	0.0132936	4.91283
GCA_000022505.1_ASM2250v1	cereus	GCA_000021225.1_ASM2122v1	cereus	0.00577157	3.14891
GCA_000022505.1_ASM2250v1	cereus	GCA_000021305.1_ASM2130v1	cereus	0.0181272	4.77064
GCA_000022505.1_ASM2250v1	anthracis	GCA_000021445.1_ASM2144v1	cereus	0.00124843	2.61397
GCA_000022505.1_ASM2250v1	cereus	GCA_000021785.1_ASM2178v1	cereus	0.000423587	4.32602
GCA_000022505.1_ASM2250v1	anthracis	GCA_000022865.1_ASM2286v1	cereus	0.00104096	2.61397
GCA_000022505.1_ASM2250v1	cereus	GCA_000092165.1_ASM9216v1	thuringiensis	0.0139179	4.61483
GCA_000022505.1_ASM2250v1	cereus	GCA_000143605.1_ASM14360v1	cereus	0.000210484	3.14198
GCA_000022505.1_ASM2250v1	cereus	GCA_000160895.1_ASM16089v1	cereus	0.0130906	4.47182
GCA_000022505.1_ASM2250v1	cereus	GCA_000160915.1_ASM16091v1	cereus	0.000631694	2.76808
GCA_000022505.1_ASM2250v1	cereus	GCA_000160955.1_ASM16095v1	wiedmannii	0.0160403	1.42661
GCA_000022505.1_ASM2250v1	cereus	GCA_000160975.1_ASM16097v1	mycoides	0.0288264	6.39993
GCA_000022505.1_ASM2250v1	cereus	GCA_000161335.1_ASM16133v1	mycoides	0.0304553	7.17909
GCA_000022505.1_ASM2250v1	cereus	GCA_000161415.1_ASM16141v1	pseudomycoides	0.0420533	5.63748
GCA_000022505.1_ASM2250v1	cereus	GCA_000161435.1_ASM16143v1	pseudomycoides	0.0420533	5.37837
GCA_000022505.1_ASM2250v1	cereus	GCA_000161455.1_ASM16145v1	pseudomycoides	0.0426656	5.37837
GCA_000022505.1_ASM2250v1	cereus	GCA_000161475.1_ASM16147v1	thuringiensis	0.00318655	4.13721
GCA_000022505.1_ASM2250v1	cereus	GCA_000161495.1_ASM16149v1	thuringiensis	0.0194147	4.91283
GCA_000022505.1_ASM2250v1	cereus	GCA_000161515.1_ASM16151v1	thuringiensis	0.0194148	4.89492
GCA_000022505.1_ASM2250v1	cereus	GCA_000161535.1_ASM16153v1	thuringiensis	0.0189885	3.60914
GCA_000022505.1_ASM2250v1	cereus	GCA_000161555.1_ASM16155v1	thuringiensis	0.0143142	3.87812
GCA_000022505.1_ASM2250v1	cereus	GCA_000161575.1_ASM16157v1	thuringiensis	0.0132958	4.61483
GCA_000022505.1_ASM2250v1	cereus	GCA_000161595.1_ASM16159v1	thuringiensis	0.000422049	3.28891
GCA_000022505.1_ASM2250v1	cereus	GCA_000161615.1_ASM16161v1	thuringiensis	0.0194148	4.89492
GCA_000022505.1_ASM2250v1	cereus	GCA_000161635.1_ASM16163v1	thuringiensis	0.00062236	0.642576
GCA_000022505.1_ASM2250v1	cereus	GCA_000161655.1_ASM16165v1	thuringiensis	0.00041807	2.76808
GCA_000022505.1_ASM2250v1	cereus	GCA_000161675.1_ASM16167v1	thuringiensis	0.0125023	3.29813
GCA_000022505.1_ASM2250v1	anthracis	GCA_000258885.1_ASM25888v1	cereus	0.00104096	2.47024
GCA_000022505.1_ASM2250v1	bingmayongensis	GCA_000299035.1_ASM29903v1	cereus	0.0410886	3.8811
GCA_000022505.1_ASM2250v1	cereus	GCA_000496285.1_ASM49628v1	toyonensis	0.0184959	6.75695
GCA_000022505.1_ASM2250v1	cereus	GCA_000513155.1_ASM51315v1	weihenstephanensis	0.0281924	7.65375
GCA_000022505.1_ASM2250v1	cereus	GCA_000712615.1_ASM71261v1	gaemokensis	0.0425299	4.09133
GCA_000022505.1_ASM2250v1	cereus	GCA_000742855.1_ASM74285v1	pseudomycoides	0.0422486	5.24867
GCA_000022505.1_ASM2250v1	cereus	GCA_000775975.1_ASM77597v1	weihenstephanensis	0.0281924	7.65375
GCA_000022505.1_ASM2250v1	bombysepticus	GCA_000831065.1_ASM83106v1	cereus	0.0130902	4.69864
GCA_000022505.1_ASM2250v1	cereus	GCA_000832605.1_ASM83260v1	mycoides	0.0281905	7.65754
GCA_000022505.1_ASM2250v1	cereus	GCA_000832885.1_ASM83288v1	pseudomycoides	0.0422486	5.24867
GCA_000022505.1_ASM2250v1	cereus	GCA_001275045.2_ASM127504v2	toyonensis	0.0189082	6.67474
GCA_000022505.1_ASM2250v1	cereus	GCA_001590835.1_ASM159083v1	gaemokensis	0.0425299	4.09133
GCA_000022505.1_ASM2250v1	cereus	GCA_001883995.1_ASM188399v1	paranthracis	0.00627104	2.87528
GCA_000022505.1_ASM2250v1	cereus	GCA_001884025.1_ASM188402v1	pacificus	0.00514554	1.98647
GCA_000022505.1_ASM2250v1	cereus	GCA_001884035.1_ASM188403v1	tropicus	0.00292172	4.32602
GCA_000022505.1_ASM2250v1	cereus	GCA_001884045.1_ASM188404v1	mobilis	0.0147209	2.97994
GCA_000022505.1_ASM2250v1	cereus	GCA_001884065.1_ASM188406v1	proteolyticus	0.022582	5.57256
GCA_000022505.1_ASM2250v1	cereus	GCA_001884105.1_ASM188410v1	luti	0.0169506	1.57413
GCA_000022505.1_ASM2250v1	cereus	GCA_001884135.1_ASM188413v1	nitratireducens	0.0228091	6.96302
GCA_000022505.1_ASM2250v1	albus	GCA_001884185.1_ASM188418v1	cereus	0.00955969	3.11343
GCA_000022505.1_ASM2250v1	cereus	GCA_001884235.1_ASM188423v1	paramycoides	0.0200857	6.06537
GCA_000022505.1_ASM2250v1	cereus	GCA_002014545.1_ASM201454v1	mycoides	0.0281905	6.34686
GCA_000022505.1_ASM2250v1	cereus	GCA_002104575.1_ASM210457v1	mycoides	0.0302552	6.39993
GCA_000022505.1_ASM2250v1	cereus	GCA_002250885.2_ASM225088v2	cytotoxicus	0.0631345	4.89239
GCA_000022505.1_ASM2250v1	cereus	GCA_002250905.2_ASM225090v2	cytotoxicus	0.0631346	4.96425
GCA_000022505.1_ASM2250v1	cereus	GCA_002250925.2_ASM225092v2	cytotoxicus	0.0631346	4.96425
GCA_000022505.1_ASM2250v1	cereus	GCA_002250945.2_ASM225094v2	cytotoxicus	0.0629308	4.96425
GCA_000022505.1_ASM2250v1	cereus	GCA_002250965.2_ASM225096v2	cytotoxicus	0.0631345	4.89239
GCA_000022505.1_ASM2250v1	cereus	GCA_002251005.2_ASM225100v2	cytotoxicus	0.0631345	4.89239
GCA_000022505.1_ASM2250v1	cereus	GCA_002251025.2_ASM225102v2	cytotoxicus	0.0631345	4.89239
GCA_000022505.1_ASM2250v1	cereus	GCA_002552205.1_ASM255220v1	wiedmannii	0.0158013	6.83521
GCA_000022505.1_ASM2250v1	cereus	GCA_002557005.1_ASM255700v1	toyonensis	0.0189067	6.83819
GCA_000022505.1_ASM2250v1	cereus	GCA_002557065.1_ASM255706v1	pseudomycoides	0.0422637	5.89468
GCA_000022505.1_ASM2250v1	cereus	GCA_002557395.1_ASM255739v1	pseudomycoides	0.0418315	5.89468
GCA_000022505.1_ASM2250v1	cereus	GCA_002557675.1_ASM255767v1	wiedmannii	0.0158292	7.09786
GCA_000022505.1_ASM2250v1	cereus	GCA_002568975.1_ASM256897v1	pseudomycoides	0.0412381	5.36179
GCA_000022505.1_ASM2250v1	cereus	GCA_002569005.1_ASM256900v1	pseudomycoides	0.0412381	5.36179
GCA_000022505.1_ASM2250v1	cereus	GCA_002569095.1_ASM256909v1	toyonensis	0.0189055	6.57024
GCA_000022505.1_ASM2250v1	cereus	GCA_002569875.1_ASM256987v1	pseudomycoides	0.0414469	5.26575
GCA_000022505.1_ASM2250v1	cereus	GCA_002570135.1_ASM257013v1	wiedmannii	0.0164265	6.14138
GCA_000022505.1_ASM2250v1	cereus	GCA_002571765.1_ASM257176v1	toyonensis	0.0187016	6.64403
GCA_000022505.1_ASM2250v1	cereus	GCA_002572295.1_ASM257229v1	toyonensis	0.0189067	6.8664
GCA_000022505.1_ASM2250v1	cereus	GCA_002572495.1_ASM257249v1	pseudomycoides	0.0420533	5.77269
GCA_000022505.1_ASM2250v1	cereus	GCA_002579385.1_ASM257938v1	pseudomycoides	0.0412381	5.63748
GCA_000022505.1_ASM2250v1	cereus	GCA_002580865.1_ASM258086v1	toyonensis	0.0189067	6.8664
GCA_000022505.1_ASM2250v1	cereus	GCA_002582165.1_ASM258216v1	pseudomycoides	0.0422486	5.60324
GCA_000022505.1_ASM2250v1	cereus	GCA_002589595.1_ASM258959v1	toyonensis	0.0189067	6.75133
GCA_000022505.1_ASM2250v1	cereus	GCA_002807595.1_ASM280759v1	toyonensis	0.0193848	5.73308
GCA_000022505.1_ASM2250v1	cereus	GCA_003612955.1_ASM361295v1	mobilis	0.0153464	3.20085
GCA_000022505.1_ASM2250v1	cereus	GCA_003858675.1_ASM385867v1	pacificus	0.00486229	1.9146
GCA_000022505.1_ASM2250v1	cereus	GCA_003866015.1_ASM386601v1	wiedmannii	0.0151731	7.09786
GCA_000022505.1_ASM2250v1	albus	GCA_003966295.1_ASM396629v1	cereus	0.00955968	3.31554
GCA_000022505.1_ASM2250v1	albus	GCA_004116025.1_ASM411602v1	cereus	0.00935443	3.18417
GCA_000022505.1_ASM2250v1	albus	GCA_004116035.1_ASM411603v1	cereus	0.00935443	3.18417
GCA_000022505.1_ASM2250v1	albus	GCA_004116065.1_ASM411606v1	cereus	0.00935443	3.18417
GCA_000022505.1_ASM2250v1	albus	GCA_004116085.1_ASM411608v1	cereus	0.00935443	3.18417
GCA_000022505.1_ASM2250v1	albus	GCA_004116415.1_ASM411641v1	cereus	0.00935443	3.18417
GCA_000022505.1_ASM2250v1	albus	GCA_004153665.1_ASM415366v1	cereus	0.0130902	4.69864
GCA_000022505.1_ASM2250v1	cereus	GCA_004367995.1_ASM436799v1	mycoides	0.0288938	7.17909
GCA_000022505.1_ASM2250v1	cereus	GCA_005117095.1_ASM511709v1	paranthracis	0.00577157	2.92663
GCA_000022505.1_ASM2250v1	cereus	GCA_005217165.1_ASM521716v1	wiedmannii	0.0155837	5.73196
GCA_000022505.1_ASM2250v1	cereus	GCA_005217685.1_ASM521768v1	mycoides	0.0279868	6.34686
GCA_000022505.1_ASM2250v1	cereus	GCA_005217695.1_ASM521769v1	wiedmannii	0.0155831	5.73196
GCA_000022505.1_ASM2250v1	cereus	GCA_005217805.1_ASM521780v1	mycoides	0.0294269	5.73308
GCA_000022505.1_ASM2250v1	cereus	GCA_005217915.1_ASM521791v1	wiedmannii	0.0159347	6.17873
GCA_000022505.1_ASM2250v1	cereus	GCA_005848985.1_ASM584898v1	paranthracis	0.00763239	2.97996
GCA_000022505.1_ASM2250v1	cereus	GCA_006349595.1_ASM634959v1	pacificus	0.00255343	3.20085
GCA_000022505.1_ASM2250v1	cereus	GCA_006349625.1_ASM634962v1	tropicus	0.00275934	3.23793
GCA_000022505.1_ASM2250v1	cereus	GCA_006349645.1_ASM634964v1	tropicus	0.00275934	3.23793
GCA_000022505.1_ASM2250v1	cereus	GCA_006457285.1_ASM645728v1	tropicus	0.00469739	4.14754
GCA_000022505.1_ASM2250v1	bacterium	GCA_006494425.1_ASM649442v1	cereus	0.00979079	3.05758
GCA_000022505.1_ASM2250v1	cereus	GCA_007672275.1_ASM767227v1	tropicus	0.00255252	2.53863
GCA_000022505.1_ASM2250v1	cereus	GCA_007673305.1_ASM767330v1	mycoides	0.0259355	7.59084
GCA_000022505.1_ASM2250v1	cereus	GCA_007673655.1_ASM767365v1	mycoides	0.0476104	6.67736
GCA_000022505.1_ASM2250v1	cereus	GCA_007676425.1_ASM767642v1	tropicus	0.00276801	2.53863
GCA_000022505.1_ASM2250v1	cereus	GCA_007676595.1_ASM767659v1	nitratireducens	0.022611	7.06321
GCA_000022505.1_ASM2250v1	cereus	GCA_007676605.1_ASM767660v1	nitratireducens	0.022611	7.06321
GCA_000022505.1_ASM2250v1	cereus	GCA_007681065.1_ASM768106v1	nitratireducens	0.0226027	6.63491
GCA_000022505.1_ASM2250v1	cereus	GCA_007681185.1_ASM768118v1	mobilis	0.0154877	3.0271
GCA_000022505.1_ASM2250v1	cereus	GCA_007681195.1_ASM768119v1	mobilis	0.0147209	3.36659
GCA_000022505.1_ASM2250v1	cereus	GCA_007681365.1_ASM768136v1	nitratireducens	0.0223901	7.03071
GCA_000022505.1_ASM2250v1	cereus	GCA_007681375.1_ASM768137v1	proteolyticus	0.0224334	5.57256
GCA_000022505.1_ASM2250v1	cereus	GCA_007682005.1_ASM768200v1	paramycoides	0.0223788	6.8496
GCA_000022505.1_ASM2250v1	cereus	GCA_007682035.1_ASM768203v1	tropicus	0.00300322	3.25707
GCA_000022505.1_ASM2250v1	cereus	GCA_007682135.1_ASM768213v1	paranthracis	0.00597907	3.11181
GCA_000022505.1_ASM2250v1	cereus	GCA_007682195.1_ASM768219v1	mobilis	0.0149269	3.36659
GCA_000022505.1_ASM2250v1	cereus	GCA_007682355.1_ASM768235v1	nitratireducens	0.0223901	7.03071
GCA_000022505.1_ASM2250v1	cereus	GCA_007682405.1_ASM768240v1	tropicus	0.00201681	3.05797
GCA_000022505.1_ASM2250v1	cereus	GCA_008274925.1_ASM827492v1	mycoides	0.0294338	7.71998
GCA_000022505.1_ASM2250v1	cereus	GCA_008807735.1_ASM880773v1	wiedmannii	0.0161955	3.87812
GCA_000022505.1_ASM2250v1	cereus	GCA_008923665.1_ASM892366v1	luti	0.0154926	3.08024
GCA_000022505.1_ASM2250v1	cereus	GCA_009648955.1_ASM964895v1	paranthracis	0.00577157	3.14891
GCA_000022505.1_ASM2250v1	cereus	GCA_009739945.1_ASM973994v1	luti	0.0167431	1.57413
GCA_000022505.1_ASM2250v1	albus	GCA_009740005.1_ASM974000v1	cereus	0.00976635	3.31554
GCA_000022505.1_ASM2250v1	cereus	GCA_009799785.1_ASM979978v1	toyonensis	0.0187021	6.75695
GCA_000022505.1_ASM2250v1	cereus	GCA_009799965.1_ASM979996v1	paranthracis	0.00597907	3.11181
GCA_000022505.1_ASM2250v1	cereus	GCA_009873395.1_ASM987339v1	paranthracis	0.0109488	3.20491
GCA_000022505.1_ASM2250v1	cereus	GCA_009884315.1_ASM988431v1	pacificus	0.00464644	3.05758
GCA_000022505.1_ASM2250v1	cereus	GCA_009884335.1_ASM988433v1	paranthracis	0.00775663	3.06373
GCA_000022505.1_ASM2250v1	cereus	GCA_010628775.1_ASM1062877v1	pacificus	0.0049363	1.77087
GCA_000022505.1_ASM2250v1	cereus	GCA_010669045.1_ASM1066904v1	paranthracis	0.00577157	3.01299
GCA_000022505.1_ASM2250v1	cereus	GCA_010681835.1_ASM1068183v1	mobilis	0.0147209	3.05797
GCA_000022505.1_ASM2250v1	cereus	GCA_010994445.1_ASM1099444v1	tropicus	0.00275934	1.4391
GCA_000022505.1_ASM2250v1	cereus	GCA_010994525.1_ASM1099452v1	tropicus	0.00255272	1.4391
GCA_000022505.1_ASM2250v1	cereus	GCA_011040455.1_ASM1104045v1	tropicus	0.00339147	2.59249
GCA_000022505.1_ASM2250v1	cereus	GCA_011405335.1_ASM1140533v1	wiedmannii	0.0135013	4.77064
GCA_000022505.1_ASM2250v1	cereus	GCA_011684125.1_Bacillus_sp.TSAWB	pacificus	0.00706048	1.60044
GCA_000022505.1_ASM2250v1	albus	GCA_011751575.1_ASM1175157v1	cereus	0.00852237	3.08024
GCA_000022505.1_ASM2250v1	albus	GCA_011751595.1_ASM1175159v1	cereus	0.00863499	3.11343
GCA_000022505.1_ASM2250v1	cereus	GCA_012184275.1_ASM1218427v1	paranthracis	0.00577156	3.06075
GCA_000022505.1_ASM2250v1	cereus	GCA_012395305.1_ASM1239530v1	paranthracis	0.00577157	3.20491
GCA_000022505.1_ASM2250v1	cereus	GCA_012972725.1_ASM1297272v1	paranthracis	0.00648254	3.04008
GCA_000022505.1_ASM2250v1	cereus	GCA_900094345.1_ASM90009434v1	weihenstephanensis	0.0283969	6.54022
GCA_000022505.1_ASM2250v1	cereus	GCA_900094655.1_ASM90009465v1	weihenstephanensis	0.0297621	7.62104
GCA_000022505.1_ASM2250v1	cereus	GCA_900094695.1_ASM90009469v1	weihenstephanensis	0.028924	7.71998
GCA_000022505.1_ASM2250v1	cereus	GCA_900094995.1_ASM90009499v1	weihenstephanensis	0.03018	7.59084
GCA_000022505.1_ASM2250v1	cereus	GCA_900095005.1_ASM90009500v1	weihenstephanensis	0.0250105	7.62104
GCA_000022865.1_ASM2286v1	anthracis	GCA_000006155.2_ASM615v2	anthracis	0.000681316	0.287455
GCA_000022865.1_ASM2286v1	anthracis	GCA_000258885.1_ASM25888v1	anthracis	0	0.477727
GCA_000025805.1_ASM2580v1	megaterium	GCA_000025825.1_ASM2582v1	megaterium	0.00264606	1.07049
GCA_000025805.1_ASM2580v1	megaterium	GCA_000225265.1_ASM22526v1	megaterium	0.00489841	0.143727
GCA_000025805.1_ASM2580v1	megaterium	GCA_000334875.3_ASM33487v3	megaterium	0.00223536	0
GCA_000025805.1_ASM2580v1	megaterium	GCA_000832985.1_ASM83298v1	megaterium	0.00203336	0.373572
GCA_000025805.1_ASM2580v1	aryabhattai	GCA_001043825.1_ASM104382v1	megaterium	0.005489	1.26436
GCA_000025805.1_ASM2580v1	megaterium	GCA_001050455.1_ASM105045v1	megaterium	0.00569584	1.14196
GCA_000025805.1_ASM2580v1	megaterium	GCA_002009195.1_ASM200919v1	megaterium	0.00264605	1.15865
GCA_000025805.1_ASM2580v1	aryabhattai	GCA_002167185.1_ASM216718v1	megaterium	0.00628794	1.14196
GCA_000025805.1_ASM2580v1	aryabhattai	GCA_002208605.1_ASM220860v1	megaterium	0.00608454	0.858219
GCA_000025805.1_ASM2580v1	aryabhattai	GCA_002588685.1_ASM258868v1	megaterium	0.00568871	1.14196
GCA_000025805.1_ASM2580v1	aryabhattai	GCA_002688605.1_ASM268860v1	megaterium	0.00588849	1.26436
GCA_000025805.1_ASM2580v1	megaterium	GCA_002872495.3_ASM287249v3	megaterium	0.00487956	1.16392
GCA_000025805.1_ASM2580v1	megaterium	GCA_003072605.1_ASM307260v1	megaterium	0.00588849	1.09736
GCA_000025805.1_ASM2580v1	megaterium	GCA_003351965.1_ASM335196v1	megaterium	0.0075139	1.16392
GCA_000025805.1_ASM2580v1	megaterium	GCA_005491525.1_ASM549152v1	megaterium	0.00264606	1.15865
GCA_000025805.1_ASM2580v1	megaterium	GCA_006094495.1_ASM609449v1	megaterium	0.00203336	0.373572
GCA_000025805.1_ASM2580v1	aryabhattai	GCA_007106705.1_ASM710670v1	megaterium	0.00305201	0.858219
GCA_000025825.1_ASM2582v1	megaterium	GCA_000225265.1_ASM22526v1	megaterium	0.00308359	1.07049
GCA_000025825.1_ASM2582v1	aryabhattai	GCA_001043825.1_ASM104382v1	megaterium	0.00367418	1.51513
GCA_000025825.1_ASM2582v1	megaterium	GCA_001050455.1_ASM105045v1	megaterium	0.00388102	0.630736
GCA_000025825.1_ASM2582v1	aryabhattai	GCA_002167185.1_ASM216718v1	megaterium	0.00447312	0.630736
GCA_000025825.1_ASM2582v1	aryabhattai	GCA_002208605.1_ASM220860v1	megaterium	0.00426971	0.678721
GCA_000025825.1_ASM2582v1	aryabhattai	GCA_002588685.1_ASM258868v1	megaterium	0.00387389	0.630736
GCA_000025825.1_ASM2582v1	aryabhattai	GCA_002688605.1_ASM268860v1	megaterium	0.00407367	1.51513
GCA_000025825.1_ASM2582v1	megaterium	GCA_002872495.3_ASM287249v3	megaterium	0.00306473	0.652694
GCA_000025825.1_ASM2582v1	megaterium	GCA_003072605.1_ASM307260v1	megaterium	0.00407367	1.34813
GCA_000025825.1_ASM2582v1	megaterium	GCA_003351965.1_ASM335196v1	megaterium	0.00569908	0.652694
GCA_000025825.1_ASM2582v1	megaterium	GCA_005491525.1_ASM549152v1	megaterium	1e-08	0.347671
GCA_000092165.1_ASM9216v1	anthracis	GCA_000006155.2_ASM615v2	thuringiensis	0.0152192	4.55095
GCA_000092165.1_ASM9216v1	anthracis	GCA_000007845.1_ASM784v1	thuringiensis	0.0145379	4.55095
GCA_000092165.1_ASM9216v1	anthracis	GCA_000008165.1_ASM816v1	thuringiensis	0.0145379	4.55095
GCA_000092165.1_ASM9216v1	anthracis	GCA_000008445.1_ASM844v1	thuringiensis	0.0145379	4.55095
GCA_000092165.1_ASM9216v1	anthracis	GCA_000021445.1_ASM2144v1	thuringiensis	0.0147454	4.55095
GCA_000092165.1_ASM9216v1	cereus	GCA_000021785.1_ASM2178v1	thuringiensis	0.0139205	3.83439
GCA_000092165.1_ASM9216v1	anthracis	GCA_000022865.1_ASM2286v1	thuringiensis	0.0145379	4.55095
GCA_000092165.1_ASM9216v1	cereus	GCA_000143605.1_ASM14360v1	thuringiensis	0.0137074	5.07895
GCA_000092165.1_ASM9216v1	cereus	GCA_000160895.1_ASM16089v1	thuringiensis	0.00205903	1.26153
GCA_000092165.1_ASM9216v1	thuringiensis	GCA_000161555.1_ASM16155v1	thuringiensis	0.00123891	1.89669
GCA_000092165.1_ASM9216v1	thuringiensis	GCA_000161575.1_ASM16157v1	thuringiensis	0.00226421	0.306731
GCA_000092165.1_ASM9216v1	thuringiensis	GCA_000161655.1_ASM16165v1	thuringiensis	0.013915	4.70506
GCA_000092165.1_ASM9216v1	anthracis	GCA_000258885.1_ASM25888v1	thuringiensis	0.0145379	4.40722
GCA_000092165.1_ASM9216v1	bombysepticus	GCA_000831065.1_ASM83106v1	thuringiensis	0.0020586	1.48834
GCA_000092165.1_ASM9216v1	albus	GCA_004153665.1_ASM415366v1	thuringiensis	0.00205861	1.48834
GCA_000092165.1_ASM9216v1	thuringiensis	GCA_007672275.1_ASM767227v1	tropicus	0.0113654	4.4756
GCA_000092165.1_ASM9216v1	thuringiensis	GCA_007676425.1_ASM767642v1	tropicus	0.0115809	4.4756
GCA_000092165.1_ASM9216v1	thuringiensis	GCA_007682035.1_ASM768203v1	tropicus	0.0118161	5.19405
GCA_000092165.1_ASM9216v1	thuringiensis	GCA_011405335.1_ASM1140533v1	wiedmannii	0.00246969	0.974932
GCA_000143605.1_ASM14360v1	anthracis	GCA_000006155.2_ASM615v2	cereus	0.00151179	2.3825
GCA_000143605.1_ASM14360v1	anthracis	GCA_000007845.1_ASM784v1	cereus	0.000830486	2.3825
GCA_000143605.1_ASM14360v1	anthracis	GCA_000008165.1_ASM816v1	cereus	0.000830486	2.3825
GCA_000143605.1_ASM14360v1	anthracis	GCA_000008445.1_ASM844v1	cereus	0.000830486	2.3825
GCA_000143605.1_ASM14360v1	anthracis	GCA_000021445.1_ASM2144v1	cereus	0.00103796	2.3825
GCA_000143605.1_ASM14360v1	anthracis	GCA_000022865.1_ASM2286v1	cereus	0.000830486	2.3825
GCA_000143605.1_ASM14360v1	cereus	GCA_000161655.1_ASM16165v1	thuringiensis	0.000207596	2.53661
GCA_000143605.1_ASM14360v1	anthracis	GCA_000258885.1_ASM25888v1	cereus	0.000830486	2.23878
GCA_000146565.1_ASM14656v1	subtilis	GCA_000009045.1_ASM904v1	subtilis	0.0206705	1.94853
GCA_000146565.1_ASM14656v1	subtilis	GCA_000155325.1_ASM15532v1	subtilis	0.0208688	1.94853
GCA_000146565.1_ASM14656v1	subtilis	GCA_000155355.1_ASM15535v1	subtilis	0.0206705	1.94853
GCA_000146565.1_ASM14656v1	subtilis	GCA_000155375.1_ASM15537v1	subtilis	0.0206705	1.94853
GCA_000146565.1_ASM14656v1	subtilis	GCA_000186085.1_ASM18608v1	subtilis	0.0206705	1.94853
GCA_000146565.1_ASM14656v1	subtilis	GCA_000186745.1_ASM18674v1	subtilis	0.0210629	1.92897
GCA_000146565.1_ASM14656v1	subtilis	GCA_000209795.2_ASM20979v2	subtilis	0.0210765	1.83799
GCA_000146565.1_ASM14656v1	subtilis	GCA_000227465.1_ASM22746v1	subtilis	0.0117219	1.83583
GCA_000146565.1_ASM14656v1	subtilis	GCA_000227485.1_ASM22748v1	subtilis	0.0211626	1.83799
GCA_000146565.1_ASM14656v1	subtilis	GCA_000245315.1_ASM24531v1	vallismortis	0.0234076	2.21499
GCA_000146565.1_ASM14656v1	subtilis	GCA_000293765.1_ASM29376v1	subtilis	0.0206705	1.94853
GCA_000146565.1_ASM14656v1	subtilis	GCA_000321395.1_ASM32139v1	subtilis	0.0205952	1.94853
GCA_000146565.1_ASM14656v1	subtilis	GCA_000507145.1_KCTC_13622_01	tequilensis	0.0228389	2.48468
GCA_000146565.1_ASM14656v1	intestinalis	GCA_001566945.1_ASM156694v1	subtilis	0.0107539	1.907
GCA_000146565.1_ASM14656v1	gibsonii	GCA_001719185.1_ASM171918v1	subtilis	0.0216607	1.92897
GCA_000146565.1_ASM14656v1	intestinalis	GCA_002027305.1_ASM202730v1	subtilis	0.0111427	0.333395
GCA_000146565.1_ASM14656v1	intestinalis	GCA_002155045.1_ASM215504v1	subtilis	0.0107786	1.907
GCA_000146565.1_ASM14656v1	intestinalis	GCA_002211235.1_ASM221123v1	subtilis	0.0111404	1.75818
GCA_000146565.1_ASM14656v1	subtilis	GCA_002811125.1_ASM281112v1	vallismortis	0.0249971	2.29092
GCA_000146565.1_ASM14656v1	subtilis	GCA_003667885.1_ASM366788v1	vallismortis	0.0242428	2.3828
GCA_000146565.1_ASM14656v1	subtilis	GCA_004116955.1_ASM411695v1	vallismortis	0.0234076	2.3828
GCA_000146565.1_ASM14656v1	cabrialesii	GCA_004124315.1_ASM412431v1	subtilis	0.0171393	0.853492
GCA_000146565.1_ASM14656v1	subtilis	GCA_009724635.1_ASM972463v1	tequilensis	0.0209924	1.449
GCA_000146565.1_ASM14656v1	subtilis	GCA_012225885.1_ASM1222588v1	tequilensis	0.023225	2.63419
GCA_000146565.1_ASM14656v1	subtilis	GCA_900445435.1_59178_C01	tequilensis	0.0228389	2.63419
GCA_000155325.1_ASM15532v1	subtilis	GCA_000009045.1_ASM904v1	subtilis	0.000198398	0
GCA_000155325.1_ASM15532v1	subtilis	GCA_000186085.1_ASM18608v1	subtilis	0.000198398	0
GCA_000155325.1_ASM15532v1	subtilis	GCA_000227465.1_ASM22746v1	subtilis	0.0156609	0.886349
GCA_000155325.1_ASM15532v1	subtilis	GCA_000245315.1_ASM24531v1	vallismortis	0.0208081	2.33229
GCA_000155325.1_ASM15532v1	subtilis	GCA_000321395.1_ASM32139v1	subtilis	0.00158354	0.130905
GCA_000155325.1_ASM15532v1	intestinalis	GCA_001566945.1_ASM156694v1	subtilis	0.0146928	0.957526
GCA_000155325.1_ASM15532v1	intestinalis	GCA_002027305.1_ASM202730v1	subtilis	0.0150816	1.90264
GCA_000155325.1_ASM15532v1	intestinalis	GCA_002155045.1_ASM215504v1	subtilis	0.0147175	0.957526
GCA_000155325.1_ASM15532v1	intestinalis	GCA_002211235.1_ASM221123v1	subtilis	0.0150793	0.808702
GCA_000155325.1_ASM15532v1	subtilis	GCA_002811125.1_ASM281112v1	vallismortis	0.0223976	2.40822
GCA_000155325.1_ASM15532v1	subtilis	GCA_003667885.1_ASM366788v1	vallismortis	0.0216433	2.5001
GCA_000155325.1_ASM15532v1	subtilis	GCA_004116955.1_ASM411695v1	vallismortis	0.0208081	2.5001
GCA_000155355.1_ASM15535v1	subtilis	GCA_000009045.1_ASM904v1	subtilis	2e-08	0
GCA_000155355.1_ASM15535v1	subtilis	GCA_000155325.1_ASM15532v1	subtilis	0.000198398	0
GCA_000155355.1_ASM15535v1	subtilis	GCA_000155375.1_ASM15537v1	subtilis	0	0
GCA_000155355.1_ASM15535v1	subtilis	GCA_000186085.1_ASM18608v1	subtilis	2e-08	0
GCA_000155355.1_ASM15535v1	subtilis	GCA_000227465.1_ASM22746v1	subtilis	0.0154625	0.886349
GCA_000155355.1_ASM15535v1	subtilis	GCA_000245315.1_ASM24531v1	vallismortis	0.0206097	2.33229
GCA_000155355.1_ASM15535v1	subtilis	GCA_000293765.1_ASM29376v1	subtilis	1e-08	0
GCA_000155355.1_ASM15535v1	subtilis	GCA_000321395.1_ASM32139v1	subtilis	0.00138516	0.130905
GCA_000155355.1_ASM15535v1	intestinalis	GCA_001566945.1_ASM156694v1	subtilis	0.0144944	0.957526
GCA_000155355.1_ASM15535v1	intestinalis	GCA_002027305.1_ASM202730v1	subtilis	0.0148833	1.90264
GCA_000155355.1_ASM15535v1	intestinalis	GCA_002155045.1_ASM215504v1	subtilis	0.0145191	0.957526
GCA_000155355.1_ASM15535v1	intestinalis	GCA_002211235.1_ASM221123v1	subtilis	0.014881	0.808702
GCA_000155355.1_ASM15535v1	subtilis	GCA_002811125.1_ASM281112v1	vallismortis	0.0221992	2.40822
GCA_000155355.1_ASM15535v1	subtilis	GCA_003667885.1_ASM366788v1	vallismortis	0.0214449	2.5001
GCA_000155355.1_ASM15535v1	subtilis	GCA_004116955.1_ASM411695v1	vallismortis	0.0206097	2.5001
GCA_000155375.1_ASM15537v1	subtilis	GCA_000009045.1_ASM904v1	subtilis	2e-08	0
GCA_000155375.1_ASM15537v1	subtilis	GCA_000155325.1_ASM15532v1	subtilis	0.000198398	0
GCA_000155375.1_ASM15537v1	subtilis	GCA_000186085.1_ASM18608v1	subtilis	2e-08	0
GCA_000155375.1_ASM15537v1	subtilis	GCA_000227465.1_ASM22746v1	subtilis	0.0154625	0.886349
GCA_000155375.1_ASM15537v1	subtilis	GCA_000245315.1_ASM24531v1	vallismortis	0.0206097	2.33229
GCA_000155375.1_ASM15537v1	subtilis	GCA_000293765.1_ASM29376v1	subtilis	1e-08	0
GCA_000155375.1_ASM15537v1	subtilis	GCA_000321395.1_ASM32139v1	subtilis	0.00138516	0.130905
GCA_000155375.1_ASM15537v1	intestinalis	GCA_001566945.1_ASM156694v1	subtilis	0.0144944	0.957526
GCA_000155375.1_ASM15537v1	intestinalis	GCA_002027305.1_ASM202730v1	subtilis	0.0148833	1.90264
GCA_000155375.1_ASM15537v1	intestinalis	GCA_002155045.1_ASM215504v1	subtilis	0.0145191	0.957526
GCA_000155375.1_ASM15537v1	intestinalis	GCA_002211235.1_ASM221123v1	subtilis	0.014881	0.808702
GCA_000155375.1_ASM15537v1	subtilis	GCA_002811125.1_ASM281112v1	vallismortis	0.0221992	2.40822
GCA_000155375.1_ASM15537v1	subtilis	GCA_003667885.1_ASM366788v1	vallismortis	0.0214449	2.5001
GCA_000155375.1_ASM15537v1	subtilis	GCA_004116955.1_ASM411695v1	vallismortis	0.0206097	2.5001
GCA_000160895.1_ASM16089v1	anthracis	GCA_000006155.2_ASM615v2	cereus	0.0143919	4.40794
GCA_000160895.1_ASM16089v1	anthracis	GCA_000007845.1_ASM784v1	cereus	0.0137106	4.40794
GCA_000160895.1_ASM16089v1	anthracis	GCA_000008165.1_ASM816v1	cereus	0.0137106	4.40794
GCA_000160895.1_ASM16089v1	anthracis	GCA_000008445.1_ASM844v1	cereus	0.0137106	4.40794
GCA_000160895.1_ASM16089v1	anthracis	GCA_000021445.1_ASM2144v1	cereus	0.0139181	4.40794
GCA_000160895.1_ASM16089v1	cereus	GCA_000021785.1_ASM2178v1	cereus	0.0130933	3.69137
GCA_000160895.1_ASM16089v1	anthracis	GCA_000022865.1_ASM2286v1	cereus	0.0137106	4.40794
GCA_000160895.1_ASM16089v1	cereus	GCA_000143605.1_ASM14360v1	cereus	0.0128801	4.93594
GCA_000160895.1_ASM16089v1	cereus	GCA_000161575.1_ASM16157v1	thuringiensis	0.00102867	1.26153
GCA_000160895.1_ASM16089v1	cereus	GCA_000161655.1_ASM16165v1	thuringiensis	0.0130877	4.56205
GCA_000160895.1_ASM16089v1	anthracis	GCA_000258885.1_ASM25888v1	cereus	0.0137106	4.26421
GCA_000160895.1_ASM16089v1	bombysepticus	GCA_000831065.1_ASM83106v1	cereus	0.00082307	0.759914
GCA_000160895.1_ASM16089v1	albus	GCA_004153665.1_ASM415366v1	cereus	0.000823075	0.759914
GCA_000160895.1_ASM16089v1	cereus	GCA_007672275.1_ASM767227v1	tropicus	0.0105381	4.33259
GCA_000160895.1_ASM16089v1	cereus	GCA_007676425.1_ASM767642v1	tropicus	0.0107536	4.33259
GCA_000160895.1_ASM16089v1	cereus	GCA_007682035.1_ASM768203v1	tropicus	0.0109888	5.05104
GCA_000160895.1_ASM16089v1	cereus	GCA_011405335.1_ASM1140533v1	wiedmannii	0.00123416	1.41734
GCA_000160915.1_ASM16091v1	cereus	GCA_000003645.1_ASM364v1	cereus	0.00720013	2.45836
GCA_000160915.1_ASM16091v1	cereus	GCA_000003925.1_ASM392v1	mycoides	0.0286053	7.74776
GCA_000160915.1_ASM16091v1	cereus	GCA_000003955.1_ASM395v1	cereus	0.0223914	5.46259
GCA_000160915.1_ASM16091v1	anthracis	GCA_000006155.2_ASM615v2	cereus	0.00193303	1.33073
GCA_000160915.1_ASM16091v1	cereus	GCA_000007825.1_ASM782v1	cereus	0.0137096	4.00279
GCA_000160915.1_ASM16091v1	anthracis	GCA_000007845.1_ASM784v1	cereus	0.00125173	1.33073
GCA_000160915.1_ASM16091v1	cereus	GCA_000008005.1_ASM800v1	cereus	0.00514707	2.77228
GCA_000160915.1_ASM16091v1	anthracis	GCA_000008165.1_ASM816v1	cereus	0.00125173	1.33073
GCA_000160915.1_ASM16091v1	anthracis	GCA_000008445.1_ASM844v1	cereus	0.00125173	1.33073
GCA_000160915.1_ASM16091v1	cereus	GCA_000011625.1_ASM1162v1	cereus	0.00104031	2.53661
GCA_000160915.1_ASM16091v1	cereus	GCA_000013065.1_ASM1306v1	cereus	0.00619143	4.23777
GCA_000160915.1_ASM16091v1	cereus	GCA_000017425.1_ASM1742v1	cytotoxicus	0.0631416	5.05448
GCA_000160915.1_ASM16091v1	cereus	GCA_000018825.1_ASM1882v1	weihenstephanensis	0.0290184	7.68231
GCA_000160915.1_ASM16091v1	cereus	GCA_000021205.1_ASM2120v1	cereus	0.0135044	5.00306
GCA_000160915.1_ASM16091v1	cereus	GCA_000021225.1_ASM2122v1	cereus	0.00598234	3.23914
GCA_000160915.1_ASM16091v1	cereus	GCA_000021305.1_ASM2130v1	cereus	0.018338	4.86087
GCA_000160915.1_ASM16091v1	anthracis	GCA_000021445.1_ASM2144v1	cereus	0.0014592	1.33073
GCA_000160915.1_ASM16091v1	cereus	GCA_000021785.1_ASM2178v1	cereus	0.000634353	4.41625
GCA_000160915.1_ASM16091v1	anthracis	GCA_000022865.1_ASM2286v1	cereus	0.00125173	1.33073
GCA_000160915.1_ASM16091v1	cereus	GCA_000092165.1_ASM9216v1	thuringiensis	0.0141286	4.70506
GCA_000160915.1_ASM16091v1	cereus	GCA_000143605.1_ASM14360v1	cereus	0.00042125	2.53661
GCA_000160915.1_ASM16091v1	cereus	GCA_000160895.1_ASM16089v1	cereus	0.0133014	4.56205
GCA_000160915.1_ASM16091v1	cereus	GCA_000160955.1_ASM16095v1	wiedmannii	0.016251	2.84536
GCA_000160915.1_ASM16091v1	cereus	GCA_000160975.1_ASM16097v1	mycoides	0.0290372	6.49016
GCA_000160915.1_ASM16091v1	cereus	GCA_000161335.1_ASM16133v1	mycoides	0.0306661	7.26932
GCA_000160915.1_ASM16091v1	cereus	GCA_000161415.1_ASM16141v1	pseudomycoides	0.042264	5.72771
GCA_000160915.1_ASM16091v1	cereus	GCA_000161435.1_ASM16143v1	pseudomycoides	0.042264	5.46859
GCA_000160915.1_ASM16091v1	cereus	GCA_000161455.1_ASM16145v1	pseudomycoides	0.0428764	5.46859
GCA_000160915.1_ASM16091v1	cereus	GCA_000161475.1_ASM16147v1	thuringiensis	0.00339731	4.22744
GCA_000160915.1_ASM16091v1	cereus	GCA_000161495.1_ASM16149v1	thuringiensis	0.0196255	5.00306
GCA_000160915.1_ASM16091v1	cereus	GCA_000161515.1_ASM16151v1	thuringiensis	0.0196255	4.98514
GCA_000160915.1_ASM16091v1	cereus	GCA_000161535.1_ASM16153v1	thuringiensis	0.0191993	3.69936
GCA_000160915.1_ASM16091v1	cereus	GCA_000161555.1_ASM16155v1	thuringiensis	0.0145249	3.96835
GCA_000160915.1_ASM16091v1	cereus	GCA_000161575.1_ASM16157v1	thuringiensis	0.0135065	4.70506
GCA_000160915.1_ASM16091v1	cereus	GCA_000161595.1_ASM16159v1	thuringiensis	0.000632815	3.37914
GCA_000160915.1_ASM16091v1	cereus	GCA_000161615.1_ASM16161v1	thuringiensis	0.0196255	4.98514
GCA_000160915.1_ASM16091v1	cereus	GCA_000161635.1_ASM16163v1	thuringiensis	0.000833126	2.60731
GCA_000160915.1_ASM16091v1	cereus	GCA_000161655.1_ASM16165v1	thuringiensis	0.000628836	0.458912
GCA_000160915.1_ASM16091v1	cereus	GCA_000161675.1_ASM16167v1	thuringiensis	0.012713	3.38836
GCA_000160915.1_ASM16091v1	anthracis	GCA_000258885.1_ASM25888v1	cereus	0.00125173	1.187
GCA_000160915.1_ASM16091v1	bingmayongensis	GCA_000299035.1_ASM29903v1	cereus	0.0412994	3.97132
GCA_000160915.1_ASM16091v1	cereus	GCA_000496285.1_ASM49628v1	toyonensis	0.0187066	6.84718
GCA_000160915.1_ASM16091v1	cereus	GCA_000513155.1_ASM51315v1	weihenstephanensis	0.0284032	7.74398
GCA_000160915.1_ASM16091v1	cereus	GCA_000712615.1_ASM71261v1	gaemokensis	0.0427407	4.18156
GCA_000160915.1_ASM16091v1	cereus	GCA_000742855.1_ASM74285v1	pseudomycoides	0.0424593	5.3389
GCA_000160915.1_ASM16091v1	cereus	GCA_000775975.1_ASM77597v1	weihenstephanensis	0.0284032	7.74398
GCA_000160915.1_ASM16091v1	bombysepticus	GCA_000831065.1_ASM83106v1	cereus	0.0133009	4.78886
GCA_000160915.1_ASM16091v1	cereus	GCA_000832605.1_ASM83260v1	mycoides	0.0284013	7.74776
GCA_000160915.1_ASM16091v1	cereus	GCA_000832885.1_ASM83288v1	pseudomycoides	0.0424593	5.3389
GCA_000160915.1_ASM16091v1	cereus	GCA_001275045.2_ASM127504v2	toyonensis	0.019119	6.76496
GCA_000160915.1_ASM16091v1	cereus	GCA_001590835.1_ASM159083v1	gaemokensis	0.0427407	4.18156
GCA_000160915.1_ASM16091v1	cereus	GCA_001883995.1_ASM188399v1	paranthracis	0.00648181	2.96551
GCA_000160915.1_ASM16091v1	cereus	GCA_001884025.1_ASM188402v1	pacificus	0.00535631	2.77228
GCA_000160915.1_ASM16091v1	cereus	GCA_001884035.1_ASM188403v1	tropicus	0.00313248	4.41625
GCA_000160915.1_ASM16091v1	cereus	GCA_001884045.1_ASM188404v1	mobilis	0.0149317	3.07016
GCA_000160915.1_ASM16091v1	cereus	GCA_001884065.1_ASM188406v1	proteolyticus	0.0227927	5.66279
GCA_000160915.1_ASM16091v1	cereus	GCA_001884105.1_ASM188410v1	luti	0.0171613	2.99289
GCA_000160915.1_ASM16091v1	cereus	GCA_001884135.1_ASM188413v1	nitratireducens	0.0230198	7.05324
GCA_000160915.1_ASM16091v1	albus	GCA_001884185.1_ASM188418v1	cereus	0.00977045	3.20366
GCA_000160915.1_ASM16091v1	cereus	GCA_001884235.1_ASM188423v1	paramycoides	0.0202964	6.1556
GCA_000160915.1_ASM16091v1	cereus	GCA_002014545.1_ASM201454v1	mycoides	0.0284013	6.43708
GCA_000160915.1_ASM16091v1	cereus	GCA_002104575.1_ASM210457v1	mycoides	0.030466	6.49016
GCA_000160915.1_ASM16091v1	cereus	GCA_002250885.2_ASM225088v2	cytotoxicus	0.0633453	4.98262
GCA_000160915.1_ASM16091v1	cereus	GCA_002250905.2_ASM225090v2	cytotoxicus	0.0633454	5.05448
GCA_000160915.1_ASM16091v1	cereus	GCA_002250925.2_ASM225092v2	cytotoxicus	0.0633454	5.05448
GCA_000160915.1_ASM16091v1	cereus	GCA_002250945.2_ASM225094v2	cytotoxicus	0.0631416	5.05448
GCA_000160915.1_ASM16091v1	cereus	GCA_002250965.2_ASM225096v2	cytotoxicus	0.0633453	4.98262
GCA_000160915.1_ASM16091v1	cereus	GCA_002251005.2_ASM225100v2	cytotoxicus	0.0633453	4.98262
GCA_000160915.1_ASM16091v1	cereus	GCA_002251025.2_ASM225102v2	cytotoxicus	0.0633453	4.98262
GCA_000160915.1_ASM16091v1	cereus	GCA_002552205.1_ASM255220v1	wiedmannii	0.0160121	6.92544
GCA_000160915.1_ASM16091v1	cereus	GCA_002557005.1_ASM255700v1	toyonensis	0.0191175	6.92841
GCA_000160915.1_ASM16091v1	cereus	GCA_002557065.1_ASM255706v1	pseudomycoides	0.0424744	5.9849
GCA_000160915.1_ASM16091v1	cereus	GCA_002557395.1_ASM255739v1	pseudomycoides	0.0420423	5.9849
GCA_000160915.1_ASM16091v1	cereus	GCA_002557675.1_ASM255767v1	wiedmannii	0.0160399	7.18808
GCA_000160915.1_ASM16091v1	cereus	GCA_002568975.1_ASM256897v1	pseudomycoides	0.0414489	5.45201
GCA_000160915.1_ASM16091v1	cereus	GCA_002569005.1_ASM256900v1	pseudomycoides	0.0414489	5.45201
GCA_000160915.1_ASM16091v1	cereus	GCA_002569095.1_ASM256909v1	toyonensis	0.0191163	6.66047
GCA_000160915.1_ASM16091v1	cereus	GCA_002569875.1_ASM256987v1	pseudomycoides	0.0416577	5.35598
GCA_000160915.1_ASM16091v1	cereus	GCA_002570135.1_ASM257013v1	wiedmannii	0.0166373	6.2316
GCA_000160915.1_ASM16091v1	cereus	GCA_002571765.1_ASM257176v1	toyonensis	0.0189124	6.73426
GCA_000160915.1_ASM16091v1	cereus	GCA_002572295.1_ASM257229v1	toyonensis	0.0191175	6.95663
GCA_000160915.1_ASM16091v1	cereus	GCA_002572495.1_ASM257249v1	pseudomycoides	0.042264	5.86291
GCA_000160915.1_ASM16091v1	cereus	GCA_002579385.1_ASM257938v1	pseudomycoides	0.0414489	5.72771
GCA_000160915.1_ASM16091v1	cereus	GCA_002580865.1_ASM258086v1	toyonensis	0.0191175	6.95663
GCA_000160915.1_ASM16091v1	cereus	GCA_002582165.1_ASM258216v1	pseudomycoides	0.0424593	5.69346
GCA_000160915.1_ASM16091v1	cereus	GCA_002589595.1_ASM258959v1	toyonensis	0.0191175	6.84155
GCA_000160915.1_ASM16091v1	cereus	GCA_002807595.1_ASM280759v1	toyonensis	0.0195956	5.82331
GCA_000160915.1_ASM16091v1	cereus	GCA_003612955.1_ASM361295v1	mobilis	0.0155572	2.59549
GCA_000160915.1_ASM16091v1	cereus	GCA_003858675.1_ASM385867v1	pacificus	0.00507306	2.70041
GCA_000160915.1_ASM16091v1	cereus	GCA_003866015.1_ASM386601v1	wiedmannii	0.0153839	7.18808
GCA_000160915.1_ASM16091v1	albus	GCA_003966295.1_ASM396629v1	cereus	0.00977045	3.40577
GCA_000160915.1_ASM16091v1	albus	GCA_004116025.1_ASM411602v1	cereus	0.0095652	3.2744
GCA_000160915.1_ASM16091v1	albus	GCA_004116035.1_ASM411603v1	cereus	0.0095652	3.2744
GCA_000160915.1_ASM16091v1	albus	GCA_004116065.1_ASM411606v1	cereus	0.0095652	3.2744
GCA_000160915.1_ASM16091v1	albus	GCA_004116085.1_ASM411608v1	cereus	0.0095652	3.2744
GCA_000160915.1_ASM16091v1	albus	GCA_004116415.1_ASM411641v1	cereus	0.0095652	3.2744
GCA_000160915.1_ASM16091v1	albus	GCA_004153665.1_ASM415366v1	cereus	0.013301	4.78886
GCA_000160915.1_ASM16091v1	cereus	GCA_004367995.1_ASM436799v1	mycoides	0.0291046	7.26932
GCA_000160915.1_ASM16091v1	cereus	GCA_005117095.1_ASM511709v1	paranthracis	0.00598234	3.01686
GCA_000160915.1_ASM16091v1	cereus	GCA_005217165.1_ASM521716v1	wiedmannii	0.0157944	5.82218
GCA_000160915.1_ASM16091v1	cereus	GCA_005217685.1_ASM521768v1	mycoides	0.0281976	6.43708
GCA_000160915.1_ASM16091v1	cereus	GCA_005217695.1_ASM521769v1	wiedmannii	0.0157938	5.82218
GCA_000160915.1_ASM16091v1	cereus	GCA_005217805.1_ASM521780v1	mycoides	0.0296376	5.82331
GCA_000160915.1_ASM16091v1	cereus	GCA_005217915.1_ASM521791v1	wiedmannii	0.0161455	6.26896
GCA_000160915.1_ASM16091v1	cereus	GCA_005848985.1_ASM584898v1	paranthracis	0.00784315	2.3746
GCA_000160915.1_ASM16091v1	cereus	GCA_006349595.1_ASM634959v1	pacificus	0.0027642	2.59549
GCA_000160915.1_ASM16091v1	cereus	GCA_006349625.1_ASM634962v1	tropicus	0.00297011	2.63257
GCA_000160915.1_ASM16091v1	cereus	GCA_006349645.1_ASM634964v1	tropicus	0.00297011	2.63257
GCA_000160915.1_ASM16091v1	cereus	GCA_006457285.1_ASM645728v1	tropicus	0.00490816	4.23777
GCA_000160915.1_ASM16091v1	bacterium	GCA_006494425.1_ASM649442v1	cereus	0.0100016	2.45222
GCA_000160915.1_ASM16091v1	cereus	GCA_007672275.1_ASM767227v1	tropicus	0.00276329	0.70022
GCA_000160915.1_ASM16091v1	cereus	GCA_007673305.1_ASM767330v1	mycoides	0.0261462	7.68107
GCA_000160915.1_ASM16091v1	cereus	GCA_007673655.1_ASM767365v1	mycoides	0.0478212	6.76758
GCA_000160915.1_ASM16091v1	cereus	GCA_007676425.1_ASM767642v1	tropicus	0.00297878	0.70022
GCA_000160915.1_ASM16091v1	cereus	GCA_007676595.1_ASM767659v1	nitratireducens	0.0228218	7.15343
GCA_000160915.1_ASM16091v1	cereus	GCA_007676605.1_ASM767660v1	nitratireducens	0.0228218	7.15343
GCA_000160915.1_ASM16091v1	cereus	GCA_007681065.1_ASM768106v1	nitratireducens	0.0228134	6.72514
GCA_000160915.1_ASM16091v1	cereus	GCA_007681185.1_ASM768118v1	mobilis	0.0156985	2.42174
GCA_000160915.1_ASM16091v1	cereus	GCA_007681195.1_ASM768119v1	mobilis	0.0149317	2.76123
GCA_000160915.1_ASM16091v1	cereus	GCA_007681365.1_ASM768136v1	nitratireducens	0.0226008	7.12094
GCA_000160915.1_ASM16091v1	cereus	GCA_007681375.1_ASM768137v1	proteolyticus	0.0226442	5.66279
GCA_000160915.1_ASM16091v1	cereus	GCA_007682005.1_ASM768200v1	paramycoides	0.0225895	6.93982
GCA_000160915.1_ASM16091v1	cereus	GCA_007682035.1_ASM768203v1	tropicus	0.00321398	2.65171
GCA_000160915.1_ASM16091v1	cereus	GCA_007682135.1_ASM768213v1	paranthracis	0.00618984	3.20204
GCA_000160915.1_ASM16091v1	cereus	GCA_007682195.1_ASM768219v1	mobilis	0.0151377	2.76123
GCA_000160915.1_ASM16091v1	cereus	GCA_007682355.1_ASM768235v1	nitratireducens	0.0226008	7.12094
GCA_000160915.1_ASM16091v1	cereus	GCA_007682405.1_ASM768240v1	tropicus	0.00222758	2.45261
GCA_000160915.1_ASM16091v1	cereus	GCA_008274925.1_ASM827492v1	mycoides	0.0296445	7.8102
GCA_000160915.1_ASM16091v1	cereus	GCA_008807735.1_ASM880773v1	wiedmannii	0.0164063	3.96835
GCA_000160915.1_ASM16091v1	cereus	GCA_008923665.1_ASM892366v1	luti	0.0157033	3.17047
GCA_000160915.1_ASM16091v1	cereus	GCA_009648955.1_ASM964895v1	paranthracis	0.00598234	3.23914
GCA_000160915.1_ASM16091v1	cereus	GCA_009739945.1_ASM973994v1	luti	0.0169539	2.99289
GCA_000160915.1_ASM16091v1	albus	GCA_009740005.1_ASM974000v1	cereus	0.00997712	3.40577
GCA_000160915.1_ASM16091v1	cereus	GCA_009799785.1_ASM979978v1	toyonensis	0.0189129	6.84718
GCA_000160915.1_ASM16091v1	cereus	GCA_009799965.1_ASM979996v1	paranthracis	0.00618984	3.20204
GCA_000160915.1_ASM16091v1	cereus	GCA_009873395.1_ASM987339v1	paranthracis	0.0111595	3.29513
GCA_000160915.1_ASM16091v1	cereus	GCA_009884315.1_ASM988431v1	pacificus	0.00485721	2.45222
GCA_000160915.1_ASM16091v1	cereus	GCA_009884335.1_ASM988433v1	paranthracis	0.0079674	2.45836
GCA_000160915.1_ASM16091v1	cereus	GCA_010628775.1_ASM1062877v1	pacificus	0.00514706	2.55669
GCA_000160915.1_ASM16091v1	cereus	GCA_010669045.1_ASM1066904v1	paranthracis	0.00598234	3.10322
GCA_000160915.1_ASM16091v1	cereus	GCA_010681835.1_ASM1068183v1	mobilis	0.0149317	2.45261
GCA_000160915.1_ASM16091v1	cereus	GCA_010994445.1_ASM1099444v1	tropicus	0.00297011	2.85785
GCA_000160915.1_ASM16091v1	cereus	GCA_010994525.1_ASM1099452v1	tropicus	0.00276348	2.85785
GCA_000160915.1_ASM16091v1	cereus	GCA_011040455.1_ASM1104045v1	tropicus	0.00360224	1.98713
GCA_000160915.1_ASM16091v1	cereus	GCA_011405335.1_ASM1140533v1	wiedmannii	0.013712	4.86087
GCA_000160915.1_ASM16091v1	cereus	GCA_011684125.1_Bacillus_sp.TSAWB	pacificus	0.00727124	2.38625
GCA_000160915.1_ASM16091v1	albus	GCA_011751575.1_ASM1175157v1	cereus	0.00873313	3.17047
GCA_000160915.1_ASM16091v1	albus	GCA_011751595.1_ASM1175159v1	cereus	0.00884576	3.20366
GCA_000160915.1_ASM16091v1	cereus	GCA_012184275.1_ASM1218427v1	paranthracis	0.00598233	3.15098
GCA_000160915.1_ASM16091v1	cereus	GCA_012395305.1_ASM1239530v1	paranthracis	0.00598233	3.29513
GCA_000160915.1_ASM16091v1	cereus	GCA_012972725.1_ASM1297272v1	paranthracis	0.00669331	2.43472
GCA_000160915.1_ASM16091v1	cereus	GCA_900094345.1_ASM90009434v1	weihenstephanensis	0.0286077	6.63045
GCA_000160915.1_ASM16091v1	cereus	GCA_900094655.1_ASM90009465v1	weihenstephanensis	0.0299729	7.71126
GCA_000160915.1_ASM16091v1	cereus	GCA_900094695.1_ASM90009469v1	weihenstephanensis	0.0291348	7.8102
GCA_000160915.1_ASM16091v1	cereus	GCA_900094995.1_ASM90009499v1	weihenstephanensis	0.0303907	7.68107
GCA_000160915.1_ASM16091v1	cereus	GCA_900095005.1_ASM90009500v1	weihenstephanensis	0.0252212	7.71126
GCA_000160955.1_ASM16095v1	mycoides	GCA_000003925.1_ASM392v1	wiedmannii	0.0243942	7.73482
GCA_000160955.1_ASM16095v1	cereus	GCA_000003955.1_ASM395v1	wiedmannii	0.0181803	5.44964
GCA_000160955.1_ASM16095v1	anthracis	GCA_000006155.2_ASM615v2	wiedmannii	0.0173416	2.69125
GCA_000160955.1_ASM16095v1	cereus	GCA_000007825.1_ASM782v1	wiedmannii	0.0172093	3.98984
GCA_000160955.1_ASM16095v1	anthracis	GCA_000007845.1_ASM784v1	wiedmannii	0.0166603	2.69125
GCA_000160955.1_ASM16095v1	anthracis	GCA_000008165.1_ASM816v1	wiedmannii	0.0166603	2.69125
GCA_000160955.1_ASM16095v1	anthracis	GCA_000008445.1_ASM844v1	wiedmannii	0.0166603	2.69125
GCA_000160955.1_ASM16095v1	weihenstephanensis	GCA_000018825.1_ASM1882v1	wiedmannii	0.0248073	7.66936
GCA_000160955.1_ASM16095v1	cereus	GCA_000021205.1_ASM2120v1	wiedmannii	0.0170041	4.99011
GCA_000160955.1_ASM16095v1	cereus	GCA_000021305.1_ASM2130v1	wiedmannii	0.0141269	4.84792
GCA_000160955.1_ASM16095v1	anthracis	GCA_000021445.1_ASM2144v1	wiedmannii	0.0168678	2.69125
GCA_000160955.1_ASM16095v1	cereus	GCA_000021785.1_ASM2178v1	wiedmannii	0.0160429	4.4033
GCA_000160955.1_ASM16095v1	anthracis	GCA_000022865.1_ASM2286v1	wiedmannii	0.0166603	2.69125
GCA_000160955.1_ASM16095v1	thuringiensis	GCA_000092165.1_ASM9216v1	wiedmannii	0.0176283	4.69211
GCA_000160955.1_ASM16095v1	cereus	GCA_000143605.1_ASM14360v1	wiedmannii	0.0158298	3.21925
GCA_000160955.1_ASM16095v1	cereus	GCA_000160895.1_ASM16089v1	wiedmannii	0.0168011	4.5491
GCA_000160955.1_ASM16095v1	mycoides	GCA_000160975.1_ASM16097v1	wiedmannii	0.0248261	6.47721
GCA_000160955.1_ASM16095v1	mycoides	GCA_000161335.1_ASM16133v1	wiedmannii	0.026455	7.25637
GCA_000160955.1_ASM16095v1	thuringiensis	GCA_000161495.1_ASM16149v1	wiedmannii	0.0154144	4.99011
GCA_000160955.1_ASM16095v1	thuringiensis	GCA_000161515.1_ASM16151v1	wiedmannii	0.0154144	4.97219
GCA_000160955.1_ASM16095v1	thuringiensis	GCA_000161535.1_ASM16153v1	wiedmannii	0.0149882	3.68642
GCA_000160955.1_ASM16095v1	thuringiensis	GCA_000161555.1_ASM16155v1	wiedmannii	0.0180246	3.9554
GCA_000160955.1_ASM16095v1	thuringiensis	GCA_000161575.1_ASM16157v1	wiedmannii	0.0170062	4.69211
GCA_000160955.1_ASM16095v1	thuringiensis	GCA_000161615.1_ASM16161v1	wiedmannii	0.0154144	4.97219
GCA_000160955.1_ASM16095v1	thuringiensis	GCA_000161655.1_ASM16165v1	wiedmannii	0.0160374	2.84536
GCA_000160955.1_ASM16095v1	thuringiensis	GCA_000161675.1_ASM16167v1	wiedmannii	0.0162127	3.37541
GCA_000160955.1_ASM16095v1	anthracis	GCA_000258885.1_ASM25888v1	wiedmannii	0.0166603	2.54752
GCA_000160955.1_ASM16095v1	toyonensis	GCA_000496285.1_ASM49628v1	wiedmannii	0.0144956	6.83423
GCA_000160955.1_ASM16095v1	weihenstephanensis	GCA_000513155.1_ASM51315v1	wiedmannii	0.0241921	7.73103
GCA_000160955.1_ASM16095v1	weihenstephanensis	GCA_000775975.1_ASM77597v1	wiedmannii	0.0241921	7.73103
GCA_000160955.1_ASM16095v1	bombysepticus	GCA_000831065.1_ASM83106v1	wiedmannii	0.0168006	4.77591
GCA_000160955.1_ASM16095v1	mycoides	GCA_000832605.1_ASM83260v1	wiedmannii	0.0241902	7.73482
GCA_000160955.1_ASM16095v1	toyonensis	GCA_001275045.2_ASM127504v2	wiedmannii	0.0149079	6.75202
GCA_000160955.1_ASM16095v1	mobilis	GCA_001884045.1_ASM188404v1	wiedmannii	0.0053648	3.05721
GCA_000160955.1_ASM16095v1	proteolyticus	GCA_001884065.1_ASM188406v1	wiedmannii	0.0185817	5.64984
GCA_000160955.1_ASM16095v1	luti	GCA_001884105.1_ASM188410v1	wiedmannii	0.0129502	0.568068
GCA_000160955.1_ASM16095v1	nitratireducens	GCA_001884135.1_ASM188413v1	wiedmannii	0.0188088	7.04029
GCA_000160955.1_ASM16095v1	paramycoides	GCA_001884235.1_ASM188423v1	wiedmannii	0.0160854	6.14265
GCA_000160955.1_ASM16095v1	mycoides	GCA_002014545.1_ASM201454v1	wiedmannii	0.0241902	6.42414
GCA_000160955.1_ASM16095v1	mycoides	GCA_002104575.1_ASM210457v1	wiedmannii	0.0262549	6.47721
GCA_000160955.1_ASM16095v1	toyonensis	GCA_002557005.1_ASM255700v1	wiedmannii	0.0149064	6.91546
GCA_000160955.1_ASM16095v1	wiedmannii	GCA_002557675.1_ASM255767v1	wiedmannii	0.000211118	7.17513
GCA_000160955.1_ASM16095v1	toyonensis	GCA_002569095.1_ASM256909v1	wiedmannii	0.0149052	6.64752
GCA_000160955.1_ASM16095v1	toyonensis	GCA_002571765.1_ASM257176v1	wiedmannii	0.0147013	6.72131
GCA_000160955.1_ASM16095v1	toyonensis	GCA_002572295.1_ASM257229v1	wiedmannii	0.0149064	6.94368
GCA_000160955.1_ASM16095v1	toyonensis	GCA_002580865.1_ASM258086v1	wiedmannii	0.0149064	6.94368
GCA_000160955.1_ASM16095v1	toyonensis	GCA_002589595.1_ASM258959v1	wiedmannii	0.0149064	6.82861
GCA_000160955.1_ASM16095v1	toyonensis	GCA_002807595.1_ASM280759v1	wiedmannii	0.0153845	5.81036
GCA_000160955.1_ASM16095v1	mobilis	GCA_003612955.1_ASM361295v1	wiedmannii	0.00599033	3.27813
GCA_000160955.1_ASM16095v1	albus	GCA_004153665.1_ASM415366v1	wiedmannii	0.0168006	4.77591
GCA_000160955.1_ASM16095v1	mycoides	GCA_004367995.1_ASM436799v1	wiedmannii	0.0248935	7.25637
GCA_000160955.1_ASM16095v1	mycoides	GCA_005217685.1_ASM521768v1	wiedmannii	0.0239865	6.42414
GCA_000160955.1_ASM16095v1	mycoides	GCA_005217805.1_ASM521780v1	wiedmannii	0.0254265	5.81036
GCA_000160955.1_ASM16095v1	bacterium	GCA_006494425.1_ASM649442v1	wiedmannii	0.0135012	3.13486
GCA_000160955.1_ASM16095v1	tropicus	GCA_007672275.1_ASM767227v1	wiedmannii	0.0134878	2.6159
GCA_000160955.1_ASM16095v1	mycoides	GCA_007673305.1_ASM767330v1	wiedmannii	0.0219351	7.66812
GCA_000160955.1_ASM16095v1	tropicus	GCA_007676425.1_ASM767642v1	wiedmannii	0.0137033	2.6159
GCA_000160955.1_ASM16095v1	nitratireducens	GCA_007676595.1_ASM767659v1	wiedmannii	0.0186107	7.14049
GCA_000160955.1_ASM16095v1	nitratireducens	GCA_007676605.1_ASM767660v1	wiedmannii	0.0186107	7.14049
GCA_000160955.1_ASM16095v1	nitratireducens	GCA_007681065.1_ASM768106v1	wiedmannii	0.0186023	6.71219
GCA_000160955.1_ASM16095v1	mobilis	GCA_007681185.1_ASM768118v1	wiedmannii	0.00613166	3.10438
GCA_000160955.1_ASM16095v1	mobilis	GCA_007681195.1_ASM768119v1	wiedmannii	0.0053648	3.44387
GCA_000160955.1_ASM16095v1	nitratireducens	GCA_007681365.1_ASM768136v1	wiedmannii	0.0183897	7.10799
GCA_000160955.1_ASM16095v1	proteolyticus	GCA_007681375.1_ASM768137v1	wiedmannii	0.0184331	5.64984
GCA_000160955.1_ASM16095v1	paramycoides	GCA_007682005.1_ASM768200v1	wiedmannii	0.0183784	6.92687
GCA_000160955.1_ASM16095v1	tropicus	GCA_007682035.1_ASM768203v1	wiedmannii	0.0139385	3.33435
GCA_000160955.1_ASM16095v1	mobilis	GCA_007682195.1_ASM768219v1	wiedmannii	0.00557082	3.44387
GCA_000160955.1_ASM16095v1	nitratireducens	GCA_007682355.1_ASM768235v1	wiedmannii	0.0183897	7.10799
GCA_000160955.1_ASM16095v1	mycoides	GCA_008274925.1_ASM827492v1	wiedmannii	0.0254334	7.79726
GCA_000160955.1_ASM16095v1	luti	GCA_008923665.1_ASM892366v1	wiedmannii	0.0114922	3.15752
GCA_000160955.1_ASM16095v1	luti	GCA_009739945.1_ASM973994v1	wiedmannii	0.0127428	0.568068
GCA_000160955.1_ASM16095v1	toyonensis	GCA_009799785.1_ASM979978v1	wiedmannii	0.0147018	6.83423
GCA_000160955.1_ASM16095v1	mobilis	GCA_010681835.1_ASM1068183v1	wiedmannii	0.0053648	3.13525
GCA_000160955.1_ASM16095v1	wiedmannii	GCA_011405335.1_ASM1140533v1	wiedmannii	0.0172117	4.84792
GCA_000160955.1_ASM16095v1	weihenstephanensis	GCA_900094345.1_ASM90009434v1	wiedmannii	0.0243966	6.6175
GCA_000160955.1_ASM16095v1	weihenstephanensis	GCA_900094655.1_ASM90009465v1	wiedmannii	0.0257618	7.69832
GCA_000160955.1_ASM16095v1	weihenstephanensis	GCA_900094695.1_ASM90009469v1	wiedmannii	0.0249237	7.79726
GCA_000160955.1_ASM16095v1	weihenstephanensis	GCA_900094995.1_ASM90009499v1	wiedmannii	0.0261797	7.66812
GCA_000160955.1_ASM16095v1	weihenstephanensis	GCA_900095005.1_ASM90009500v1	wiedmannii	0.0210101	7.69832
GCA_000160975.1_ASM16097v1	cereus	GCA_000003955.1_ASM395v1	mycoides	0.0161607	4.80531
GCA_000160975.1_ASM16097v1	anthracis	GCA_000006155.2_ASM615v2	mycoides	0.0301278	6.33605
GCA_000160975.1_ASM16097v1	cereus	GCA_000007825.1_ASM782v1	mycoides	0.0299954	6.03506
GCA_000160975.1_ASM16097v1	anthracis	GCA_000007845.1_ASM784v1	mycoides	0.0294465	6.33605
GCA_000160975.1_ASM16097v1	anthracis	GCA_000008165.1_ASM816v1	mycoides	0.0294465	6.33605
GCA_000160975.1_ASM16097v1	anthracis	GCA_000008445.1_ASM844v1	mycoides	0.0294465	6.33605
GCA_000160975.1_ASM16097v1	cereus	GCA_000021205.1_ASM2120v1	mycoides	0.0297902	7.03533
GCA_000160975.1_ASM16097v1	cereus	GCA_000021305.1_ASM2130v1	mycoides	0.0213653	6.89314
GCA_000160975.1_ASM16097v1	anthracis	GCA_000021445.1_ASM2144v1	mycoides	0.0296539	6.33605
GCA_000160975.1_ASM16097v1	cereus	GCA_000021785.1_ASM2178v1	mycoides	0.0288291	6.44852
GCA_000160975.1_ASM16097v1	anthracis	GCA_000022865.1_ASM2286v1	mycoides	0.0294465	6.33605
GCA_000160975.1_ASM16097v1	mycoides	GCA_000092165.1_ASM9216v1	thuringiensis	0.0304145	6.73733
GCA_000160975.1_ASM16097v1	cereus	GCA_000143605.1_ASM14360v1	mycoides	0.028616	6.86405
GCA_000160975.1_ASM16097v1	cereus	GCA_000160895.1_ASM16089v1	mycoides	0.0295872	6.59432
GCA_000160975.1_ASM16097v1	mycoides	GCA_000161495.1_ASM16149v1	thuringiensis	0.0226529	7.03533
GCA_000160975.1_ASM16097v1	mycoides	GCA_000161515.1_ASM16151v1	thuringiensis	0.0226529	7.01741
GCA_000160975.1_ASM16097v1	mycoides	GCA_000161535.1_ASM16153v1	thuringiensis	0.0222267	5.73164
GCA_000160975.1_ASM16097v1	mycoides	GCA_000161555.1_ASM16155v1	thuringiensis	0.0308108	6.00062
GCA_000160975.1_ASM16097v1	mycoides	GCA_000161575.1_ASM16157v1	thuringiensis	0.0297924	6.73733
GCA_000160975.1_ASM16097v1	mycoides	GCA_000161615.1_ASM16161v1	thuringiensis	0.0226529	7.01741
GCA_000160975.1_ASM16097v1	mycoides	GCA_000161655.1_ASM16165v1	thuringiensis	0.0288236	6.49016
GCA_000160975.1_ASM16097v1	mycoides	GCA_000161675.1_ASM16167v1	thuringiensis	0.0289989	5.42063
GCA_000160975.1_ASM16097v1	anthracis	GCA_000258885.1_ASM25888v1	mycoides	0.0294465	6.19232
GCA_000160975.1_ASM16097v1	mycoides	GCA_000496285.1_ASM49628v1	toyonensis	0.021734	4.28746
GCA_000160975.1_ASM16097v1	bombysepticus	GCA_000831065.1_ASM83106v1	mycoides	0.0295868	6.82113
GCA_000160975.1_ASM16097v1	mycoides	GCA_001275045.2_ASM127504v2	toyonensis	0.0221463	4.20524
GCA_000160975.1_ASM16097v1	mycoides	GCA_001884065.1_ASM188406v1	proteolyticus	0.016562	5.00551
GCA_000160975.1_ASM16097v1	mycoides	GCA_001884135.1_ASM188413v1	nitratireducens	0.0167891	2.69795
GCA_000160975.1_ASM16097v1	mycoides	GCA_002557005.1_ASM255700v1	toyonensis	0.0221449	4.36869
GCA_000160975.1_ASM16097v1	mycoides	GCA_002569095.1_ASM256909v1	toyonensis	0.0221437	4.10074
GCA_000160975.1_ASM16097v1	mycoides	GCA_002571765.1_ASM257176v1	toyonensis	0.0219398	4.17454
GCA_000160975.1_ASM16097v1	mycoides	GCA_002572295.1_ASM257229v1	toyonensis	0.0221449	4.39691
GCA_000160975.1_ASM16097v1	mycoides	GCA_002580865.1_ASM258086v1	toyonensis	0.0221449	4.39691
GCA_000160975.1_ASM16097v1	mycoides	GCA_002589595.1_ASM258959v1	toyonensis	0.0221449	4.28183
GCA_000160975.1_ASM16097v1	mycoides	GCA_002807595.1_ASM280759v1	toyonensis	0.0226229	2.34509
GCA_000160975.1_ASM16097v1	albus	GCA_004153665.1_ASM415366v1	mycoides	0.0295868	6.82113
GCA_000160975.1_ASM16097v1	bacterium	GCA_006494425.1_ASM649442v1	mycoides	0.0262874	6.77966
GCA_000160975.1_ASM16097v1	mycoides	GCA_007672275.1_ASM767227v1	tropicus	0.0262739	6.2607
GCA_000160975.1_ASM16097v1	mycoides	GCA_007676425.1_ASM767642v1	tropicus	0.0264894	6.2607
GCA_000160975.1_ASM16097v1	mycoides	GCA_007676595.1_ASM767659v1	nitratireducens	0.016591	2.79815
GCA_000160975.1_ASM16097v1	mycoides	GCA_007676605.1_ASM767660v1	nitratireducens	0.016591	2.79815
GCA_000160975.1_ASM16097v1	mycoides	GCA_007681065.1_ASM768106v1	nitratireducens	0.0165827	2.36985
GCA_000160975.1_ASM16097v1	mycoides	GCA_007681365.1_ASM768136v1	nitratireducens	0.0163701	2.76565
GCA_000160975.1_ASM16097v1	mycoides	GCA_007681375.1_ASM768137v1	proteolyticus	0.0164134	5.00551
GCA_000160975.1_ASM16097v1	mycoides	GCA_007682035.1_ASM768203v1	tropicus	0.0267246	6.97915
GCA_000160975.1_ASM16097v1	mycoides	GCA_007682355.1_ASM768235v1	nitratireducens	0.0163701	2.76565
GCA_000160975.1_ASM16097v1	mycoides	GCA_009799785.1_ASM979978v1	toyonensis	0.0219402	4.28746
GCA_000160975.1_ASM16097v1	mycoides	GCA_011405335.1_ASM1140533v1	wiedmannii	0.0299979	6.89314
GCA_000160975.1_ASM16097v1	mycoides	GCA_900094655.1_ASM90009465v1	weihenstephanensis	0.00651619	3.35598
GCA_000160975.1_ASM16097v1	mycoides	GCA_900094695.1_ASM90009469v1	weihenstephanensis	0.00567814	3.45492
GCA_000160975.1_ASM16097v1	mycoides	GCA_900094995.1_ASM90009499v1	weihenstephanensis	0.00693407	3.32578
GCA_000161335.1_ASM16133v1	cereus	GCA_000003955.1_ASM395v1	mycoides	0.0177896	5.58447
GCA_000161335.1_ASM16133v1	anthracis	GCA_000006155.2_ASM615v2	mycoides	0.0317567	7.11521
GCA_000161335.1_ASM16133v1	cereus	GCA_000007825.1_ASM782v1	mycoides	0.0316243	6.81422
GCA_000161335.1_ASM16133v1	anthracis	GCA_000007845.1_ASM784v1	mycoides	0.0310754	7.11521
GCA_000161335.1_ASM16133v1	anthracis	GCA_000008165.1_ASM816v1	mycoides	0.0310754	7.11521
GCA_000161335.1_ASM16133v1	anthracis	GCA_000008445.1_ASM844v1	mycoides	0.0310754	7.11521
GCA_000161335.1_ASM16133v1	mycoides	GCA_000018825.1_ASM1882v1	weihenstephanensis	0.00206481	1.41646
GCA_000161335.1_ASM16133v1	cereus	GCA_000021205.1_ASM2120v1	mycoides	0.0314191	7.81449
GCA_000161335.1_ASM16133v1	cereus	GCA_000021305.1_ASM2130v1	mycoides	0.0229942	7.6723
GCA_000161335.1_ASM16133v1	anthracis	GCA_000021445.1_ASM2144v1	mycoides	0.0312828	7.11521
GCA_000161335.1_ASM16133v1	cereus	GCA_000021785.1_ASM2178v1	mycoides	0.030458	7.22768
GCA_000161335.1_ASM16133v1	anthracis	GCA_000022865.1_ASM2286v1	mycoides	0.0310754	7.11521
GCA_000161335.1_ASM16133v1	mycoides	GCA_000092165.1_ASM9216v1	thuringiensis	0.0320434	7.51649
GCA_000161335.1_ASM16133v1	cereus	GCA_000143605.1_ASM14360v1	mycoides	0.0302449	7.64321
GCA_000161335.1_ASM16133v1	cereus	GCA_000160895.1_ASM16089v1	mycoides	0.0312161	7.37348
GCA_000161335.1_ASM16133v1	mycoides	GCA_000160975.1_ASM16097v1	mycoides	0.00330814	2.91403
GCA_000161335.1_ASM16133v1	mycoides	GCA_000161495.1_ASM16149v1	thuringiensis	0.0242818	7.81449
GCA_000161335.1_ASM16133v1	mycoides	GCA_000161515.1_ASM16151v1	thuringiensis	0.0242818	7.79657
GCA_000161335.1_ASM16133v1	mycoides	GCA_000161535.1_ASM16153v1	thuringiensis	0.0238556	6.5108
GCA_000161335.1_ASM16133v1	mycoides	GCA_000161555.1_ASM16155v1	thuringiensis	0.0324397	6.77978
GCA_000161335.1_ASM16133v1	mycoides	GCA_000161575.1_ASM16157v1	thuringiensis	0.0314213	7.51649
GCA_000161335.1_ASM16133v1	mycoides	GCA_000161615.1_ASM16161v1	thuringiensis	0.0242818	7.79657
GCA_000161335.1_ASM16133v1	mycoides	GCA_000161655.1_ASM16165v1	thuringiensis	0.0304525	7.26932
GCA_000161335.1_ASM16133v1	mycoides	GCA_000161675.1_ASM16167v1	thuringiensis	0.0306278	6.19979
GCA_000161335.1_ASM16133v1	anthracis	GCA_000258885.1_ASM25888v1	mycoides	0.0310754	6.97148
GCA_000161335.1_ASM16133v1	mycoides	GCA_000496285.1_ASM49628v1	toyonensis	0.0233629	5.06662
GCA_000161335.1_ASM16133v1	bombysepticus	GCA_000831065.1_ASM83106v1	mycoides	0.0312157	7.60029
GCA_000161335.1_ASM16133v1	mycoides	GCA_001275045.2_ASM127504v2	toyonensis	0.0237753	4.9844
GCA_000161335.1_ASM16133v1	mycoides	GCA_001884065.1_ASM188406v1	proteolyticus	0.0181909	5.78467
GCA_000161335.1_ASM16133v1	mycoides	GCA_001884135.1_ASM188413v1	nitratireducens	0.018418	2.01136
GCA_000161335.1_ASM16133v1	mycoides	GCA_002104575.1_ASM210457v1	mycoides	0.00268775	2.91403
GCA_000161335.1_ASM16133v1	mycoides	GCA_002557005.1_ASM255700v1	toyonensis	0.0237738	5.14785
GCA_000161335.1_ASM16133v1	mycoides	GCA_002569095.1_ASM256909v1	toyonensis	0.0237726	4.8799
GCA_000161335.1_ASM16133v1	mycoides	GCA_002571765.1_ASM257176v1	toyonensis	0.0235687	4.95369
GCA_000161335.1_ASM16133v1	mycoides	GCA_002572295.1_ASM257229v1	toyonensis	0.0237738	5.17606
GCA_000161335.1_ASM16133v1	mycoides	GCA_002580865.1_ASM258086v1	toyonensis	0.0237738	5.17606
GCA_000161335.1_ASM16133v1	mycoides	GCA_002589595.1_ASM258959v1	toyonensis	0.0237738	5.06099
GCA_000161335.1_ASM16133v1	mycoides	GCA_002807595.1_ASM280759v1	toyonensis	0.0242518	3.12424
GCA_000161335.1_ASM16133v1	albus	GCA_004153665.1_ASM415366v1	mycoides	0.0312157	7.60029
GCA_000161335.1_ASM16133v1	mycoides	GCA_004367995.1_ASM436799v1	mycoides	0.00337552	0.465136
GCA_000161335.1_ASM16133v1	mycoides	GCA_005217805.1_ASM521780v1	mycoides	0.0018594	3.12424
GCA_000161335.1_ASM16133v1	bacterium	GCA_006494425.1_ASM649442v1	mycoides	0.0279163	7.55882
GCA_000161335.1_ASM16133v1	mycoides	GCA_007672275.1_ASM767227v1	tropicus	0.0279028	7.03986
GCA_000161335.1_ASM16133v1	mycoides	GCA_007676425.1_ASM767642v1	tropicus	0.0281183	7.03986
GCA_000161335.1_ASM16133v1	mycoides	GCA_007676595.1_ASM767659v1	nitratireducens	0.0182199	2.11155
GCA_000161335.1_ASM16133v1	mycoides	GCA_007676605.1_ASM767660v1	nitratireducens	0.0182199	2.11155
GCA_000161335.1_ASM16133v1	mycoides	GCA_007681065.1_ASM768106v1	nitratireducens	0.0182116	1.68325
GCA_000161335.1_ASM16133v1	mycoides	GCA_007681365.1_ASM768136v1	nitratireducens	0.017999	2.07906
GCA_000161335.1_ASM16133v1	mycoides	GCA_007681375.1_ASM768137v1	proteolyticus	0.0180423	5.78467
GCA_000161335.1_ASM16133v1	mycoides	GCA_007682035.1_ASM768203v1	tropicus	0.0283535	7.75831
GCA_000161335.1_ASM16133v1	mycoides	GCA_007682355.1_ASM768235v1	nitratireducens	0.017999	2.07906
GCA_000161335.1_ASM16133v1	mycoides	GCA_008274925.1_ASM827492v1	mycoides	0.00269095	1.54436
[truncated: 17,256 more rows]

## Sheet: Supp. Fig. 5-Group2
Supplementary Figure 5. Connection of Bacillus genomes in 7 groups showing different correlation between BGC distance and phylogenetic distance (5b-Group2).
ID of Genome 1	Bacillus species (Genome 1)	ID of Genome 2	Bacillus species (Genome 2)	Phylogenetic distance	BGC distance
GCA_000008425.1_ASM842v1	licheniformis	GCA_000009045.1_ASM904v1	subtilis	0.155297	5.41157
GCA_000008425.1_ASM842v1	amyloliquefaciens	GCA_000015785.2_ASM1578v2	licheniformis	0.151646	5.25332
GCA_000008425.1_ASM842v1	licheniformis	GCA_000017885.4_ASM1788v4	pumilus	0.166886	3.86958
GCA_000008425.1_ASM842v1	licheniformis	GCA_000146565.1_ASM14656v1	subtilis	0.140273	5.29427
GCA_000008425.1_ASM842v1	licheniformis	GCA_000155325.1_ASM15532v1	subtilis	0.155495	5.41157
GCA_000008425.1_ASM842v1	licheniformis	GCA_000155355.1_ASM15535v1	subtilis	0.155297	5.41157
GCA_000008425.1_ASM842v1	licheniformis	GCA_000155375.1_ASM15537v1	subtilis	0.155297	5.41157
GCA_000008425.1_ASM842v1	atrophaeus	GCA_000165925.1_ASM16592v1	licheniformis	0.131481	3.71602
GCA_000008425.1_ASM842v1	licheniformis	GCA_000186085.1_ASM18608v1	subtilis	0.155297	5.41157
GCA_000008425.1_ASM842v1	licheniformis	GCA_000186745.1_ASM18674v1	subtilis	0.15569	5.39201
GCA_000008425.1_ASM842v1	amyloliquefaciens	GCA_000195515.1_ASM19551v1	licheniformis	0.149548	4.55175
GCA_000008425.1_ASM842v1	amyloliquefaciens	GCA_000196735.1_ASM19673v1	licheniformis	0.149013	4.55175
GCA_000008425.1_ASM842v1	amyloliquefaciens	GCA_000204275.1_ASM20427v1	licheniformis	0.149161	4.55175
GCA_000008425.1_ASM842v1	atrophaeus	GCA_000204905.2_ASM20490v2	licheniformis	0.131481	3.5582
GCA_000008425.1_ASM842v1	licheniformis	GCA_000209795.2_ASM20979v2	subtilis	0.155703	5.30103
GCA_000008425.1_ASM842v1	amyloliquefaciens	GCA_000221645.1_ASM22164v1	licheniformis	0.149548	4.55175
GCA_000008425.1_ASM842v1	licheniformis	GCA_000227465.1_ASM22746v1	subtilis	0.146349	5.29886
GCA_000008425.1_ASM842v1	licheniformis	GCA_000227485.1_ASM22748v1	subtilis	0.155789	5.30103
GCA_000008425.1_ASM842v1	amyloliquefaciens	GCA_000242855.2_ASM24285v2	licheniformis	0.149737	5.33899
GCA_000008425.1_ASM842v1	licheniformis	GCA_000245315.1_ASM24531v1	vallismortis	0.158034	4.94204
GCA_000008425.1_ASM842v1	licheniformis	GCA_000245335.1_ASM24533v1	mojavensis	0.141396	4.63524
GCA_000008425.1_ASM842v1	licheniformis	GCA_000262045.1_KCTC_13613_01	siamensis	0.1509	4.94196
GCA_000008425.1_ASM842v1	amyloliquefaciens	GCA_000262385.1_ASM26238v1	licheniformis	0.152537	5.15603
GCA_000008425.1_ASM842v1	atrophaeus	GCA_000264395.1_C89_version_1	licheniformis	0.131481	3.5582
GCA_000008425.1_ASM842v1	amyloliquefaciens	GCA_000283695.1_ASM28369v1	licheniformis	0.149346	5.25822
GCA_000008425.1_ASM842v1	licheniformis	GCA_000293765.1_ASM29376v1	subtilis	0.155297	5.41157
GCA_000008425.1_ASM842v1	licheniformis	GCA_000300535.1_ASM30053v1	xiamenensis	0.153216	4.04927
GCA_000008425.1_ASM842v1	licheniformis	GCA_000319475.1_ASM31947v1	velezensis	0.153091	5.10704
GCA_000008425.1_ASM842v1	licheniformis	GCA_000321395.1_ASM32139v1	subtilis	0.155222	5.41157
GCA_000008425.1_ASM842v1	licheniformis	GCA_000353245.1_BStr_LAMA585_V1	stratosphericus	0.157262	4.29415
GCA_000008425.1_ASM842v1	atrophaeus	GCA_000385965.2_ASM38596v2	licheniformis	0.131381	3.71602
GCA_000008425.1_ASM842v1	halotolerans	GCA_000404285.1_ASM40428v1	licheniformis	0.139604	4.84244
GCA_000008425.1_ASM842v1	licheniformis	GCA_000507105.1_KCTC_3706_01	mojavensis	0.141189	4.63524
GCA_000008425.1_ASM842v1	licheniformis	GCA_000507145.1_KCTC_13622_01	tequilensis	0.157466	5.21172
GCA_000008425.1_ASM842v1	licheniformis	GCA_000583065.1_ASM58306v1	velezensis	0.153285	5.23513
GCA_000008425.1_ASM842v1	licheniformis	GCA_000590455.1_ASM59045v1	pumilus	0.1563	4.40683
GCA_000008425.1_ASM842v1	licheniformis	GCA_000685725.1_ASM68572v1	velezensis	0.152014	5.02543
GCA_000008425.1_ASM842v1	atrophaeus	GCA_000742675.1_ASM74267v1	licheniformis	0.131481	3.71602
GCA_000008425.1_ASM842v1	intestinalis	GCA_000743215.1_BST	licheniformis	0.140081	5.29427
GCA_000008425.1_ASM842v1	licheniformis	GCA_000769555.1_ASM76955v1	velezensis	0.151754	5.15603
GCA_000008425.1_ASM842v1	licheniformis	GCA_000798615.1_ASM79861v1	siamensis	0.151095	4.54036
GCA_000008425.1_ASM842v1	licheniformis	GCA_000815275.2_ASM81527v2	velezensis	0.149685	5.25332
GCA_000008425.1_ASM842v1	aerophilus	GCA_000831655.1_ASM83165v1	licheniformis	0.156878	4.31763
GCA_000008425.1_ASM842v1	licheniformis	GCA_000833005.1_ASM83300v1	velezensis	0.148956	5.33899
GCA_000008425.1_ASM842v1	licheniformis	GCA_000875875.2_ASM87587v2	velezensis	0.152623	5.02543
GCA_000008425.1_ASM842v1	licheniformis	GCA_000935315.1_Bac_saf_RIT372_v1	safensis	0.163896	4.10841
GCA_000008425.1_ASM842v1	intestinalis	GCA_000959025.1_ASM95902v1	licheniformis	0.140081	5.29427
GCA_000008425.1_ASM842v1	licheniformis	GCA_000966575.1_ASM96657v1	siamensis	0.150123	4.58277
GCA_000008425.1_ASM842v1	altitudinis	GCA_000972685.1_ASM97268v1	licheniformis	0.156685	4.48705
GCA_000008425.1_ASM842v1	licheniformis	GCA_000973485.1_ASM97348v1	velezensis	0.148956	5.33899
GCA_000008425.1_ASM842v1	licheniformis	GCA_000973585.1_ASM97358v1	velezensis	0.149545	5.33899
GCA_000008425.1_ASM842v1	atrophaeus	GCA_000983035.1_930029	licheniformis	0.131481	3.62597
GCA_000008425.1_ASM842v1	licheniformis	GCA_000987825.1_ASM98782v1	velezensis	0.14837	5.25822
GCA_000008425.1_ASM842v1	licheniformis	GCA_000988345.1_ASM98834v1	velezensis	0.152014	4.98333
GCA_000008425.1_ASM842v1	licheniformis	GCA_001023595.1_ASM102359v1	velezensis	0.149488	4.92017
GCA_000008425.1_ASM842v1	licheniformis	GCA_001038775.1_ASM103877v1	stratosphericus	0.157069	4.14057
GCA_000008425.1_ASM842v1	licheniformis	GCA_001038845.1_ASM103884v1	stratosphericus	0.156493	4.14377
GCA_000008425.1_ASM842v1	licheniformis	GCA_001038915.1_ASM103891v1	stratosphericus	0.157069	4.48705
GCA_000008425.1_ASM842v1	licheniformis	GCA_001039015.1_ASM103901v1	stratosphericus	0.156493	4.14377
GCA_000008425.1_ASM842v1	licheniformis	GCA_001043535.1_ASM104353v1	stratosphericus	0.157069	4.48705
GCA_000008425.1_ASM842v1	altitudinis	GCA_001191605.1_ASM119160v1	licheniformis	0.157262	4.48705
GCA_000008425.1_ASM842v1	licheniformis	GCA_001265125.1_ASM126512v1	stratosphericus	0.1563	4.26822
GCA_000008425.1_ASM842v1	australimaris	GCA_001307105.1_ASM130710v1	licheniformis	0.16108	4.06805
GCA_000008425.1_ASM842v1	cellulasensis	GCA_001431145.1_ASM143114v1	licheniformis	0.156685	4.38275
GCA_000008425.1_ASM842v1	cellulasensis	GCA_001431785.1_ASM143178v1	licheniformis	0.156685	4.38275
GCA_000008425.1_ASM842v1	cellulasensis	GCA_001457015.1_ASM145701v1	licheniformis	0.156685	4.20418
GCA_000008425.1_ASM842v1	licheniformis	GCA_001536925.1_BMC_PRJEB12378v1	methylotrophicus	0.148956	5.33899
GCA_000008425.1_ASM842v1	cellulasensis	GCA_001543165.1_ASM154316v1	licheniformis	0.157071	4.14057
GCA_000008425.1_ASM842v1	licheniformis	GCA_001548215.1_ASM154821v1	pumilus	0.156686	4.29702
GCA_000008425.1_ASM842v1	intestinalis	GCA_001566945.1_ASM156694v1	licheniformis	0.145381	5.37004
GCA_000008425.1_ASM842v1	licheniformis	GCA_001578165.1_ASM157816v1	pumilus	0.156685	4.09205
GCA_000008425.1_ASM842v1	licheniformis	GCA_001578205.1_ASM157820v1	pumilus	0.167284	3.86958
GCA_000008425.1_ASM842v1	licheniformis	GCA_001584325.1_ASM158432v1	nakamurai	0.146288	4.64839
GCA_000008425.1_ASM842v1	licheniformis	GCA_001584345.1_ASM158434v1	nakamurai	0.145866	4.64839
GCA_000008425.1_ASM842v1	licheniformis	GCA_001662915.1_ASM166291v1	siamensis	0.150509	4.70735
GCA_000008425.1_ASM842v1	licheniformis	GCA_001687085.1_ASM168708v1	pumilus	0.156686	4.48705
GCA_000008425.1_ASM842v1	cellulasensis	GCA_001700735.1_ASM170073v1	licheniformis	0.156685	4.38275
GCA_000008425.1_ASM842v1	licheniformis	GCA_001704975.1_ASM170497v1	pumilus	0.16366	4.44137
GCA_000008425.1_ASM842v1	gibsonii	GCA_001719185.1_ASM171918v1	licheniformis	0.156287	5.39201
GCA_000008425.1_ASM842v1	halotolerans	GCA_001729105.1_ASM172910v1	licheniformis	0.140328	4.26817
GCA_000008425.1_ASM842v1	licheniformis	GCA_001766395.1_ASM176639v1	safensis	0.162558	4.08698
GCA_000008425.1_ASM842v1	licheniformis	GCA_001857925.1_ASM185792v1	xiamenensis	0.152637	4.04927
GCA_000008425.1_ASM842v1	licheniformis	GCA_001895885.1_ASM189588v1	safensis	0.163896	4.10841
GCA_000008425.1_ASM842v1	cellulasensis	GCA_001908475.1_ASM190847v1	licheniformis	0.156492	4.29702
GCA_000008425.1_ASM842v1	licheniformis	GCA_001938665.1_ASM193866v1	safensis	0.164089	4.04522
GCA_000008425.1_ASM842v1	licheniformis	GCA_001938685.1_ASM193868v1	safensis	0.164478	3.47137
GCA_000008425.1_ASM842v1	licheniformis	GCA_001938705.1_ASM193870v1	safensis	0.164478	3.47137
GCA_000008425.1_ASM842v1	intestinalis	GCA_002027305.1_ASM202730v1	licheniformis	0.145769	5.24838
GCA_000008425.1_ASM842v1	licheniformis	GCA_002077215.1_ASM207721v1	safensis	0.162165	4.25593
GCA_000008425.1_ASM842v1	licheniformis	GCA_002077245.1_ASM207724v1	stratosphericus	0.156877	3.96605
GCA_000008425.1_ASM842v1	licheniformis	GCA_002113805.1_ASM211380v1	vallismortis	0.151871	5.23513
GCA_000008425.1_ASM842v1	licheniformis	GCA_002155005.1_ASM215500v1	safensis	0.162941	4.0078
GCA_000008425.1_ASM842v1	intestinalis	GCA_002155045.1_ASM215504v1	licheniformis	0.145405	5.37004
GCA_000008425.1_ASM842v1	atrophaeus	GCA_002173495.1_ASM217349v1	licheniformis	0.131285	3.53605
GCA_000008425.1_ASM842v1	intestinalis	GCA_002211235.1_ASM221123v1	licheniformis	0.145767	5.22122
GCA_000008425.1_ASM842v1	atrophaeus	GCA_002243495.1_ASM224349v1	licheniformis	0.13148	3.46446
GCA_000008425.1_ASM842v1	licheniformis	GCA_002271775.1_assembly-7551_v1	siamensis	0.150313	4.94196
GCA_000008425.1_ASM842v1	altitudinis	GCA_002443015.2_ASM244301v2	licheniformis	0.156685	4.31763
GCA_000008425.1_ASM842v1	atrophaeus	GCA_002688645.1_ASM268864v1	licheniformis	0.131197	3.53605
GCA_000008425.1_ASM842v1	altitudinis	GCA_002741745.1_ASM274174v1	licheniformis	0.156879	4.45455
GCA_000008425.1_ASM842v1	licheniformis	GCA_002754795.1_ASM275479v1	siamensis	0.150911	4.85137
GCA_000008425.1_ASM842v1	licheniformis	GCA_002811125.1_ASM281112v1	vallismortis	0.159624	5.01796
GCA_000008425.1_ASM842v1	licheniformis	GCA_002850535.1_ASM285053v1	siamensis	0.150319	4.29278
GCA_000008425.1_ASM842v1	halotolerans	GCA_002860175.1_ASM286017v1	licheniformis	0.140154	5.05459
GCA_000008425.1_ASM842v1	licheniformis	GCA_002898435.1_ASM289843v1	stratosphericus	0.163319	3.92227
GCA_000008425.1_ASM842v1	halotolerans	GCA_002914545.1_ASM291454v1	licheniformis	0.140154	5.07959
GCA_000008425.1_ASM842v1	altitudinis	GCA_002953695.1_ASM295369v1	licheniformis	0.156685	4.29702
GCA_000008425.1_ASM842v1	halotolerans	GCA_002993725.1_ASM299372v1	licheniformis	0.139956	5.05459
GCA_000008425.1_ASM842v1	halotolerans	GCA_002993735.1_ASM299373v1	licheniformis	0.14035	4.94064
GCA_000008425.1_ASM842v1	halotolerans	GCA_002993745.1_ASM299374v1	licheniformis	0.139956	5.07959
GCA_000008425.1_ASM842v1	halotolerans	GCA_002993765.1_ASM299376v1	licheniformis	0.139956	5.07959
GCA_000008425.1_ASM842v1	licheniformis	GCA_003097715.1_ASM309771v1	safensis	0.162359	4.25593
GCA_000008425.1_ASM842v1	licheniformis	GCA_003431975.1_ASM343197v1	pumilus	0.165095	4.62198
GCA_000008425.1_ASM842v1	licheniformis	GCA_003571425.1_ASM357142v1	pumilus	0.166692	4.62198
GCA_000008425.1_ASM842v1	licheniformis	GCA_003660145.1_ASM366014v1	safensis	0.162741	3.92227
GCA_000008425.1_ASM842v1	licheniformis	GCA_003667885.1_ASM366788v1	vallismortis	0.158869	5.10984
GCA_000008425.1_ASM842v1	halotolerans	GCA_004006435.1_ASM400643v1	licheniformis	0.140153	4.83932
GCA_000008425.1_ASM842v1	licheniformis	GCA_004006455.1_ASM400645v1	pumilus	0.164777	4.44137
GCA_000008425.1_ASM842v1	aerophilus	GCA_004101925.1_ASM410192v1	licheniformis	0.156492	4.45455
GCA_000008425.1_ASM842v1	licheniformis	GCA_004116955.1_ASM411695v1	vallismortis	0.158034	5.10984
GCA_000008425.1_ASM842v1	cabrialesii	GCA_004124315.1_ASM412431v1	licheniformis	0.151766	4.93542
GCA_000008425.1_ASM842v1	altitudinis	GCA_004563755.2_ASM456375v2	licheniformis	0.15669	4.14377
GCA_000008425.1_ASM842v1	licheniformis	GCA_004569515.1_ASM456951v1	stratosphericus	0.163393	4.17692
GCA_000008425.1_ASM842v1	intestinalis	GCA_005771655.1_ASM577165v1	licheniformis	0.140081	5.10463
GCA_000008425.1_ASM842v1	altitudinis	GCA_005849435.1_ASM584943v1	licheniformis	0.15707	4.14377
GCA_000008425.1_ASM842v1	altitudinis	GCA_006007905.1_ASM600790v1	licheniformis	0.1563	4.29604
GCA_000008425.1_ASM842v1	halotolerans	GCA_006965425.1_ASM696542v1	licheniformis	0.13996	4.83932
GCA_000008425.1_ASM842v1	licheniformis	GCA_007667395.1_ASM766739v1	pumilus	0.168398	4.42868
GCA_000008425.1_ASM842v1	licheniformis	GCA_007674015.1_ASM767401v1	pumilus	0.166313	3.54949
GCA_000008425.1_ASM842v1	licheniformis	GCA_007674075.1_ASM767407v1	pumilus	0.166311	3.73743
GCA_000008425.1_ASM842v1	licheniformis	GCA_007674245.1_ASM767424v1	safensis	0.162378	4.20418
GCA_000008425.1_ASM842v1	altitudinis	GCA_007923025.1_ASM792302v1	licheniformis	0.156685	3.44987
GCA_000008425.1_ASM842v1	licheniformis	GCA_008244765.1_ASM824476v1	safensis	0.162741	4.04797
GCA_000008425.1_ASM842v1	licheniformis	GCA_008764375.1_FS22	safensis	0.163394	4.08493
GCA_000008425.1_ASM842v1	licheniformis	GCA_009724635.1_ASM972463v1	tequilensis	0.155619	4.91204
GCA_000008425.1_ASM842v1	licheniformis	GCA_009936195.2_ASM993619v2	safensis	0.176693	4.16204
GCA_000008425.1_ASM842v1	licheniformis	GCA_009937765.1_ASM993776v1	pumilus	0.166884	4.55039
GCA_000008425.1_ASM842v1	altitudinis	GCA_011067205.1_ASM1106720v1	licheniformis	0.156685	4.29702
GCA_000008425.1_ASM842v1	licheniformis	GCA_012225885.1_ASM1222588v1	tequilensis	0.157852	5.36123
GCA_000008425.1_ASM842v1	licheniformis	GCA_012648005.1_ASM1264800v1	mojavensis	0.141379	4.78889
GCA_000008425.1_ASM842v1	licheniformis	GCA_900186955.1_49386_E02	pumilus	0.16685	4.0078
GCA_000008425.1_ASM842v1	licheniformis	GCA_900445435.1_59178_C01	tequilensis	0.157466	5.36123
GCA_000008425.1_ASM842v1	licheniformis	GCA_901542325.1_contigs.fasta	xiamenensis	0.156877	4.29604
GCA_000011645.1_ASM1164v1	licheniformis	GCA_000009045.1_ASM904v1	subtilis	0.155297	5.41157
GCA_000011645.1_ASM1164v1	amyloliquefaciens	GCA_000015785.2_ASM1578v2	licheniformis	0.151646	5.25332
GCA_000011645.1_ASM1164v1	licheniformis	GCA_000017885.4_ASM1788v4	pumilus	0.166886	3.86958
GCA_000011645.1_ASM1164v1	licheniformis	GCA_000146565.1_ASM14656v1	subtilis	0.140273	5.29427
GCA_000011645.1_ASM1164v1	licheniformis	GCA_000155325.1_ASM15532v1	subtilis	0.155495	5.41157
GCA_000011645.1_ASM1164v1	licheniformis	GCA_000155355.1_ASM15535v1	subtilis	0.155297	5.41157
GCA_000011645.1_ASM1164v1	licheniformis	GCA_000155375.1_ASM15537v1	subtilis	0.155297	5.41157
GCA_000011645.1_ASM1164v1	atrophaeus	GCA_000165925.1_ASM16592v1	licheniformis	0.131481	3.71602
GCA_000011645.1_ASM1164v1	licheniformis	GCA_000186085.1_ASM18608v1	subtilis	0.155297	5.41157
GCA_000011645.1_ASM1164v1	licheniformis	GCA_000186745.1_ASM18674v1	subtilis	0.15569	5.39201
GCA_000011645.1_ASM1164v1	amyloliquefaciens	GCA_000195515.1_ASM19551v1	licheniformis	0.149548	4.55175
GCA_000011645.1_ASM1164v1	amyloliquefaciens	GCA_000196735.1_ASM19673v1	licheniformis	0.149013	4.55175
GCA_000011645.1_ASM1164v1	amyloliquefaciens	GCA_000204275.1_ASM20427v1	licheniformis	0.149161	4.55175
GCA_000011645.1_ASM1164v1	atrophaeus	GCA_000204905.2_ASM20490v2	licheniformis	0.131481	3.5582
GCA_000011645.1_ASM1164v1	licheniformis	GCA_000209795.2_ASM20979v2	subtilis	0.155703	5.30103
GCA_000011645.1_ASM1164v1	amyloliquefaciens	GCA_000221645.1_ASM22164v1	licheniformis	0.149548	4.55175
GCA_000011645.1_ASM1164v1	licheniformis	GCA_000227465.1_ASM22746v1	subtilis	0.146349	5.29886
GCA_000011645.1_ASM1164v1	licheniformis	GCA_000227485.1_ASM22748v1	subtilis	0.155789	5.30103
GCA_000011645.1_ASM1164v1	amyloliquefaciens	GCA_000242855.2_ASM24285v2	licheniformis	0.149737	5.33899
GCA_000011645.1_ASM1164v1	licheniformis	GCA_000245315.1_ASM24531v1	vallismortis	0.158034	4.94204
GCA_000011645.1_ASM1164v1	licheniformis	GCA_000245335.1_ASM24533v1	mojavensis	0.141396	4.63524
GCA_000011645.1_ASM1164v1	licheniformis	GCA_000262045.1_KCTC_13613_01	siamensis	0.1509	4.94196
GCA_000011645.1_ASM1164v1	amyloliquefaciens	GCA_000262385.1_ASM26238v1	licheniformis	0.152537	5.15603
GCA_000011645.1_ASM1164v1	atrophaeus	GCA_000264395.1_C89_version_1	licheniformis	0.131481	3.5582
GCA_000011645.1_ASM1164v1	amyloliquefaciens	GCA_000283695.1_ASM28369v1	licheniformis	0.149346	5.25822
GCA_000011645.1_ASM1164v1	licheniformis	GCA_000293765.1_ASM29376v1	subtilis	0.155297	5.41157
GCA_000011645.1_ASM1164v1	licheniformis	GCA_000300535.1_ASM30053v1	xiamenensis	0.153216	4.04927
GCA_000011645.1_ASM1164v1	licheniformis	GCA_000319475.1_ASM31947v1	velezensis	0.153091	5.10704
GCA_000011645.1_ASM1164v1	licheniformis	GCA_000321395.1_ASM32139v1	subtilis	0.155222	5.41157
GCA_000011645.1_ASM1164v1	licheniformis	GCA_000353245.1_BStr_LAMA585_V1	stratosphericus	0.157262	4.29415
GCA_000011645.1_ASM1164v1	atrophaeus	GCA_000385965.2_ASM38596v2	licheniformis	0.131381	3.71602
GCA_000011645.1_ASM1164v1	halotolerans	GCA_000404285.1_ASM40428v1	licheniformis	0.139604	4.84244
GCA_000011645.1_ASM1164v1	licheniformis	GCA_000507105.1_KCTC_3706_01	mojavensis	0.141189	4.63524
GCA_000011645.1_ASM1164v1	licheniformis	GCA_000507145.1_KCTC_13622_01	tequilensis	0.157466	5.21172
GCA_000011645.1_ASM1164v1	licheniformis	GCA_000583065.1_ASM58306v1	velezensis	0.153285	5.23513
GCA_000011645.1_ASM1164v1	licheniformis	GCA_000590455.1_ASM59045v1	pumilus	0.1563	4.40683
GCA_000011645.1_ASM1164v1	licheniformis	GCA_000685725.1_ASM68572v1	velezensis	0.152014	5.02543
GCA_000011645.1_ASM1164v1	atrophaeus	GCA_000742675.1_ASM74267v1	licheniformis	0.131481	3.71602
GCA_000011645.1_ASM1164v1	intestinalis	GCA_000743215.1_BST	licheniformis	0.140081	5.29427
GCA_000011645.1_ASM1164v1	licheniformis	GCA_000769555.1_ASM76955v1	velezensis	0.151754	5.15603
GCA_000011645.1_ASM1164v1	licheniformis	GCA_000798615.1_ASM79861v1	siamensis	0.151095	4.54036
GCA_000011645.1_ASM1164v1	licheniformis	GCA_000815275.2_ASM81527v2	velezensis	0.149685	5.25332
GCA_000011645.1_ASM1164v1	aerophilus	GCA_000831655.1_ASM83165v1	licheniformis	0.156878	4.31763
GCA_000011645.1_ASM1164v1	licheniformis	GCA_000833005.1_ASM83300v1	velezensis	0.148956	5.33899
GCA_000011645.1_ASM1164v1	licheniformis	GCA_000875875.2_ASM87587v2	velezensis	0.152623	5.02543
GCA_000011645.1_ASM1164v1	licheniformis	GCA_000935315.1_Bac_saf_RIT372_v1	safensis	0.163896	4.10841
GCA_000011645.1_ASM1164v1	intestinalis	GCA_000959025.1_ASM95902v1	licheniformis	0.140081	5.29427
GCA_000011645.1_ASM1164v1	licheniformis	GCA_000966575.1_ASM96657v1	siamensis	0.150123	4.58277
GCA_000011645.1_ASM1164v1	altitudinis	GCA_000972685.1_ASM97268v1	licheniformis	0.156685	4.48705
GCA_000011645.1_ASM1164v1	licheniformis	GCA_000973485.1_ASM97348v1	velezensis	0.148956	5.33899
[truncated: 10,594 more rows]

## Sheet: Supp. Fig. 5-Group3
Supplementary Figure 5. Connection of Bacillus genomes in 7 groups showing different correlation between BGC distance and phylogenetic distance (5b-Group3).
[truncated: 31,199 more rows]

[truncated: 7 more sheets: Supp. Fig. 5-Group4, Supp. Fig. 5-Group5, Supp. Fig. 5-Group6, Supp. Fig. 5-Group7, Supp. Fig. 7, Supp. Fig. 8, Supp. Fig. 9]
